# Supplementary material for: Genome-Resolved Metatranscriptomics Provide Insights on Immigration Influence in Structuring Microbial Community Assembly of a Full-Scale Aerobic Granular Sludge Plant
Source: Environ Sci Technol. 2025 Mar 19;59(12):6126–41. doi: 10.1021/acs.est.4c14471 (PMC11966751; doi:10.1021/acs.est.4c14471)
Supplement: Supplementary file 2 — es4c14471_si_002.xlsx [file es4c14471_si_002.xlsx]

## Sheet: Sheet1
Properties, statistics, and taxonomy of 812 genomes recovered from the process of assembly and binning.
MAG_ID	Species Name	Type	Completeness	Contamination	# contigs	Largest contig	Total length	GC (%)	N50	N90	L50	L90	Domain	Phylum	Class	Order	Family	Genus	Species	fastani_reference_radius	fastani_ani	closest_placement_radius	closest_placement_taxonomy	closest_placement_ani	pplacer_taxonomy
MAG_1	Alistipes_A	Illumina short reads	99.52	0	26	286365	2170997	52.74	120658	42192	6	17	Bacteria	Bacteroidota	Bacteroidia	Bacteroidales	Rikenellaceae	Alistipes_A		N/A	N/A	N/A	N/A	N/A	d__Bacteria;p__Bacteroidota;c__Bacteroidia;o__Bacteroidales;f__Rikenellaceae;g__Alistipes_A;s__
MAG_2	JAEUUM01	Nanopore long reads	99.5	1.51	10	1911095	4121933	35.17	507491	220589	2	7	Bacteria	Bacteroidota	Bacteroidia	Chitinophagales	Saprospiraceae	JAEUUM01		N/A	N/A	95	d__Bacteria;p__Bacteroidota;c__Bacteroidia;o__Chitinophagales;f__Saprospiraceae;g__JAEUUM01;s__JAEUUM01 sp016787375	76.73	d__Bacteria;p__Bacteroidota;c__Bacteroidia;o__Chitinophagales;f__Saprospiraceae;g__JAEUUM01;s__
MAG_3	GCA-2401735	Illumina short reads	99.15	0	15	425191	2221274	44.21	250089	87417	4	10	Bacteria	Pseudomonadota	Gammaproteobacteria	Burkholderiales	Methylophilaceae	GCA-2401735		N/A	N/A	N/A	N/A	N/A	d__Bacteria;p__Pseudomonadota;c__Gammaproteobacteria;o__Burkholderiales;f__Methylophilaceae;g__GCA-2401735;s__
MAG_4	Draconibacterium	Illumina short reads	98.92	1.88	125	248250	5841862	38.59	81163	21156	24	78	Bacteria	Bacteroidota	Bacteroidia	Bacteroidales	Prolixibacteraceae	Draconibacterium		N/A	N/A	N/A	N/A	N/A	d__Bacteria;p__Bacteroidota;c__Bacteroidia;o__Bacteroidales;f__Prolixibacteraceae;g__Draconibacterium;s__
MAG_5	Crocinitomix sp020849935	Nanopore long reads	98.92	3.24	40	306336	5223278	36.6	168037	65860	11	31	Bacteria	Bacteroidota	Bacteroidia	Flavobacteriales	Crocinitomicaceae	Crocinitomix	Crocinitomix sp020849935	95	96.64	95	d__Bacteria;p__Bacteroidota;c__Bacteroidia;o__Flavobacteriales;f__Crocinitomicaceae;g__Crocinitomix;s__Crocinitomix sp020849935	96.64	d__Bacteria;p__Bacteroidota;c__Bacteroidia;o__Flavobacteriales;f__Crocinitomicaceae;g__Crocinitomix;s__
MAG_6	Corynebacterium stationis	Illumina short reads	98.9	0.33	44	280115	2794785	54.78	114883	48194	9	23	Bacteria	Actinomycetota	Actinomycetia	Mycobacteriales	Mycobacteriaceae	Corynebacterium	Corynebacterium stationis	95	98.22	95	d__Bacteria;p__Actinomycetota;c__Actinomycetia;o__Mycobacteriales;f__Mycobacteriaceae;g__Corynebacterium;s__Corynebacterium stationis	98.22	d__Bacteria;p__Actinomycetota;c__Actinomycetia;o__Mycobacteriales;f__Mycobacteriaceae;g__Corynebacterium;s__
MAG_7	f__Spirosomaceae	Illumina short reads	98.79	2.42	134	305002	4739276	34.76	60321	16570	23	77	Bacteria	Bacteroidota	Bacteroidia	Cytophagales	Spirosomaceae			N/A	N/A	N/A	N/A	N/A	d__Bacteria;p__Bacteroidota;c__Bacteroidia;o__Cytophagales;f__Spirosomaceae;g__;s__
MAG_8	Flavobacterium sp020161455	Nanopore long reads	98.59	0.92	18	647812	3072655	32.73	449387	102399	3	9	Bacteria	Bacteroidota	Bacteroidia	Flavobacteriales	Flavobacteriaceae	Flavobacterium	Flavobacterium sp020161455	95	98.86	95	d__Bacteria;p__Bacteroidota;c__Bacteroidia;o__Flavobacteriales;f__Flavobacteriaceae;g__Flavobacterium;s__Flavobacterium sp020161455	98.86	d__Bacteria;p__Bacteroidota;c__Bacteroidia;o__Flavobacteriales;f__Flavobacteriaceae;g__Flavobacterium;s__
MAG_9	Saccharofermentans sp012728275	Illumina short reads	98.58	0	29	217975	1534585	39.43	95201	24402	5	18	Bacteria	Bacillota	Clostridia	Saccharofermentanales	Saccharofermentanaceae	Saccharofermentans	Saccharofermentans sp012728275	95	99.82	95	d__Bacteria;p__Bacillota_A;c__Clostridia;o__Saccharofermentanales;f__Saccharofermentanaceae;g__Saccharofermentans;s__Saccharofermentans sp012728275	99.82	d__Bacteria;p__Bacillota_A;c__Clostridia;o__Saccharofermentanales;f__Saccharofermentanaceae;g__Saccharofermentans;s__
MAG_10	Limnovirga soli	Nanopore long reads	98.52	1.48	67	402860	5425290	39.07	150417	48308	13	34	Bacteria	Bacteroidota	Bacteroidia	Chitinophagales	Chitinophagaceae	Limnovirga	Limnovirga soli	95	96.01	95	d__Bacteria;p__Bacteroidota;c__Bacteroidia;o__Chitinophagales;f__Chitinophagaceae;g__Limnovirga;s__Limnovirga soli	96.01	d__Bacteria;p__Bacteroidota;c__Bacteroidia;o__Chitinophagales;f__Chitinophagaceae;g__Limnovirga;s__
MAG_11	JADJSS01	Illumina short reads	98.52	0.66	98	127496	2766713	33.23	52779	14329	17	59	Bacteria	Bacteroidota	Bacteroidia	Chitinophagales	JADIYW01	JADJSS01		N/A	N/A	N/A	N/A	N/A	d__Bacteria;p__Bacteroidota;c__Bacteroidia;o__Chitinophagales;f__JADIYW01;g__JADJSS01;s__
MAG_12	UBA3362 sp016712225	Nanopore long reads	98.51	0.12	32	1037838	4997695	33.25	636827	224879	3	8	Bacteria	Bacteroidota	Bacteroidia	Chitinophagales	Saprospiraceae	UBA3362	UBA3362 sp016712225	95	96.86	95	d__Bacteria;p__Bacteroidota;c__Bacteroidia;o__Chitinophagales;f__Saprospiraceae;g__UBA3362;s__UBA3362 sp016712225	96.86	d__Bacteria;p__Bacteroidota;c__Bacteroidia;o__Chitinophagales;f__Saprospiraceae;g__UBA3362;s__
MAG_13	ELB16-189 sp016709845	Nanopore long reads	98.5	2.38	43	789073	4633744	40.79	250117	63454	6	18	Bacteria	Bacteroidota	Bacteroidia	Cytophagales	Cyclobacteriaceae	ELB16-189	ELB16-189 sp016709845	95	97.5	95	d__Bacteria;p__Bacteroidota;c__Bacteroidia;o__Cytophagales;f__Cyclobacteriaceae;g__ELB16-189;s__ELB16-189 sp016709845	97.5	d__Bacteria;p__Bacteroidota;c__Bacteroidia;o__Cytophagales;f__Cyclobacteriaceae;g__ELB16-189;s__
MAG_14	Leadbetterella sp016722655	Nanopore long reads	98.45	2.74	61	376217	4975629	37.07	121233	44395	12	40	Bacteria	Bacteroidota	Bacteroidia	Cytophagales	Spirosomaceae	Leadbetterella	Leadbetterella sp016722655	95	98.85	95	d__Bacteria;p__Bacteroidota;c__Bacteroidia;o__Cytophagales;f__Spirosomaceae;g__Leadbetterella;s__Leadbetterella sp016722655	98.85	d__Bacteria;p__Bacteroidota;c__Bacteroidia;o__Cytophagales;f__Spirosomaceae;g__Leadbetterella;s__
MAG_15	UTCHB3 sp016707285	Nanopore long reads	98.32	3.35	50	350152	4210473	39.29	150688	37239	11	33	Bacteria	Bacteroidota	Ignavibacteria	Ignavibacteriales	Ignavibacteriaceae	UTCHB3	UTCHB3 sp016707285	95	98.99	95	d__Bacteria;p__Bacteroidota;c__Ignavibacteria;o__Ignavibacteriales;f__Ignavibacteriaceae;g__UTCHB3;s__UTCHB3 sp016707285	98.99	d__Bacteria;p__Bacteroidota;c__Ignavibacteria;o__Ignavibacteriales;f__Ignavibacteriaceae;g__UTCHB3;s__
MAG_16	OLB11 sp020853515	Nanopore long reads	98.28	0.99	12	927070	3830402	41.43	447001	191193	4	9	Bacteria	Bacteroidota	Bacteroidia	Chitinophagales	Chitinophagaceae	OLB11	OLB11 sp020853515	95	99.04	95	d__Bacteria;p__Bacteroidota;c__Bacteroidia;o__Chitinophagales;f__Chitinophagaceae;g__OLB11;s__OLB11 sp020853515	99.04	d__Bacteria;p__Bacteroidota;c__Bacteroidia;o__Chitinophagales;f__Chitinophagaceae;g__OLB11;s__
MAG_17	CAITPF01 sp020851995	Illumina short reads	98.22	1.02	166	152257	3911188	60.5	42842	10408	28	96	Bacteria	Pseudomonadota	Gammaproteobacteria	Burkholderiales	Burkholderiaceae_C	CAITPF01	CAITPF01 sp020851995	95	99.33	95	d__Bacteria;p__Pseudomonadota;c__Gammaproteobacteria;o__Burkholderiales;f__Burkholderiaceae_C;g__CAITPF01;s__CAITPF01 sp020851995	99.33	d__Bacteria;p__Pseudomonadota;c__Gammaproteobacteria;o__Burkholderiales;f__Burkholderiaceae_C;g__CAITPF01;s__
MAG_18	Sphingobium sp017984895	Illumina short reads	98.11	2.86	127	345753	3098901	61.24	64453	10650	14	59	Bacteria	Pseudomonadota	Alphaproteobacteria	Sphingomonadales	Sphingomonadaceae	Sphingobium	Sphingobium sp017984895	95	99.94	95	d__Bacteria;p__Pseudomonadota;c__Alphaproteobacteria;o__Sphingomonadales;f__Sphingomonadaceae;g__Sphingobium;s__Sphingobium sp017984895	99.94	d__Bacteria;p__Pseudomonadota;c__Alphaproteobacteria;o__Sphingomonadales;f__Sphingomonadaceae;g__Sphingobium;s__
MAG_19	Microbacterium	Illumina short reads	98.11	0.25	50	173226	2368982	66.08	64724	19648	12	32	Bacteria	Actinomycetota	Actinomycetia	Actinomycetales	Microbacteriaceae	Microbacterium		N/A	N/A	95	d__Bacteria;p__Actinomycetota;c__Actinomycetia;o__Actinomycetales;f__Microbacteriaceae;g__Microbacterium;s__Microbacterium sp020439065	81.39	d__Bacteria;p__Actinomycetota;c__Actinomycetia;o__Actinomycetales;f__Microbacteriaceae;g__Microbacterium;s__
MAG_20	UBA6183 sp018058165	Nanopore long reads	98.1	0.95	22	593934	3452599	34.21	256000	73124	5	14	Bacteria	Bacteroidota	Bacteroidia	NS11-12g	UKL13-3	UBA6183	UBA6183 sp018058165	95	99.13	95	d__Bacteria;p__Bacteroidota;c__Bacteroidia;o__NS11-12g;f__UKL13-3;g__UBA6183;s__UBA6183 sp018058165	99.13	d__Bacteria;p__Bacteroidota;c__Bacteroidia;o__NS11-12g;f__UKL13-3;g__UBA6183;s__
MAG_21	21-14-0-10-47-8	Illumina short reads	98.05	2.83	122	138906	2949926	46.74	51057	12217	20	69	Bacteria	Bdellovibrionota	Bdellovibrionia	Bdellovibrionales	Bdellovibrionaceae	21-14-0-10-47-8		N/A	N/A	95	d__Bacteria;p__Bdellovibrionota;c__Bdellovibrionia;o__Bdellovibrionales;f__Bdellovibrionaceae;g__21-14-0-10-47-8;s__21-14-0-10-47-8 sp002773975	76.45	d__Bacteria;p__Bdellovibrionota;c__Bdellovibrionia;o__Bdellovibrionales;f__Bdellovibrionaceae;g__21-14-0-10-47-8;s__
MAG_22	OLB11	Nanopore long reads	98.03	0.25	25	551014	3576501	33.04	352348	109212	4	11	Bacteria	Bacteroidota	Bacteroidia	Chitinophagales	Chitinophagaceae	OLB11		N/A	N/A	95	d__Bacteria;p__Bacteroidota;c__Bacteroidia;o__Chitinophagales;f__Chitinophagaceae;g__OLB11;s__OLB11 sp017989935	76.9	d__Bacteria;p__Bacteroidota;c__Bacteroidia;o__Chitinophagales;f__Chitinophagaceae;g__OLB11;s__
MAG_23	Sediminibacterium	Nanopore long reads	98.03	9.46	27	720678	3536939	35.73	242579	48280	4	14	Bacteria	Bacteroidota	Bacteroidia	Chitinophagales	Chitinophagaceae	Sediminibacterium		N/A	N/A	95	d__Bacteria;p__Bacteroidota;c__Bacteroidia;o__Chitinophagales;f__Chitinophagaceae;g__Sediminibacterium;s__Sediminibacterium sp002786355	92.97	d__Bacteria;p__Bacteroidota;c__Bacteroidia;o__Chitinophagales;f__Chitinophagaceae;g__Sediminibacterium;s__
MAG_24	JAEUUX01 sp016718845	Nanopore long reads	98.03	6.03	105	276318	6973899	40.7	133258	27910	19	62	Bacteria	Bacteroidota	Bacteroidia	Chitinophagales	UBA2359	JAEUUX01	JAEUUX01 sp016718845	95	98.57	95	d__Bacteria;p__Bacteroidota;c__Bacteroidia;o__Chitinophagales;f__UBA2359;g__JAEUUX01;s__JAEUUX01 sp016718845	98.57	d__Bacteria;p__Bacteroidota;c__Bacteroidia;o__Chitinophagales;f__UBA2359;g__JAEUUX01;s__
MAG_25	UBA2475	Illumina short reads	98.02	1.11	169	180503	3895381	34.79	40062	10556	28	97	Bacteria	Bacteroidota	Bacteroidia	AKYH767	B-17BO	UBA2475		N/A	N/A	N/A	N/A	N/A	d__Bacteria;p__Bacteroidota;c__Bacteroidia;o__AKYH767;f__B-17BO;g__UBA2475;s__
MAG_26	JAJTFW01 sp017995075	Nanopore long reads	97.94	2.86	27	453226	4312132	42.95	262072	89645	6	18	Bacteria	Bacteroidota	Bacteroidia	AKYH767-A	OLB10	JAJTFW01	JAJTFW01 sp017995075	95	98.37	95	d__Bacteria;p__Bacteroidota;c__Bacteroidia;o__AKYH767-A;f__OLB10;g__JAJTFW01;s__JAJTFW01 sp017995075	98.37	d__Bacteria;p__Bacteroidota;c__Bacteroidia;o__AKYH767-A;f__OLB10;g__JAJTFW01;s__
MAG_27	UBA2475	Nanopore long reads	97.86	0.16	12	790928	3614323	37.56	639286	141207	3	9	Bacteria	Bacteroidota	Bacteroidia	AKYH767	B-17BO	UBA2475		N/A	N/A	N/A	N/A	N/A	d__Bacteria;p__Bacteroidota;c__Bacteroidia;o__AKYH767;f__B-17BO;g__UBA2475;s__
MAG_28	CAINDZ01 sp016703265	Illumina short reads	97.8	2.2	256	167903	4204467	68.83	26376	7017	45	165	Bacteria	Krumholzibacteriota	Krumholzibacteria	LZORAL124-64-63	LZORAL124-64-63	CAINDZ01	CAINDZ01 sp016703265	95	95.8	95	d__Bacteria;p__Krumholzibacteriota;c__Krumholzibacteria;o__LZORAL124-64-63;f__LZORAL124-64-63;g__CAINDZ01;s__CAINDZ01 sp016703265	95.8	d__Bacteria;p__Krumholzibacteriota;c__Krumholzibacteria;o__LZORAL124-64-63;f__LZORAL124-64-63;g__CAINDZ01;s__
MAG_29	CAIZPE01	Illumina short reads	97.76	4.67	487	70820	4878162	67.92	18417	4016	80	296	Bacteria	Pseudomonadota	Gammaproteobacteria	Burkholderiales	Burkholderiaceae_A	CAIZPE01		N/A	N/A	N/A	N/A	N/A	d__Bacteria;p__Pseudomonadota;c__Gammaproteobacteria;o__Burkholderiales;f__Burkholderiaceae_A;g__CAIZPE01;s__
MAG_30	GCA-2786225	Nanopore long reads	97.65	4.17	82	669779	4797047	33.16	161619	20131	10	46	Bacteria	Spirochaetota	Leptospirae	Leptospirales	Leptospiraceae	GCA-2786225		N/A	N/A	N/A	N/A	N/A	d__Bacteria;p__Spirochaetota;c__Leptospirae;o__Leptospirales;f__Leptospiraceae;g__GCA-2786225;s__
MAG_31	Veillonella sp009929605	Illumina short reads	97.52	1.2	150	75644	1815048	39.91	19038	6823	31	95	Bacteria	Bacillota	Negativicutes	Veillonellales	Veillonellaceae	Veillonella	Veillonella sp009929605	95	99.46	95	d__Bacteria;p__Bacillota_C;c__Negativicutes;o__Veillonellales;f__Veillonellaceae;g__Veillonella;s__Veillonella sp009929605	99.46	d__Bacteria;p__Bacillota_C;c__Negativicutes;o__Veillonellales;f__Veillonellaceae;g__Veillonella;s__
MAG_32	UBA11034 sp003514205	Illumina short reads	97.44	1.28	178	112714	3611070	60	30011	8839	33	117	Bacteria	Actinomycetota	Acidimicrobiia	Acidimicrobiales	Microtrichaceae	UBA11034	UBA11034 sp003514205	95	99.09	95	d__Bacteria;p__Actinomycetota;c__Acidimicrobiia;o__Acidimicrobiales;f__Microtrichaceae;g__UBA11034;s__UBA11034 sp003514205	99.09	d__Bacteria;p__Actinomycetota;c__Acidimicrobiia;o__Acidimicrobiales;f__Microtrichaceae;g__;s__
MAG_33	f__Roseiflexaceae	Illumina short reads	97.33	2.83	435	102884	7831180	64.04	28399	8131	87	285	Bacteria	Chloroflexota	Chloroflexia	Chloroflexales	Roseiflexaceae			N/A	N/A	N/A	N/A	N/A	d__Bacteria;p__Chloroflexota;c__Chloroflexia;o__Chloroflexales;f__Roseiflexaceae;g__;s__
MAG_34	ELB16-189	Nanopore long reads	97.32	1.64	72	377759	4608122	39.71	158597	28272	10	31	Bacteria	Bacteroidota	Bacteroidia	Cytophagales	Cyclobacteriaceae	ELB16-189		N/A	N/A	N/A	N/A	N/A	d__Bacteria;p__Bacteroidota;c__Bacteroidia;o__Cytophagales;f__Cyclobacteriaceae;g__ELB16-189;s__
MAG_35	HUN007	Illumina short reads	97.32	2.68	112	116457	2854124	34.96	38831	12779	25	75	Bacteria	Bacillota	Clostridia	Oscillospirales	Ruminococcaceae	HUN007		N/A	N/A	95	d__Bacteria;p__Bacillota_A;c__Clostridia;o__Oscillospirales;f__Ruminococcaceae;g__HUN007;s__HUN007 sp023458875	89.41	d__Bacteria;p__Bacillota_A;c__Clostridia;o__Oscillospirales;f__Ruminococcaceae;g__HUN007;s__
MAG_36	OLB9 sp016714445	Nanopore long reads	97.28	4.46	58	672669	6212377	36.38	187123	43552	10	36	Bacteria	Bacteroidota	Bacteroidia	Chitinophagales	Saprospiraceae	OLB9	OLB9 sp016714445	95	97.68	95	d__Bacteria;p__Bacteroidota;c__Bacteroidia;o__Chitinophagales;f__Saprospiraceae;g__OLB9;s__OLB9 sp016714445	97.68	d__Bacteria;p__Bacteroidota;c__Bacteroidia;o__Chitinophagales;f__Saprospiraceae;g__OLB9;s__
MAG_37	Aquimonas sp002068275	Illumina short reads	97.22	1.63	181	159969	3722200	60.54	35305	9233	34	109	Bacteria	Pseudomonadota	Gammaproteobacteria	Xanthomonadales	Xanthomonadaceae	Aquimonas	Aquimonas sp002068275	95	99.39	95	d__Bacteria;p__Pseudomonadota;c__Gammaproteobacteria;o__Xanthomonadales;f__Xanthomonadaceae;g__Aquimonas;s__Aquimonas sp002068275	99.39	d__Bacteria;p__Pseudomonadota;c__Gammaproteobacteria;o__Xanthomonadales;f__Xanthomonadaceae;g__Aquimonas;s__
MAG_38	JADKIH01 sp016708785	Nanopore long reads	97.05	1.23	15	1054129	4121843	37.84	446786	136547	3	9	Bacteria	Bacteroidota	Bacteroidia	AKYH767-A	2013-40CM-41-45	JADKIH01	JADKIH01 sp016708785	95	98.37	95	d__Bacteria;p__Bacteroidota;c__Bacteroidia;o__AKYH767-A;f__2013-40CM-41-45;g__JADKIH01;s__JADKIH01 sp016708785	98.37	d__Bacteria;p__Bacteroidota;c__Bacteroidia;o__AKYH767-A;f__2013-40CM-41-45;g__JADKIH01;s__
MAG_39	Anaeromusa sp009929485	Illumina short reads	97.05	3.06	279	64273	2394419	50.85	13207	3514	50	191	Bacteria	Bacillota	Negativicutes	Anaeromusales	Anaeromusaceae	Anaeromusa	Anaeromusa sp009929485	95	98.57	95	d__Bacteria;p__Bacillota_C;c__Negativicutes;o__Anaeromusales;f__Anaeromusaceae;g__Anaeromusa;s__Anaeromusa sp009929485	98.57	d__Bacteria;p__Bacillota_C;c__Negativicutes;o__Anaeromusales;f__Anaeromusaceae;g__Anaeromusa;s__
MAG_40	OLB14 sp016715195	Nanopore long reads	97.05	3.11	23	689230	4893038	48.44	313789	102713	6	15	Bacteria	Chloroflexota	Anaerolineae	Anaerolineales	EnvOPS12	OLB14	OLB14 sp016715195	95	97.69	95	d__Bacteria;p__Chloroflexota;c__Anaerolineae;o__Anaerolineales;f__EnvOPS12;g__OLB14;s__OLB14 sp016715195	97.69	d__Bacteria;p__Chloroflexota;c__Anaerolineae;o__Anaerolineales;f__EnvOPS12;g__OLB14;s__
MAG_41	JADJBW01 sp016703525	Illumina short reads	97.01	3.85	332	61721	3969408	69.46	19532	4981	66	221	Bacteria	Actinomycetota	Acidimicrobiia	Acidimicrobiales	Microtrichaceae	JADJBW01	JADJBW01 sp016703525	N/A	N/A	95	d__Bacteria;p__Pseudomonadota;c__Gammaproteobacteria;o__Burkholderiales;f__Burkholderiaceae_B;g__Giesbergeria;s__Giesbergeria sp017985015	93.02	d__Bacteria;p__Pseudomonadota;c__Gammaproteobacteria;o__Burkholderiales;f__Burkholderiaceae_B;g__Giesbergeria;s__
MAG_42	OLB11 sp016711825	Nanopore long reads	96.86	3.2	34	319282	3889505	35.46	146800	58007	10	25	Bacteria	Bacteroidota	Bacteroidia	Chitinophagales	Chitinophagaceae	OLB11	OLB11 sp016711825	95	99.03	95	d__Bacteria;p__Bacteroidota;c__Bacteroidia;o__Chitinophagales;f__Chitinophagaceae;g__OLB11;s__OLB11 sp016711825	99.03	d__Bacteria;p__Bacteroidota;c__Bacteroidia;o__Chitinophagales;f__Chitinophagaceae;g__OLB11;s__
MAG_43	OLB11	Nanopore long reads	96.8	0.74	26	509742	4403330	33.53	274556	82172	6	18	Bacteria	Bacteroidota	Bacteroidia	Chitinophagales	Chitinophagaceae	OLB11		N/A	N/A	N/A	N/A	N/A	d__Bacteria;p__Bacteroidota;c__Bacteroidia;o__Chitinophagales;f__Chitinophagaceae;g__OLB11;s__
MAG_44	UBA10799	Illumina short reads	96.62	0.69	111	103039	2575630	63.46	38639	11783	23	70	Bacteria	Actinomycetota	Actinomycetia	Nanopelagicales	UBA10799	UBA10799		N/A	N/A	95	d__Bacteria;p__Actinomycetota;c__Actinomycetia;o__Nanopelagicales;f__UBA10799;g__UBA10799;s__UBA10799 sp018003655	81.94	d__Bacteria;p__Actinomycetota;c__Actinomycetia;o__Nanopelagicales;f__UBA10799;g__UBA10799;s__
MAG_45	UBA3950 sp002385475	Illumina short reads	96.61	0	310	29060	1878219	41.99	7504	3048	75	227	Bacteria	Atribacterota	Atribacteria	Atribacterales	Caldatribacteriaceae	UBA3950	UBA3950 sp002385475	95	99	95	d__Bacteria;p__Atribacterota;c__Atribacteria;o__Atribacterales;f__Caldatribacteriaceae;g__UBA3950;s__UBA3950 sp002385475	99	d__Bacteria;p__Atribacterota;c__Atribacteria;o__Atribacterales;f__Caldatribacteriaceae;g__UBA3950;s__
MAG_46	Arctic95D-9 sp018058245	Illumina short reads	96.6	0.68	253	91692	5079615	55.54	28000	10043	56	172	Bacteria	Verrucomicrobiota	Verrucomicrobiae	Verrucomicrobiales	DEV007	Arctic95D-9	Arctic95D-9 sp018058245	95	99.47	95	d__Bacteria;p__Verrucomicrobiota;c__Verrucomicrobiae;o__Verrucomicrobiales;f__DEV007;g__Arctic95D-9;s__Arctic95D-9 sp018058245	99.47	d__Bacteria;p__Verrucomicrobiota;c__Verrucomicrobiae;o__Verrucomicrobiales;f__DEV007;g__Arctic95D-9;s__
MAG_47	OLB11 sp017989935	Nanopore long reads	96.58	1.72	27	622783	4256062	35.26	226423	87937	6	19	Bacteria	Bacteroidota	Bacteroidia	Chitinophagales	Chitinophagaceae	OLB11	OLB11 sp017989935	95	99.11	95	d__Bacteria;p__Bacteroidota;c__Bacteroidia;o__Chitinophagales;f__Chitinophagaceae;g__OLB11;s__OLB11 sp017989935	99.11	d__Bacteria;p__Bacteroidota;c__Bacteroidia;o__Chitinophagales;f__Chitinophagaceae;g__OLB11;s__
MAG_48	CAKUSI01	Illumina short reads	96.55	1.06	216	126779	3960437	70.72	34247	10092	38	121	Bacteria	Actinomycetota	Actinomycetia	Actinomycetales	Dermatophilaceae	CAKUSI01		N/A	N/A	95	d__Bacteria;p__Actinomycetota;c__Actinomycetia;o__Actinomycetales;f__Dermatophilaceae;g__CAKUSI01;s__CAKUSI01 sp934678955	78.47	d__Bacteria;p__Actinomycetota;c__Actinomycetia;o__Actinomycetales;f__Dermatophilaceae;g__CAKUSI01;s__
MAG_49	Ferruginibacter	Nanopore long reads	96.54	0.25	10	1231939	3606277	37.78	454686	180207	3	7	Bacteria	Bacteroidota	Bacteroidia	Chitinophagales	Chitinophagaceae	Ferruginibacter		N/A	N/A	95	d__Bacteria;p__Bacteroidota;c__Bacteroidia;o__Chitinophagales;f__Chitinophagaceae;g__Ferruginibacter;s__Ferruginibacter sp014377385	77.76	d__Bacteria;p__Bacteroidota;c__Bacteroidia;o__Chitinophagales;f__Chitinophagaceae;g__Ferruginibacter;s__
MAG_50	JAAZBK01	Illumina short reads	96.41	5.13	469	156421	4355754	72.26	23605	3056	48	265	Bacteria	Actinomycetota	Acidimicrobiia	Acidimicrobiales	JAAYBP01	JAAZBK01		N/A	N/A	N/A	N/A	N/A	d__Bacteria;p__Actinomycetota;c__Acidimicrobiia;o__Acidimicrobiales;f__JAAYBP01;g__JAAZBK01;s__
MAG_51	CAMCXE01	Illumina short reads	96.4	2.44	270	147965	4628256	50.27	27985	7793	47	170	Bacteria	Pseudomonadota	Gammaproteobacteria	Pseudomonadales	Cellvibrionaceae	CAMCXE01		N/A	N/A	95	d__Bacteria;p__Pseudomonadota;c__Gammaproteobacteria;o__Pseudomonadales;f__Cellvibrionaceae;g__CAMCXE01;s__CAMCXE01 sp945882995	76.87	d__Bacteria;p__Pseudomonadota;c__Gammaproteobacteria;o__Pseudomonadales;f__Cellvibrionaceae;g__CAMCXE01;s__
MAG_52	TMP-24	Illumina short reads	96.36	0	37	350711	3450411	61.71	126826	44332	9	26	Bacteria	Pseudomonadota	Alphaproteobacteria	Rhodobacterales	Rhodobacteraceae	TMP-24		N/A	N/A	95	d__Bacteria;p__Pseudomonadota;c__Alphaproteobacteria;o__Rhodobacterales;f__Rhodobacteraceae;g__TMP-24;s__TMP-24 sp018240425	79.35	d__Bacteria;p__Pseudomonadota;c__Alphaproteobacteria;o__Rhodobacterales;f__Rhodobacteraceae;g__TMP-24;s__
MAG_53	JJ008 sp016706055	Nanopore long reads	96.31	3.2	11	1078130	3861878	36.48	463426	255727	3	8	Bacteria	Bacteroidota	Bacteroidia	Chitinophagales	Chitinophagaceae	JJ008	JJ008 sp016706055	95	99.09	95	d__Bacteria;p__Bacteroidota;c__Bacteroidia;o__Chitinophagales;f__Chitinophagaceae;g__JJ008;s__JJ008 sp016706055	99.09	d__Bacteria;p__Bacteroidota;c__Bacteroidia;o__Chitinophagales;f__Chitinophagaceae;g__JJ008;s__
MAG_54	AWTP1-18	Illumina short reads	96.3	7.82	660	58735	4098098	62.4	9272	2534	126	452	Bacteria	Pseudomonadota	Gammaproteobacteria	Burkholderiales	Rhodocyclaceae	AWTP1-18		N/A	N/A	95	d__Bacteria;p__Pseudomonadota;c__Gammaproteobacteria;o__Burkholderiales;f__Rhodocyclaceae;g__AWTP1-18;s__AWTP1-18 sp003963315	79.41	d__Bacteria;p__Pseudomonadota;c__Gammaproteobacteria;o__Burkholderiales;f__Rhodocyclaceae;g__AWTP1-18;s__
MAG_55	JAJTHY01	Nanopore long reads	96.15	2.2	10	408920	1575422	38.69	380775	69227	2	8	Bacteria	Pseudomonadota	Alphaproteobacteria	Rickettsiales	Midichloriaceae	JAJTHY01		N/A	N/A	95	d__Bacteria;p__Pseudomonadota;c__Alphaproteobacteria;o__Rickettsiales;f__Midichloriaceae;g__JAJTHY01;s__JAJTHY01 sp021298045	78.25	d__Bacteria;p__Pseudomonadota;c__Alphaproteobacteria;o__Rickettsiales;f__Midichloriaceae;g__JAJTHY01;s__
MAG_56	Ga0077546	Illumina short reads	96.15	4.84	233	342618	6820530	48.34	78807	12530	25	114	Bacteria	Cyanobacteriota	Vampirovibrionia	Obscuribacterales	Obscuribacteraceae	Ga0077546		N/A	N/A	95	d__Bacteria;p__Cyanobacteriota;c__Vampirovibrionia;o__Obscuribacterales;f__Obscuribacteraceae;g__Ga0077546;s__Ga0077546 sp913063055	93.5	d__Bacteria;p__Cyanobacteriota;c__Vampirovibrionia;o__Obscuribacterales;f__Obscuribacteraceae;g__Ga0077546;s__
MAG_57	Sphingorhabdus_B lacus	Illumina short reads	96.14	0.82	65	426183	3180729	56.7	116325	20451	6	31	Bacteria	Pseudomonadota	Alphaproteobacteria	Sphingomonadales	Sphingomonadaceae	Sphingorhabdus_B	Sphingorhabdus_B lacus	95	97.64	95	d__Bacteria;p__Pseudomonadota;c__Alphaproteobacteria;o__Sphingomonadales;f__Sphingomonadaceae;g__Sphingorhabdus_B;s__Sphingorhabdus_B lacus	97.64	d__Bacteria;p__Pseudomonadota;c__Alphaproteobacteria;o__Sphingomonadales;f__Sphingomonadaceae;g__Sphingorhabdus_B;s__
MAG_58	Lactococcus_A raffinolactis	Illumina short reads	96.1	1.07	92	148817	1999213	40.24	36069	10305	17	58	Bacteria	Bacillota	Bacilli	Lactobacillales	Streptococcaceae	Lactococcus_A	Lactococcus_A raffinolactis	95	98.93	95	d__Bacteria;p__Bacillota;c__Bacilli;o__Lactobacillales;f__Streptococcaceae;g__Lactococcus_A;s__Lactococcus_A raffinolactis	98.93	d__Bacteria;p__Bacillota;c__Bacilli;o__Lactobacillales;f__Streptococcaceae;g__Lactococcus_A;s__
MAG_59	Bulleidia	Illumina short reads	96.05	0.79	73	129970	1763780	42.2	37454	10305	15	50	Bacteria	Bacillota	Bacilli	Erysipelotrichales	Erysipelotrichaceae	Bulleidia		N/A	N/A	N/A	N/A	N/A	d__Bacteria;p__Bacillota;c__Bacilli;o__Erysipelotrichales;f__Erysipelotrichaceae;g__Bulleidia;s__
MAG_60	UBA3362 sp016710585	Nanopore long reads	96.04	0.99	19	810442	4086221	33.16	337320	177201	4	11	Bacteria	Bacteroidota	Bacteroidia	Chitinophagales	Saprospiraceae	UBA3362	UBA3362 sp016710585	95	97.83	95	d__Bacteria;p__Bacteroidota;c__Bacteroidia;o__Chitinophagales;f__Saprospiraceae;g__UBA3362;s__UBA3362 sp016710585	97.83	d__Bacteria;p__Bacteroidota;c__Bacteroidia;o__Chitinophagales;f__Saprospiraceae;g__UBA3362;s__
MAG_61	JADKHR01	Illumina short reads	96	1.12	156	125108	2540660	56.31	24683	7732	30	99	Bacteria	Elusimicrobiota	Elusimicrobia	FEN-1173	FEN-1173	JADKHR01		N/A	N/A	95	d__Bacteria;p__Elusimicrobiota;c__Elusimicrobia;o__FEN-1173;f__FEN-1173;g__JADKHR01;s__JADKHR01 sp016714745	79.32	d__Bacteria;p__Elusimicrobiota;c__Elusimicrobia;o__FEN-1173;f__FEN-1173;g__JADKHR01;s__
MAG_62	JADJVK01 sp016710625	Nanopore long reads	95.96	3.47	58	487249	4659375	32.03	191454	30497	8	30	Bacteria	Bacteroidota	Bacteroidia	Chitinophagales	Saprospiraceae	JADJVK01	JADJVK01 sp016710625	95	97.67	95	d__Bacteria;p__Bacteroidota;c__Bacteroidia;o__Chitinophagales;f__Saprospiraceae;g__JADJVK01;s__JADJVK01 sp016710625	97.67	d__Bacteria;p__Bacteroidota;c__Bacteroidia;o__Chitinophagales;f__Saprospiraceae;g__;s__
MAG_63	Sphingorhabdus_B sp016721875	Illumina short reads	95.95	0.43	104	157099	2901241	57.11	49123	13592	21	66	Bacteria	Pseudomonadota	Alphaproteobacteria	Sphingomonadales	Sphingomonadaceae	Sphingorhabdus_B	Sphingorhabdus_B sp016721875	95	99.63	95	d__Bacteria;p__Pseudomonadota;c__Alphaproteobacteria;o__Sphingomonadales;f__Sphingomonadaceae;g__Sphingorhabdus_B;s__Sphingorhabdus_B sp016721875	99.63	d__Bacteria;p__Pseudomonadota;c__Alphaproteobacteria;o__Sphingomonadales;f__Sphingomonadaceae;g__Sphingorhabdus_B;s__
MAG_64	JACKQF01	Illumina short reads	95.92	1.72	315	133913	5761509	56.84	26050	8771	64	210	Bacteria	Verrucomicrobiota	Verrucomicrobiae	Verrucomicrobiales	Verrucomicrobiaceae	JACKQF01		N/A	N/A	95	d__Bacteria;p__Verrucomicrobiota;c__Verrucomicrobiae;o__Verrucomicrobiales;f__Verrucomicrobiaceae;g__JACKQF01;s__JACKQF01 sp024232965	79.13	d__Bacteria;p__Verrucomicrobiota;c__Verrucomicrobiae;o__Verrucomicrobiales;f__Verrucomicrobiaceae;g__JACKQF01;s__
MAG_65	JADJPH01	Illumina short reads	95.91	7.23	1485	39951	7801212	62.02	6912	2603	344	1074	Bacteria	Chloroflexota	Anaerolineae	Caldilineales	Caldilineaceae	JADJPH01		N/A	N/A	95	d__Bacteria;p__Chloroflexota;c__Anaerolineae;o__Caldilineales;f__Caldilineaceae;g__JADJPH01;s__JADJPH01 sp016713335	76.69	d__Bacteria;p__Chloroflexota;c__Anaerolineae;o__Caldilineales;f__Caldilineaceae;g__JADJPH01;s__
MAG_66	Thiolinea	Illumina short reads	95.7	1.73	212	70022	4046138	53.4	28339	9722	49	149	Bacteria	Pseudomonadota	Gammaproteobacteria	Thiotrichales	Thiotrichaceae	Thiolinea		N/A	N/A	N/A	N/A	N/A	d__Bacteria;p__Pseudomonadota;c__Gammaproteobacteria;o__Thiotrichales;f__Thiotrichaceae;g__Thiolinea;s__
MAG_67	Flavobacterium	Illumina short reads	95.55	2.51	225	86599	3088915	32.03	22126	6572	45	148	Bacteria	Bacteroidota	Bacteroidia	Flavobacteriales	Flavobacteriaceae	Flavobacterium		N/A	N/A	N/A	N/A	N/A	d__Bacteria;p__Bacteroidota;c__Bacteroidia;o__Flavobacteriales;f__Flavobacteriaceae;g__Flavobacterium;s__
MAG_68	f__UBA923	Illumina short reads	95.48	0.89	55	445422	2747557	45.75	223660	79446	5	13	Bacteria	Bdellovibrionota	UBA1018	UBA1018	UBA923			N/A	N/A	95	d__Bacteria;p__Bdellovibrionota;c__UBA1018;o__UBA1018;f__UBA923;g__JACPKS01;s__JACPKS01 sp016186905	75.62	d__Bacteria;p__Bdellovibrionota;c__UBA1018;o__UBA1018;f__UBA923;g__;s__
MAG_69	f__M30B66	Nanopore long reads	95.48	3.37	48	676982	4293644	38.72	238646	50257	6	20	Bacteria	Bacteroidota	Bacteroidia	M30B66	M30B66			N/A	N/A	N/A	N/A	N/A	d__Bacteria;p__Bacteroidota;c__Bacteroidia;o__M30B66;f__M30B66;g__;s__
MAG_70	JADJYF01 sp020849475	Illumina short reads	95.27	3.59	74	465607	5096032	64.28	104087	33294	15	49	Bacteria	Pseudomonadota	Gammaproteobacteria	Ga0077536	Ga0077536	JADJYF01	JADJYF01 sp020849475	95	99.76	95	d__Bacteria;p__Pseudomonadota;c__Gammaproteobacteria;o__Ga0077536;f__Ga0077536;g__JADJYF01;s__JADJYF01 sp020849475	99.76	d__Bacteria;p__Pseudomonadota;c__Gammaproteobacteria;o__Ga0077536;f__Ga0077536;g__JADJYF01;s__
MAG_71	f__SG8-38	Illumina short reads	95.23	2.1	109	599577	6164349	65.77	174432	33726	10	44	Bacteria	Myxococcota	Polyangia	Polyangiales	SG8-38			N/A	N/A	N/A	N/A	N/A	d__Bacteria;p__Myxococcota;c__Polyangia;o__Polyangiales;f__SG8-38;g__;s__
MAG_72	JAEUQQ01 sp016789685	Illumina short reads	95.11	5.73	353	154698	6007845	69.42	25669	7715	63	227	Bacteria	Acidobacteriota	Vicinamibacteria	Vicinamibacterales	JAFNAJ01	JAEUQQ01	JAEUQQ01 sp016789685	95	98.18	95	d__Bacteria;p__Acidobacteriota;c__Vicinamibacteria;o__Vicinamibacterales;f__JAFNAJ01;g__JAEUQQ01;s__JAEUQQ01 sp016789685	98.18	d__Bacteria;p__Acidobacteriota;c__Vicinamibacteria;o__Vicinamibacterales;f__JAFNAJ01;g__;s__
MAG_73	Kouleothrix	Illumina short reads	94.97	3.96	333	85114	6285996	62.6	26701	9596	72	222	Bacteria	Chloroflexota	Chloroflexia	Chloroflexales	Roseiflexaceae	Kouleothrix		N/A	N/A	95	d__Bacteria;p__Chloroflexota;c__Chloroflexia;o__Chloroflexales;f__Roseiflexaceae;g__Kouleothrix;s__Kouleothrix aurantiaca	87.36	d__Bacteria;p__Chloroflexota;c__Chloroflexia;o__Chloroflexales;f__Roseiflexaceae;g__Kouleothrix;s__
MAG_74	JADKJB01	Nanopore long reads	94.84	0	15	667173	4058036	38.97	395059	140495	4	11	Bacteria	Bacteroidota	Bacteroidia	AKYH767-A	OLB10	JADKJB01		N/A	N/A	95	d__Bacteria;p__Bacteroidota;c__Bacteroidia;o__AKYH767-A;f__OLB10;g__JADKJB01;s__JADKJB01 sp016788065	92.56	d__Bacteria;p__Bacteroidota;c__Bacteroidia;o__AKYH767-A;f__OLB10;g__JADKJB01;s__
MAG_75	CAG-791	Illumina short reads	94.83	1.39	101	112543	2559165	46.15	50025	12383	18	59	Bacteria	Bacillota	Clostridia	Lachnospirales	Lachnospiraceae	CAG-791		N/A	N/A	N/A	N/A	N/A	d__Bacteria;p__Myxococcota;c__Polyangia;o__Nannocystales;f__Nannocystaceae;g__;s__
MAG_76	Accumulibacter propinquus	Illumina short reads	94.81	5.62	621	54368	4615753	62.59	11377	3221	114	413	Bacteria	Pseudomonadota	Gammaproteobacteria	Burkholderiales	Rhodocyclaceae	Accumulibacter	Accumulibacter propinquus	95	98.86	95	d__Bacteria;p__Pseudomonadota;c__Gammaproteobacteria;o__Burkholderiales;f__Rhodocyclaceae;g__Accumulibacter;s__Accumulibacter propinquus	98.86	d__Bacteria;p__Pseudomonadota;c__Gammaproteobacteria;o__Burkholderiales;f__Rhodocyclaceae;g__Accumulibacter;s__
MAG_77	JADJSS01 sp016711605	Nanopore long reads	94.78	5.16	53	304472	3887799	31.46	118207	25747	11	33	Bacteria	Bacteroidota	Bacteroidia	Chitinophagales	JADIYW01	JADJSS01	JADJSS01 sp016711605	95	97.93	95	d__Bacteria;p__Bacteroidota;c__Bacteroidia;o__Chitinophagales;f__JADIYW01;g__JADJSS01;s__JADJSS01 sp016711605	97.93	d__Bacteria;p__Bacteroidota;c__Bacteroidia;o__Chitinophagales;f__JADIYW01;g__JADJSS01;s__
MAG_78	Aestuariivirga	Illumina short reads	94.7	1.37	177	117593	3368270	58.64	31688	9009	33	114	Bacteria	Pseudomonadota	Alphaproteobacteria	Rhizobiales	Aestuariivirgaceae	Aestuariivirga		N/A	N/A	N/A	N/A	N/A	d__Bacteria;p__Pseudomonadota;c__Alphaproteobacteria;o__Rhizobiales;f__Aestuariivirgaceae;g__Aestuariivirga;s__
MAG_79	Streptococcus suis_AA	Illumina short reads	94.57	0.47	117	49876	1679461	39.98	20973	6587	29	82	Bacteria	Bacillota	Bacilli	Lactobacillales	Streptococcaceae	Streptococcus	Streptococcus suis_AA	95.1545	97.66	95.1545	d__Bacteria;p__Bacillota;c__Bacilli;o__Lactobacillales;f__Streptococcaceae;g__Streptococcus;s__Streptococcus suis_AA	97.66	d__Bacteria;p__Bacillota;c__Bacilli;o__Lactobacillales;f__Streptococcaceae;g__Streptococcus;s__
MAG_80	SCN-70-22 sp016719105	Illumina short reads	94.51	1.65	291	74738	4672559	69.04	21313	8164	72	212	Bacteria	Gemmatimonadota	Gemmatimonadetes	Gemmatimonadales	Gemmatimonadaceae	SCN-70-22	SCN-70-22 sp016719105	95	98.83	95	d__Bacteria;p__Gemmatimonadota;c__Gemmatimonadetes;o__Gemmatimonadales;f__Gemmatimonadaceae;g__SCN-70-22;s__SCN-70-22 sp016719105	98.83	d__Bacteria;p__Gemmatimonadota;c__Gemmatimonadetes;o__Gemmatimonadales;f__Gemmatimonadaceae;g__SCN-70-22;s__
MAG_81	JADJVK01	Illumina short reads	94.44	0.25	536	76681	4697265	42.38	12179	4019	108	373	Bacteria	Bacteroidota	Bacteroidia	Chitinophagales	Saprospiraceae	JADJVK01		N/A	N/A	95	d__Bacteria;p__Bacteroidota;c__Bacteroidia;o__Chitinophagales;f__Saprospiraceae;g__JADJVK01;s__JADJVK01 sp016710625	77.25	d__Bacteria;p__Bacteroidota;c__Bacteroidia;o__Chitinophagales;f__Saprospiraceae;g__JADJVK01;s__
MAG_82	JADKBO01 sp016715105	Nanopore long reads	94.39	3.47	155	340902	6472582	37.05	96241	17182	20	82	Bacteria	Bacteroidota	Bacteroidia	Chitinophagales	Saprospiraceae	JADKBO01	JADKBO01 sp016715105	95	97.9	95	d__Bacteria;p__Bacteroidota;c__Bacteroidia;o__Chitinophagales;f__Saprospiraceae;g__JADKBO01;s__JADKBO01 sp016715105	97.9	d__Bacteria;p__Bacteroidota;c__Bacteroidia;o__Chitinophagales;f__Saprospiraceae;g__JADKBO01;s__
MAG_83	UBA10649	Illumina short reads	94.37	0.88	187	85408	3035511	70.48	25950	7019	36	117	Bacteria	Actinomycetota	Actinomycetia	Nanopelagicales	S36-B12	UBA10649		N/A	N/A	95	d__Bacteria;p__Actinomycetota;c__Actinomycetia;o__Nanopelagicales;f__S36-B12;g__UBA10649;s__UBA10649 sp016717115	80.7	d__Bacteria;p__Actinomycetota;c__Actinomycetia;o__Nanopelagicales;f__S36-B12;g__UBA10649;s__
MAG_84	f__JAJFMA01	Illumina short reads	94.26	1.35	356	42674	3131130	46.6	13535	4155	73	235	Bacteria	Chlamydiota	Chlamydiia	Chlamydiales	JAJFMA01			N/A	N/A	95	d__Bacteria;p__Chlamydiota;c__Chlamydiia;o__Chlamydiales;f__JAJFMA01;g__JAJFMA01;s__JAJFMA01 sp021772415	76.31	d__Bacteria;p__Chlamydiota;c__Chlamydiia;o__Chlamydiales;f__JAJFMA01;g__;s__
MAG_85	Daejeonella	Nanopore long reads	94.17	5.1	28	895655	4020669	39.34	267811	63515	5	17	Bacteria	Bacteroidota	Bacteroidia	Sphingobacteriales	Sphingobacteriaceae	Daejeonella		N/A	N/A	95	d__Bacteria;p__Bacteroidota;c__Bacteroidia;o__Sphingobacteriales;f__Sphingobacteriaceae;g__Daejeonella;s__Daejeonella sp002257025	89.61	d__Bacteria;p__Bacteroidota;c__Bacteroidia;o__Sphingobacteriales;f__Sphingobacteriaceae;g__Daejeonella;s__
MAG_86	OLB11	Nanopore long reads	94.09	0.34	12	1335407	3496615	33.21	731081	156280	2	7	Bacteria	Bacteroidota	Bacteroidia	Chitinophagales	Chitinophagaceae	OLB11		N/A	N/A	N/A	N/A	N/A	d__Bacteria;p__Bacteroidota;c__Bacteroidia;o__Chitinophagales;f__Chitinophagaceae;g__OLB11;s__
MAG_87	JADIYW01 sp016705125	Nanopore long reads	94.09	0.99	30	346209	3369900	32.55	199805	55117	6	18	Bacteria	Bacteroidota	Bacteroidia	Chitinophagales	JADIYW01	JADIYW01	JADIYW01 sp016705125	95	98.44	95	d__Bacteria;p__Bacteroidota;c__Bacteroidia;o__Chitinophagales;f__JADIYW01;g__JADIYW01;s__JADIYW01 sp016705125	98.44	d__Bacteria;p__Bacteroidota;c__Bacteroidia;o__Chitinophagales;f__JADIYW01;g__JADIYW01;s__
MAG_88	Ruminococcus_E bromii_B	Illumina short reads	94.08	4.14	354	37719	1628059	41.68	5555	2416	88	270	Bacteria	Bacillota	Clostridia	Oscillospirales	Acutalibacteraceae	Ruminococcus_E	Ruminococcus_E bromii_B	95	98.48	95	d__Bacteria;p__Bacillota_A;c__Clostridia;o__Oscillospirales;f__Acutalibacteraceae;g__Ruminococcus_E;s__Ruminococcus_E bromii_B	98.48	d__Bacteria;p__Bacillota_A;c__Clostridia;o__Oscillospirales;f__Acutalibacteraceae;g__Ruminococcus_E;s__
MAG_89	JADKIH01 sp016711505	Nanopore long reads	94.06	2.06	15	792784	4103653	37.37	451432	129036	4	11	Bacteria	Bacteroidota	Bacteroidia	AKYH767-A	2013-40CM-41-45	JADKIH01	JADKIH01 sp016711505	95	98.75	95	d__Bacteria;p__Bacteroidota;c__Bacteroidia;o__AKYH767-A;f__2013-40CM-41-45;g__JADKIH01;s__JADKIH01 sp016711505	98.75	d__Bacteria;p__Bacteroidota;c__Bacteroidia;o__AKYH767-A;f__2013-40CM-41-45;g__JADKIH01;s__
MAG_90	CAIXHP01	Illumina short reads	94.04	0.82	164	74591	2361917	59.72	22294	7117	35	106	Bacteria	Pseudomonadota	Alphaproteobacteria	UBA9219	UBA9219	CAIXHP01		N/A	N/A	95	d__Bacteria;p__Pseudomonadota;c__Alphaproteobacteria;o__UBA9219;f__UBA9219;g__CAIXHP01;s__CAIXHP01 sp903919315	78.09	d__Bacteria;p__Pseudomonadota;c__Alphaproteobacteria;o__UBA9219;f__UBA9219;g__CAIXHP01;s__
MAG_91	Acinetobacter sp003987695	Illumina short reads	94.03	2.44	200	44860	2877607	38.82	19693	6760	50	141	Bacteria	Pseudomonadota	Gammaproteobacteria	Pseudomonadales	Moraxellaceae	Acinetobacter	Acinetobacter sp003987695	95	96.31	95	d__Bacteria;p__Pseudomonadota;c__Gammaproteobacteria;o__Pseudomonadales;f__Moraxellaceae;g__Acinetobacter;s__Acinetobacter tjernbergiae	95.19	d__Bacteria;p__Pseudomonadota;c__Gammaproteobacteria;o__Pseudomonadales;f__Moraxellaceae;g__Acinetobacter;s__
MAG_92	UBA2475	Illumina short reads	93.94	1.83	91	149731	3218449	35.86	49818	17006	20	61	Bacteria	Bacteroidota	Bacteroidia	AKYH767	B-17BO	UBA2475		N/A	N/A	95	d__Bacteria;p__Bacteroidota;c__Bacteroidia;o__AKYH767;f__B-17BO;g__UBA2475;s__UBA2475 sp002319075	77.73	d__Bacteria;p__Bacteroidota;c__Bacteroidia;o__AKYH767;f__B-17BO;g__UBA2475;s__
MAG_93	f__LD1	Nanopore long reads	93.92	1.66	22	363856	3127823	38.52	210555	76099	6	15	Bacteria	Bacteroidota	Bacteroidia	Chitinophagales	LD1			N/A	N/A	N/A	N/A	N/A	d__Bacteria;p__Bacteroidota;c__Bacteroidia;o__Chitinophagales;f__LD1;g__;s__
MAG_94	OLB8 sp016711705	Nanopore long reads	93.88	1.98	12	1453714	4448795	36.48	533121	165394	3	8	Bacteria	Bacteroidota	Bacteroidia	Chitinophagales	Saprospiraceae	OLB8	OLB8 sp016711705	95	98.83	95	d__Bacteria;p__Bacteroidota;c__Bacteroidia;o__Chitinophagales;f__Saprospiraceae;g__OLB8;s__OLB8 sp016711705	98.83	d__Bacteria;p__Bacteroidota;c__Bacteroidia;o__Chitinophagales;f__Saprospiraceae;g__OLB8;s__
MAG_95	Gemmiger qucibialis	Illumina short reads	93.88	1.7	309	55627	2297017	56.73	10394	3592	71	224	Bacteria	Bacillota	Clostridia	Oscillospirales	Ruminococcaceae	Gemmiger	Gemmiger qucibialis	95	98.75	95	d__Bacteria;p__Bacillota_A;c__Clostridia;o__Oscillospirales;f__Ruminococcaceae;g__Gemmiger;s__Gemmiger qucibialis	98.75	d__Bacteria;p__Bacillota_A;c__Clostridia;o__Oscillospirales;f__Ruminococcaceae;g__Gemmiger;s__
MAG_96	BN30871 sp001493195	Illumina short reads	93.87	2.25	123	58383	1473872	32.5	16204	5573	27	83	Bacteria	Campylobacterota	Campylobacteria	Campylobacterales	Sulfurovaceae	BN30871	BN30871 sp001493195	95	95.39	95	d__Bacteria;p__Campylobacterota;c__Campylobacteria;o__Campylobacterales;f__Sulfurovaceae;g__BN30871;s__BN30871 sp001493195	95.39	d__Bacteria;p__Campylobacterota;c__Campylobacteria;o__Campylobacterales;f__Sulfurovaceae;g__BN30871;s__
MAG_97	Mariniflexile	Illumina short reads	93.86	2.05	178	86645	3145035	34.01	26362	8403	36	113	Bacteria	Bacteroidota	Bacteroidia	Flavobacteriales	Flavobacteriaceae	Mariniflexile		N/A	N/A	95	d__Bacteria;p__Bacteroidota;c__Bacteroidia;o__Flavobacteriales;f__Flavobacteriaceae;g__Mariniflexile;s__Mariniflexile maritimum	82.29	d__Bacteria;p__Bacteroidota;c__Bacteroidia;o__Flavobacteriales;f__Flavobacteriaceae;g__Mariniflexile;s__
MAG_98	JABWCE01	Nanopore long reads	93.79	1.43	26	456848	4236826	36.49	260437	82231	6	16	Bacteria	Bacteroidota	Bacteroidia	NS11-12g	UBA9320	JABWCE01		N/A	N/A	N/A	N/A	N/A	d__Bacteria;p__Bacteroidota;c__Bacteroidia;o__NS11-12g;f__UBA9320;g__JABWCE01;s__
MAG_99	JADJPO01 sp016713225	Illumina short reads	93.78	0.27	288	120006	5389141	70.48	39783	9320	40	147	Bacteria	Actinomycetota	Actinomycetia	Actinomycetales	Kineosporiaceae	JADJPO01	JADJPO01 sp016713225	95	99.19	95	d__Bacteria;p__Actinomycetota;c__Actinomycetia;o__Actinomycetales;f__Kineosporiaceae;g__JADJPO01;s__JADJPO01 sp016713225	99.19	d__Bacteria;p__Actinomycetota;c__Actinomycetia;o__Actinomycetales;f__Kineosporiaceae;g__JADJPO01;s__
MAG_100	Microthrix parvicella	Illumina short reads	93.73	0.85	247	71659	3596862	66.71	23672	6696	49	164	Bacteria	Actinomycetota	Acidimicrobiia	Acidimicrobiales	Microtrichaceae	Microthrix	Microthrix parvicella	95	99.46	95	d__Bacteria;p__Actinomycetota;c__Acidimicrobiia;o__Acidimicrobiales;f__Microtrichaceae;g__Microthrix;s__Microthrix parvicella	99.46	d__Bacteria;p__Actinomycetota;c__Acidimicrobiia;o__Acidimicrobiales;f__Microtrichaceae;g__Microthrix;s__
MAG_101	f__UBA1018	Illumina short reads	93.69	1.79	157	90586	3110380	48.28	33991	9139	30	99	Bacteria	Bdellovibrionota	UBA1018	UBA1018	UBA1018			N/A	N/A	N/A	N/A	N/A	d__Bacteria;p__Bdellovibrionota;c__UBA1018;o__UBA1018;f__UBA1018;g__;s__
MAG_102	JAGPKJ01 sp018053995	Illumina short reads	93.68	1.83	99	110567	2453818	42.68	36324	11912	20	62	Bacteria	Bacillota	Clostridia	Lachnospirales	Lachnospiraceae	JAGPKJ01	JAGPKJ01 sp018053995	95	99.72	95	d__Bacteria;p__Bacillota_A;c__Clostridia;o__Lachnospirales;f__Lachnospiraceae;g__JAGPKJ01;s__JAGPKJ01 sp018053995	99.72	d__Bacteria;p__Bacillota_A;c__Clostridia;o__Lachnospirales;f__Lachnospiraceae;g__;s__
MAG_103	Competibacter_A sp016713505	Illumina short reads	93.56	2.82	111	179181	3495976	61.14	53617	16977	23	67	Bacteria	Pseudomonadota	Gammaproteobacteria	Competibacterales	Competibacteraceae	Competibacter_A	Competibacter_A sp016713505	95	99.68	95	d__Bacteria;p__Pseudomonadota;c__Gammaproteobacteria;o__Competibacterales;f__Competibacteraceae;g__Competibacter_A;s__Competibacter_A sp016713505	99.68	d__Bacteria;p__Pseudomonadota;c__Gammaproteobacteria;o__Competibacterales;f__Competibacteraceae;g__Competibacter_A;s__
MAG_104	OLB11	Nanopore long reads	93.51	2.22	39	363531	4635435	34.31	215585	60058	9	27	Bacteria	Bacteroidota	Bacteroidia	Chitinophagales	Chitinophagaceae	OLB11		N/A	N/A	N/A	N/A	N/A	d__Bacteria;p__Bacteroidota;c__Bacteroidia;o__Chitinophagales;f__Chitinophagaceae;g__OLB11;s__
MAG_105	UBA5518 sp022705125	Illumina short reads	93.51	1.48	235	155701	4484292	68	48823	8362	31	110	Bacteria	Pseudomonadota	Gammaproteobacteria	Pseudomonadales	UBA5518	UBA5518	UBA5518 sp022705125	95	98.86	95	d__Bacteria;p__Pseudomonadota;c__Gammaproteobacteria;o__Pseudomonadales;f__UBA5518;g__UBA5518;s__UBA5518 sp022705125	98.86	d__Bacteria;p__Pseudomonadota;c__Gammaproteobacteria;o__Pseudomonadales;f__UBA5518;g__UBA5518;s__
MAG_106	Obscuribacter sp016718315	Illumina short reads	93.16	1.42	109	384642	4979023	48.13	167584	16971	10	55	Bacteria	Cyanobacteriota	Vampirovibrionia	Obscuribacterales	Obscuribacteraceae	Obscuribacter	Obscuribacter sp016718315	95	98.08	95	d__Bacteria;p__Cyanobacteriota;c__Vampirovibrionia;o__Obscuribacterales;f__Obscuribacteraceae;g__Obscuribacter;s__Obscuribacter sp016718315	98.08	d__Bacteria;p__Cyanobacteriota;c__Vampirovibrionia;o__Obscuribacterales;f__Obscuribacteraceae;g__Obscuribacter;s__
MAG_107	Tetrasphaera_A (MAG_107)	Illumina short reads	93.15	1.08	147	114274	3483549	69.12	33177	11585	33	101	Bacteria	Actinomycetota	Actinomycetia	Actinomycetales	Dermatophilaceae	Tetrasphaera_A		N/A	N/A	N/A	N/A	N/A	d__Bacteria;p__Actinomycetota;c__Actinomycetia;o__Actinomycetales;f__Dermatophilaceae;g__Tetrasphaera_A;s__
MAG_108	JADJBS01 sp016703665	Illumina short reads	93.15	0.47	128	123901	4023118	57.3	40893	17168	30	87	Bacteria	Pseudomonadota	Gammaproteobacteria	Burkholderiales	Burkholderiaceae_B	JADJBS01	JADJBS01 sp016703665	95	99.25	95	d__Bacteria;p__Pseudomonadota;c__Gammaproteobacteria;o__Burkholderiales;f__Burkholderiaceae_B;g__JADJBS01;s__JADJBS01 sp016703665	99.25	d__Bacteria;p__Pseudomonadota;c__Gammaproteobacteria;o__Burkholderiales;f__Burkholderiaceae_B;g__;s__
MAG_109	Alistipes putredinis	Illumina short reads	93.11	2.16	195	40487	1887191	55.25	13131	5121	50	142	Bacteria	Bacteroidota	Bacteroidia	Bacteroidales	Rikenellaceae	Alistipes	Alistipes putredinis	95	99.59	95	d__Bacteria;p__Bacteroidota;c__Bacteroidia;o__Bacteroidales;f__Rikenellaceae;g__Alistipes;s__Alistipes putredinis	99.59	d__Bacteria;p__Bacteroidota;c__Bacteroidia;o__Bacteroidales;f__Rikenellaceae;g__Alistipes;s__
MAG_110	Contendobacter (MAG_110)	Illumina short reads	93.01	2.91	258	59394	3738098	57.18	19216	6922	65	183	Bacteria	Pseudomonadota	Gammaproteobacteria	Competibacterales	Competibacteraceae	Contendobacter		N/A	N/A	95	d__Bacteria;p__Pseudomonadota;c__Gammaproteobacteria;o__Competibacterales;f__Competibacteraceae;g__Contendobacter;s__Contendobacter sp012031845	94.43	d__Bacteria;p__Pseudomonadota;c__Gammaproteobacteria;o__Competibacterales;f__Competibacteraceae;g__Contendobacter;s__
MAG_111	RXIV01 sp020846135	Illumina short reads	92.99	3.46	105	131636	3190807	59.6	37790	14999	26	73	Bacteria	Pseudomonadota	Gammaproteobacteria	Competibacterales	Competibacteraceae	RXIV01	RXIV01 sp020846135	95	99.82	95	d__Bacteria;p__Pseudomonadota;c__Gammaproteobacteria;o__Competibacterales;f__Competibacteraceae;g__RXIV01;s__RXIV01 sp020846135	99.82	d__Bacteria;p__Pseudomonadota;c__Gammaproteobacteria;o__Competibacterales;f__Competibacteraceae;g__RXIV01;s__
MAG_112	JAGOHU01 sp017995975	Illumina short reads	92.82	0.5	65	130827	1939831	40.88	48349	12965	14	43	Bacteria	Bacillota	Negativicutes	JAGOZY01	JAGOZY01	JAGOHU01	JAGOHU01 sp017995975	95	99.67	95	d__Bacteria;p__Bacillota_C;c__Negativicutes;o__JAGOZY01;f__JAGOZY01;g__JAGOHU01;s__JAGOHU01 sp017995975	99.67	d__Bacteria;p__Bacillota_C;c__Negativicutes;o__JAGOZY01;f__JAGOZY01;g__;s__
MAG_113	Ferruginibacter sp018057635	Nanopore long reads	92.81	0.99	21	755715	3877292	38.78	231854	81528	5	15	Bacteria	Bacteroidota	Bacteroidia	Chitinophagales	Chitinophagaceae	Ferruginibacter	Ferruginibacter sp018057635	95	99.27	95	d__Bacteria;p__Bacteroidota;c__Bacteroidia;o__Chitinophagales;f__Chitinophagaceae;g__Ferruginibacter;s__Ferruginibacter sp018057635	99.27	d__Bacteria;p__Bacteroidota;c__Bacteroidia;o__Chitinophagales;f__Chitinophagaceae;g__Ferruginibacter;s__
MAG_114	PHOS-HE28 sp016719225	Illumina short reads	92.74	3.49	210	111942	3310727	57.33	27433	6556	35	133	Bacteria	Bacteroidota	Bacteroidia	Flavobacteriales	PHOS-HE28	PHOS-HE28	PHOS-HE28 sp016719225	95	99.54	95	d__Bacteria;p__Bacteroidota;c__Bacteroidia;o__Flavobacteriales;f__PHOS-HE28;g__PHOS-HE28;s__PHOS-HE28 sp016719225	99.54	d__Bacteria;p__Bacteroidota;c__Bacteroidia;o__Flavobacteriales;f__PHOS-HE28;g__PHOS-HE28;s__
MAG_115	f__Ruminococcaceae	Illumina short reads	92.62	1.57	39	159389	1942870	47.31	66703	29868	10	26	Bacteria	Bacillota	Clostridia	Oscillospirales	Ruminococcaceae			N/A	N/A	N/A	N/A	N/A	d__Bacteria;p__Bacillota_A;c__Clostridia;o__Oscillospirales;f__Ruminococcaceae;g__;s__
MAG_116	UBA1573 sp018063145	Nanopore long reads	92.61	0.43	14	353757	2105343	48.17	225887	77837	4	11	Bacteria	Pseudomonadota	Alphaproteobacteria	Micavibrionales	Micavibrionaceae	UBA1573	UBA1573 sp018063145	95	99.23	95	d__Bacteria;p__Pseudomonadota;c__Alphaproteobacteria;o__Micavibrionales;f__Micavibrionaceae;g__UBA1573;s__UBA1573 sp018063145	99.23	d__Bacteria;p__Pseudomonadota;c__Alphaproteobacteria;o__Micavibrionales;f__Micavibrionaceae;g__UBA1573;s__
MAG_117	M3007	Illumina short reads	92.45	1.25	262	67688	4466110	48.86	22656	8105	61	181	Bacteria	Bacteroidota	Bacteroidia	Chitinophagales	Saprospiraceae	M3007		N/A	N/A	95	d__Bacteria;p__Bacteroidota;c__Bacteroidia;o__Chitinophagales;f__Saprospiraceae;g__M3007;s__M3007 sp016710765	76.89	d__Bacteria;p__Bacteroidota;c__Bacteroidia;o__Chitinophagales;f__Saprospiraceae;g__M3007;s__
MAG_118	Thauera	Illumina short reads	92.39	9.8	824	42612	4296308	63.52	7379	2256	162	591	Bacteria	Pseudomonadota	Gammaproteobacteria	Burkholderiales	Rhodocyclaceae	Thauera		N/A	N/A	95	d__Bacteria;p__Pseudomonadota;c__Gammaproteobacteria;o__Burkholderiales;f__Rhodocyclaceae;g__Thauera;s__Thauera terpenica	83.98	d__Bacteria;p__Pseudomonadota;c__Gammaproteobacteria;o__Burkholderiales;f__Rhodocyclaceae;g__Thauera;s__
MAG_119	f__Erysipelotrichaceae	Illumina short reads	92.38	1.43	101	92846	1915106	42.79	37381	8026	18	62	Bacteria	Bacillota	Bacilli	Erysipelotrichales	Erysipelotrichaceae			N/A	N/A	N/A	N/A	N/A	d__Bacteria;p__Bacillota;c__Bacilli;o__Erysipelotrichales;f__Erysipelotrichaceae;g__;s__
MAG_120	OLB11	Nanopore long reads	92.35	1.51	50	186747	3037823	33.21	104471	55863	11	26	Bacteria	Bacteroidota	Bacteroidia	Chitinophagales	Chitinophagaceae	OLB11		N/A	N/A	N/A	N/A	N/A	d__Bacteria;p__Bacteroidota;c__Bacteroidia;o__Chitinophagales;f__Chitinophagaceae;g__OLB11;s__
MAG_121	Archangium_A	Illumina short reads	92.22	0.97	859	112050	9097640	70.51	17519	4512	139	542	Bacteria	Myxococcota	Myxococcia	Myxococcales	Myxococcaceae	Archangium_A		N/A	N/A	N/A	N/A	N/A	d__Bacteria;p__Myxococcota;c__Myxococcia;o__Myxococcales;f__Myxococcaceae;g__Archangium_A;s__
MAG_122	CAISIP01 sp018063505	Illumina short reads	92.19	1.21	211	86490	4337603	63.9	29797	9804	44	144	Bacteria	Pseudomonadota	Gammaproteobacteria	Burkholderiales	Burkholderiaceae_B	CAISIP01	CAISIP01 sp018063505	95	99.46	95	d__Bacteria;p__Pseudomonadota;c__Gammaproteobacteria;o__Burkholderiales;f__Burkholderiaceae_B;g__CAISIP01;s__CAISIP01 sp018063505	99.46	d__Bacteria;p__Pseudomonadota;c__Gammaproteobacteria;o__Burkholderiales;f__Burkholderiaceae_B;g__CAISIP01;s__
MAG_123	Rhizomicrobium	Illumina short reads	92.09	1.57	111	129346	2885808	62.96	41305	10787	25	75	Bacteria	Pseudomonadota	Alphaproteobacteria	Micropepsales	Micropepsaceae	Rhizomicrobium		N/A	N/A	95	d__Bacteria;p__Pseudomonadota;c__Alphaproteobacteria;o__Micropepsales;f__Micropepsaceae;g__Rhizomicrobium;s__Rhizomicrobium sp903837555	88.65	d__Bacteria;p__Pseudomonadota;c__Alphaproteobacteria;o__Micropepsales;f__Micropepsaceae;g__Rhizomicrobium;s__
MAG_124	JACQZU01	Illumina short reads	92.06	1.32	416	47234	3804205	68.69	12487	4125	95	300	Bacteria	Acidobacteriota	Holophagae	Holophagales	Holophagaceae	JACQZU01		N/A	N/A	95	d__Bacteria;p__Pseudomonadota;c__Gammaproteobacteria;o__Burkholderiales;f__Nitrosomonadaceae;g__Nitrosomonas;s__Nitrosomonas oligotropha_A	94.82	d__Bacteria;p__Pseudomonadota;c__Gammaproteobacteria;o__Burkholderiales;f__Nitrosomonadaceae;g__Nitrosomonas;s__
MAG_125	UBA2031 sp002333145	Illumina short reads	92.01	4.26	230	97237	2303832	53.13	13885	4507	43	157	Bacteria	Pseudomonadota	Gammaproteobacteria	Pseudomonadales	Moraxellaceae	UBA2031	UBA2031 sp002333145	95	98.84	95	d__Bacteria;p__Pseudomonadota;c__Gammaproteobacteria;o__Pseudomonadales;f__Moraxellaceae;g__UBA2031;s__UBA2031 sp002333145	98.84	d__Bacteria;p__Pseudomonadota;c__Gammaproteobacteria;o__Pseudomonadales;f__Moraxellaceae;g__UBA2031;s__
MAG_126	JADJWH01 sp020845975	Illumina short reads	91.99	4.06	358	59067	2740830	61.93	12727	3002	63	229	Bacteria	Pseudomonadota	Gammaproteobacteria	JADJWH01	JADJWH01	JADJWH01	JADJWH01 sp020845975	95	99.34	95	d__Bacteria;p__Pseudomonadota;c__Gammaproteobacteria;o__JADJWH01;f__JADJWH01;g__JADJWH01;s__JADJWH01 sp020845975	99.34	d__Bacteria;p__Pseudomonadota;c__Gammaproteobacteria;o__JADJWH01;f__JADJWH01;g__JADJWH01;s__
MAG_127	f__Nannocystaceae	Illumina short reads	91.94	2.78	723	96890	8510080	68.69	17084	5176	155	498	Bacteria	Myxococcota	Polyangia	Nannocystales	Nannocystaceae			N/A	N/A	95	d__Bacteria;p__Pseudomonadota;c__Gammaproteobacteria;o__Burkholderiales;f__Rhodocyclaceae;g__Azonexus;s__Azonexus sp016714975	94.32	d__Bacteria;p__Pseudomonadota;c__Gammaproteobacteria;o__Burkholderiales;f__Rhodocyclaceae;g__Azonexus;s__
MAG_128	f__UBA1977	Illumina short reads	91.89	0	124	114876	1599688	46.98	19207	6036	25	85	Bacteria	Verrucomicrobiota	Verrucomicrobiae	Opitutales	UBA1977			N/A	N/A	95	d__Bacteria;p__Verrucomicrobiota;c__Verrucomicrobiae;o__Opitutales;f__UBA1977;g__UBA1977;s__UBA1977 sp002313355	77.38	d__Bacteria;p__Verrucomicrobiota;c__Verrucomicrobiae;o__Opitutales;f__UBA1977;g__;s__
MAG_129	JADJSS01	Nanopore long reads	91.71	1.97	41	246956	3803095	31.04	128714	52023	11	28	Bacteria	Bacteroidota	Bacteroidia	Chitinophagales	JADIYW01	JADJSS01		N/A	N/A	N/A	N/A	N/A	d__Bacteria;p__Bacteroidota;c__Bacteroidia;o__Chitinophagales;f__JADIYW01;g__JADJSS01;s__
MAG_130	JADJBS01	Illumina short reads	91.57	2.22	377	93375	4852366	60.66	18234	6452	84	256	Bacteria	Pseudomonadota	Gammaproteobacteria	Burkholderiales	Burkholderiaceae_B	JADJBS01		N/A	N/A	95	d__Bacteria;p__Pseudomonadota;c__Gammaproteobacteria;o__Burkholderiales;f__Burkholderiaceae_B;g__JADJBS01;s__JADJBS01 sp016703665	79.21	d__Bacteria;p__Pseudomonadota;c__Gammaproteobacteria;o__Burkholderiales;f__Burkholderiaceae_B;g__JADJBS01;s__
MAG_131	Thiothrix unzii	Illumina short reads	91.49	1.18	245	58696	3054296	50.76	18066	6104	55	173	Bacteria	Pseudomonadota	Gammaproteobacteria	Thiotrichales	Thiotrichaceae	Thiothrix	Thiothrix unzii	95	96.38	95	d__Bacteria;p__Pseudomonadota;c__Gammaproteobacteria;o__Thiotrichales;f__Thiotrichaceae;g__Thiothrix;s__Thiothrix unzii	96.38	d__Bacteria;p__Pseudomonadota;c__Gammaproteobacteria;o__Thiotrichales;f__Thiotrichaceae;g__Thiothrix;s__
MAG_132	UBA7236 sp016718035	Illumina short reads	91.44	5.71	776	42355	4302205	36.63	7663	2445	164	555	Bacteria	Bacteroidota	Bacteroidia	Chitinophagales	BACL12	UBA7236	UBA7236 sp016718035	95	98.76	95	d__Bacteria;p__Bacteroidota;c__Bacteroidia;o__Chitinophagales;f__BACL12;g__UBA7236;s__UBA7236 sp016718035	98.76	d__Bacteria;p__Bacteroidota;c__Bacteroidia;o__Chitinophagales;f__BACL12;g__UBA7236;s__
MAG_133	JAGOYM01 sp018059165	Nanopore long reads	91.39	5.62	75	95263	1784689	29.99	33206	11187	17	52	Bacteria	Fusobacteriota	Fusobacteriia	Fusobacteriales	Leptotrichiaceae	JAGOYM01	JAGOYM01 sp018059165	95	98.93	95	d__Bacteria;p__Fusobacteriota;c__Fusobacteriia;o__Fusobacteriales;f__Leptotrichiaceae;g__JAGOYM01;s__JAGOYM01 sp018059165	98.93	d__Bacteria;p__Fusobacteriota;c__Fusobacteriia;o__Fusobacteriales;f__Leptotrichiaceae;g__;s__
MAG_134	JAMLHH01	Nanopore long reads	91.36	1.48	31	512353	3370499	31.69	136884	54116	7	22	Bacteria	Bacteroidota	Bacteroidia	Chitinophagales	JADIYW01	JAMLHH01		N/A	N/A	N/A	N/A	N/A	d__Bacteria;p__Bacteroidota;c__Bacteroidia;o__Chitinophagales;f__JADIYW01;g__JAMLHH01;s__
MAG_135	UBA4417	Illumina short reads	91.34	1.08	350	47910	3827300	40.78	13878	5654	89	259	Bacteria	Bacteroidota	Bacteroidia	Bacteroidales	UBA4417	UBA4417		N/A	N/A	N/A	N/A	N/A	d__Bacteria;p__Bacteroidota;c__Bacteroidia;o__Bacteroidales;f__UBA4417;g__UBA4417;s__
MAG_136	UBA2658	Illumina short reads	91.33	0.89	437	23297	1775062	60.65	4551	2096	115	338	Bacteria	Bacillota	Clostridia	Oscillospirales	Oscillospiraceae	UBA2658		N/A	N/A	95	d__Bacteria;p__Bacillota_A;c__Clostridia;o__Oscillospirales;f__Oscillospiraceae;g__UBA2658;s__UBA2658 sp002359425	80.19	d__Bacteria;p__Bacillota_A;c__Clostridia;o__Oscillospirales;f__Oscillospiraceae;g__UBA2658;s__
MAG_137	Sulfuritalea	Illumina short reads	91.24	1.3	211	105323	3324929	64.16	23918	7491	44	139	Bacteria	Pseudomonadota	Gammaproteobacteria	Burkholderiales	Rhodocyclaceae	Sulfuritalea		N/A	N/A	95	d__Bacteria;p__Pseudomonadota;c__Gammaproteobacteria;o__Burkholderiales;f__Rhodocyclaceae;g__Sulfuritalea;s__Sulfuritalea sp016712985	82.68	d__Bacteria;p__Pseudomonadota;c__Gammaproteobacteria;o__Burkholderiales;f__Rhodocyclaceae;g__Sulfuritalea;s__
MAG_138	JAAFHN01	Illumina short reads	91.07	1.17	101	76888	1925169	57.2	27703	9040	22	66	Bacteria	Pseudomonadota	Gammaproteobacteria	Burkholderiales	Burkholderiaceae_B	JAAFHN01		N/A	N/A	95	d__Bacteria;p__Pseudomonadota;c__Gammaproteobacteria;o__Burkholderiales;f__Burkholderiaceae_B;g__JAAFHN01;s__JAAFHN01 sp013298415	76.03	d__Bacteria;p__Pseudomonadota;c__Gammaproteobacteria;o__Burkholderiales;f__Burkholderiaceae_B;g__JAAFHN01;s__
MAG_139	UBA5518	Illumina short reads	91	2.72	211	181273	3891173	61.67	32933	7775	31	131	Bacteria	Pseudomonadota	Gammaproteobacteria	Pseudomonadales	UBA5518	UBA5518		95	96.13	95	d__Bacteria;p__Pseudomonadota;c__Gammaproteobacteria;o__Burkholderiales;f__Rhodocyclaceae;g__Propionivibrio;s__Propionivibrio sp017990155	96.13	d__Bacteria;p__Pseudomonadota;c__Gammaproteobacteria;o__Burkholderiales;f__Rhodocyclaceae;g__Propionivibrio;s__
MAG_140	f__SG8-38	Illumina short reads	90.97	2.42	500	104553	6819943	68.49	27479	5971	75	274	Bacteria	Myxococcota	Polyangia	Polyangiales	SG8-38			N/A	N/A	N/A	N/A	N/A	d__Bacteria;p__Myxococcota;c__Polyangia;o__Polyangiales;f__SG8-38;g__;s__
MAG_141	Rubrivivax	Illumina short reads	90.97	4.08	591	68922	5362894	71.88	17818	3496	94	357	Bacteria	Pseudomonadota	Gammaproteobacteria	Burkholderiales	Burkholderiaceae_B	Rubrivivax		N/A	N/A	95	d__Bacteria;p__Pseudomonadota;c__Gammaproteobacteria;o__Burkholderiales;f__Burkholderiaceae_B;g__Rubrivivax;s__Rubrivivax sp001725505	83.04	d__Bacteria;p__Pseudomonadota;c__Gammaproteobacteria;o__Burkholderiales;f__Burkholderiaceae_B;g__Rubrivivax;s__
MAG_142	Pseudomonas_E	Illumina short reads	90.61	2.06	192	72369	3304817	58.32	24384	8958	47	135	Bacteria	Pseudomonadota	Gammaproteobacteria	Pseudomonadales	Pseudomonadaceae	Pseudomonas_E		N/A	N/A	95	d__Bacteria;p__Pseudomonadota;c__Gammaproteobacteria;o__Pseudomonadales;f__Pseudomonadaceae;g__Pseudomonas_E;s__Pseudomonas_E pohangensis	83.27	d__Bacteria;p__Pseudomonadota;c__Gammaproteobacteria;o__Pseudomonadales;f__Pseudomonadaceae;g__Pseudomonas_E;s__
MAG_143	UBA629 sp017994075	Illumina short reads	90.32	0.1	105	111348	1840604	38.06	30252	7525	16	61	Bacteria	Bacillota	Clostridia	Lachnospirales	Lachnospiraceae	UBA629	UBA629 sp017994075	95	99.67	95	d__Bacteria;p__Bacillota_A;c__Clostridia;o__Lachnospirales;f__Lachnospiraceae;g__UBA629;s__UBA629 sp017994075	99.67	d__Bacteria;p__Bacillota_A;c__Clostridia;o__Lachnospirales;f__Lachnospiraceae;g__UBA629;s__
MAG_144	Accumulibacter phosphatis	Illumina short reads	90.32	2.38	392	76874	4245491	63.98	16193	4593	73	266	Bacteria	Pseudomonadota	Gammaproteobacteria	Burkholderiales	Rhodocyclaceae	Accumulibacter	Accumulibacter sp017302455	95	98.47	95	d__Bacteria;p__Pseudomonadota;c__Gammaproteobacteria;o__Burkholderiales;f__Rhodocyclaceae;g__Accumulibacter;s__Accumulibacter sp907163085	98.47	d__Bacteria;p__Pseudomonadota;c__Gammaproteobacteria;o__Burkholderiales;f__Rhodocyclaceae;g__Accumulibacter;s__
MAG_145	Polymorphobacter_A	Illumina short reads	90.23	2.17	481	36355	2949124	65.65	8257	2908	113	351	Bacteria	Pseudomonadota	Alphaproteobacteria	Sphingomonadales	Sphingomonadaceae	Polymorphobacter_A		N/A	N/A	95	d__Bacteria;p__Pseudomonadota;c__Alphaproteobacteria;o__Sphingomonadales;f__Sphingomonadaceae;g__Polymorphobacter_A;s__Polymorphobacter_A arshaanensis	90.34	d__Bacteria;p__Pseudomonadota;c__Alphaproteobacteria;o__Sphingomonadales;f__Sphingomonadaceae;g__Polymorphobacter_A;s__
MAG_146	JADLHS01 sp020848635	Illumina short reads	90.2	3.38	270	72637	4975493	60.02	25942	8714	65	193	Bacteria	Verrucomicrobiota	Verrucomicrobiae	Pedosphaerales	UBA11358	JADLHS01	JADLHS01 sp020848635	95	99.41	95	d__Bacteria;p__Verrucomicrobiota;c__Verrucomicrobiae;o__Pedosphaerales;f__UBA11358;g__JADLHS01;s__JADLHS01 sp020848635	99.41	d__Bacteria;p__Verrucomicrobiota;c__Verrucomicrobiae;o__Pedosphaerales;f__UBA11358;g__;s__
MAG_147	Paludibacter	Illumina short reads	90.14	2.56	623	29744	3064670	39.19	6262	2374	152	465	Bacteria	Bacteroidota	Bacteroidia	Bacteroidales	Paludibacteraceae	Paludibacter		N/A	N/A	95	d__Bacteria;p__Bacteroidota;c__Bacteroidia;o__Bacteroidales;f__Paludibacteraceae;g__Paludibacter;s__Paludibacter sp019163375	92.5	d__Bacteria;p__Bacteroidota;c__Bacteroidia;o__Bacteroidales;f__Paludibacteraceae;g__Paludibacter;s__
MAG_148	f__	Illumina short reads	90.12	1.79	85	276947	3928190	51.81	65368	26594	16	52	Bacteria	Bdellovibrionota	UBA1018	UBA1018				N/A	N/A	N/A	N/A	N/A	d__Bacteria;p__Bdellovibrionota;c__UBA1018;o__UBA1018;f__;g__;s__
MAG_149	UBA7672	Illumina short reads	90.08	0.97	170	170076	3595471	62.96	34471	9229	30	111	Bacteria	Pseudomonadota	Alphaproteobacteria	Caulobacterales	Hyphomonadaceae	UBA7672		N/A	N/A	95	d__Bacteria;p__Pseudomonadota;c__Alphaproteobacteria;o__Caulobacterales;f__Hyphomonadaceae;g__UBA7672;s__UBA7672 sp016714495	84.09	d__Bacteria;p__Pseudomonadota;c__Alphaproteobacteria;o__Caulobacterales;f__Hyphomonadaceae;g__UBA7672;s__
MAG_150	CAIQVS01	Illumina short reads	90.06	1.62	157	67148	1933201	56.31	18852	5932	32	109	Bacteria	Pseudomonadota	Alphaproteobacteria	UBA9219	UBA9219	CAIQVS01		N/A	N/A	95	d__Bacteria;p__Pseudomonadota;c__Alphaproteobacteria;o__UBA9219;f__UBA9219;g__CAIQVS01;s__CAIQVS01 sp903875345	76.85	d__Bacteria;p__Pseudomonadota;c__Alphaproteobacteria;o__UBA9219;f__UBA9219;g__CAIQVS01;s__
MAG_151	Rivicola	Illumina short reads	90.02	3.69	635	30256	2189966	57.83	4253	1717	154	473	Bacteria	Pseudomonadota	Gammaproteobacteria	Burkholderiales	Aquaspirillaceae	Rivicola		N/A	N/A	N/A	N/A	N/A	d__Bacteria;p__Pseudomonadota;c__Gammaproteobacteria;o__Burkholderiales;f__Aquaspirillaceae;g__Rivicola;s__
MAG_152	Sterolibacterium sp018062105	Illumina short reads	89.88	2.39	317	59168	2571451	61.21	13106	3364	57	205	Bacteria	Pseudomonadota	Gammaproteobacteria	Burkholderiales	Rhodocyclaceae	Sterolibacterium	Sterolibacterium sp018062105	95	99.26	95	d__Bacteria;p__Pseudomonadota;c__Gammaproteobacteria;o__Burkholderiales;f__Rhodocyclaceae;g__Sterolibacterium;s__Sterolibacterium sp018062105	99.26	d__Bacteria;p__Pseudomonadota;c__Gammaproteobacteria;o__Burkholderiales;f__Rhodocyclaceae;g__Sterolibacterium;s__
MAG_153	f__SHWZ01	Nanopore long reads	89.76	1.99	56	476518	3762874	32.91	111614	30634	10	34	Bacteria	Bacteroidota	Bacteroidia	NS11-12g	SHWZ01			N/A	N/A	95	d__Bacteria;p__Bacteroidota;c__Bacteroidia;o__NS11-12g;f__SHWZ01;g__SHWZ01;s__SHWZ01 sp009693575	75.91	d__Bacteria;p__Bacteroidota;c__Bacteroidia;o__NS11-12g;f__SHWZ01;g__;s__
MAG_154	AWTP1-35	Illumina short reads	89.74	5.56	173	184938	3772412	68.39	43171	10758	29	97	Bacteria	Actinomycetota	Acidimicrobiia	Acidimicrobiales	Microtrichaceae	AWTP1-35		95	99.17	95	d__Bacteria;p__Bacteroidota;c__Bacteroidia;o__Flavobacteriales;f__PHOS-HE28;g__PHOS-HE28;s__PHOS-HE28 sp016710685	99.17	d__Bacteria;p__Bacteroidota;c__Bacteroidia;o__Flavobacteriales;f__PHOS-HE28;g__PHOS-HE28;s__
MAG_155	f__Desulfovibrionaceae	Illumina short reads	89.7	5.23	149	126052	1916518	51.29	18672	6073	29	97	Bacteria	Desulfobacterota	Desulfovibrionia	Desulfovibrionales	Desulfovibrionaceae			N/A	N/A	N/A	N/A	N/A	d__Bacteria;p__Desulfobacterota;c__Desulfovibrionia;o__Desulfovibrionales;f__Desulfovibrionaceae;g__;s__
MAG_156	Phosphoribacter sp016710385	Illumina short reads	89.59	6.22	182	98826	3309133	69.34	32703	8018	29	108	Bacteria	Actinomycetota	Actinomycetia	Actinomycetales	Dermatophilaceae	Phosphoribacter	Phosphoribacter sp016710385	N/A	N/A	95	d__Bacteria;p__Pseudomonadota;c__Gammaproteobacteria;o__Burkholderiales;f__Rhodocyclaceae;g__Zoogloea;s__Zoogloea sp023150065	88.85	d__Bacteria;p__Pseudomonadota;c__Gammaproteobacteria;o__Burkholderiales;f__Rhodocyclaceae;g__Zoogloea;s__
MAG_157	Turneriella	Illumina short reads	89.33	2.54	383	74753	3372694	53.64	14559	3711	70	257	Bacteria	Spirochaetota	Leptospirae	Turneriellales	Turneriellaceae	Turneriella		N/A	N/A	95	d__Bacteria;p__Spirochaetota;c__Leptospirae;o__Turneriellales;f__Turneriellaceae;g__Turneriella;s__Turneriella parva	81.07	d__Bacteria;p__Spirochaetota;c__Leptospirae;o__Turneriellales;f__Turneriellaceae;g__Turneriella;s__
MAG_158	Novosphingobium sp016719755	Illumina short reads	89.31	8.54	699	33392	3182207	66.13	5725	2115	163	520	Bacteria	Pseudomonadota	Alphaproteobacteria	Sphingomonadales	Sphingomonadaceae	Novosphingobium	Novosphingobium sp016719755	95	99.6	95	d__Bacteria;p__Pseudomonadota;c__Alphaproteobacteria;o__Sphingomonadales;f__Sphingomonadaceae;g__Novosphingobium;s__Novosphingobium sp016719755	99.6	d__Bacteria;p__Pseudomonadota;c__Alphaproteobacteria;o__Sphingomonadales;f__Sphingomonadaceae;g__Novosphingobium;s__
MAG_159	JAAYAE01	Illumina short reads	89.19	2.12	186	72236	1524022	38.75	11759	3489	36	130	Bacteria	Bacillota	Negativicutes	Acidaminococcales	Acidaminococcaceae	JAAYAE01		N/A	N/A	95	d__Bacteria;p__Bacillota_C;c__Negativicutes;o__Acidaminococcales;f__Acidaminococcaceae;g__JAAYAE01;s__JAAYAE01 sp012719555	79.7	d__Bacteria;p__Bacillota_C;c__Negativicutes;o__Acidaminococcales;f__Acidaminococcaceae;g__JAAYAE01;s__
MAG_160	Kaistella chaponensis	Illumina short reads	89.12	2.7	443	20317	2327975	35.69	6785	2631	117	329	Bacteria	Bacteroidota	Bacteroidia	Flavobacteriales	Weeksellaceae	Kaistella	Kaistella chaponensis	95	98.1	95	d__Bacteria;p__Bacteroidota;c__Bacteroidia;o__Flavobacteriales;f__Weeksellaceae;g__Kaistella;s__Kaistella chaponensis	98.1	d__Bacteria;p__Bacteroidota;c__Bacteroidia;o__Flavobacteriales;f__Weeksellaceae;g__Kaistella;s__
MAG_161	f__FEN-1388	Illumina short reads	89.02	0.68	284	41264	1908736	44.99	9115	3135	64	205	Bacteria	Chlamydiota	Chlamydiia	Chlamydiales	FEN-1388			N/A	N/A	N/A	N/A	N/A	d__Bacteria;p__Chlamydiota;c__Chlamydiia;o__Chlamydiales;f__FEN-1388;g__;s__
MAG_162	Azonexus	Illumina short reads	88.93	1.92	162	106553	3085079	57.53	27726	8316	37	106	Bacteria	Pseudomonadota	Gammaproteobacteria	Burkholderiales	Rhodocyclaceae	Azonexus		N/A	N/A	95	d__Bacteria;p__Pseudomonadota;c__Gammaproteobacteria;o__Burkholderiales;f__Rhodocyclaceae;g__Azonexus;s__Azonexus sp016709495	83.38	d__Bacteria;p__Pseudomonadota;c__Gammaproteobacteria;o__Burkholderiales;f__Rhodocyclaceae;g__Azonexus;s__
MAG_163	RGIG3102	Illumina short reads	88.93	0.89	231	36027	1731829	39.61	9985	3910	57	164	Bacteria	Bacillota	Clostridia	Oscillospirales	Ruminococcaceae	RGIG3102		N/A	N/A	N/A	N/A	N/A	d__Bacteria;p__Bacillota_A;c__Clostridia;o__Oscillospirales;f__Ruminococcaceae;g__RGIG3102;s__
MAG_164	UBA2376	Illumina short reads	88.86	2.42	394	130908	8845925	74.18	36593	10590	78	249	Bacteria	Myxococcota	Polyangia	Haliangiales	Haliangiaceae	UBA2376		N/A	N/A	N/A	N/A	N/A	d__Bacteria;p__Myxococcota;c__Polyangia;o__Haliangiales;f__Haliangiaceae;g__UBA2376;s__
MAG_165	Methyloversatilis sp017984755	Illumina short reads	88.82	2.45	283	67164	3017237	64.45	15827	4710	60	198	Bacteria	Pseudomonadota	Gammaproteobacteria	Burkholderiales	Rhodocyclaceae	Methyloversatilis	Methyloversatilis sp017984755	95	98.95	95	d__Bacteria;p__Pseudomonadota;c__Gammaproteobacteria;o__Burkholderiales;f__Rhodocyclaceae;g__Accumulibacter;s__Accumulibacter phosphatis_G	98.95	d__Bacteria;p__Pseudomonadota;c__Gammaproteobacteria;o__Burkholderiales;f__Rhodocyclaceae;g__Accumulibacter;s__
MAG_166	f__Ilumatobacteraceae	Illumina short reads	88.79	3.85	345	165909	5484658	70.72	33734	6605	50	177	Bacteria	Actinomycetota	Acidimicrobiia	Acidimicrobiales	Ilumatobacteraceae			N/A	N/A	N/A	N/A	N/A	d__Bacteria;p__Actinomycetota;c__Acidimicrobiia;o__Acidimicrobiales;f__Ilumatobacteraceae;g__;s__
MAG_167	JADJXV01	Nanopore long reads	88.78	6.28	212	185847	6210784	45.29	53225	12859	40	132	Bacteria	Bacteroidota	Kapabacteria	Kapabacteriales	UBA961	JADJXV01		N/A	N/A	95	d__Bacteria;p__Bacteroidota;c__Kapabacteria;o__Kapabacteriales;f__UBA961;g__JADJXV01;s__JADJXV01 sp016720145	84.29	d__Bacteria;p__Bacteroidota;c__Kapabacteria;o__Kapabacteriales;f__UBA961;g__JADJXV01;s__
MAG_168	OLB9 sp016714785	Illumina short reads	88.61	1.49	232	117976	3809955	35.01	17984	8859	59	172	Bacteria	Bacteroidota	Bacteroidia	Chitinophagales	Saprospiraceae	OLB9	OLB9 sp016714785	95	99.13	95	d__Bacteria;p__Bacteroidota;c__Bacteroidia;o__Chitinophagales;f__Saprospiraceae;g__OLB9;s__OLB9 sp016714785	99.13	d__Bacteria;p__Bacteroidota;c__Bacteroidia;o__Chitinophagales;f__Saprospiraceae;g__OLB9;s__
MAG_169	JAGPDF01	Illumina short reads	88.6	2.74	294	66797	4149829	69.2	19564	6484	67	204	Bacteria	Acidobacteriota	Thermoanaerobaculia	UBA5704	UBA5704	JAGPDF01		N/A	N/A	95	d__Bacteria;p__Acidobacteriota;c__Thermoanaerobaculia;o__UBA5704;f__UBA5704;g__JAGPDF01;s__JAGPDF01 sp017998715	86.67	d__Bacteria;p__Acidobacteriota;c__Thermoanaerobaculia;o__UBA5704;f__UBA5704;g__JAGPDF01;s__
MAG_170	Runella	Illumina short reads	88.59	0.89	481	115727	6605793	43.39	18845	6462	99	331	Bacteria	Bacteroidota	Bacteroidia	Cytophagales	Spirosomaceae	Runella		N/A	N/A	N/A	N/A	N/A	d__Bacteria;p__Bacteroidota;c__Bacteroidia;o__Cytophagales;f__Spirosomaceae;g__Runella;s__
MAG_171	JAEUJQ01	Illumina short reads	88.56	1.33	678	82515	8896092	68.21	22637	6001	124	415	Bacteria	Myxococcota	Myxococcia	Myxococcales	Myxococcaceae	JAEUJQ01		N/A	N/A	95	d__Bacteria;p__Myxococcota;c__Myxococcia;o__Myxococcales;f__Myxococcaceae;g__JAEUJQ01;s__JAEUJQ01 sp022843845	92.24	d__Bacteria;p__Myxococcota;c__Myxococcia;o__Myxococcales;f__Myxococcaceae;g__JAEUJQ01;s__
MAG_172	f__SCOH01	Illumina short reads	88.51	2.47	646	24156	2910863	57.54	5542	2332	170	493	Bacteria	Pseudomonadota	Gammaproteobacteria	Burkholderiales	SCOH01			N/A	N/A	N/A	N/A	N/A	d__Bacteria;p__Pseudomonadota;c__Gammaproteobacteria;o__Burkholderiales;f__SCOH01;g__;s__
MAG_173	JABFRG01	Illumina short reads	88.48	5.32	834	91095	9205963	68.83	16644	5143	161	542	Bacteria	Myxococcota	Polyangia	Polyangiales	Polyangiaceae	JABFRG01		N/A	N/A	95	d__Bacteria;p__Myxococcota;c__Polyangia;o__Polyangiales;f__Polyangiaceae;g__JABFRG01;s__JABFRG01 sp013141295	93.32	d__Bacteria;p__Myxococcota;c__Polyangia;o__Polyangiales;f__Polyangiaceae;g__JABFRG01;s__
MAG_174	Parasporobacterium	Illumina short reads	88.42	2.71	231	40192	1941090	33.68	12400	3842	48	155	Bacteria	Bacillota	Clostridia	Lachnospirales	Lachnospiraceae	Parasporobacterium		N/A	N/A	95	d__Bacteria;p__Bacillota_A;c__Clostridia;o__Lachnospirales;f__Lachnospiraceae;g__Parasporobacterium;s__Parasporobacterium paucivorans	76.98	d__Bacteria;p__Bacillota_A;c__Clostridia;o__Lachnospirales;f__Lachnospiraceae;g__Parasporobacterium;s__
MAG_175	Rubrivivax	Illumina short reads	88.39	8.03	682	59635	5631691	67.28	12766	3620	129	449	Bacteria	Pseudomonadota	Gammaproteobacteria	Burkholderiales	Burkholderiaceae_B	Rubrivivax		N/A	N/A	N/A	N/A	N/A	d__Bacteria;p__Pseudomonadota;c__Gammaproteobacteria;o__Burkholderiales;f__Burkholderiaceae_B;g__Rubrivivax;s__
MAG_176	Trichococcus flocculiformis	Nanopore long reads	88.1	5.3	105	135440	2501426	46.32	39017	11818	21	71	Bacteria	Bacillota	Bacilli	Lactobacillales	Aerococcaceae	Trichococcus	Trichococcus flocculiformis	95	97.39	95	d__Bacteria;p__Bacillota;c__Bacilli;o__Lactobacillales;f__Aerococcaceae;g__Trichococcus;s__Trichococcus flocculiformis	97.39	d__Bacteria;p__Bacillota;c__Bacilli;o__Lactobacillales;f__Aerococcaceae;g__Trichococcus;s__
MAG_177	Brachymonas denitrificans	Illumina short reads	88.05	2.31	390	33049	2378762	64.38	8211	3000	97	286	Bacteria	Pseudomonadota	Gammaproteobacteria	Burkholderiales	Burkholderiaceae_B	Brachymonas	Brachymonas denitrificans	95	98.14	95	d__Bacteria;p__Pseudomonadota;c__Gammaproteobacteria;o__Burkholderiales;f__Burkholderiaceae_B;g__Brachymonas;s__Brachymonas denitrificans	98.14	d__Bacteria;p__Pseudomonadota;c__Gammaproteobacteria;o__Burkholderiales;f__Burkholderiaceae_B;g__Brachymonas;s__
MAG_178	f__Spirosomaceae	Illumina short reads	87.79	1.52	223	106398	4060145	35.96	24713	8813	52	158	Bacteria	Bacteroidota	Bacteroidia	Cytophagales	Spirosomaceae			N/A	N/A	N/A	N/A	N/A	d__Bacteria;p__Bacteroidota;c__Bacteroidia;o__Cytophagales;f__Spirosomaceae;g__;s__
MAG_179	WYBB01	Illumina short reads	87.58	3.3	1182	63336	8312741	68.72	10441	3156	240	806	Bacteria	Myxococcota	UBA9042	PHBI01	PHBI01	WYBB01		N/A	N/A	95	d__Bacteria;p__Myxococcota;c__UBA9042;o__PHBI01;f__PHBI01;g__WYBB01;s__WYBB01 sp011526585	80.01	d__Bacteria;p__Myxococcota;c__UBA9042;o__PHBI01;f__PHBI01;g__WYBB01;s__
MAG_180	JADJJE01 sp016706685	Illumina short reads	87.48	10.02	1031	54412	8137771	69.74	10706	3424	195	751	Bacteria	Myxococcota	Polyangia	Polyangiales	SG8-38	JADJJE01	JADJJE01 sp016706685	95	98.69	95	d__Bacteria;p__Myxococcota;c__Polyangia;o__Polyangiales;f__SG8-38;g__JADJJE01;s__JADJJE01 sp016706685	98.69	d__Bacteria;p__Myxococcota;c__Polyangia;o__Polyangiales;f__SG8-38;g__JADJJE01;s__
MAG_181	M0108	Illumina short reads	87.44	2.22	467	62471	3960208	64.23	10272	4223	118	349	Bacteria	Pseudomonadota	Gammaproteobacteria	Chromatiales	Chromatiaceae	M0108		95	98.93	95	d__Bacteria;p__Bacteroidota;c__Bacteroidia;o__Bacteroidales;f__Bacteroidaceae;g__Prevotella;s__Prevotella sp018053665	98.93	d__Bacteria;p__Bacteroidota;c__Bacteroidia;o__Bacteroidales;f__Bacteroidaceae;g__Prevotella;s__
MAG_182	Syner-03 sp002839185	Illumina short reads	87.29	0	174	51580	1616377	47.57	16498	3637	30	112	Bacteria	Synergistota	Synergistia	Synergistales	Synergistaceae	Syner-03	Syner-03 sp002839185	95	98.62	95	d__Bacteria;p__Synergistota;c__Synergistia;o__Synergistales;f__Synergistaceae;g__Syner-03;s__Syner-03 sp002839185	98.62	d__Bacteria;p__Synergistota;c__Synergistia;o__Synergistales;f__Synergistaceae;g__Syner-03;s__
MAG_183	JADJCH01 sp016703325	Illumina short reads	87.09	4.08	514	65638	5013351	68.03	18020	3972	81	307	Bacteria	Pseudomonadota	Gammaproteobacteria	Burkholderiales	Burkholderiaceae_B	JADJCH01	JADJCH01 sp016703325	95	98.82	95	d__Bacteria;p__Pseudomonadota;c__Gammaproteobacteria;o__Burkholderiales;f__Burkholderiaceae_B;g__JADJCH01;s__JADJCH01 sp016703325	98.82	d__Bacteria;p__Pseudomonadota;c__Gammaproteobacteria;o__Burkholderiales;f__Burkholderiaceae_B;g__JADJCH01;s__
MAG_184	Competibacter_A (MAG_184)	Illumina short reads	87.02	1.15	305	78490	3645680	63.86	14294	6645	76	219	Bacteria	Pseudomonadota	Gammaproteobacteria	Competibacterales	Competibacteraceae	Competibacter_A		N/A	N/A	N/A	N/A	N/A	d__Bacteria;p__Pseudomonadota;c__Gammaproteobacteria;o__Competibacterales;f__Competibacteraceae;g__Competibacter_A;s__
MAG_185	JAFMKE01	Nanopore long reads	86.9	2.46	42	198708	2981490	33.98	102785	37563	10	30	Bacteria	Bacteroidota	Bacteroidia	Chitinophagales	UBA8649	JAFMKE01		N/A	N/A	95	d__Bacteria;p__Bacteroidota;c__Bacteroidia;o__Chitinophagales;f__UBA8649;g__JAFMKE01;s__JAFMKE01 sp020635975	77.36	d__Bacteria;p__Bacteroidota;c__Bacteroidia;o__Chitinophagales;f__UBA8649;g__JAFMKE01;s__
MAG_186	JADJSS01	Nanopore long reads	86.78	1.48	54	196580	2428969	29.64	61006	22235	13	35	Bacteria	Bacteroidota	Bacteroidia	Chitinophagales	JADIYW01	JADJSS01		N/A	N/A	95	d__Bacteria;p__Bacteroidota;c__Bacteroidia;o__Chitinophagales;f__JADIYW01;g__JADJSS01;s__JADJSS01 sp016699615	79.14	d__Bacteria;p__Bacteroidota;c__Bacteroidia;o__Chitinophagales;f__JADIYW01;g__JADJSS01;s__
MAG_187	f__UBA1018	Illumina short reads	86.76	0.5	169	117305	2752928	47.99	25435	7983	36	111	Bacteria	Bdellovibrionota	UBA1018	UBA1018	UBA1018			N/A	N/A	N/A	N/A	N/A	d__Bacteria;p__Bdellovibrionota;c__UBA1018;o__UBA1018;f__UBA1018;g__;s__
MAG_188	JADJSS01 sp017984135	Illumina short reads	86.7	0.52	71	145598	2339338	32.52	43185	15169	16	50	Bacteria	Bacteroidota	Bacteroidia	Chitinophagales	JADIYW01	JADJSS01	JADJSS01 sp017984135	95	99.66	95	d__Bacteria;p__Bacteroidota;c__Bacteroidia;o__Chitinophagales;f__JADIYW01;g__JADJSS01;s__JADJSS01 sp017984135	99.66	d__Bacteria;p__Bacteroidota;c__Bacteroidia;o__Chitinophagales;f__JADIYW01;g__JADJSS01;s__
MAG_189	CAIKXD01	Nanopore long reads	86.67	3.57	47	321142	3999381	33.49	137283	43996	11	32	Bacteria	Bacteroidota	Bacteroidia	AKYH767	UBA4408	CAIKXD01		N/A	N/A	95	d__Bacteria;p__Bacteroidota;c__Bacteroidia;o__AKYH767;f__UBA4408;g__CAIKXD01;s__CAIKXD01 sp903831265	80.93	d__Bacteria;p__Bacteroidota;c__Bacteroidia;o__AKYH767;f__UBA4408;g__CAIKXD01;s__
MAG_190	Bact-08 sp018053445	Illumina short reads	86.53	1.19	143	66742	1705681	40.28	17219	5512	32	101	Bacteria	Bacteroidota	Bacteroidia	Bacteroidales	UBA932	Bact-08	Bact-08 sp018053445	95	99.41	95	d__Bacteria;p__Bacteroidota;c__Bacteroidia;o__Bacteroidales;f__UBA932;g__Bact-08;s__Bact-08 sp018053445	99.41	d__Bacteria;p__Bacteroidota;c__Bacteroidia;o__Bacteroidales;f__UBA932;g__Bact-08;s__
MAG_191	Moraxella_A sp002478835	Illumina short reads	86.49	1.76	279	44094	2081529	43.97	9200	3630	71	211	Bacteria	Pseudomonadota	Gammaproteobacteria	Pseudomonadales	Moraxellaceae	Moraxella_A	Moraxella_A sp002478835	N/A	N/A	N/A	N/A	N/A	d__Bacteria;p__Pseudomonadota;c__Gammaproteobacteria;o__Burkholderiales;f__Burkholderiaceae_B;g__Rubrivivax;s__
MAG_192	Roseomonas_B	Illumina short reads	86.48	6.88	293	122941	5207320	69.12	26054	7743	60	190	Bacteria	Pseudomonadota	Alphaproteobacteria	Acetobacterales	Acetobacteraceae	Roseomonas_B		N/A	N/A	95	d__Bacteria;p__Pseudomonadota;c__Alphaproteobacteria;o__Acetobacterales;f__Acetobacteraceae;g__Roseomonas_B;s__Roseomonas_B lacus	88.15	d__Bacteria;p__Pseudomonadota;c__Alphaproteobacteria;o__Acetobacterales;f__Acetobacteraceae;g__Roseomonas_B;s__
MAG_193	Cloacibacillus	Illumina short reads	86.44	0	266	48629	2042894	54.45	9421	3886	61	195	Bacteria	Synergistota	Synergistia	Synergistales	Synergistaceae	Cloacibacillus		N/A	N/A	N/A	N/A	N/A	d__Bacteria;p__Synergistota;c__Synergistia;o__Synergistales;f__Synergistaceae;g__Cloacibacillus;s__
MAG_194	Sphingobium	Illumina short reads	86.39	0.17	29	268410	2033658	58.13	104339	32575	7	20	Bacteria	Pseudomonadota	Alphaproteobacteria	Sphingomonadales	Sphingomonadaceae	Sphingobium		N/A	N/A	95	d__Bacteria;p__Pseudomonadota;c__Alphaproteobacteria;o__Sphingomonadales;f__Sphingomonadaceae;g__Sphingobium;s__Sphingobium subterraneum	78.73	d__Bacteria;p__Pseudomonadota;c__Alphaproteobacteria;o__Sphingomonadales;f__Sphingomonadaceae;g__Sphingobium;s__
MAG_195	JAEXNS01	Illumina short reads	86.39	1.01	197	58220	2038440	29.16	14083	5604	48	144	Bacteria	Bacillota	Clostridia	Oscillospirales	Ruminococcaceae	JAEXNS01		N/A	N/A	95	d__Bacteria;p__Bacillota_A;c__Clostridia;o__Oscillospirales;f__Ruminococcaceae;g__JAEXNS01;s__JAEXNS01 sp023439605	94.56	d__Bacteria;p__Bacillota_A;c__Clostridia;o__Oscillospirales;f__Ruminococcaceae;g__JAEXNS01;s__
MAG_196	Rubrivivax	Illumina short reads	86.37	2.43	200	153810	3850341	69.56	33571	8881	35	118	Bacteria	Pseudomonadota	Gammaproteobacteria	Burkholderiales	Burkholderiaceae_B	Rubrivivax		95	97.6	95	d__Bacteria;p__Pseudomonadota;c__Gammaproteobacteria;o__Burkholderiales;f__Burkholderiaceae_B;g__Piscinibacter;s__Piscinibacter sp016706565	97.6	d__Bacteria;p__Pseudomonadota;c__Gammaproteobacteria;o__Burkholderiales;f__Burkholderiaceae_B;g__Piscinibacter;s__
MAG_197	Rhodoferax_C	Illumina short reads	86.23	1.17	140	142604	2934618	60.71	30390	9340	29	93	Bacteria	Pseudomonadota	Gammaproteobacteria	Burkholderiales	Burkholderiaceae_B	Rhodoferax_C		N/A	N/A	N/A	N/A	N/A	d__Bacteria;p__Pseudomonadota;c__Gammaproteobacteria;o__Burkholderiales;f__Burkholderiaceae_B;g__Rhodoferax_C;s__
MAG_198	JAKRSD01	Nanopore long reads	86.2	2.96	109	147039	3648492	43.01	54300	14631	22	68	Bacteria	Bacteroidota	Bacteroidia	CAIKAF01	CAIKAF01	JAKRSD01		N/A	N/A	95	d__Bacteria;p__Bacteroidota;c__Bacteroidia;o__CAIKAF01;f__CAIKAF01;g__JAKRSD01;s__JAKRSD01 sp022402535	77.96	d__Bacteria;p__Bacteroidota;c__Bacteroidia;o__CAIKAF01;f__CAIKAF01;g__JAKRSD01;s__
MAG_199	JACKOM01	Illumina short reads	86.06	5.19	1084	12405	2562001	48.03	2670	1308	309	862	Bacteria	Pseudomonadota	Gammaproteobacteria	Pseudomonadales	DSM-6294	JACKOM01		N/A	N/A	95	d__Bacteria;p__Pseudomonadota;c__Gammaproteobacteria;o__Pseudomonadales;f__DSM-6294;g__JACKOM01;s__JACKOM01 sp024234265	83.78	d__Bacteria;p__Pseudomonadota;c__Gammaproteobacteria;o__Pseudomonadales;f__DSM-6294;g__JACKOM01;s__
MAG_200	Bacteroides_I graminisolvens	Illumina short reads	86.06	3.65	244	69142	2355582	42.08	12412	4573	56	178	Bacteria	Bacteroidota	Bacteroidia	Bacteroidales	Bacteroidaceae	Bacteroides_I	Bacteroides_I graminisolvens	95	98.37	95	d__Bacteria;p__Bacteroidota;c__Bacteroidia;o__Bacteroidales;f__Bacteroidaceae;g__Bacteroides_I;s__Bacteroides_I graminisolvens	98.37	d__Bacteria;p__Bacteroidota;c__Bacteroidia;o__Bacteroidales;f__Bacteroidaceae;g__Bacteroides_I;s__
MAG_201	OLB14	Nanopore long reads	85.82	5.64	160	267257	5242470	48.88	63921	13693	24	97	Bacteria	Chloroflexota	Anaerolineae	Anaerolineales	EnvOPS12	OLB14		N/A	N/A	95	d__Bacteria;p__Chloroflexota;c__Anaerolineae;o__Anaerolineales;f__EnvOPS12;g__OLB14;s__OLB14 sp016714565	85.5	d__Bacteria;p__Chloroflexota;c__Anaerolineae;o__Anaerolineales;f__EnvOPS12;g__OLB14;s__
MAG_202	f__	Nanopore long reads	85.78	0.89	9	988862	3658464	40.47	696330	328328	3	5	Bacteria	Bdellovibrionota	UBA2428	UBA2428				N/A	N/A	N/A	N/A	N/A	d__Bacteria;p__Bdellovibrionota;c__UBA2428;o__UBA2428;f__;g__;s__
MAG_203	CAMDMI01	Illumina short reads	85.75	4.8	771	28084	3846916	46	6351	2372	174	571	Bacteria	Bacteroidota	Bacteroidia	Cytophagales	Catalimonadaceae	CAMDMI01		N/A	N/A	95	d__Bacteria;p__Bacteroidota;c__Bacteroidia;o__Cytophagales;f__Catalimonadaceae;g__CAMDMI01;s__CAMDMI01 sp945883425	84.52	d__Bacteria;p__Bacteroidota;c__Bacteroidia;o__Cytophagales;f__Catalimonadaceae;g__CAMDMI01;s__
MAG_204	Azonexus	Illumina short reads	85.74	3.17	131	102238	2872665	62.28	36209	10432	27	83	Bacteria	Pseudomonadota	Gammaproteobacteria	Burkholderiales	Rhodocyclaceae	Azonexus		95	98.26	95	d__Bacteria;p__Spirochaetota;c__Leptospirae;o__Leptospirales;f__Leptospiraceae;g__UBA2033;s__UBA2033 sp016708435	98.26	d__Bacteria;p__Spirochaetota;c__Leptospirae;o__Leptospirales;f__Leptospiraceae;g__UBA2033;s__
MAG_205	Rhodoferax sp018061265	Illumina short reads	85.52	9.14	814	52682	4134071	58.18	6390	2357	178	596	Bacteria	Pseudomonadota	Gammaproteobacteria	Burkholderiales	Burkholderiaceae_B	Rhodoferax	Rhodoferax sp018061265	95	98.87	95	d__Bacteria;p__Pseudomonadota;c__Gammaproteobacteria;o__Burkholderiales;f__Burkholderiaceae_B;g__Rhodoferax;s__Rhodoferax sp018061265	98.87	d__Bacteria;p__Pseudomonadota;c__Gammaproteobacteria;o__Burkholderiales;f__Burkholderiaceae_B;g__Rhodoferax;s__
MAG_206	JADKCL01 sp016718825	Illumina short reads	85.34	5.19	1525	38089	6600919	50.35	5315	2094	355	1158	Bacteria	Bacteroidota	Bacteroidia	J057	JADKCL01	JADKCL01	JADKCL01 sp016718825	95	98.36	95	d__Bacteria;p__Bacteroidota;c__Bacteroidia;o__J057;f__JADKCL01;g__JADKCL01;s__JADKCL01 sp016718825	98.36	d__Bacteria;p__Bacteroidota;c__Bacteroidia;o__J057;f__JADKCL01;g__;s__
MAG_207	f__Roseiflexaceae	Illumina short reads	85.29	1.24	2426	19814	7206206	58.4	3434	1559	651	1865	Bacteria	Chloroflexota	Chloroflexia	Chloroflexales	Roseiflexaceae			N/A	N/A	N/A	N/A	N/A	d__Bacteria;p__Chloroflexota;c__Chloroflexia;o__Chloroflexales;f__Roseiflexaceae;g__;s__
MAG_208	Draconibacterium	Nanopore long reads	85.22	3.23	117	188339	6118404	37.47	79785	23555	27	78	Bacteria	Bacteroidota	Bacteroidia	Bacteroidales	Prolixibacteraceae	Draconibacterium		N/A	N/A	95	d__Bacteria;p__Bacteroidota;c__Bacteroidia;o__Bacteroidales;f__Prolixibacteraceae;g__Draconibacterium;s__Draconibacterium sp016705335	81.9	d__Bacteria;p__Bacteroidota;c__Bacteroidia;o__Bacteroidales;f__Prolixibacteraceae;g__Draconibacterium;s__
MAG_209	UBA10329	Nanopore long reads	85.22	1.25	81	170118	3840045	44.12	73913	27893	17	52	Bacteria	Bacteroidota	Bacteroidia	UBA10329	UBA10329	UBA10329		N/A	N/A	95	d__Bacteria;p__Bacteroidota;c__Bacteroidia;o__UBA10329;f__UBA10329;g__UBA10329;s__UBA10329 sp021741155	89.84	d__Bacteria;p__Bacteroidota;c__Bacteroidia;o__UBA10329;f__UBA10329;g__UBA10329;s__
MAG_210	JAGVMN01	Nanopore long reads	85.19	5	141	166594	3832342	34.36	44255	12627	29	94	Bacteria	Bacteroidota	Bacteroidia	NS11-12g	UBA9320	JAGVMN01		N/A	N/A	95	d__Bacteria;p__Bacteroidota;c__Bacteroidia;o__NS11-12g;f__UBA9320;g__JAGVMN01;s__JAGVMN01 sp020053795	75.95	d__Bacteria;p__Bacteroidota;c__Bacteroidia;o__NS11-12g;f__UBA9320;g__JAGVMN01;s__
MAG_211	Propionivibrio sp016705685	Illumina short reads	85.18	4.22	401	47247	3006825	58.18	9311	3660	99	305	Bacteria	Pseudomonadota	Gammaproteobacteria	Burkholderiales	Rhodocyclaceae	Propionivibrio	Propionivibrio sp016705685	95	97.95	95	d__Bacteria;p__Pseudomonadota;c__Gammaproteobacteria;o__Burkholderiales;f__Rhodocyclaceae;g__Propionivibrio;s__Propionivibrio sp016705685	97.95	d__Bacteria;p__Pseudomonadota;c__Gammaproteobacteria;o__Burkholderiales;f__Rhodocyclaceae;g__Propionivibrio;s__
MAG_212	JAEYZS01	Nanopore long reads	85.06	0.89	71	254727	3088547	39.21	63684	19721	15	48	Bacteria	Bdellovibrionota	Bdellovibrionia	Bdellovibrionales	JAEYZS01	JAEYZS01		N/A	N/A	95	d__Bacteria;p__Bdellovibrionota;c__Bdellovibrionia;o__Bdellovibrionales;f__JAEYZS01;g__JAEYZS01;s__JAEYZS01 sp023427925	75.83	d__Bacteria;p__Bdellovibrionota;c__Bdellovibrionia;o__Bdellovibrionales;f__JAEYZS01;g__JAEYZS01;s__
MAG_213	Aquisediminimonas sp016714795	Illumina short reads	85.03	0.22	162	73646	2815787	62.08	25987	8296	39	112	Bacteria	Pseudomonadota	Alphaproteobacteria	Sphingomonadales	Sphingomonadaceae	Aquisediminimonas	Aquisediminimonas sp016714795	95	98.52	95	d__Bacteria;p__Pseudomonadota;c__Alphaproteobacteria;o__Sphingomonadales;f__Sphingomonadaceae;g__Aquisediminimonas;s__Aquisediminimonas sp016714795	98.52	d__Bacteria;p__Pseudomonadota;c__Alphaproteobacteria;o__Sphingomonadales;f__Sphingomonadaceae;g__Aquisediminimonas;s__
MAG_214	Contendobacter odensis	Illumina short reads	84.93	1.82	314	46659	3245642	57.84	12482	5147	76	230	Bacteria	Pseudomonadota	Gammaproteobacteria	Competibacterales	Competibacteraceae	Contendobacter	Contendobacter odensis	95	98.85	95	d__Bacteria;p__Pseudomonadota;c__Gammaproteobacteria;o__Competibacterales;f__Competibacteraceae;g__Contendobacter;s__Contendobacter odensis	98.85	d__Bacteria;p__Pseudomonadota;c__Gammaproteobacteria;o__Competibacterales;f__Competibacteraceae;g__Contendobacter;s__
MAG_215	Contendobacter (MAG_215)	Illumina short reads	84.77	1.64	153	96864	3266523	57.94	27017	11232	40	109	Bacteria	Pseudomonadota	Gammaproteobacteria	Competibacterales	Competibacteraceae	Contendobacter		N/A	N/A	95	d__Bacteria;p__Pseudomonadota;c__Gammaproteobacteria;o__Competibacterales;f__Competibacteraceae;g__Contendobacter;s__Contendobacter odensis	86.37	d__Bacteria;p__Pseudomonadota;c__Gammaproteobacteria;o__Competibacterales;f__Competibacteraceae;g__Contendobacter;s__
MAG_216	Acinetobacter johnsonii	Nanopore long reads	84.48	8.42	74	145761	2913106	41.7	65564	16290	16	49	Bacteria	Pseudomonadota	Gammaproteobacteria	Pseudomonadales	Moraxellaceae	Acinetobacter	Acinetobacter johnsonii	95	96.59	95	d__Bacteria;p__Pseudomonadota;c__Gammaproteobacteria;o__Pseudomonadales;f__Moraxellaceae;g__Acinetobacter;s__Acinetobacter johnsonii	96.59	d__Bacteria;p__Pseudomonadota;c__Gammaproteobacteria;o__Pseudomonadales;f__Moraxellaceae;g__Acinetobacter;s__
MAG_217	JADJVJ01	Illumina short reads	84.41	2.43	203	71928	2524762	67.32	20662	6029	40	135	Bacteria	Actinomycetota	Actinomycetia	Actinomycetales	Dermatophilaceae	JADJVJ01		N/A	N/A	95	d__Bacteria;p__Actinomycetota;c__Actinomycetia;o__Actinomycetales;f__Dermatophilaceae;g__JADJVJ01;s__JADJVJ01 sp016716625	79.46	d__Bacteria;p__Actinomycetota;c__Actinomycetia;o__Actinomycetales;f__Dermatophilaceae;g__JADJVJ01;s__
MAG_218	JAEUKH01	Illumina short reads	84.34	2.9	565	51875	5780584	72.57	13432	4974	131	408	Bacteria	Myxococcota	Polyangia	Polyangiales	Ga0077539	JAEUKH01		N/A	N/A	95	d__Bacteria;p__Myxococcota;c__Polyangia;o__Polyangiales;f__Ga0077539;g__JAEUKH01;s__JAEUKH01 sp016792845	78.54	d__Bacteria;p__Myxococcota;c__Polyangia;o__Polyangiales;f__Ga0077539;g__JAEUKH01;s__
MAG_219	Rhodoferax_C sp016703945	Illumina short reads	84.27	0.22	201	123529	4371938	59.53	34516	10018	38	128	Bacteria	Pseudomonadota	Gammaproteobacteria	Burkholderiales	Burkholderiaceae_B	Rhodoferax_C	Rhodoferax_C sp016703945	95	96.88	95	d__Bacteria;p__Pseudomonadota;c__Gammaproteobacteria;o__Burkholderiales;f__Burkholderiaceae_B;g__Rhodoferax_C;s__Rhodoferax_C sp016703945	96.88	d__Bacteria;p__Pseudomonadota;c__Gammaproteobacteria;o__Burkholderiales;f__Burkholderiaceae_B;g__Rhodoferax_C;s__
MAG_220	Azonexus sp017983615	Illumina short reads	84.24	0.95	71	128890	2707991	62.29	54104	19900	19	50	Bacteria	Pseudomonadota	Gammaproteobacteria	Burkholderiales	Rhodocyclaceae	Azonexus	Azonexus sp017983615	95	99.76	95	d__Bacteria;p__Pseudomonadota;c__Gammaproteobacteria;o__Burkholderiales;f__Rhodocyclaceae;g__Azonexus;s__Azonexus sp017983615	99.76	d__Bacteria;p__Pseudomonadota;c__Gammaproteobacteria;o__Burkholderiales;f__Rhodocyclaceae;g__Azonexus;s__
MAG_221	f__	Illumina short reads	83.86	0.89	529	18385	2300038	38.1	5092	2350	146	409	Bacteria	Bdellovibrionota	UBA1018	UBA1018				N/A	N/A	N/A	N/A	N/A	d__Bacteria;p__Bdellovibrionota;c__UBA1018;o__UBA1018;f__;g__;s__
MAG_222	Lacunisphaera	Illumina short reads	83.78	6.08	224	194451	4509236	61.64	44197	8133	31	124	Bacteria	Verrucomicrobiota	Verrucomicrobiae	Opitutales	Opitutaceae	Lacunisphaera		N/A	N/A	N/A	N/A	N/A	d__Bacteria;p__Verrucomicrobiota;c__Verrucomicrobiae;o__Opitutales;f__Opitutaceae;g__Lacunisphaera;s__
MAG_223	UBA9547	Illumina short reads	83.62	1.72	259	79630	3397378	38.53	20714	5663	54	175	Bacteria	Bacteroidota	Bacteroidia	Cytophagales	UBA9547	UBA9547		N/A	N/A	95	d__Bacteria;p__Bacteroidota;c__Bacteroidia;o__Cytophagales;f__UBA9547;g__UBA9547;s__UBA9547 sp003476475	76.41	d__Bacteria;p__Bacteroidota;c__Bacteroidia;o__Cytophagales;f__UBA9547;g__UBA9547;s__
MAG_224	Propionivibrio (MAG_224)	Illumina short reads	83.4	6.01	560	44039	4043900	58.28	8759	3561	141	428	Bacteria	Pseudomonadota	Gammaproteobacteria	Burkholderiales	Rhodocyclaceae	Propionivibrio		N/A	N/A	95	d__Bacteria;p__Pseudomonadota;c__Gammaproteobacteria;o__Burkholderiales;f__Rhodocyclaceae;g__Propionivibrio;s__Propionivibrio dominans	90.98	d__Bacteria;p__Pseudomonadota;c__Gammaproteobacteria;o__Burkholderiales;f__Rhodocyclaceae;g__Propionivibrio;s__
MAG_225	Thiothrix litoralis	Illumina short reads	83.28	1.88	330	75727	3219067	52.9	13829	4495	73	234	Bacteria	Pseudomonadota	Gammaproteobacteria	Thiotrichales	Thiotrichaceae	Thiothrix	Thiothrix litoralis	95	98.91	95	d__Bacteria;p__Pseudomonadota;c__Gammaproteobacteria;o__Thiotrichales;f__Thiotrichaceae;g__Thiothrix;s__Thiothrix litoralis	98.91	d__Bacteria;p__Pseudomonadota;c__Gammaproteobacteria;o__Thiotrichales;f__Thiotrichaceae;g__Thiothrix;s__
MAG_226	f__Polyangiaceae	Illumina short reads	83.2	4.11	2403	26770	10551314	69.96	5352	2184	598	1824	Bacteria	Myxococcota	Polyangia	Polyangiales	Polyangiaceae			N/A	N/A	N/A	N/A	N/A	d__Bacteria;p__Myxococcota;c__Polyangia;o__Polyangiales;f__Polyangiaceae;g__;s__
MAG_227	CAIZPE01 sp016710525	Illumina short reads	83.17	4.98	718	83744	6020161	67.89	14387	3291	110	448	Bacteria	Pseudomonadota	Gammaproteobacteria	Burkholderiales	Burkholderiaceae_A	CAIZPE01	CAIZPE01 sp016710525	95	97.82	95	d__Bacteria;p__Pseudomonadota;c__Gammaproteobacteria;o__Burkholderiales;f__Burkholderiaceae_A;g__CAIZPE01;s__CAIZPE01 sp016710525	97.82	d__Bacteria;p__Pseudomonadota;c__Gammaproteobacteria;o__Burkholderiales;f__Burkholderiaceae_A;g__CAIZPE01;s__
MAG_228	UBA1444	Illumina short reads	83.15	4.33	552	35908	2555318	54.49	6160	2087	115	407	Bacteria	Bacillota	Negativicutes	UBA1444	UBA1444	UBA1444		N/A	N/A	95	d__Bacteria;p__Bacillota_C;c__Negativicutes;o__UBA1444;f__UBA1444;g__UBA1444;s__UBA1444 sp018434355	88.9	d__Bacteria;p__Bacillota_C;c__Negativicutes;o__UBA1444;f__UBA1444;g__UBA1444;s__
MAG_229	f__UBA8139	Illumina short reads	83.15	6.84	958	33708	4902876	72.58	7018	2351	220	698	Bacteria	Actinomycetota	Acidimicrobiia	Acidimicrobiales	UBA8139			N/A	N/A	95	d__Bacteria;p__Actinomycetota;c__Acidimicrobiia;o__Acidimicrobiales;f__UBA8139;g__UBA4742;s__UBA4742 sp002403895	77.45	d__Bacteria;p__Actinomycetota;c__Acidimicrobiia;o__Acidimicrobiales;f__UBA8139;g__;s__
MAG_230	Ornithinibacter sp017989115	Illumina short reads	82.99	3.9	369	55376	2818351	71.09	10163	3299	79	272	Bacteria	Actinomycetota	Actinomycetia	Actinomycetales	Dermatophilaceae	Ornithinibacter	Ornithinibacter sp017989115	95	98.61	95	d__Bacteria;p__Actinomycetota;c__Actinomycetia;o__Actinomycetales;f__Dermatophilaceae;g__Ornithinibacter;s__Ornithinibacter sp017989115	98.61	d__Bacteria;p__Actinomycetota;c__Actinomycetia;o__Actinomycetales;f__Dermatophilaceae;g__Ornithinibacter;s__
MAG_231	WHSN01	Illumina short reads	82.98	8.76	466	81580	5010420	67.82	14808	5152	98	327	Bacteria	Acidobacteriota	Vicinamibacteria	Vicinamibacterales	UBA2999	WHSN01		N/A	N/A	95	d__Bacteria;p__Acidobacteriota;c__Vicinamibacteria;o__Vicinamibacterales;f__UBA2999;g__WHSN01;s__WHSN01 sp018268955	80.46	d__Bacteria;p__Acidobacteriota;c__Vicinamibacteria;o__Vicinamibacterales;f__UBA2999;g__WHSN01;s__
MAG_232	Lenti-01 sp002304915	Illumina short reads	82.94	0.71	121	56065	2014286	59.9	20702	9160	33	89	Bacteria	Verrucomicrobiota	Kiritimatiellia	LD1-PB3_B	Lenti-01	Lenti-01	Lenti-01 sp002304915	95	98.69	95	d__Bacteria;p__Verrucomicrobiota;c__Kiritimatiellia;o__LD1-PB3_B;f__Lenti-01;g__Lenti-01;s__Lenti-01 sp002304915	98.69	d__Bacteria;p__Verrucomicrobiota;c__Kiritimatiellia;o__LD1-PB3_B;f__Lenti-01;g__Lenti-01;s__
MAG_233	Macellibacteroides sp018054455	Illumina short reads	82.93	10.4	273	69741	2923799	40.78	15264	4787	56	193	Bacteria	Bacteroidota	Bacteroidia	Bacteroidales	Tannerellaceae	Macellibacteroides	Macellibacteroides sp018054455	95	98.18	95	d__Bacteria;p__Bacteroidota;c__Ignavibacteria;o__Ignavibacteriales;f__Ignavibacteriaceae;g__IGN3;s__IGN3 sp016707585	98.18	d__Bacteria;p__Bacteroidota;c__Ignavibacteria;o__Ignavibacteriales;f__Ignavibacteriaceae;g__IGN3;s__
MAG_234	B1	Illumina short reads	82.86	2.06	321	88080	3180914	35.73	14610	4274	61	225	Bacteria	Bacteroidota	Bacteroidia	NS11-12g	UKL13-3	B1		N/A	N/A	N/A	N/A	N/A	d__Bacteria;p__Bacteroidota;c__Bacteroidia;o__NS11-12g;f__UKL13-3;g__B1;s__
MAG_235	JADKHK01 sp016721845	Illumina short reads	82.85	3.09	157	122207	2930192	65.07	33222	8064	26	97	Bacteria	Pseudomonadota	Gammaproteobacteria	Xanthomonadales	Ahniellaceae	JADKHK01	JADKHK01 sp016721845	95	97.07	95	d__Bacteria;p__Pseudomonadota;c__Gammaproteobacteria;o__Xanthomonadales;f__Ahniellaceae;g__JADKHK01;s__JADKHK01 sp016721845	97.07	d__Bacteria;p__Pseudomonadota;c__Gammaproteobacteria;o__Xanthomonadales;f__Ahniellaceae;g__JADKHK01;s__
MAG_236	PHOS-HE28 sp016710685	Illumina short reads	82.83	2.97	350	47267	3140669	56.92	11878	4259	80	256	Bacteria	Bacteroidota	Bacteroidia	Flavobacteriales	PHOS-HE28	PHOS-HE28	PHOS-HE28 sp016710685	N/A	N/A	95	d__Bacteria;p__Chloroflexota;c__Anaerolineae;o__Anaerolineales;f__EnvOPS12;g__OLB14;s__OLB14 sp016714565	87.41	d__Bacteria;p__Chloroflexota;c__Anaerolineae;o__Anaerolineales;f__EnvOPS12;g__OLB14;s__
MAG_237	Flavobacterium	Nanopore long reads	82.7	3.89	22	377537	2128641	32.49	133735	52178	5	16	Bacteria	Bacteroidota	Bacteroidia	Flavobacteriales	Flavobacteriaceae	Flavobacterium		N/A	N/A	95	d__Bacteria;p__Bacteroidota;c__Bacteroidia;o__Flavobacteriales;f__Flavobacteriaceae;g__Flavobacterium;s__Flavobacterium croceum	78.12	d__Bacteria;p__Bacteroidota;c__Bacteroidia;o__Flavobacteriales;f__Flavobacteriaceae;g__Flavobacterium;s__
MAG_238	Nitrosomonas sp. RBC050	Illumina short reads	82.65	9.62	607	25804	3510511	44.88	6405	3166	166	483	Bacteria	Pseudomonadota	Gammaproteobacteria	Burkholderiales	Nitrosomonadaceae	Nitrosomonas	Nitrosomonas sp902826115	95	98.43	95	d__Bacteria;p__Pseudomonadota;c__Gammaproteobacteria;o__Burkholderiales;f__Nitrosomonadaceae;g__Nitrosomonas;s__Nitrosomonas sp902826115	98.43	d__Bacteria;p__Pseudomonadota;c__Gammaproteobacteria;o__Burkholderiales;f__Nitrosomonadaceae;g__Nitrosomonas;s__
MAG_239	Fen-668	Illumina short reads	82.34	4.79	475	36031	3204556	69.45	8367	3437	123	366	Bacteria	Actinomycetota	Actinomycetia	Propionibacteriales	Propionibacteriaceae	Fen-668		N/A	N/A	N/A	N/A	N/A	d__Bacteria;p__Actinomycetota;c__Actinomycetia;o__Propionibacteriales;f__Propionibacteriaceae;g__Fen-668;s__
MAG_240	Dongia	Illumina short reads	82.24	1.09	225	86271	3322535	63.25	17798	8206	58	167	Bacteria	Pseudomonadota	Alphaproteobacteria	Dongiales	Dongiaceae	Dongia		N/A	N/A	N/A	N/A	N/A	d__Bacteria;p__Pseudomonadota;c__Alphaproteobacteria;o__Dongiales;f__Dongiaceae;g__Dongia;s__
MAG_241	Aliarcobacter sp017995775	Illumina short reads	82.15	1.42	220	26944	1803604	27.25	10387	4239	59	163	Bacteria	Campylobacterota	Campylobacteria	Campylobacterales	Arcobacteraceae	Aliarcobacter	Aliarcobacter sp017995775	95	98.87	95	d__Bacteria;p__Campylobacterota;c__Campylobacteria;o__Campylobacterales;f__Arcobacteraceae;g__Aliarcobacter;s__Aliarcobacter sp017995775	98.87	d__Bacteria;p__Campylobacterota;c__Campylobacteria;o__Campylobacterales;f__Arcobacteraceae;g__Aliarcobacter;s__
MAG_242	UBA10799	Illumina short reads	82.12	5	302	48280	2533368	60.66	10125	4116	71	221	Bacteria	Actinomycetota	Actinomycetia	Nanopelagicales	UBA10799	UBA10799		N/A	N/A	95	d__Bacteria;p__Actinomycetota;c__Actinomycetia;o__Nanopelagicales;f__UBA10799;g__UBA10799;s__UBA10799 sp003452655	82.48	d__Bacteria;p__Actinomycetota;c__Actinomycetia;o__Nanopelagicales;f__UBA10799;g__UBA10799;s__
MAG_243	JADKFD01	Illumina short reads	82.07	0	389	98271	5533201	64.24	20500	7135	82	258	Bacteria	Pseudomonadota	Gammaproteobacteria	Xanthomonadales	SZUA-5	JADKFD01		N/A	N/A	95	d__Bacteria;p__Pseudomonadota;c__Gammaproteobacteria;o__Xanthomonadales;f__SZUA-5;g__JADKFD01;s__JADKFD01 sp016717705	84.78	d__Bacteria;p__Pseudomonadota;c__Gammaproteobacteria;o__Xanthomonadales;f__SZUA-5;g__JADKFD01;s__
MAG_244	Competibacter (MAG_244)	Illumina short reads	81.94	1.58	223	58726	2758750	61.87	15003	7014	62	166	Bacteria	Pseudomonadota	Gammaproteobacteria	Competibacterales	Competibacteraceae	Competibacter		N/A	N/A	N/A	N/A	N/A	d__Bacteria;p__Pseudomonadota;c__Gammaproteobacteria;o__Competibacterales;f__Competibacteraceae;g__Competibacter;s__
MAG_245	Gemmatimonas sp017991005	Illumina short reads	81.9	0	306	109207	4687072	64.79	24218	7101	57	201	Bacteria	Gemmatimonadota	Gemmatimonadetes	Gemmatimonadales	Gemmatimonadaceae	Gemmatimonas	Gemmatimonas sp017991005	95	99.34	95	d__Bacteria;p__Gemmatimonadota;c__Gemmatimonadetes;o__Gemmatimonadales;f__Gemmatimonadaceae;g__Gemmatimonas;s__Gemmatimonas sp017991005	99.34	d__Bacteria;p__Gemmatimonadota;c__Gemmatimonadetes;o__Gemmatimonadales;f__Gemmatimonadaceae;g__Gemmatimonas;s__
MAG_246	f__	Illumina short reads	81.87	0	249	28694	1756989	44.79	8985	3445	62	184	Bacteria	Pseudomonadota	Alphaproteobacteria	Rickettsiales				N/A	N/A	N/A	N/A	N/A	d__Bacteria;p__Pseudomonadota;c__Alphaproteobacteria;o__Rickettsiales;f__;g__;s__
MAG_247	Paludibaculum sp016721425	Illumina short reads	81.77	4.53	1266	28222	6373288	63.27	6139	2634	332	958	Bacteria	Acidobacteriota	Terriglobia	Bryobacterales	Bryobacteraceae	Paludibaculum	Paludibaculum sp016721425	95	98.64	95	d__Bacteria;p__Acidobacteriota;c__Terriglobia;o__Bryobacterales;f__Bryobacteraceae;g__Paludibaculum;s__Paludibaculum sp016721425	98.64	d__Bacteria;p__Acidobacteriota;c__Terriglobia;o__Bryobacterales;f__Bryobacteraceae;g__Paludibaculum;s__
MAG_248	Accumulibacter (MAG_248)	Illumina short reads	81.3	3.6	157	148540	3960068	63	42740	11851	29	91	Bacteria	Pseudomonadota	Gammaproteobacteria	Burkholderiales	Rhodocyclaceae	Accumulibacter		95	97.04	95	d__Bacteria;p__Bacteroidota;c__Bacteroidia;o__Bacteroidales;f__Prolixibacteraceae;g__Draconibacterium;s__Draconibacterium sp016705335	97.04	d__Bacteria;p__Bacteroidota;c__Bacteroidia;o__Bacteroidales;f__Prolixibacteraceae;g__Draconibacterium;s__
MAG_249	Dokdonella sp016712865	Illumina short reads	81.14	1.58	307	55324	2933277	62.34	14249	4547	70	217	Bacteria	Pseudomonadota	Gammaproteobacteria	Xanthomonadales	Rhodanobacteraceae	Dokdonella	Dokdonella sp016712865	95	99.12	95	d__Bacteria;p__Pseudomonadota;c__Gammaproteobacteria;o__Xanthomonadales;f__Rhodanobacteraceae;g__Dokdonella;s__Dokdonella sp016712865	99.12	d__Bacteria;p__Pseudomonadota;c__Gammaproteobacteria;o__Xanthomonadales;f__Rhodanobacteraceae;g__Dokdonella;s__
MAG_250	UBA9655 sp017992885	Illumina short reads	81.13	0.22	285	177593	2685312	39.77	24671	3046	27	160	Bacteria	Pseudomonadota	Alphaproteobacteria	UBA9655	UBA9655	UBA9655	UBA9655 sp017992885	95	99.06	95	d__Bacteria;p__Pseudomonadota;c__Alphaproteobacteria;o__UBA9655;f__UBA9655;g__UBA9655;s__UBA9655 sp017992885	99.06	d__Bacteria;p__Pseudomonadota;c__Alphaproteobacteria;o__UBA9655;f__UBA9655;g__UBA9655;s__
MAG_251	M3007	Illumina short reads	81.13	6.8	1463	42455	6595057	51.72	5467	2312	386	1122	Bacteria	Bacteroidota	Bacteroidia	Chitinophagales	Saprospiraceae	M3007		N/A	N/A	95	d__Bacteria;p__Bacteroidota;c__Bacteroidia;o__Chitinophagales;f__Saprospiraceae;g__M3007;s__M3007 sp023151335	78.88	d__Bacteria;p__Bacteroidota;c__Bacteroidia;o__Chitinophagales;f__Saprospiraceae;g__M3007;s__
MAG_252	Prevotella sp018053665	Illumina short reads	81.03	3.45	455	52322	3195876	37.25	9228	3348	100	344	Bacteria	Bacteroidota	Bacteroidia	Bacteroidales	Bacteroidaceae	Prevotella	Prevotella sp018053665	N/A	N/A	N/A	N/A	N/A	d__Bacteria;p__Bacteroidota;c__Bacteroidia;o__Flavobacteriales;f__Flavobacteriaceae;g__Flavobacterium;s__
MAG_253	Cellvibrio	Illumina short reads	81.03	0	321	39758	2750006	45.43	10811	4348	80	237	Bacteria	Pseudomonadota	Gammaproteobacteria	Pseudomonadales	Cellvibrionaceae	Cellvibrio		N/A	N/A	95	d__Bacteria;p__Pseudomonadota;c__Gammaproteobacteria;o__Pseudomonadales;f__Cellvibrionaceae;g__Cellvibrio;s__Cellvibrio sp005801205	84.97	d__Bacteria;p__Pseudomonadota;c__Gammaproteobacteria;o__Pseudomonadales;f__Cellvibrionaceae;g__Cellvibrio;s__
MAG_254	Neisseria suis	Illumina short reads	80.91	5.72	651	15555	2153478	54.98	3639	1942	194	524	Bacteria	Pseudomonadota	Gammaproteobacteria	Burkholderiales	Neisseriaceae	Neisseria	Neisseria suis	95	97.65	95	d__Bacteria;p__Pseudomonadota;c__Gammaproteobacteria;o__Burkholderiales;f__Neisseriaceae;g__Neisseria;s__Neisseria suis	97.65	d__Bacteria;p__Pseudomonadota;c__Gammaproteobacteria;o__Burkholderiales;f__Neisseriaceae;g__Neisseria;s__
MAG_255	f__Acidaminococcaceae	Illumina short reads	80.91	4.81	323	41804	1651410	43.55	6685	2276	63	235	Bacteria	Bacillota	Negativicutes	Acidaminococcales	Acidaminococcaceae			N/A	N/A	N/A	N/A	N/A	d__Bacteria;p__Bacillota_C;c__Negativicutes;o__Acidaminococcales;f__Acidaminococcaceae;g__;s__
MAG_256	Azospira_A	Illumina short reads	80.73	3.11	384	45254	2486505	60.64	7383	3411	109	300	Bacteria	Pseudomonadota	Gammaproteobacteria	Burkholderiales	Rhodocyclaceae	Azospira_A		N/A	N/A	95	d__Bacteria;p__Pseudomonadota;c__Gammaproteobacteria;o__Burkholderiales;f__Rhodocyclaceae;g__Azospira_A;s__Azospira_A danicus	82.61	d__Bacteria;p__Pseudomonadota;c__Gammaproteobacteria;o__Burkholderiales;f__Rhodocyclaceae;g__Azospira_A;s__
MAG_257	Sebaldella sp018058425	Illumina short reads	80.68	3.93	328	34355	2468417	28.14	9811	3957	79	236	Bacteria	Fusobacteriota	Fusobacteriia	Fusobacteriales	Leptotrichiaceae	Sebaldella	Sebaldella sp018058425	95	99.12	95	d__Bacteria;p__Fusobacteriota;c__Fusobacteriia;o__Fusobacteriales;f__Leptotrichiaceae;g__Sebaldella;s__Sebaldella sp018058425	99.12	d__Bacteria;p__Fusobacteriota;c__Fusobacteriia;o__Fusobacteriales;f__Leptotrichiaceae;g__Sebaldella;s__
MAG_258	Methylotenera	Illumina short reads	80.63	0.85	153	33380	1824946	44.61	14658	6326	41	115	Bacteria	Pseudomonadota	Gammaproteobacteria	Burkholderiales	Methylophilaceae	Methylotenera		N/A	N/A	N/A	N/A	N/A	d__Bacteria;p__Pseudomonadota;c__Gammaproteobacteria;o__Burkholderiales;f__Methylophilaceae;g__Methylotenera;s__
MAG_259	M3007	Illumina short reads	80.58	5.88	1256	28179	5825710	50.2	5853	2272	299	946	Bacteria	Bacteroidota	Bacteroidia	Chitinophagales	Saprospiraceae	M3007		N/A	N/A	95	d__Bacteria;p__Bacteroidota;c__Bacteroidia;o__Chitinophagales;f__Saprospiraceae;g__M3007;s__M3007 sp903933805	77.44	d__Bacteria;p__Bacteroidota;c__Bacteroidia;o__Chitinophagales;f__Saprospiraceae;g__M3007;s__
MAG_260	Akkermansia muciniphila	Illumina short reads	80.57	3.29	458	53807	2146843	56	6230	2100	94	340	Bacteria	Verrucomicrobiota	Verrucomicrobiae	Verrucomicrobiales	Akkermansiaceae	Akkermansia	Akkermansia muciniphila	95	98.39	95	d__Bacteria;p__Verrucomicrobiota;c__Verrucomicrobiae;o__Verrucomicrobiales;f__Akkermansiaceae;g__Akkermansia;s__Akkermansia muciniphila	98.39	d__Bacteria;p__Verrucomicrobiota;c__Verrucomicrobiae;o__Verrucomicrobiales;f__Akkermansiaceae;g__Akkermansia;s__
MAG_261	Dialister invisus	Illumina short reads	80.54	2.11	151	79432	1098423	44.28	11431	3070	23	105	Bacteria	Bacillota	Negativicutes	Veillonellales	Dialisteraceae	Dialister	Dialister invisus	95	98.54	95	d__Bacteria;p__Bacillota_C;c__Negativicutes;o__Veillonellales;f__Dialisteraceae;g__Dialister;s__Dialister invisus	98.54	d__Bacteria;p__Bacillota_C;c__Negativicutes;o__Veillonellales;f__Dialisteraceae;g__Dialister;s__
MAG_262	Lutibacillus	Illumina short reads	80.44	2.48	459	30643	2675410	70.73	7353	2928	114	345	Bacteria	Actinomycetota	Actinomycetia	Actinomycetales	Dermatophilaceae	Lutibacillus		N/A	N/A	95	d__Bacteria;p__Actinomycetota;c__Actinomycetia;o__Actinomycetales;f__Dermatophilaceae;g__Lutibacillus;s__Lutibacillus vidarii	90.54	d__Bacteria;p__Actinomycetota;c__Actinomycetia;o__Actinomycetales;f__Dermatophilaceae;g__Lutibacillus;s__
MAG_263	Demequina	Illumina short reads	80.42	2.22	198	44530	2073444	68.71	14680	5194	48	142	Bacteria	Actinomycetota	Actinomycetia	Actinomycetales	Demequinaceae	Demequina		N/A	N/A	95	d__Bacteria;p__Actinomycetota;c__Actinomycetia;o__Actinomycetales;f__Demequinaceae;g__Demequina;s__Demequina lutea	80.22	d__Bacteria;p__Actinomycetota;c__Actinomycetia;o__Actinomycetales;f__Demequinaceae;g__Demequina;s__
MAG_264	JADJRH01	Illumina short reads	80.35	3.71	630	82865	10822030	69.71	23871	8434	142	431	Bacteria	Myxococcota	Polyangia	Polyangiales	Polyangiaceae	JADJRH01		N/A	N/A	95	d__Bacteria;p__Myxococcota;c__Polyangia;o__Polyangiales;f__Polyangiaceae;g__JADJRH01;s__JADJRH01 sp016712345	76.48	d__Bacteria;p__Myxococcota;c__Polyangia;o__Polyangiales;f__Polyangiaceae;g__JADJRH01;s__
MAG_265	UBA1930 sp018061385	Nanopore long reads	80.32	6.4	13	999586	2950843	32.41	605666	101894	2	7	Bacteria	Bacteroidota	Bacteroidia	Chitinophagales	Chitinophagaceae	UBA1930	UBA1930 sp018061385	95	98.82	95	d__Bacteria;p__Bacteroidota;c__Bacteroidia;o__Chitinophagales;f__Chitinophagaceae;g__UBA1930;s__UBA1930 sp018061385	98.82	d__Bacteria;p__Bacteroidota;c__Bacteroidia;o__Chitinophagales;f__Chitinophagaceae;g__UBA1930;s__
MAG_266	Acetobacterium	Illumina short reads	80.27	4.06	533	27613	2532296	44.92	5951	2346	137	405	Bacteria	Bacillota	Clostridia	Eubacteriales	Eubacteriaceae	Acetobacterium		N/A	N/A	N/A	N/A	N/A	d__Bacteria;p__Bacillota_A;c__Clostridia;o__Eubacteriales;f__Eubacteriaceae;g__Acetobacterium;s__
MAG_267	CADEGZ01	Illumina short reads	80.26	3	332	26637	1588293	40.42	5776	2352	84	249	Bacteria	Pseudomonadota	Gammaproteobacteria	UBA6186	UBA6186	CADEGZ01		N/A	N/A	95	d__Bacteria;p__Pseudomonadota;c__Gammaproteobacteria;o__UBA6186;f__UBA6186;g__CADEGZ01;s__CADEGZ01 sp021848375	76.56	d__Bacteria;p__Pseudomonadota;c__Gammaproteobacteria;o__UBA6186;f__UBA6186;g__CADEGZ01;s__
MAG_268	Phosphoribacter hodrii	Illumina short reads	80.26	2.03	373	50415	2681405	69.32	8414	3553	89	283	Bacteria	Actinomycetota	Actinomycetia	Actinomycetales	Dermatophilaceae	Phosphoribacter	Phosphoribacter hodrii	N/A	N/A	95	d__Bacteria;p__Verrucomicrobiota;c__Verrucomicrobiae;o__Pedosphaerales;f__JADJPG01;g__JADJPG01;s__JADJPG01 sp945872975	84.09	d__Bacteria;p__Verrucomicrobiota;c__Verrucomicrobiae;o__Pedosphaerales;f__JADJPG01;g__JADJPG01;s__
MAG_269	f__Leptonemataceae	Illumina short reads	80.19	0.07	893	30145	3840289	55.28	5026	2238	233	688	Bacteria	Spirochaetota	Leptospirae	Leptospirales	Leptonemataceae			N/A	N/A	N/A	N/A	N/A	d__Bacteria;p__Spirochaetota;c__Leptospirae;o__Leptospirales;f__Leptonemataceae;g__;s__
MAG_270	f__UBA9973	Illumina short reads	80.15	5.17	155	26429	718262	34.75	5983	2065	30	114	Bacteria	Patescibacteria	Paceibacteria	UBA9983_A	UBA9973			N/A	N/A	95	d__Bacteria;p__Patescibacteria;c__Paceibacteria;o__UBA9983_A;f__UBA9973;g__JAGOTH01;s__JAGOTH01 sp018061865	77.82	d__Bacteria;p__Patescibacteria;c__Paceibacteria;o__UBA9983_A;f__UBA9973;g__;s__
MAG_271	JAFIHK01	Illumina short reads	79.97	1.43	134	56830	1648060	37.16	16070	5817	33	96	Bacteria	Bacteroidota	Bacteroidia	Bacteroidales	UBA932	JAFIHK01		N/A	N/A	95	d__Bacteria;p__Bacteroidota;c__Bacteroidia;o__Bacteroidales;f__UBA932;g__JAFIHK01;s__JAFIHK01 sp017848635	77.2	d__Bacteria;p__Bacteroidota;c__Bacteroidia;o__Bacteroidales;f__UBA932;g__JAFIHK01;s__
MAG_272	JADLHZ01	Illumina short reads	79.86	1.61	849	36162	6796879	59.89	10038	4116	218	629	Bacteria	Myxococcota	XYA12-FULL-58-9	JADLHZ01	JADLHZ01	JADLHZ01		N/A	N/A	95	d__Bacteria;p__Myxococcota;c__XYA12-FULL-58-9;o__JADLHZ01;f__JADLHZ01;g__JADLHZ01;s__JADLHZ01 sp020848545	77.51	d__Bacteria;p__Myxococcota;c__XYA12-FULL-58-9;o__JADLHZ01;f__JADLHZ01;g__JADLHZ01;s__
MAG_273	PHOS-HE28	Illumina short reads	79.82	0	300	46210	2806767	55.16	11128	4811	76	223	Bacteria	Bacteroidota	Bacteroidia	Flavobacteriales	PHOS-HE28	PHOS-HE28		N/A	N/A	95	d__Bacteria;p__Bacteroidota;c__Bacteroidia;o__Flavobacteriales;f__PHOS-HE28;g__PHOS-HE28;s__PHOS-HE28 sp016717305	82.48	d__Bacteria;p__Bacteroidota;c__Bacteroidia;o__Flavobacteriales;f__PHOS-HE28;g__PHOS-HE28;s__
MAG_274	JAGOSP01 sp018062205	Illumina short reads	79.71	1.12	32	120526	1001938	43.38	61420	12504	6	19	Bacteria	Patescibacteria	Paceibacteria	Moranbacterales	UBA1568	JAGOSP01	JAGOSP01 sp018062205	95	99.66	95	d__Bacteria;p__Patescibacteria;c__Paceibacteria;o__Moranbacterales;f__UBA1568;g__JAGOSP01;s__JAGOSP01 sp018062205	99.66	d__Bacteria;p__Patescibacteria;c__Paceibacteria;o__Moranbacterales;f__UBA1568;g__JAGOSP01;s__
MAG_275	f__Ilumatobacteraceae	Illumina short reads	79.54	7.34	1215	39613	5628195	68.02	5904	2111	263	900	Bacteria	Actinomycetota	Acidimicrobiia	Acidimicrobiales	Ilumatobacteraceae			N/A	N/A	N/A	N/A	N/A	d__Bacteria;p__Actinomycetota;c__Acidimicrobiia;o__Acidimicrobiales;f__Ilumatobacteraceae;g__;s__
MAG_276	JAIPBJ01	Nanopore long reads	79.48	4.03	92	223282	4016985	45.17	59295	22709	21	63	Bacteria	Bacteroidota	Bacteroidia	UBA10329	UBA10329	JAIPBJ01		N/A	N/A	95	d__Bacteria;p__Bacteroidota;c__Bacteroidia;o__UBA10329;f__UBA10329;g__JAIPBJ01;s__JAIPBJ01 sp945903645	89.31	d__Bacteria;p__Bacteroidota;c__Bacteroidia;o__UBA10329;f__UBA10329;g__JAIPBJ01;s__
MAG_277	Hyphomicrobium_B sp016716675	Illumina short reads	79.47	0	190	81419	2766656	60.47	18270	7490	48	140	Bacteria	Pseudomonadota	Alphaproteobacteria	Rhizobiales	Hyphomicrobiaceae	Hyphomicrobium_B	Hyphomicrobium_B sp016716675	95	99.26	95	d__Bacteria;p__Pseudomonadota;c__Alphaproteobacteria;o__Rhizobiales;f__Hyphomicrobiaceae;g__Hyphomicrobium_B;s__Hyphomicrobium_B sp016716675	99.26	d__Bacteria;p__Pseudomonadota;c__Alphaproteobacteria;o__Rhizobiales;f__Hyphomicrobiaceae;g__Hyphomicrobium_B;s__
MAG_278	Pygmaiobacter	Illumina short reads	79.32	1.7	310	25046	1901971	54.31	7756	3236	81	233	Bacteria	Bacillota	Clostridia	Oscillospirales	Ruminococcaceae	Pygmaiobacter		N/A	N/A	95	d__Bacteria;p__Bacillota_A;c__Clostridia;o__Oscillospirales;f__Ruminococcaceae;g__Pygmaiobacter;s__Pygmaiobacter sp023460035	89.12	d__Bacteria;p__Bacillota_A;c__Clostridia;o__Oscillospirales;f__Ruminococcaceae;g__Pygmaiobacter;s__
MAG_279	Ga0077523	Illumina short reads	79.31	0	347	54696	3277913	68.57	12409	4697	75	251	Bacteria	Pseudomonadota	Gammaproteobacteria	Burkholderiales	Ga0077523	Ga0077523		N/A	N/A	N/A	N/A	N/A	d__Bacteria;p__Pseudomonadota;c__Gammaproteobacteria;o__Burkholderiales;f__Ga0077523;g__Ga0077523;s__
MAG_280	Aquabacterium_A	Illumina short reads	79.08	4.24	1040	45816	4912517	68.03	6361	2116	219	766	Bacteria	Pseudomonadota	Gammaproteobacteria	Burkholderiales	Burkholderiaceae_B	Aquabacterium_A		N/A	N/A	95	d__Bacteria;p__Pseudomonadota;c__Gammaproteobacteria;o__Burkholderiales;f__Burkholderiaceae_B;g__Aquabacterium_A;s__Aquabacterium_A sp016721465	83.96	d__Bacteria;p__Pseudomonadota;c__Gammaproteobacteria;o__Burkholderiales;f__Burkholderiaceae_B;g__Aquabacterium_A;s__
MAG_281	Desulfobulbus	Illumina short reads	78.92	3.74	703	15752	2165371	66.46	3326	1756	208	570	Bacteria	Desulfobacterota	Desulfobulbia	Desulfobulbales	Desulfobulbaceae	Desulfobulbus		N/A	N/A	95	d__Bacteria;p__Desulfobacterota;c__Desulfobulbia;o__Desulfobulbales;f__Desulfobulbaceae;g__Desulfobulbus;s__Desulfobulbus sp017998195	90.42	d__Bacteria;p__Desulfobacterota;c__Desulfobulbia;o__Desulfobulbales;f__Desulfobulbaceae;g__Desulfobulbus;s__
MAG_282	CAISIP01	Illumina short reads	78.79	2.77	475	47895	4690912	65.97	13765	4567	104	339	Bacteria	Pseudomonadota	Gammaproteobacteria	Burkholderiales	Burkholderiaceae_B	CAISIP01		N/A	N/A	N/A	N/A	N/A	d__Bacteria;p__Pseudomonadota;c__Alphaproteobacteria;o__Micavibrionales;f__Micavibrionaceae;g__UBA1573;s__
MAG_283	UBA6669	Illumina short reads	78.77	6.85	842	67689	6611415	63.05	10854	3449	167	617	Bacteria	Verrucomicrobiota	Verrucomicrobiae	Opitutales	Opitutaceae	UBA6669		N/A	N/A	95	d__Bacteria;p__Pseudomonadota;c__Gammaproteobacteria;o__Xanthomonadales;f__SZUA-5;g__JADKFD01;s__JADKFD01 sp016717705	78.94	d__Bacteria;p__Pseudomonadota;c__Gammaproteobacteria;o__Xanthomonadales;f__SZUA-5;g__JADKFD01;s__
MAG_284	Enterococcus_I aquimarinus	Illumina short reads	78.76	0.39	263	29783	1528575	39.33	7067	3012	69	195	Bacteria	Bacillota	Bacilli	Lactobacillales	Enterococcaceae	Enterococcus_I	Enterococcus_I aquimarinus	95	97.78	95	d__Bacteria;p__Bacillota;c__Bacilli;o__Lactobacillales;f__Enterococcaceae;g__Enterococcus_I;s__Enterococcus_I aquimarinus	97.78	d__Bacteria;p__Bacillota;c__Bacilli;o__Lactobacillales;f__Enterococcaceae;g__Enterococcus_I;s__
MAG_285	Lacunisphaera	Illumina short reads	78.72	3.59	446	55685	3367215	63.5	9848	3549	96	333	Bacteria	Verrucomicrobiota	Verrucomicrobiae	Opitutales	Opitutaceae	Lacunisphaera		N/A	N/A	N/A	N/A	N/A	d__Bacteria;p__Verrucomicrobiota;c__Verrucomicrobiae;o__Opitutales;f__Opitutaceae;g__Lacunisphaera;s__
MAG_286	UWPOB-MICAV1	Illumina short reads	78.71	1.86	317	15460	1451183	54.8	5810	2387	89	244	Bacteria	Pseudomonadota	Alphaproteobacteria	Micavibrionales	Micavibrionaceae	UWPOB-MICAV1		N/A	N/A	95	d__Bacteria;p__Pseudomonadota;c__Alphaproteobacteria;o__Micavibrionales;f__Micavibrionaceae;g__UWPOB-MICAV1;s__UWPOB-MICAV1 sp017302165	76.61	d__Bacteria;p__Pseudomonadota;c__Alphaproteobacteria;o__Micavibrionales;f__Micavibrionaceae;g__UWPOB-MICAV1;s__
MAG_287	JABFXX01	Illumina short reads	78.64	1.94	1971	24269	7009795	58.99	4388	1769	489	1467	Bacteria	Myxococcota	Polyangia	Haliangiales	Haliangiaceae	JABFXX01		N/A	N/A	95	d__Bacteria;p__Myxococcota;c__Polyangia;o__Haliangiales;f__Haliangiaceae;g__JABFXX01;s__JABFXX01 sp018057605	78.1	d__Bacteria;p__Myxococcota;c__Polyangia;o__Haliangiales;f__Haliangiaceae;g__JABFXX01;s__
MAG_288	f__UBA2364	Nanopore long reads	78.58	4.1	138	151328	4232320	44.95	40873	15486	34	97	Bacteria	Bacteroidota	Rhodothermia	Rhodothermales	UBA2364			N/A	N/A	N/A	N/A	N/A	d__Bacteria;p__Bacteroidota;c__Rhodothermia;o__Rhodothermales;f__UBA2364;g__;s__
MAG_289	UBA3900 sp002391675	Illumina short reads	78.49	0.55	386	28516	1724933	51.26	5048	2355	104	301	Bacteria	Cloacimonadota	Cloacimonadia	Cloacimonadales	Cloacimonadaceae	UBA3900	UBA3900 sp002391675	95	97.01	95	d__Bacteria;p__Cloacimonadota;c__Cloacimonadia;o__Cloacimonadales;f__Cloacimonadaceae;g__UBA3900;s__UBA3900 sp002391675	97.01	d__Bacteria;p__Cloacimonadota;c__Cloacimonadia;o__Cloacimonadales;f__Cloacimonadaceae;g__UBA3900;s__
MAG_290	RUG099 sp012510935	Illumina short reads	78.43	1.42	269	16914	1180529	39.26	5233	2302	72	207	Bacteria	Bacillota	Clostridia	Peptostreptococcales	Anaerovoracaceae	RUG099	RUG099 sp012510935	95	96.64	95	d__Bacteria;p__Bacillota_A;c__Clostridia;o__Peptostreptococcales;f__Anaerovoracaceae;g__RUG099;s__RUG099 sp012510935	96.64	d__Bacteria;p__Bacillota_A;c__Clostridia;o__Peptostreptococcales;f__Anaerovoracaceae;g__RUG099;s__
MAG_291	OLB14	Illumina short reads	78.41	2.73	732	25702	3331091	50.1	5297	2428	201	568	Bacteria	Chloroflexota	Anaerolineae	Anaerolineales	EnvOPS12	OLB14		N/A	N/A	95	d__Bacteria;p__Chloroflexota;c__Anaerolineae;o__Anaerolineales;f__EnvOPS12;g__OLB14;s__OLB14 sp017303655	92.61	d__Bacteria;p__Chloroflexota;c__Anaerolineae;o__Anaerolineales;f__EnvOPS12;g__OLB14;s__
MAG_292	Fen-999 sp016704145	Illumina short reads	78.41	3	514	28341	2828027	64.43	6562	2776	130	388	Bacteria	Pseudomonadota	Gammaproteobacteria	Burkholderiales	Rhodocyclaceae	Fen-999	Fen-999 sp016704145	95	99.76	95	d__Bacteria;p__Pseudomonadota;c__Gammaproteobacteria;o__Burkholderiales;f__Rhodocyclaceae;g__Fen-999;s__Fen-999 sp016704145	99.76	d__Bacteria;p__Pseudomonadota;c__Gammaproteobacteria;o__Burkholderiales;f__Rhodocyclaceae;g__Fen-999;s__
MAG_293	PHOS-HE28 sp016718655	Illumina short reads	78.25	4.59	265	47872	2808881	58.99	13440	5223	63	193	Bacteria	Bacteroidota	Bacteroidia	Flavobacteriales	PHOS-HE28	PHOS-HE28	PHOS-HE28 sp016718655	95	98.85	95	d__Bacteria;p__Bacteroidota;c__Bacteroidia;o__Flavobacteriales;f__PHOS-HE28;g__PHOS-HE28;s__PHOS-HE28 sp016718655	98.85	d__Bacteria;p__Bacteroidota;c__Bacteroidia;o__Flavobacteriales;f__PHOS-HE28;g__PHOS-HE28;s__
MAG_294	Ferruginibacter sp002400445	Illumina short reads	78.11	2.22	648	25228	2713854	43.29	4884	2209	171	503	Bacteria	Bacteroidota	Bacteroidia	Chitinophagales	Chitinophagaceae	Ferruginibacter	Ferruginibacter sp002400445	95	98.76	95	d__Bacteria;p__Bacteroidota;c__Bacteroidia;o__Chitinophagales;f__Chitinophagaceae;g__Ferruginibacter;s__Ferruginibacter sp002400445	98.76	d__Bacteria;p__Bacteroidota;c__Bacteroidia;o__Chitinophagales;f__Chitinophagaceae;g__Ferruginibacter;s__
MAG_295	VFMC01	Illumina short reads	78.1	1.28	189	141367	4291215	68.82	36776	10301	34	117	Bacteria	Actinomycetota	Acidimicrobiia	Acidimicrobiales	Ilumatobacteraceae	VFMC01		N/A	N/A	N/A	N/A	N/A	d__Bacteria;p__Actinomycetota;c__Acidimicrobiia;o__Acidimicrobiales;f__Ilumatobacteraceae;g__VFMC01;s__
MAG_296	Acidovorax	Illumina short reads	78.01	1.62	211	46208	2712549	62.78	15755	6969	59	159	Bacteria	Pseudomonadota	Gammaproteobacteria	Burkholderiales	Burkholderiaceae_B	Acidovorax		N/A	N/A	N/A	N/A	N/A	d__Bacteria;p__Pseudomonadota;c__Gammaproteobacteria;o__Burkholderiales;f__Burkholderiaceae_B;g__Acidovorax;s__
MAG_297	f__LD1	Nanopore long reads	78	2.46	37	367408	3154672	36.42	139458	36900	6	25	Bacteria	Bacteroidota	Bacteroidia	Chitinophagales	LD1			N/A	N/A	N/A	N/A	N/A	d__Bacteria;p__Bacteroidota;c__Bacteroidia;o__Chitinophagales;f__LD1;g__;s__
MAG_298	JACPOQ01 sp016703545	Illumina short reads	77.8	2.64	811	12534	2663706	69.05	3612	1870	244	654	Bacteria	Chloroflexota	Dehalococcoidia	Tepidiformales	Tepidiformaceae	JACPOQ01	JACPOQ01 sp016703545	95	98.36	95	d__Bacteria;p__Chloroflexota;c__Dehalococcoidia;o__Tepidiformales;f__Tepidiformaceae;g__JACPOQ01;s__JACPOQ01 sp016703545	98.36	d__Bacteria;p__Chloroflexota;c__Dehalococcoidia;o__Tepidiformales;f__Tepidiformaceae;g__JACPOQ01;s__
MAG_299	Rubrivivax	Illumina short reads	77.75	4.03	983	50574	4794751	67.78	6340	2333	215	727	Bacteria	Pseudomonadota	Gammaproteobacteria	Burkholderiales	Burkholderiaceae_B	Rubrivivax		N/A	N/A	N/A	N/A	N/A	d__Bacteria;p__Pseudomonadota;c__Gammaproteobacteria;o__Burkholderiales;f__Burkholderiaceae_B;g__Rubrivivax;s__
MAG_300	PHOS-HE28 sp016721825	Illumina short reads	77.69	1.08	364	50977	3222111	60.68	11306	4422	83	258	Bacteria	Bacteroidota	Bacteroidia	Flavobacteriales	PHOS-HE28	PHOS-HE28	PHOS-HE28 sp016721825	95	99.19	95	d__Bacteria;p__Bacteroidota;c__Bacteroidia;o__Flavobacteriales;f__PHOS-HE28;g__PHOS-HE28;s__PHOS-HE28 sp016721825	99.19	d__Bacteria;p__Bacteroidota;c__Bacteroidia;o__Flavobacteriales;f__PHOS-HE28;g__PHOS-HE28;s__
MAG_301	SSF14	Illumina short reads	77.59	1.72	310	75382	3743910	69.25	20506	5449	55	201	Bacteria	Actinomycetota	Acidimicrobiia	Acidimicrobiales	Microtrichaceae	SSF14		N/A	N/A	95	d__Bacteria;p__Actinomycetota;c__Acidimicrobiia;o__Acidimicrobiales;f__Microtrichaceae;g__SSF14;s__SSF14 sp019694615	79.59	d__Bacteria;p__Actinomycetota;c__Acidimicrobiia;o__Acidimicrobiales;f__Microtrichaceae;g__SSF14;s__
MAG_302	Novosphingobium sp017987575	Illumina short reads	77.41	0.17	164	55097	2190110	61.97	18149	6569	38	118	Bacteria	Pseudomonadota	Alphaproteobacteria	Sphingomonadales	Sphingomonadaceae	Novosphingobium	Novosphingobium sp017987575	95	97.49	95	d__Bacteria;p__Pseudomonadota;c__Alphaproteobacteria;o__Sphingomonadales;f__Sphingomonadaceae;g__Novosphingobium;s__Novosphingobium sp017987575	97.49	d__Bacteria;p__Pseudomonadota;c__Alphaproteobacteria;o__Sphingomonadales;f__Sphingomonadaceae;g__Novosphingobium;s__
MAG_303	JAGNNG01 sp017990795	Illumina short reads	77.35	0	2271	41977	9303783	60.91	6391	1661	387	1547	Bacteria	Myxococcota	Polyangia	Palsa-1104	JAEUJZ01	JAGNNG01	JAGNNG01 sp017990795	95	97.97	95	d__Bacteria;p__Myxococcota;c__Polyangia;o__Palsa-1104;f__JAEUJZ01;g__JAGNNG01;s__JAGNNG01 sp017990795	97.97	d__Bacteria;p__Myxococcota;c__Polyangia;o__Palsa-1104;f__JAEUJZ01;g__JAGNNG01;s__
MAG_304	M3007	Illumina short reads	77.18	4.14	1100	55587	5828820	51.53	6765	2480	244	807	Bacteria	Bacteroidota	Bacteroidia	Chitinophagales	Saprospiraceae	M3007		N/A	N/A	N/A	N/A	N/A	d__Bacteria;p__Bacteroidota;c__Bacteroidia;o__Chitinophagales;f__Saprospiraceae;g__M3007;s__
MAG_305	Phenylobacterium	Illumina short reads	77.17	2.33	187	59009	2979045	69.07	20499	8438	50	142	Bacteria	Pseudomonadota	Alphaproteobacteria	Caulobacterales	Caulobacteraceae	Phenylobacterium		N/A	N/A	N/A	N/A	N/A	d__Bacteria;p__Pseudomonadota;c__Alphaproteobacteria;o__Caulobacterales;f__Caulobacteraceae;g__Phenylobacterium;s__
MAG_306	JADZDL01	Illumina short reads	77.13	7.53	1197	40196	6194384	65.75	7154	2347	263	865	Bacteria	Planctomycetota	UBA1135	UBA2386	UBA2386	JADZDL01		N/A	N/A	95	d__Bacteria;p__Planctomycetota;c__UBA1135;o__UBA2386;f__UBA2386;g__JADZDL01;s__JADZDL01 sp020851075	84.3	d__Bacteria;p__Planctomycetota;c__UBA1135;o__UBA2386;f__UBA2386;g__JADZDL01;s__
MAG_307	Aminicella	Illumina short reads	76.99	0.12	171	69716	1480288	47.11	10573	4174	38	126	Bacteria	Bacillota	Clostridia	Peptostreptococcales	Anaerovoracaceae	Aminicella		N/A	N/A	95	d__Bacteria;p__Bacillota_A;c__Clostridia;o__Peptostreptococcales;f__Anaerovoracaceae;g__Aminicella;s__Aminicella lysinilytica	93.35	d__Bacteria;p__Bacillota_A;c__Clostridia;o__Peptostreptococcales;f__Anaerovoracaceae;g__Aminicella;s__
MAG_308	OLB14 sp016789305	Illumina short reads	76.97	1.09	208	220806	3401770	49.48	35180	5771	21	119	Bacteria	Chloroflexota	Anaerolineae	Anaerolineales	EnvOPS12	OLB14	OLB14 sp016789305	95	95.18	95	d__Bacteria;p__Chloroflexota;c__Anaerolineae;o__Anaerolineales;f__EnvOPS12;g__OLB14;s__OLB14 sp016789305	95.18	d__Bacteria;p__Chloroflexota;c__Anaerolineae;o__Anaerolineales;f__EnvOPS12;g__OLB14;s__
MAG_309	UBA1573	Illumina short reads	76.88	1.96	227	26435	1538869	42.15	7784	3621	63	176	Bacteria	Pseudomonadota	Alphaproteobacteria	Micavibrionales	Micavibrionaceae	UBA1573		N/A	N/A	95	d__Bacteria;p__Pseudomonadota;c__Gammaproteobacteria;o__Burkholderiales;f__Burkholderiaceae_B;g__CAISIP01;s__CAISIP01 sp016790475	82.86	d__Bacteria;p__Pseudomonadota;c__Gammaproteobacteria;o__Burkholderiales;f__Burkholderiaceae_B;g__CAISIP01;s__
MAG_310	MT110	Illumina short reads	76.87	2.13	394	30739	2232715	42.84	6397	3098	104	305	Bacteria	Bacillota	Clostridia	Peptostreptococcales	Anaerovoracaceae	MT110		N/A	N/A	N/A	N/A	N/A	d__Bacteria;p__Bacillota_A;c__Clostridia;o__Peptostreptococcales;f__Anaerovoracaceae;g__MT110;s__
MAG_311	Phosphoribacter baldrii	Illumina short reads	76.83	4.03	553	49416	3172568	69.28	8021	2525	117	393	Bacteria	Actinomycetota	Actinomycetia	Actinomycetales	Dermatophilaceae	Phosphoribacter	Phosphoribacter baldrii	95	97.38	95	d__Bacteria;p__Actinomycetota;c__Actinomycetia;o__Actinomycetales;f__Dermatophilaceae;g__Phosphoribacter;s__Phosphoribacter baldrii	97.38	d__Bacteria;p__Actinomycetota;c__Actinomycetia;o__Actinomycetales;f__Dermatophilaceae;g__Phosphoribacter;s__
MAG_312	JADJGJ01 sp016709005	Illumina short reads	76.76	0.05	337	77760	3498312	38.12	16848	4448	55	217	Bacteria	Bacteroidota	Bacteroidia	Flavobacteriales	Crocinitomicaceae	JADJGJ01	JADJGJ01 sp016709005	95	97.89	95	d__Bacteria;p__Bacteroidota;c__Bacteroidia;o__Flavobacteriales;f__Crocinitomicaceae;g__JADJGJ01;s__JADJGJ01 sp016709005	97.89	d__Bacteria;p__Bacteroidota;c__Bacteroidia;o__Flavobacteriales;f__Crocinitomicaceae;g__JADJGJ01;s__
MAG_313	Accumulibacter ACC003_d322	Illumina short reads	76.56	4.9	420	63621	4511513	63.49	15605	4709	86	289	Bacteria	Pseudomonadota	Gammaproteobacteria	Burkholderiales	Rhodocyclaceae	Accumulibacter	Accumulibacter sp907163085	N/A	N/A	N/A	N/A	N/A	d__Bacteria;p__Pseudomonadota;c__Gammaproteobacteria;o__Burkholderiales;f__Rhodocyclaceae;g__Accumulibacter;s__
MAG_314	JAGLBJ01	Illumina short reads	76.34	0.03	341	26204	2277287	50.93	8379	3344	88	258	Bacteria	Pseudomonadota	Gammaproteobacteria	Pseudomonadales	Moraxellaceae	JAGLBJ01		N/A	N/A	95	d__Bacteria;p__Pseudomonadota;c__Gammaproteobacteria;o__Pseudomonadales;f__Moraxellaceae;g__JAGLBJ01;s__JAGLBJ01 sp018260315	76.38	d__Bacteria;p__Pseudomonadota;c__Gammaproteobacteria;o__Pseudomonadales;f__Moraxellaceae;g__JAGLBJ01;s__
MAG_315	f__Caldilineaceae	Illumina short reads	76.16	3.64	870	37066	4652598	62.04	5934	2946	238	698	Bacteria	Chloroflexota	Anaerolineae	Caldilineales	Caldilineaceae			N/A	N/A	95	d__Bacteria;p__Acidobacteriota;c__Holophagae;o__Holophagales;f__Holophagaceae;g__JACQZU01;s__JACQZU01 sp016213735	79.16	d__Bacteria;p__Acidobacteriota;c__Holophagae;o__Holophagales;f__Holophagaceae;g__JACQZU01;s__
MAG_316	M3007	Nanopore long reads	76.16	1.98	167	201658	5761647	46.61	67182	14005	28	100	Bacteria	Bacteroidota	Bacteroidia	Chitinophagales	Saprospiraceae	M3007		N/A	N/A	N/A	N/A	N/A	d__Bacteria;p__Bacteroidota;c__Bacteroidia;o__Chitinophagales;f__Saprospiraceae;g__M3007;s__
MAG_317	MHLP01	Illumina short reads	76.15	2.93	80	68760	980535	43.09	18373	6812	17	49	Bacteria	Patescibacteria	Paceibacteria	UBA9983_A	UBA6899	MHLP01		N/A	N/A	N/A	N/A	N/A	d__Bacteria;p__Patescibacteria;c__Paceibacteria;o__UBA9983_A;f__UBA6899;g__MHLP01;s__
MAG_318	JAABRC01 sp011391115	Illumina short reads	75.96	4.94	495	54495	3345319	58.74	8152	3431	127	383	Bacteria	Pseudomonadota	Gammaproteobacteria	Burkholderiales	Burkholderiaceae_B	JAABRC01	JAABRC01 sp011391115	95	95.94	95	d__Bacteria;p__Pseudomonadota;c__Gammaproteobacteria;o__Burkholderiales;f__Burkholderiaceae_B;g__JAABRC01;s__JAABRC01 sp011391115	95.94	d__Bacteria;p__Pseudomonadota;c__Gammaproteobacteria;o__Burkholderiales;f__Burkholderiaceae_B;g__JAABRC01;s__
MAG_319	Pseudobdellovibrio	Illumina short reads	75.93	1.35	579	12718	1728684	39.61	3113	1851	190	476	Bacteria	Bdellovibrionota	Bdellovibrionia	Bdellovibrionales	Bdellovibrionaceae	Pseudobdellovibrio		N/A	N/A	95	d__Bacteria;p__Bdellovibrionota;c__Bdellovibrionia;o__Bdellovibrionales;f__Bdellovibrionaceae;g__Pseudobdellovibrio;s__Pseudobdellovibrio sp014378775	79.82	d__Bacteria;p__Bdellovibrionota;c__Bdellovibrionia;o__Bdellovibrionales;f__Bdellovibrionaceae;g__Pseudobdellovibrio;s__
MAG_320	Dokdonella sp001899855	Illumina short reads	75.86	0	153	134550	2476904	64.01	29443	6470	23	97	Bacteria	Pseudomonadota	Gammaproteobacteria	Xanthomonadales	Rhodanobacteraceae	Dokdonella	Dokdonella sp001899855	95	98.53	95	d__Bacteria;p__Pseudomonadota;c__Gammaproteobacteria;o__Xanthomonadales;f__Rhodanobacteraceae;g__Dokdonella;s__Dokdonella sp001899855	98.53	d__Bacteria;p__Pseudomonadota;c__Gammaproteobacteria;o__Xanthomonadales;f__Rhodanobacteraceae;g__Dokdonella;s__
MAG_321	JAGPMH01 sp018052945	Illumina short reads	75.58	5.34	402	15347	1404017	34.4	4086	1915	119	321	Bacteria	Bacillota	Negativicutes	Selenomonadales	JAGPMH01	JAGPMH01	JAGPMH01 sp018052945	95	99.31	95	d__Bacteria;p__Bacillota_C;c__Negativicutes;o__Selenomonadales;f__JAGPMH01;g__JAGPMH01;s__JAGPMH01 sp018052945	99.31	d__Bacteria;p__Bacillota_C;c__Negativicutes;o__Selenomonadales;f__;g__;s__
MAG_322	Proteocatella sp009929415	Illumina short reads	75.52	0.35	302	36017	1758569	43.02	9009	2677	60	199	Bacteria	Bacillota	Clostridia	Peptostreptococcales	Filifactoraceae	Proteocatella	Proteocatella sp009929415	95	97.96	95	d__Bacteria;p__Bacillota_A;c__Clostridia;o__Peptostreptococcales;f__Filifactoraceae;g__Proteocatella;s__Proteocatella sp009929415	97.96	d__Bacteria;p__Bacillota_A;c__Clostridia;o__Peptostreptococcales;f__Filifactoraceae;g__Proteocatella;s__
MAG_323	Giesbergeria	Illumina short reads	75.37	4.92	788	42996	3122240	64.32	4679	2004	191	608	Bacteria	Pseudomonadota	Gammaproteobacteria	Burkholderiales	Burkholderiaceae_B	Giesbergeria		N/A	N/A	95	d__Bacteria;p__Pseudomonadota;c__Gammaproteobacteria;o__Burkholderiales;f__Burkholderiaceae_B;g__Giesbergeria;s__Giesbergeria sp023954095	93.46	d__Bacteria;p__Pseudomonadota;c__Gammaproteobacteria;o__Burkholderiales;f__Burkholderiaceae_B;g__Giesbergeria;s__
MAG_324	M3007	Nanopore long reads	75.19	6.11	167	156801	5970674	48.36	54327	16744	37	117	Bacteria	Bacteroidota	Bacteroidia	Chitinophagales	Saprospiraceae	M3007		N/A	N/A	95	d__Bacteria;p__Bacteroidota;c__Bacteroidia;o__Chitinophagales;f__Saprospiraceae;g__M3007;s__M3007 sp903933805	77.28	d__Bacteria;p__Bacteroidota;c__Bacteroidia;o__Chitinophagales;f__Saprospiraceae;g__M3007;s__
MAG_325	JADJOU01	Nanopore long reads	75	1.72	66	395656	3037399	38.19	81483	18561	10	38	Bacteria	Bacteroidota	Bacteroidia	Chitinophagales	JADJOU01	JADJOU01		N/A	N/A	95	d__Bacteria;p__Bacteroidota;c__Bacteroidia;o__Chitinophagales;f__JADJOU01;g__JADJOU01;s__JADJOU01 sp016713645	94.55	d__Bacteria;p__Bacteroidota;c__Bacteroidia;o__Chitinophagales;f__JADJOU01;g__JADJOU01;s__
MAG_326	Flavobacterium sp016718345	Nanopore long reads	74.69	5.86	37	134408	2135779	33.41	70863	30110	12	29	Bacteria	Bacteroidota	Bacteroidia	Flavobacteriales	Flavobacteriaceae	Flavobacterium	Flavobacterium sp016718345	95	96.73	95	d__Bacteria;p__Bacteroidota;c__Bacteroidia;o__Flavobacteriales;f__Flavobacteriaceae;g__Flavobacterium;s__Flavobacterium sp016718345	96.73	d__Bacteria;p__Bacteroidota;c__Bacteroidia;o__Flavobacteriales;f__Flavobacteriaceae;g__Flavobacterium;s__
MAG_327	CAIVPM01	Nanopore long reads	74.58	5.5	24	341900	2553583	32.1	131372	53577	7	19	Bacteria	Bacteroidota	Bacteroidia	Chitinophagales	Chitinophagaceae	CAIVPM01		N/A	N/A	95	d__Bacteria;p__Bacteroidota;c__Bacteroidia;o__Chitinophagales;f__Chitinophagaceae;g__CAIVPM01;s__CAIVPM01 sp018335935	77.87	d__Bacteria;p__Bacteroidota;c__Bacteroidia;o__Chitinophagales;f__Chitinophagaceae;g__CAIVPM01;s__
MAG_328	JADJJE01	Illumina short reads	74.43	8.76	1487	26978	6237642	70.25	5086	2044	363	1131	Bacteria	Myxococcota	Polyangia	Polyangiales	SG8-38	JADJJE01		N/A	N/A	95	d__Bacteria;p__Myxococcota;c__Polyangia;o__Polyangiales;f__SG8-38;g__JADJJE01;s__JADJJE01 sp016706685	85.58	d__Bacteria;p__Myxococcota;c__Polyangia;o__Polyangiales;f__SG8-38;g__JADJJE01;s__
MAG_329	UBA668	Illumina short reads	74.26	2.99	139	147907	3307583	69	35827	12098	27	89	Bacteria	Actinomycetota	Acidimicrobiia	Acidimicrobiales	Ilumatobacteraceae	UBA668		N/A	N/A	95	d__Bacteria;p__Actinomycetota;c__Acidimicrobiia;o__Acidimicrobiales;f__Ilumatobacteraceae;g__UBA668;s__UBA668 sp002299395	83.55	d__Bacteria;p__Actinomycetota;c__Acidimicrobiia;o__Acidimicrobiales;f__Ilumatobacteraceae;g__UBA668;s__
MAG_330	f__Synergistaceae	Illumina short reads	74.14	3.45	22	202827	990470	46.53	68694	24644	5	15	Bacteria	Synergistota	Synergistia	Synergistales	Synergistaceae			N/A	N/A	N/A	N/A	N/A	d__Bacteria;p__Synergistota;c__Synergistia;o__Synergistales;f__Synergistaceae;g__;s__
MAG_331	UBA5066 sp016714815	Illumina short reads	74.14	1.72	532	47055	4696027	70.62	10846	4939	145	398	Bacteria	Acidobacteriota	Thermoanaerobaculia	UBA5066	UBA5066	UBA5066	UBA5066 sp016714815	95	99.41	95	d__Bacteria;p__Acidobacteriota;c__Thermoanaerobaculia;o__UBA5066;f__UBA5066;g__UBA5066;s__UBA5066 sp016714815	99.41	d__Bacteria;p__Acidobacteriota;c__Thermoanaerobaculia;o__UBA5066;f__UBA5066;g__UBA5066;s__
MAG_332	JAFDZO01	Nanopore long reads	73.95	6.03	71	314614	4073715	35.32	82924	33036	15	44	Bacteria	Bacteroidota	Ignavibacteria	SJA-28	B-1AR	JAFDZO01		N/A	N/A	95	d__Bacteria;p__Bacteroidota;c__Ignavibacteria;o__SJA-28;f__B-1AR;g__JAFDZO01;s__JAFDZO01 sp018266835	82.91	d__Bacteria;p__Bacteroidota;c__Ignavibacteria;o__SJA-28;f__B-1AR;g__JAFDZO01;s__
MAG_333	Thermomonas	Illumina short reads	73.74	5.43	380	48850	2457135	67.02	7714	3271	98	295	Bacteria	Pseudomonadota	Gammaproteobacteria	Xanthomonadales	Xanthomonadaceae	Thermomonas		N/A	N/A	95	d__Bacteria;p__Pseudomonadota;c__Gammaproteobacteria;o__Xanthomonadales;f__Xanthomonadaceae;g__Thermomonas;s__Thermomonas carbonis	87.92	d__Bacteria;p__Pseudomonadota;c__Gammaproteobacteria;o__Xanthomonadales;f__Xanthomonadaceae;g__Thermomonas;s__
MAG_334	Agitococcus	Illumina short reads	73.71	2.78	327	20561	1867391	42.33	6397	3357	96	255	Bacteria	Pseudomonadota	Gammaproteobacteria	Pseudomonadales	Moraxellaceae	Agitococcus		N/A	N/A	N/A	N/A	N/A	d__Bacteria;p__Pseudomonadota;c__Gammaproteobacteria;o__Pseudomonadales;f__Moraxellaceae;g__Agitococcus;s__
MAG_335	Novosphingobium sp020853995	Illumina short reads	73.57	3.86	687	18315	2702966	59.14	4440	2112	195	540	Bacteria	Pseudomonadota	Alphaproteobacteria	Sphingomonadales	Sphingomonadaceae	Novosphingobium	Novosphingobium sp020853995	95	97.67	95	d__Bacteria;p__Pseudomonadota;c__Alphaproteobacteria;o__Sphingomonadales;f__Sphingomonadaceae;g__Novosphingobium;s__Novosphingobium sp020853995	97.67	d__Bacteria;p__Pseudomonadota;c__Alphaproteobacteria;o__Sphingomonadales;f__Sphingomonadaceae;g__Novosphingobium;s__
MAG_336	JAHBZM01	Illumina short reads	73.42	3.3	247	69716	3218007	61.33	17163	6122	54	170	Bacteria	Pseudomonadota	Gammaproteobacteria	Burkholderiales	Burkholderiaceae_B	JAHBZM01		N/A	N/A	N/A	N/A	N/A	d__Bacteria;p__Pseudomonadota;c__Gammaproteobacteria;o__Burkholderiales;f__Burkholderiaceae_B;g__JAHBZM01;s__
MAG_337	Zoogloea ramigera	Illumina short reads	73.28	1.72	975	31300	3822274	67.83	4600	1979	247	754	Bacteria	Pseudomonadota	Gammaproteobacteria	Burkholderiales	Rhodocyclaceae	Zoogloea	Zoogloea ramigera	95	98.99	95	d__Bacteria;p__Pseudomonadota;c__Gammaproteobacteria;o__Burkholderiales;f__Rhodocyclaceae;g__Zoogloea;s__Zoogloea ramigera	98.99	d__Bacteria;p__Pseudomonadota;c__Gammaproteobacteria;o__Burkholderiales;f__Rhodocyclaceae;g__Zoogloea;s__
MAG_338	CAKSQL01	Illumina short reads	73.27	4.03	298	29990	1867281	41.49	8827	2718	68	210	Bacteria	Bacillota	Clostridia	UBA1381	UBA1381	CAKSQL01		N/A	N/A	95	d__Bacteria;p__Bacillota_A;c__Clostridia;o__UBA1381;f__UBA1381;g__CAKSQL01;s__CAKSQL01 sp934486735	76.53	d__Bacteria;p__Bacillota_A;c__Clostridia;o__UBA1381;f__UBA1381;g__CAKSQL01;s__
MAG_339	Flavobacterium	Nanopore long reads	73.17	4.06	44	235874	2979279	34.07	101876	34693	10	32	Bacteria	Bacteroidota	Bacteroidia	Flavobacteriales	Flavobacteriaceae	Flavobacterium		N/A	N/A	95	d__Bacteria;p__Bacteroidota;c__Bacteroidia;o__Flavobacteriales;f__Flavobacteriaceae;g__Flavobacterium;s__Flavobacterium psychrophilum_K	85.41	d__Bacteria;p__Bacteroidota;c__Bacteroidia;o__Flavobacteriales;f__Flavobacteriaceae;g__Flavobacterium;s__
MAG_340	Afipia sp017308595	Illumina short reads	73.07	0.67	305	34412	2817919	60.71	10536	5251	88	237	Bacteria	Pseudomonadota	Alphaproteobacteria	Rhizobiales	Xanthobacteraceae	Afipia	Afipia sp017308595	95	98.44	95	d__Bacteria;p__Pseudomonadota;c__Alphaproteobacteria;o__Rhizobiales;f__Xanthobacteraceae;g__Afipia;s__Afipia sp017308595	98.44	d__Bacteria;p__Pseudomonadota;c__Alphaproteobacteria;o__Rhizobiales;f__Xanthobacteraceae;g__Afipia;s__
MAG_341	f__Chitinophagaceae	Illumina short reads	72.89	2.24	855	22651	3712314	41.25	5213	2269	224	658	Bacteria	Bacteroidota	Bacteroidia	Chitinophagales	Chitinophagaceae			N/A	N/A	N/A	N/A	N/A	d__Bacteria;p__Bacteroidota;c__Bacteroidia;o__Chitinophagales;f__Chitinophagaceae;g__;s__
MAG_342	f__Acutalibacteraceae	Illumina short reads	72.86	1.45	103	65930	1492578	37.73	18513	7372	26	75	Bacteria	Bacillota	Clostridia	Oscillospirales	Acutalibacteraceae			N/A	N/A	N/A	N/A	N/A	d__Bacteria;p__Bacillota_A;c__Clostridia;o__Oscillospirales;f__Acutalibacteraceae;g__;s__
MAG_343	Azonexus	Illumina short reads	72.73	2.52	135	101945	2384516	63.41	27937	8068	29	89	Bacteria	Pseudomonadota	Gammaproteobacteria	Burkholderiales	Rhodocyclaceae	Azonexus		N/A	N/A	N/A	N/A	N/A	d__Bacteria;p__Pseudomonadota;c__Gammaproteobacteria;o__Burkholderiales;f__Rhodocyclaceae;g__Azonexus;s__
MAG_344	JACKDP01	Illumina short reads	72.68	3.06	2261	15193	5874483	69.8	2951	1460	661	1787	Bacteria	Myxococcota	Bradymonadia	UBA7976	UBA1532	JACKDP01		N/A	N/A	95	d__Bacteria;p__Myxococcota;c__Bradymonadia;o__UBA7976;f__UBA1532;g__JACKDP01;s__JACKDP01 sp020633435	79.49	d__Bacteria;p__Myxococcota;c__Bradymonadia;o__UBA7976;f__UBA1532;g__JACKDP01;s__
MAG_345	Zoogloea	Illumina short reads	72.41	2.59	498	71522	4483461	65.16	12315	3959	103	355	Bacteria	Pseudomonadota	Gammaproteobacteria	Burkholderiales	Rhodocyclaceae	Zoogloea		95	98.9	95	d__Bacteria;p__Bacteroidota;c__Bacteroidia;o__Bacteroidales;f__Tannerellaceae;g__Macellibacteroides;s__Macellibacteroides sp018054455	98.9	d__Bacteria;p__Bacteroidota;c__Bacteroidia;o__Bacteroidales;f__Tannerellaceae;g__Macellibacteroides;s__
MAG_346	Aquabacterium_A	Illumina short reads	72.41	8.62	644	65062	4879972	67.49	12063	3114	119	417	Bacteria	Pseudomonadota	Gammaproteobacteria	Burkholderiales	Burkholderiaceae_B	Aquabacterium_A		N/A	N/A	N/A	N/A	N/A	d__Bacteria;p__Pseudomonadota;c__Gammaproteobacteria;o__Burkholderiales;f__Burkholderiaceae_B;g__Aquabacterium_A;s__
MAG_347	JAGXTF01 sp020853295	Illumina short reads	72.2	1.74	760	14595	2421901	39.75	3468	1856	233	615	Bacteria	Bacteroidota	Bacteroidia	NS11-12g	UBA955	JAGXTF01	JAGXTF01 sp020853295	95	96.54	95	d__Bacteria;p__Bacteroidota;c__Bacteroidia;o__NS11-12g;f__UBA955;g__JAGXTF01;s__JAGXTF01 sp020853295	96.54	d__Bacteria;p__Bacteroidota;c__Bacteroidia;o__NS11-12g;f__UBA955;g__JAGXTF01;s__
MAG_348	Q3-R57-64	Illumina short reads	72.2	0.17	58	59425	893162	38.82	26528	6361	11	36	Bacteria	Pseudomonadota	Gammaproteobacteria	Burkholderiales	Q3-R57-64	Q3-R57-64		N/A	N/A	95	d__Bacteria;p__Pseudomonadota;c__Gammaproteobacteria;o__Burkholderiales;f__Q3-R57-64;g__Q3-R57-64;s__Q3-R57-64 sp016699915	77.4	d__Bacteria;p__Pseudomonadota;c__Gammaproteobacteria;o__Burkholderiales;f__Q3-R57-64;g__Q3-R57-64;s__
MAG_349	Sulfuritalea sp020853215	Illumina short reads	72.07	3.45	532	91084	2886675	64.57	7346	2372	103	379	Bacteria	Pseudomonadota	Gammaproteobacteria	Burkholderiales	Rhodocyclaceae	Sulfuritalea	Sulfuritalea sp020853215	95	98.79	95	d__Bacteria;p__Pseudomonadota;c__Gammaproteobacteria;o__Burkholderiales;f__Rhodocyclaceae;g__Sulfuritalea;s__Sulfuritalea sp020853215	98.79	d__Bacteria;p__Pseudomonadota;c__Gammaproteobacteria;o__Burkholderiales;f__Rhodocyclaceae;g__Sulfuritalea;s__
MAG_350	Alistipes	Illumina short reads	71.82	2.88	648	9509	1489588	49.08	2607	1247	185	514	Bacteria	Bacteroidota	Bacteroidia	Bacteroidales	Rikenellaceae	Alistipes		N/A	N/A	N/A	N/A	N/A	d__Bacteria;p__Bacteroidota;c__Bacteroidia;o__Bacteroidales;f__Rikenellaceae;g__Alistipes;s__
MAG_351	JAGOUK01 sp018061225	Illumina short reads	71.66	0	182	82918	1629610	56.67	13494	3842	36	122	Bacteria	Omnitrophota	Koll11	2-02-FULL-51-18	JAGOUK01	JAGOUK01	JAGOUK01 sp018061225	95	98.98	95	d__Bacteria;p__Omnitrophota;c__Koll11;o__2-02-FULL-51-18;f__JAGOUK01;g__JAGOUK01;s__JAGOUK01 sp018061225	98.98	d__Bacteria;p__Omnitrophota;c__Koll11;o__2-02-FULL-51-18;f__JAGOUK01;g__JAGOUK01;s__
MAG_352	Accumulibacter MAG_352)	Illumina short reads	71.62	10.85	545	48290	4376738	62.01	10101	3943	126	407	Bacteria	Pseudomonadota	Gammaproteobacteria	Burkholderiales	Rhodocyclaceae	Accumulibacter		N/A	N/A	N/A	N/A	N/A	d__Bacteria;p__Pseudomonadota;c__Gammaproteobacteria;o__Burkholderiales;f__Rhodocyclaceae;g__Accumulibacter;s__
MAG_353	JAGQSI01	Illumina short reads	71.55	1.72	191	141186	3679641	70.03	27904	8737	39	127	Bacteria	Actinomycetota	Acidimicrobiia	Acidimicrobiales	JAAYBP01	JAGQSI01		N/A	N/A	N/A	N/A	N/A	d__Bacteria;p__Actinomycetota;c__Acidimicrobiia;o__Acidimicrobiales;f__JAAYBP01;g__JAGQSI01;s__
MAG_354	Desulfobacter postgatei	Illumina short reads	71	0.97	620	15446	2299122	48.09	4405	2093	181	472	Bacteria	Desulfobacterota	Desulfobacteria	Desulfobacterales	Desulfobacteraceae	Desulfobacter	Desulfobacter postgatei	95	96.07	95	d__Bacteria;p__Desulfobacterota;c__Desulfobacteria;o__Desulfobacterales;f__Desulfobacteraceae;g__Desulfobacter;s__Desulfobacter postgatei	96.07	d__Bacteria;p__Desulfobacterota;c__Desulfobacteria;o__Desulfobacterales;f__Desulfobacteraceae;g__Desulfobacter;s__
MAG_355	UBA2658	Illumina short reads	70.97	2.18	250	24957	1163229	50.5	5328	2573	69	194	Bacteria	Bacillota	Clostridia	Oscillospirales	Oscillospiraceae	UBA2658		N/A	N/A	95	d__Bacteria;p__Bacillota_A;c__Clostridia;o__Oscillospirales;f__Oscillospiraceae;g__UBA2658;s__UBA2658 sp012729875	76.23	d__Bacteria;p__Bacillota_A;c__Clostridia;o__Oscillospirales;f__Oscillospiraceae;g__UBA2658;s__
MAG_356	Giesbergeria	Illumina short reads	70.9	6.2	445	45952	3267970	64.25	9417	3503	105	335	Bacteria	Pseudomonadota	Gammaproteobacteria	Burkholderiales	Burkholderiaceae_B	Giesbergeria		N/A	N/A	95	d__Bacteria;p__Pseudomonadota;c__Gammaproteobacteria;o__Pseudomonadales;f__UBA5518;g__UBA5518;s__UBA5518 sp002396625	85.36	d__Bacteria;p__Pseudomonadota;c__Gammaproteobacteria;o__Pseudomonadales;f__UBA5518;g__UBA5518;s__
MAG_357	2-12-FULL-35-15 sp016707685	Nanopore long reads	70.85	1.79	41	254340	2697268	34.41	81844	41316	11	29	Bacteria	Bacteroidota	Bacteroidia	AKYH767	2-12-FULL-35-15	2-12-FULL-35-15	2-12-FULL-35-15 sp016707685	95	95.62	95	d__Bacteria;p__Bacteroidota;c__Bacteroidia;o__AKYH767;f__2-12-FULL-35-15;g__2-12-FULL-35-15;s__2-12-FULL-35-15 sp016707685	95.62	d__Bacteria;p__Bacteroidota;c__Bacteroidia;o__AKYH767;f__2-12-FULL-35-15;g__2-12-FULL-35-15;s__
MAG_358	Rhizomicrobium	Illumina short reads	70.81	1.56	220	33329	2125317	62.14	11431	5106	60	166	Bacteria	Pseudomonadota	Alphaproteobacteria	Micropepsales	Micropepsaceae	Rhizomicrobium		N/A	N/A	N/A	N/A	N/A	d__Bacteria;p__Pseudomonadota;c__Alphaproteobacteria;o__Micropepsales;f__Micropepsaceae;g__Rhizomicrobium;s__
MAG_359	JAAFJR01	Nanopore long reads	70.59	3.54	52	202457	1882771	49.52	50131	14912	12	36	Bacteria	Pseudomonadota	Gammaproteobacteria	Burkholderiales	Burkholderiaceae_B	JAAFJR01		N/A	N/A	95	d__Bacteria;p__Pseudomonadota;c__Gammaproteobacteria;o__Burkholderiales;f__Burkholderiaceae_B;g__JAAFJR01;s__JAAFJR01 sp016705065	93.39	d__Bacteria;p__Pseudomonadota;c__Gammaproteobacteria;o__Burkholderiales;f__Burkholderiaceae_B;g__JAAFJR01;s__
MAG_360	Desulfovibrio	Illumina short reads	70.4	3.75	519	19940	2242621	57.63	5419	2184	135	395	Bacteria	Desulfobacterota	Desulfovibrionia	Desulfovibrionales	Desulfovibrionaceae	Desulfovibrio		N/A	N/A	95	d__Bacteria;p__Desulfobacterota;c__Desulfovibrionia;o__Desulfovibrionales;f__Desulfovibrionaceae;g__Desulfovibrio;s__Desulfovibrio sp009929215	94.28	d__Bacteria;p__Desulfobacterota;c__Desulfovibrionia;o__Desulfovibrionales;f__Desulfovibrionaceae;g__Desulfovibrio;s__
MAG_361	f__Desulfovibrionaceae	Illumina short reads	70.29	0	227	82267	2133402	50.46	13312	4082	43	154	Bacteria	Desulfobacterota	Desulfovibrionia	Desulfovibrionales	Desulfovibrionaceae			N/A	N/A	N/A	N/A	N/A	d__Bacteria;p__Desulfobacterota;c__Desulfovibrionia;o__Desulfovibrionales;f__Desulfovibrionaceae;g__;s__
MAG_362	Prevotella	Illumina short reads	69.66	1.83	413	49918	2654690	40.84	7752	3252	103	321	Bacteria	Bacteroidota	Bacteroidia	Bacteroidales	Bacteroidaceae	Prevotella		N/A	N/A	95	d__Bacteria;p__Bacteroidota;c__Bacteroidia;o__Bacteroidales;f__Bacteroidaceae;g__Prevotella;s__Prevotella oryzae	78.92	d__Bacteria;p__Bacteroidota;c__Bacteroidia;o__Bacteroidales;f__Bacteroidaceae;g__Prevotella;s__
MAG_363	Flavobacterium sp022709825	Nanopore long reads	69.44	1.88	14	548696	2176604	33.67	204700	73254	4	11	Bacteria	Bacteroidota	Bacteroidia	Flavobacteriales	Flavobacteriaceae	Flavobacterium	Flavobacterium sp022709825	95	98.8	95	d__Bacteria;p__Bacteroidota;c__Bacteroidia;o__Flavobacteriales;f__Flavobacteriaceae;g__Flavobacterium;s__Flavobacterium sp022709825	98.8	d__Bacteria;p__Bacteroidota;c__Bacteroidia;o__Flavobacteriales;f__Flavobacteriaceae;g__Flavobacterium;s__
MAG_364	Accumulibacter phosphatis_G	Illumina short reads	69.43	2.17	501	30276	3182766	62.7	7188	3406	143	394	Bacteria	Pseudomonadota	Gammaproteobacteria	Burkholderiales	Rhodocyclaceae	Accumulibacter	Accumulibacter phosphatis_G	95	97.13	95	d__Bacteria;p__Pseudomonadota;c__Gammaproteobacteria;o__Burkholderiales;f__Casimicrobiaceae;g__Casimicrobium;s__Casimicrobium sp017989135	97.13	d__Bacteria;p__Pseudomonadota;c__Gammaproteobacteria;o__Burkholderiales;f__Casimicrobiaceae;g__Casimicrobium;s__
MAG_365	JADJOV01	Illumina short reads	69.43	0.9	322	42957	2895543	46.29	11761	4726	81	235	Bacteria	Bdellovibrionota	Bdellovibrionia	Bdellovibrionales	Bdellovibrionaceae	JADJOV01		N/A	N/A	95	d__Bacteria;p__Bdellovibrionota;c__Bdellovibrionia;o__Bdellovibrionales;f__Bdellovibrionaceae;g__JADJOV01;s__JADJOV01 sp016713585	78.22	d__Bacteria;p__Bdellovibrionota;c__Bdellovibrionia;o__Bdellovibrionales;f__Bdellovibrionaceae;g__JADJOV01;s__
MAG_366	Dokdonella	Illumina short reads	69.31	0	169	91201	3157304	63.71	26820	8686	34	110	Bacteria	Pseudomonadota	Gammaproteobacteria	Xanthomonadales	Rhodanobacteraceae	Dokdonella		N/A	N/A	N/A	N/A	N/A	d__Bacteria;p__Pseudomonadota;c__Gammaproteobacteria;o__Xanthomonadales;f__Rhodanobacteraceae;g__Dokdonella;s__
MAG_367	Phycicoccus_A elongatus	Illumina short reads	69	2.16	175	40232	1958474	69.31	13933	5903	50	132	Bacteria	Actinomycetota	Actinomycetia	Actinomycetales	Dermatophilaceae	Phycicoccus_A	Phycicoccus_A elongatus	95	98.31	95	d__Bacteria;p__Actinomycetota;c__Actinomycetia;o__Actinomycetales;f__Dermatophilaceae;g__Phycicoccus_A;s__Phycicoccus_A elongatus	98.31	d__Bacteria;p__Actinomycetota;c__Actinomycetia;o__Actinomycetales;f__Dermatophilaceae;g__Phycicoccus_A;s__
MAG_368	OLB9 sp016717105	Illumina short reads	68.97	0.86	574	26476	3455265	35.96	6951	3162	153	452	Bacteria	Bacteroidota	Bacteroidia	Chitinophagales	Saprospiraceae	OLB9	OLB9 sp016717105	N/A	N/A	N/A	N/A	N/A	d__Bacteria;p__Chloroflexota;c__Anaerolineae;o__Caldilineales;f__Caldilineaceae;g__;s__
MAG_369	Propionivibrio (MAG_369)	Illumina short reads	68.97	0	181	71338	3092751	57.07	20180	9263	49	135	Bacteria	Pseudomonadota	Gammaproteobacteria	Burkholderiales	Rhodocyclaceae	Propionivibrio		N/A	N/A	N/A	N/A	N/A	d__Bacteria;p__Pseudomonadota;c__Gammaproteobacteria;o__Burkholderiales;f__Rhodocyclaceae;g__Propionivibrio;s__
MAG_370	Micavibrio_A	Illumina short reads	68.9	4	273	69373	1452065	53.1	6294	2688	57	204	Bacteria	Pseudomonadota	Alphaproteobacteria	Micavibrionales	Micavibrionaceae	Micavibrio_A		N/A	N/A	95	d__Bacteria;p__Pseudomonadota;c__Alphaproteobacteria;o__Micavibrionales;f__Micavibrionaceae;g__Micavibrio_A;s__Micavibrio_A aeruginosavorus_B	78.25	d__Bacteria;p__Pseudomonadota;c__Alphaproteobacteria;o__Micavibrionales;f__Micavibrionaceae;g__Micavibrio_A;s__
MAG_371	Feb_14 sp016719395	Illumina short reads	68.9	1.75	276	26828	2157227	65.2	8465	4613	84	216	Bacteria	Chloroflexota	Dehalococcoidia	Tepidiformales	Tepidiformaceae	41671	Feb_14 sp016719395	95	98.51	95	d__Bacteria;p__Chloroflexota;c__Dehalococcoidia;o__Tepidiformales;f__Tepidiformaceae;g__FeB-14;s__FeB-14 sp016719395	98.51	d__Bacteria;p__Chloroflexota;c__Dehalococcoidia;o__Tepidiformales;f__Tepidiformaceae;g__FeB-14;s__
MAG_372	JAHBZM01	Illumina short reads	68.89	6.9	1315	22403	4211541	65.06	3521	1723	350	1053	Bacteria	Pseudomonadota	Gammaproteobacteria	Burkholderiales	Burkholderiaceae_B	JAHBZM01		N/A	N/A	95	d__Bacteria;p__Pseudomonadota;c__Gammaproteobacteria;o__Burkholderiales;f__Burkholderiaceae_B;g__JAHBZM01;s__JAHBZM01 sp017988075	87.11	d__Bacteria;p__Pseudomonadota;c__Gammaproteobacteria;o__Burkholderiales;f__Burkholderiaceae_B;g__JAHBZM01;s__
MAG_373	CFX2	Illumina short reads	68.84	0	1250	16659	4836113	49.63	4328	2210	379	999	Bacteria	Chloroflexota	Anaerolineae	Aggregatilineales	Phototrophicaceae	CFX2		N/A	N/A	95	d__Bacteria;p__Chloroflexota;c__Anaerolineae;o__Aggregatilineales;f__Phototrophicaceae;g__CFX2;s__CFX2 sp013821665	78.02	d__Bacteria;p__Chloroflexota;c__Anaerolineae;o__Aggregatilineales;f__Phototrophicaceae;g__CFX2;s__
MAG_374	JAGONL01	Nanopore long reads	68.52	2.31	21	432041	1338071	43.13	259430	50360	2	8	Bacteria	Patescibacteria	Saccharimonadia	Saccharimonadales	SZUA-47	JAGONL01		N/A	N/A	95	d__Bacteria;p__Patescibacteria;c__Saccharimonadia;o__Saccharimonadales;f__SZUA-47;g__JAGONL01;s__JAGONL01 sp017993025	79.12	d__Bacteria;p__Patescibacteria;c__Saccharimonadia;o__Saccharimonadales;f__SZUA-47;g__JAGONL01;s__
MAG_375	Rhodoglobus sp020160915	Illumina short reads	68.38	2.33	402	28362	1915367	67	5502	2488	99	309	Bacteria	Actinomycetota	Actinomycetia	Actinomycetales	Microbacteriaceae	Rhodoglobus	Rhodoglobus sp020160915	95	95.86	95	d__Bacteria;p__Actinomycetota;c__Actinomycetia;o__Actinomycetales;f__Microbacteriaceae;g__Rhodoglobus;s__Rhodoglobus sp020160915	95.86	d__Bacteria;p__Actinomycetota;c__Actinomycetia;o__Actinomycetales;f__Microbacteriaceae;g__Rhodoglobus;s__
MAG_376	OLB11	Nanopore long reads	67.78	1.15	103	97044	2911568	38.71	45458	13844	23	68	Bacteria	Bacteroidota	Bacteroidia	Chitinophagales	Chitinophagaceae	OLB11		N/A	N/A	95	d__Bacteria;p__Bacteroidota;c__Bacteroidia;o__Chitinophagales;f__Chitinophagaceae;g__OLB11;s__OLB11 sp017989935	77.09	d__Bacteria;p__Bacteroidota;c__Bacteroidia;o__Chitinophagales;f__Chitinophagaceae;g__OLB11;s__
MAG_377	SZUA-359	Illumina short reads	67.75	2.78	41	110882	853890	47.36	38857	9904	8	26	Bacteria	Patescibacteria	Saccharimonadia	Saccharimonadales	Saccharimonadaceae	SZUA-359		N/A	N/A	95	d__Bacteria;p__Patescibacteria;c__Saccharimonadia;o__Saccharimonadales;f__Saccharimonadaceae;g__SZUA-359;s__SZUA-359 sp003246575	77.24	d__Bacteria;p__Patescibacteria;c__Saccharimonadia;o__Saccharimonadales;f__Saccharimonadaceae;g__SZUA-359;s__
MAG_378	Flavobacterium	Illumina short reads	67.74	3.45	306	47861	2277898	36.3	8662	3945	83	235	Bacteria	Bacteroidota	Bacteroidia	Flavobacteriales	Flavobacteriaceae	Flavobacterium		95	98.86	95	d__Bacteria;p__Actinomycetota;c__Acidimicrobiia;o__Acidimicrobiales;f__Microtrichaceae;g__JADJBW01;s__JADJBW01 sp016703525	98.86	d__Bacteria;p__Actinomycetota;c__Acidimicrobiia;o__Acidimicrobiales;f__Microtrichaceae;g__;s__
MAG_379	JABFSX01	Illumina short reads	67.67	2.45	128	49497	1279896	35.4	16456	4465	26	86	Bacteria	Patescibacteria	JAEDAM01	BD1-5	UBA2023	JABFSX01		N/A	N/A	95	d__Bacteria;p__Patescibacteria;c__JAEDAM01;o__BD1-5;f__UBA2023;g__JABFSX01;s__JABFSX01 sp013268835	81.22	d__Bacteria;p__Patescibacteria;c__JAEDAM01;o__BD1-5;f__UBA2023;g__JABFSX01;s__
MAG_380	UBA1020 sp018060465	Illumina short reads	67.59	2.78	15	227006	915354	46.15	113174	23034	3	10	Bacteria	Patescibacteria	Saccharimonadia	Saccharimonadales	UBA1020	UBA1020	UBA1020 sp018060465	95	99.89	95	d__Bacteria;p__Patescibacteria;c__Saccharimonadia;o__Saccharimonadales;f__UBA1020;g__UBA1020;s__UBA1020 sp018060465	99.89	d__Bacteria;p__Patescibacteria;c__Saccharimonadia;o__Saccharimonadales;f__UBA1020;g__UBA1020;s__
MAG_381	IGN3 sp016707115	Illumina short reads	67.5	1.37	423	29869	2369674	33.15	7510	2617	96	307	Bacteria	Bacteroidota	Ignavibacteria	Ignavibacteriales	Ignavibacteriaceae	IGN3	IGN3 sp016707115	95	99.08	95	d__Bacteria;p__Bacteroidota;c__Ignavibacteria;o__Ignavibacteriales;f__Ignavibacteriaceae;g__IGN3;s__IGN3 sp016707115	99.08	d__Bacteria;p__Bacteroidota;c__Ignavibacteria;o__Ignavibacteriales;f__Ignavibacteriaceae;g__IGN3;s__
MAG_382	RUG11872 sp023426935	Illumina short reads	67.46	0.94	200	20283	1038397	39.89	6579	2887	52	146	Bacteria	Bacillota	Bacilli	Erysipelotrichales	Erysipelotrichaceae	RUG11872	RUG11872 sp023426935	95	98.53	95	d__Bacteria;p__Bacillota;c__Bacilli;o__Erysipelotrichales;f__Erysipelotrichaceae;g__RUG11872;s__RUG11872 sp023426935	98.53	d__Bacteria;p__Bacillota;c__Bacilli;o__Erysipelotrichales;f__Erysipelotrichaceae;g__RUG11872;s__
MAG_383	f__Absconditicoccaceae	Nanopore long reads	67.45	1.72	6	397013	1071489	33.06	277071	64816	2	5	Bacteria	Patescibacteria	JAEDAM01	Absconditabacterales	Absconditicoccaceae			N/A	N/A	95	d__Bacteria;p__Patescibacteria;c__JAEDAM01;o__Absconditabacterales;f__Absconditicoccaceae;g__JAGOPC01;s__JAGOPC01 sp017992195	80.45	d__Bacteria;p__Patescibacteria;c__JAEDAM01;o__Absconditabacterales;f__Absconditicoccaceae;g__;s__
MAG_384	Rhodoferax_C	Illumina short reads	67.17	0.03	192	90316	2883294	59.37	17544	7379	46	139	Bacteria	Pseudomonadota	Gammaproteobacteria	Burkholderiales	Burkholderiaceae_B	Rhodoferax_C		N/A	N/A	95	d__Bacteria;p__Pseudomonadota;c__Gammaproteobacteria;o__Burkholderiales;f__Burkholderiaceae_B;g__Rhodoferax_C;s__Rhodoferax_C sp021737865	81.03	d__Bacteria;p__Pseudomonadota;c__Gammaproteobacteria;o__Burkholderiales;f__Burkholderiaceae_B;g__Rhodoferax_C;s__
MAG_385	Acetoanaerobium noterae	Illumina short reads	67.14	2.68	374	16247	1388225	33.66	4327	1975	101	294	Bacteria	Bacillota	Clostridia	Peptostreptococcales	Filifactoraceae	Acetoanaerobium	Acetoanaerobium noterae	96.3037	98.04	96.3037	d__Bacteria;p__Bacillota_A;c__Clostridia;o__Peptostreptococcales;f__Filifactoraceae;g__Acetoanaerobium;s__Acetoanaerobium noterae	98.04	d__Bacteria;p__Bacillota_A;c__Clostridia;o__Peptostreptococcales;f__Filifactoraceae;g__Acetoanaerobium;s__
MAG_386	JAGORN01	Illumina short reads	67.13	2.31	70	63453	877419	39.9	21559	5246	13	40	Bacteria	Patescibacteria	Saccharimonadia	Saccharimonadales	CAIOMD01	JAGORN01		N/A	N/A	95	d__Bacteria;p__Patescibacteria;c__Saccharimonadia;o__Saccharimonadales;f__CAIOMD01;g__JAGORN01;s__JAGORN01 sp018062805	79.08	d__Bacteria;p__Patescibacteria;c__Saccharimonadia;o__Saccharimonadales;f__CAIOMD01;g__JAGORN01;s__
MAG_387	JALCSJ01	Illumina short reads	66.52	3.91	406	12792	1297793	42.02	3427	1808	120	328	Bacteria	Bacillota	Negativicutes	Acidaminococcales	Acidaminococcaceae	JALCSJ01		N/A	N/A	95	d__Bacteria;p__Bacillota_C;c__Negativicutes;o__Acidaminococcales;f__Acidaminococcaceae;g__JALCSJ01;s__JALCSJ01 sp022653215	77.05	d__Bacteria;p__Bacillota_C;c__Negativicutes;o__Acidaminococcales;f__Acidaminococcaceae;g__JALCSJ01;s__
MAG_388	21-14-0-10-47-8	Illumina short reads	66.2	0.89	235	39319	2212090	47.01	10782	5155	67	180	Bacteria	Bdellovibrionota	Bdellovibrionia	Bdellovibrionales	Bdellovibrionaceae	21-14-0-10-47-8		N/A	N/A	95	d__Bacteria;p__Bdellovibrionota;c__Bdellovibrionia;o__Bdellovibrionales;f__Bdellovibrionaceae;g__21-14-0-10-47-8;s__21-14-0-10-47-8 sp002773975	76.17	d__Bacteria;p__Bdellovibrionota;c__Bdellovibrionia;o__Bdellovibrionales;f__Bdellovibrionaceae;g__21-14-0-10-47-8;s__
MAG_389	GCA-016699975 sp016699385	Illumina short reads	66.17	0	83	45660	849059	47.24	12471	5863	22	62	Bacteria	Patescibacteria	Paceibacteria	Moranbacterales	UBA1568	GCA-016699975	GCA-016699975 sp016699385	95	96.43	95	d__Bacteria;p__Patescibacteria;c__Paceibacteria;o__Moranbacterales;f__UBA1568;g__GCA-016699975;s__GCA-016699975 sp016699385	96.43	d__Bacteria;p__Patescibacteria;c__Paceibacteria;o__Moranbacterales;f__UBA1568;g__GCA-016699975;s__
MAG_390	JAIBCL01	Illumina short reads	66.1	1.36	242	78014	3621912	56.47	18210	8470	62	181	Bacteria	Verrucomicrobiota	Verrucomicrobiae	Verrucomicrobiales	Verrucomicrobiaceae	JAIBCL01		N/A	N/A	95	d__Bacteria;p__Verrucomicrobiota;c__Verrucomicrobiae;o__Verrucomicrobiales;f__Verrucomicrobiaceae;g__JAIBCL01;s__JAIBCL01 sp019694165	76.66	d__Bacteria;p__Verrucomicrobiota;c__Verrucomicrobiae;o__Verrucomicrobiales;f__Verrucomicrobiaceae;g__JAIBCL01;s__
MAG_391	CAJAXB01	Illumina short reads	65.92	1.12	48	49805	823242	45.18	26064	8950	12	35	Bacteria	Patescibacteria	Saccharimonadia	Saccharimonadales	AWTP1-31	CAJAXB01		N/A	N/A	N/A	N/A	N/A	d__Bacteria;p__Patescibacteria;c__Saccharimonadia;o__Saccharimonadales;f__AWTP1-31;g__CAJAXB01;s__
MAG_392	f__AWTP1-31	Nanopore long reads	65.43	0	2	480639	947331	43.64	480639	466692	1	2	Bacteria	Patescibacteria	Saccharimonadia	Saccharimonadales	AWTP1-31			N/A	N/A	N/A	N/A	N/A	d__Bacteria;p__Patescibacteria;c__Saccharimonadia;o__Saccharimonadales;f__AWTP1-31;g__;s__
MAG_393	GCA-2746605 sp016713565	Illumina short reads	65.43	1.68	914	18938	2793844	31.55	3259	1812	282	745	Bacteria	Bacteroidota	Ignavibacteria	Ignavibacteriales	Melioribacteraceae	GCA-2746605	GCA-2746605 sp016713565	95	99.3	95	d__Bacteria;p__Bacteroidota;c__Ignavibacteria;o__Ignavibacteriales;f__Melioribacteraceae;g__GCA-2746605;s__GCA-2746605 sp016713565	99.3	d__Bacteria;p__Bacteroidota;c__Ignavibacteria;o__Ignavibacteriales;f__Melioribacteraceae;g__GCA-2746605;s__
MAG_394	Leucobacter	Illumina short reads	65.4	2.4	266	42363	1451583	63.7	6316	2986	73	206	Bacteria	Actinomycetota	Actinomycetia	Actinomycetales	Microbacteriaceae	Leucobacter		N/A	N/A	N/A	N/A	N/A	d__Bacteria;p__Actinomycetota;c__Actinomycetia;o__Actinomycetales;f__Microbacteriaceae;g__Leucobacter;s__
MAG_395	GCA-2746885	Illumina short reads	65.35	3.08	121	36618	1265930	48.9	13329	5223	32	90	Bacteria	Patescibacteria	Saccharimonadia	Saccharimonadales	UBA4665	GCA-2746885		N/A	N/A	95	d__Bacteria;p__Patescibacteria;c__Saccharimonadia;o__Saccharimonadales;f__UBA4665;g__GCA-2746885;s__GCA-2746885 sp016789655	78.49	d__Bacteria;p__Patescibacteria;c__Saccharimonadia;o__Saccharimonadales;f__UBA4665;g__GCA-2746885;s__
MAG_396	UBA7239 sp016713115	Illumina short reads	65.27	3.82	752	11705	1561007	50.66	2244	1216	229	610	Bacteria	Pseudomonadota	Gammaproteobacteria	Pseudomonadales	UBA7239	UBA7239	UBA7239 sp016713115	95	98.79	95	d__Bacteria;p__Pseudomonadota;c__Gammaproteobacteria;o__Pseudomonadales;f__UBA7239;g__UBA7239;s__UBA7239 sp016713115	98.79	d__Bacteria;p__Pseudomonadota;c__Gammaproteobacteria;o__Pseudomonadales;f__UBA7239;g__UBA7239;s__
MAG_397	UBA2212	Illumina short reads	65.26	1.04	217	16119	1075601	34.69	5621	3028	71	175	Bacteria	Bacillota	Bacilli	Erysipelotrichales	Erysipelotrichaceae	UBA2212		N/A	N/A	95	d__Bacteria;p__Bacillota;c__Bacilli;o__Erysipelotrichales;f__Erysipelotrichaceae;g__UBA2212;s__UBA2212 sp021847325	83.18	d__Bacteria;p__Bacillota;c__Bacilli;o__Erysipelotrichales;f__Erysipelotrichaceae;g__UBA2212;s__
MAG_398	UBA6265	Illumina short reads	65.25	0.94	135	55874	2086780	59.24	17501	8950	40	105	Bacteria	Chloroflexota	Chloroflexia	Thermomicrobiales	UBA6265	UBA6265		N/A	N/A	95	d__Bacteria;p__Chloroflexota;c__Chloroflexia;o__Thermomicrobiales;f__UBA6265;g__UBA6265;s__UBA6265 sp023957015	81.18	d__Bacteria;p__Chloroflexota;c__Chloroflexia;o__Thermomicrobiales;f__UBA6265;g__UBA6265;s__
MAG_399	f__CAIOMD01	Illumina short reads	65.24	0	52	90167	747341	36.97	22349	7472	10	33	Bacteria	Patescibacteria	Saccharimonadia	Saccharimonadales	CAIOMD01			N/A	N/A	N/A	N/A	N/A	d__Bacteria;p__Patescibacteria;c__Saccharimonadia;o__Saccharimonadales;f__CAIOMD01;g__;s__
MAG_400	UBA4923 sp012799695	Illumina short reads	65.2	1.09	223	24661	1107008	51.56	6204	2503	56	169	Bacteria	Bacillota	Clostridia	Saccharofermentanales	DTU023	UBA4923	UBA4923 sp012799695	95	99	95	d__Bacteria;p__Bacillota_A;c__Clostridia;o__Saccharofermentanales;f__DTU023;g__UBA4923;s__UBA4923 sp012799695	99	d__Bacteria;p__Bacillota_A;c__Clostridia;o__Saccharofermentanales;f__DTU023;g__UBA4923;s__
MAG_401	Bifidobacterium longum	Illumina short reads	65.16	1.61	123	51892	1232982	60.36	11166	5767	35	95	Bacteria	Actinomycetota	Actinomycetia	Actinomycetales	Bifidobacteriaceae	Bifidobacterium	Bifidobacterium longum	95	98.97	95	d__Bacteria;p__Actinomycetota;c__Actinomycetia;o__Actinomycetales;f__Bifidobacteriaceae;g__Bifidobacterium;s__Bifidobacterium longum	98.97	d__Bacteria;p__Actinomycetota;c__Actinomycetia;o__Actinomycetales;f__Bifidobacteriaceae;g__Bifidobacterium;s__
MAG_402	JADZDL01 sp020851075	Illumina short reads	64.91	1.75	439	53128	5252654	66.48	15127	6154	109	322	Bacteria	Planctomycetota	UBA1135	UBA2386	UBA2386	JADZDL01	JADZDL01 sp020851075	95	98.26	95	d__Bacteria;p__Planctomycetota;c__UBA1135;o__UBA2386;f__UBA2386;g__JADZDL01;s__JADZDL01 sp020851075	98.26	d__Bacteria;p__Planctomycetota;c__UBA1135;o__UBA2386;f__UBA2386;g__;s__
MAG_403	TH-plancto1	Illumina short reads	64.76	1.15	974	15375	3382110	59	3766	2103	310	787	Bacteria	Planctomycetota	Planctomycetia	Planctomycetales	Planctomycetaceae	TH-plancto1		N/A	N/A	95	d__Bacteria;p__Planctomycetota;c__Planctomycetia;o__Planctomycetales;f__Planctomycetaceae;g__TH-plancto1;s__TH-plancto1 sp003669575	83.3	d__Bacteria;p__Planctomycetota;c__Planctomycetia;o__Planctomycetales;f__Planctomycetaceae;g__TH-plancto1;s__
MAG_404	Caproiciproducens	Illumina short reads	64.61	0.34	160	24245	1345519	44.61	10197	4708	47	122	Bacteria	Bacillota	Clostridia	Oscillospirales	Acutalibacteraceae	Caproiciproducens		N/A	N/A	95	d__Bacteria;p__Bacillota_A;c__Clostridia;o__Oscillospirales;f__Acutalibacteraceae;g__Caproiciproducens;s__Caproiciproducens sp002338255	88.14	d__Bacteria;p__Bacillota_A;c__Clostridia;o__Oscillospirales;f__Acutalibacteraceae;g__Caproiciproducens;s__
MAG_405	f__HK-STAS-PATE-42	Nanopore long reads	64.42	1.85	5	518541	891217	38.87	518541	63538	1	4	Bacteria	Patescibacteria	Saccharimonadia	Saccharimonadales	HK-STAS-PATE-42			N/A	N/A	95	d__Bacteria;p__Patescibacteria;c__Saccharimonadia;o__Saccharimonadales;f__HK-STAS-PATE-42;g__HK-STAS-PATE-42;s__HK-STAS-PATE-42 sp023898665	79.35	d__Bacteria;p__Patescibacteria;c__Saccharimonadia;o__Saccharimonadales;f__HK-STAS-PATE-42;g__;s__
MAG_406	f__JADLHZ01	Illumina short reads	64.32	3.87	1247	13298	4116209	57.88	3617	1954	388	1010	Bacteria	Myxococcota	XYA12-FULL-58-9	JADLHZ01	JADLHZ01			N/A	N/A	95	d__Bacteria;p__Myxococcota;c__XYA12-FULL-58-9;o__JADLHZ01;f__JADLHZ01;g__JADLHZ01;s__JADLHZ01 sp020848545	75.7	d__Bacteria;p__Myxococcota;c__XYA12-FULL-58-9;o__JADLHZ01;f__JADLHZ01;g__;s__
MAG_407	SXSK01	Illumina short reads	64.32	2.4	1689	11820	4926171	59.91	3089	1786	550	1388	Bacteria	Verrucomicrobiota	Verrucomicrobiae	Pedosphaerales	UBA9464	SXSK01		N/A	N/A	95	d__Bacteria;p__Verrucomicrobiota;c__Verrucomicrobiae;o__Pedosphaerales;f__UBA9464;g__SXSK01;s__SXSK01 sp005793375	76.19	d__Bacteria;p__Verrucomicrobiota;c__Verrucomicrobiae;o__Pedosphaerales;f__UBA9464;g__SXSK01;s__
MAG_408	Leptospira_A biflexa	Illumina short reads	64.1	1.93	1062	14435	1987703	40.23	1948	1164	343	879	Bacteria	Spirochaetota	Leptospirae	Leptospirales	Leptospiraceae	Leptospira_A	Leptospira_A biflexa	95	98.01	95	d__Bacteria;p__Spirochaetota;c__Leptospirae;o__Leptospirales;f__Leptospiraceae;g__Leptospira_A;s__Leptospira_A biflexa	98.01	d__Bacteria;p__Spirochaetota;c__Leptospirae;o__Leptospirales;f__Leptospiraceae;g__Leptospira_A;s__
MAG_409	JAGQSI01	Illumina short reads	64.09	1.71	433	42308	2703718	68.26	8554	2811	93	308	Bacteria	Actinomycetota	Acidimicrobiia	Acidimicrobiales	JAAYBP01	JAGQSI01		N/A	N/A	N/A	N/A	N/A	d__Bacteria;p__Actinomycetota;c__Acidimicrobiia;o__Acidimicrobiales;f__JAAYBP01;g__JAGQSI01;s__
MAG_410	JACKQE01 sp020852405	Illumina short reads	63.97	2.35	1173	14987	3484446	59.41	3114	1811	371	962	Bacteria	Verrucomicrobiota	Verrucomicrobiae	Verrucomicrobiales	DEV007	JACKQE01	JACKQE01 sp020852405	95	98.28	95	d__Bacteria;p__Verrucomicrobiota;c__Verrucomicrobiae;o__Verrucomicrobiales;f__DEV007;g__JACKQE01;s__JACKQE01 sp020852405	98.28	d__Bacteria;p__Verrucomicrobiota;c__Verrucomicrobiae;o__Verrucomicrobiales;f__DEV007;g__JACKQE01;s__
MAG_411	UBA7672	Illumina short reads	63.79	3.45	124	190767	3227336	64.64	33983	12743	29	88	Bacteria	Pseudomonadota	Alphaproteobacteria	Caulobacterales	Hyphomonadaceae	UBA7672		N/A	N/A	95	d__Bacteria;p__Pseudomonadota;c__Alphaproteobacteria;o__Caulobacterales;f__Hyphomonadaceae;g__UBA7672;s__UBA7672 sp002483135	87.68	d__Bacteria;p__Pseudomonadota;c__Alphaproteobacteria;o__Caulobacterales;f__Hyphomonadaceae;g__UBA7672;s__
MAG_412	JAAZBM01	Illumina short reads	63.68	0.51	474	21834	1688731	49.83	3842	1994	137	379	Bacteria	Sumerlaeota	Sumerlaeia	Sumerlaeales	JAAZBM01	JAAZBM01		N/A	N/A	95	d__Bacteria;p__Sumerlaeota;c__Sumerlaeia;o__Sumerlaeales;f__JAAZBM01;g__JAAZBM01;s__JAAZBM01 sp012513815	75.14	d__Bacteria;p__Sumerlaeota;c__Sumerlaeia;o__Sumerlaeales;f__JAAZBM01;g__JAAZBM01;s__
MAG_413	JAAYPI01 sp012519885	Illumina short reads	63.59	2.69	265	13420	1145567	34.85	4760	2490	78	208	Bacteria	Bacteroidota	Bacteroidia	Bacteroidales	Paludibacteraceae	JAAYPI01	JAAYPI01 sp012519885	95	98.96	95	d__Bacteria;p__Bacteroidota;c__Bacteroidia;o__Bacteroidales;f__Paludibacteraceae;g__JAAYPI01;s__JAAYPI01 sp012519885	98.96	d__Bacteria;p__Bacteroidota;c__Bacteroidia;o__Bacteroidales;f__Paludibacteraceae;g__JAAYPI01;s__
MAG_414	Vitreoscilla	Illumina short reads	63.58	2.14	607	11533	1649856	49.92	2809	1753	206	505	Bacteria	Pseudomonadota	Gammaproteobacteria	Burkholderiales	Neisseriaceae	Vitreoscilla		N/A	N/A	95	d__Bacteria;p__Pseudomonadota;c__Gammaproteobacteria;o__Burkholderiales;f__Neisseriaceae;g__Vitreoscilla;s__Vitreoscilla massiliensis	87.01	d__Bacteria;p__Pseudomonadota;c__Gammaproteobacteria;o__Burkholderiales;f__Neisseriaceae;g__Vitreoscilla;s__
MAG_415	Rhodoferax sp903873485	Illumina short reads	63.45	1.79	239	27566	2038095	59.86	9158	5000	69	186	Bacteria	Pseudomonadota	Gammaproteobacteria	Burkholderiales	Burkholderiaceae_B	Rhodoferax	Rhodoferax sp903873485	95	95.24	95	d__Bacteria;p__Pseudomonadota;c__Gammaproteobacteria;o__Burkholderiales;f__Burkholderiaceae_B;g__Rhodoferax;s__Rhodoferax sp903873485	95.24	d__Bacteria;p__Pseudomonadota;c__Gammaproteobacteria;o__Burkholderiales;f__Burkholderiaceae_B;g__Rhodoferax;s__
MAG_416	CADEFD01 sp902826515	Illumina short reads	63.36	6.61	1592	14350	4390569	70.46	2909	1712	524	1317	Bacteria	Acidobacteriota	Vicinamibacteria	Vicinamibacterales	UBA2999	CADEFD01	CADEFD01 sp902826515	95	97.24	95	d__Bacteria;p__Acidobacteriota;c__Vicinamibacteria;o__Vicinamibacterales;f__UBA2999;g__CADEFD01;s__CADEFD01 sp902826515	97.24	d__Bacteria;p__Acidobacteriota;c__Vicinamibacteria;o__Vicinamibacterales;f__UBA2999;g__CADEFD01;s__
MAG_417	Klebsiella pneumoniae	Illumina short reads	63.09	1.72	976	19363	3510066	57.93	4131	1922	265	769	Bacteria	Pseudomonadota	Gammaproteobacteria	Enterobacterales	Enterobacteriaceae	Klebsiella	Klebsiella pneumoniae	95.239	99.02	95.239	d__Bacteria;p__Pseudomonadota;c__Gammaproteobacteria;o__Enterobacterales;f__Enterobacteriaceae;g__Klebsiella;s__Klebsiella pneumoniae	99.02	d__Bacteria;p__Pseudomonadota;c__Gammaproteobacteria;o__Enterobacterales;f__Enterobacteriaceae;g__Klebsiella;s__
MAG_418	f__UBA1020	Illumina short reads	62.96	0.85	27	121208	799920	45.81	32025	13662	7	20	Bacteria	Patescibacteria	Saccharimonadia	Saccharimonadales	UBA1020			N/A	N/A	N/A	N/A	N/A	d__Bacteria;p__Patescibacteria;c__Saccharimonadia;o__Saccharimonadales;f__UBA1020;g__;s__
MAG_419	Megaira sp005791235	Illumina short reads	62.8	3.08	142	30603	825604	33.47	6693	3173	39	109	Bacteria	Pseudomonadota	Alphaproteobacteria	Rickettsiales	Rickettsiaceae	Megaira	Megaira sp005791235	95	98.54	95	d__Bacteria;p__Pseudomonadota;c__Alphaproteobacteria;o__Rickettsiales;f__Rickettsiaceae;g__Megaira;s__Megaira sp005791235	98.54	d__Bacteria;p__Pseudomonadota;c__Alphaproteobacteria;o__Rickettsiales;f__Rickettsiaceae;g__Megaira;s__
MAG_420	f__GCA-016699595	Illumina short reads	62.72	0	68	116337	883184	31.39	21081	6000	12	45	Bacteria	Patescibacteria	Dojkabacteria	GCA-016699595	GCA-016699595			N/A	N/A	95	d__Bacteria;p__Patescibacteria;c__Dojkabacteria;o__GCA-016699595;f__GCA-016699595;g__GCA-016699595;s__GCA-016699595 sp016699595	77.76	d__Bacteria;p__Patescibacteria;c__Dojkabacteria;o__GCA-016699595;f__GCA-016699595;g__;s__
MAG_421	Prevotella	Illumina short reads	62.64	1.25	945	7788	1888619	37.17	2127	1220	302	774	Bacteria	Bacteroidota	Bacteroidia	Bacteroidales	Bacteroidaceae	Prevotella		N/A	N/A	95	d__Bacteria;p__Bacteroidota;c__Bacteroidia;o__Bacteroidales;f__Bacteroidaceae;g__Prevotella;s__Prevotella sp900314195	77.51	d__Bacteria;p__Bacteroidota;c__Bacteroidia;o__Bacteroidales;f__Bacteroidaceae;g__Prevotella;s__
MAG_422	JALRHH01	Illumina short reads	62.36	0	134	37469	1155046	44.6	11329	4523	33	99	Bacteria	Patescibacteria	Saccharimonadia	Saccharimonadales	JALRHH01	JALRHH01		N/A	N/A	95	d__Bacteria;p__Patescibacteria;c__Saccharimonadia;o__Saccharimonadales;f__JALRHH01;g__JALRHH01;s__JALRHH01 sp023253175	77.16	d__Bacteria;p__Patescibacteria;c__Saccharimonadia;o__Saccharimonadales;f__JALRHH01;g__JALRHH01;s__
MAG_423	JACKGS01	Illumina short reads	62.3	5.91	190	24130	848308	43.38	5388	2433	49	149	Bacteria	Patescibacteria	Saccharimonadia	Saccharimonadales	UBA7683	JACKGS01		N/A	N/A	95	d__Bacteria;p__Patescibacteria;c__Saccharimonadia;o__Saccharimonadales;f__UBA7683;g__JACKGS01;s__JACKGS01 sp020631865	78.06	d__Bacteria;p__Patescibacteria;c__Saccharimonadia;o__Saccharimonadales;f__UBA7683;g__JACKGS01;s__
MAG_424	Nitrosomonas (MAG_424)	Illumina short reads	62.27	2.89	362	34186	1936009	50.15	5797	3078	108	293	Bacteria	Pseudomonadota	Gammaproteobacteria	Burkholderiales	Nitrosomonadaceae	Nitrosomonas		95	97.47	95	d__Bacteria;p__Bacteroidota;c__Bacteroidia;o__Chitinophagales;f__Saprospiraceae;g__OLB9;s__OLB9 sp016717105	97.47	d__Bacteria;p__Bacteroidota;c__Bacteroidia;o__Chitinophagales;f__Saprospiraceae;g__OLB9;s__
MAG_425	Comamonas denitrificans_A	Illumina short reads	62.23	0	253	29554	1574293	61.14	8407	3215	63	187	Bacteria	Pseudomonadota	Gammaproteobacteria	Burkholderiales	Burkholderiaceae_B	Comamonas	Comamonas denitrificans_A	95	98.27	95	d__Bacteria;p__Pseudomonadota;c__Gammaproteobacteria;o__Burkholderiales;f__Burkholderiaceae_B;g__Comamonas;s__Comamonas denitrificans_A	98.27	d__Bacteria;p__Pseudomonadota;c__Gammaproteobacteria;o__Burkholderiales;f__Burkholderiaceae_B;g__Comamonas;s__
MAG_426	JALNZU01 sp020853175	Illumina short reads	62.21	0.81	690	10618	1967690	43.06	3021	1770	231	570	Bacteria	Bacteroidota	Bacteroidia	Bacteroidales	F082	JALNZU01	JALNZU01 sp020853175	95	96.9	95	d__Bacteria;p__Bacteroidota;c__Bacteroidia;o__Bacteroidales;f__F082;g__JALNZU01;s__JALNZU01 sp020853175	96.9	d__Bacteria;p__Bacteroidota;c__Bacteroidia;o__Bacteroidales;f__F082;g__JALNZU01;s__
MAG_427	JAGPDB01	Nanopore long reads	62.07	0.86	63	99048	1575829	35.95	38985	13369	14	41	Bacteria	Actinomycetota	Acidimicrobiia	IMCC26256	JAGPDB01	JAGPDB01		N/A	N/A	95	d__Bacteria;p__Actinomycetota;c__Acidimicrobiia;o__IMCC26256;f__JAGPDB01;g__JAGPDB01;s__JAGPDB01 sp018057765	78.03	d__Bacteria;p__Actinomycetota;c__Acidimicrobiia;o__IMCC26256;f__JAGPDB01;g__JAGPDB01;s__
MAG_428	JADKHK01	Illumina short reads	62.07	0	147	192071	4052102	62.81	48526	12057	26	92	Bacteria	Pseudomonadota	Gammaproteobacteria	Xanthomonadales	Ahniellaceae	JADKHK01		N/A	N/A	N/A	N/A	N/A	d__Bacteria;p__Pseudomonadota;c__Gammaproteobacteria;o__Xanthomonadales;f__Ahniellaceae;g__JADKHK01;s__
MAG_429	Zoogloea sp016720685	Illumina short reads	62.07	1.72	775	57136	4767882	64.59	10564	2446	126	523	Bacteria	Pseudomonadota	Gammaproteobacteria	Burkholderiales	Rhodocyclaceae	Zoogloea	Zoogloea sp016720685	95	98.21	95	d__Bacteria;p__Pseudomonadota;c__Gammaproteobacteria;o__Burkholderiales;f__Rhodocyclaceae;g__Zoogloea;s__Zoogloea sp016720685	98.21	d__Bacteria;p__Pseudomonadota;c__Gammaproteobacteria;o__Burkholderiales;f__Rhodocyclaceae;g__Zoogloea;s__
MAG_430	Microsaccharimonas	Illumina short reads	62.07	0	43	42708	518108	49.48	14901	6605	11	31	Bacteria	Patescibacteria	Saccharimonadia	Saccharimonadales	UBA1547	Microsaccharimonas		N/A	N/A	N/A	N/A	N/A	d__Bacteria;p__Patescibacteria;c__Saccharimonadia;o__Saccharimonadales;f__UBA1547;g__Microsaccharimonas;s__
MAG_431	JADJXV01	Nanopore long reads	61.97	2.09	192	91087	4607273	39.33	34438	11259	44	132	Bacteria	Bacteroidota	Kapabacteria	Kapabacteriales	UBA961	JADJXV01		N/A	N/A	95	d__Bacteria;p__Bacteroidota;c__Kapabacteria;o__Kapabacteriales;f__UBA961;g__JADJXV01;s__JADJXV01 sp016197185	81.26	d__Bacteria;p__Bacteroidota;c__Kapabacteria;o__Kapabacteriales;f__UBA961;g__JADJXV01;s__
MAG_432	CAIMNF01	Illumina short reads	61.91	3.51	632	16189	1973081	40.68	3283	1864	194	515	Bacteria	Bdellovibrionota	UBA1018	UBA1018	CAIMNF01	CAIMNF01		N/A	N/A	95	d__Bacteria;p__Bdellovibrionota;c__UBA1018;o__UBA1018;f__CAIMNF01;g__CAIMNF01;s__CAIMNF01 sp018266375	74.97	d__Bacteria;p__Bdellovibrionota;c__UBA1018;o__UBA1018;f__CAIMNF01;g__CAIMNF01;s__
MAG_433	f__JADMJV01	Illumina short reads	61.9	2.31	1366	14580	4773412	55.13	3785	2042	410	1098	Bacteria	Eremiobacterota	Xenobia	Xenobiales	JADMJV01			N/A	N/A	N/A	N/A	N/A	d__Bacteria;p__Eremiobacterota;c__Xenobia;o__Xenobiales;f__JADMJV01;g__;s__
MAG_434	RZYP01	Illumina short reads	61.87	0.3	105	28813	897683	41.89	10245	4802	28	79	Bacteria	Bacillota	Negativicutes	Acidaminococcales	Acidaminococcaceae	RZYP01		N/A	N/A	95	d__Bacteria;p__Bacillota_C;c__Negativicutes;o__Acidaminococcales;f__Acidaminococcaceae;g__RZYP01;s__RZYP01 sp012517145	87.83	d__Bacteria;p__Bacillota_C;c__Negativicutes;o__Acidaminococcales;f__Acidaminococcaceae;g__RZYP01;s__
MAG_435	JACKGP01	Illumina short reads	61.25	1.8	16	126084	796749	47.9	90559	18490	4	10	Bacteria	Patescibacteria	Saccharimonadia	Saccharimonadales	UBA1020	JACKGP01		N/A	N/A	95	d__Bacteria;p__Patescibacteria;c__Saccharimonadia;o__Saccharimonadales;f__UBA1020;g__JACKGP01;s__JACKGP01 sp020631935	77.87	d__Bacteria;p__Patescibacteria;c__Saccharimonadia;o__Saccharimonadales;f__UBA1020;g__JACKGP01;s__
MAG_436	f__LD1	Illumina short reads	61.2	1.72	476	14823	1733840	38.15	4036	1952	130	377	Bacteria	Bacteroidota	Bacteroidia	Chitinophagales	LD1			N/A	N/A	N/A	N/A	N/A	d__Bacteria;p__Bacteroidota;c__Bacteroidia;o__Chitinophagales;f__LD1;g__;s__
MAG_437	Fuscibacter	Illumina short reads	60.87	1.17	259	48007	2184273	65.43	9555	4860	74	199	Bacteria	Pseudomonadota	Alphaproteobacteria	Rhodobacterales	Rhodobacteraceae	Fuscibacter		N/A	N/A	95	d__Bacteria;p__Pseudomonadota;c__Alphaproteobacteria;o__Rhodobacterales;f__Rhodobacteraceae;g__Fuscibacter;s__Fuscibacter sp013328815	88.95	d__Bacteria;p__Pseudomonadota;c__Alphaproteobacteria;o__Rhodobacterales;f__Rhodobacteraceae;g__Fuscibacter;s__
MAG_438	Baekduia	Illumina short reads	60.68	1.62	659	28099	2066834	67.76	3361	1777	191	532	Bacteria	Actinomycetota	Thermoleophilia	Solirubrobacterales	Solirubrobacteraceae	Baekduia		N/A	N/A	N/A	N/A	N/A	d__Bacteria;p__Actinomycetota;c__Thermoleophilia;o__Solirubrobacterales;f__Solirubrobacteraceae;g__Baekduia;s__
MAG_439	f__UBA1020	Illumina short reads	60.4	0.85	52	68395	779319	47.39	19835	7462	11	35	Bacteria	Patescibacteria	Saccharimonadia	Saccharimonadales	UBA1020			N/A	N/A	N/A	N/A	N/A	d__Bacteria;p__Patescibacteria;c__Saccharimonadia;o__Saccharimonadales;f__UBA1020;g__;s__
MAG_440	Palsa-1233 sp016704275	Illumina short reads	60.34	0	147	77504	1686332	68.59	13322	6063	36	111	Bacteria	Gemmatimonadota	Gemmatimonadetes	Gemmatimonadales	GWC2-71-9	Palsa-1233	Palsa-1233 sp016704275	95	97.73	95	d__Bacteria;p__Gemmatimonadota;c__Gemmatimonadetes;o__Gemmatimonadales;f__GWC2-71-9;g__Palsa-1233;s__Palsa-1233 sp016704275	97.73	d__Bacteria;p__Gemmatimonadota;c__Gemmatimonadetes;o__Gemmatimonadales;f__GWC2-71-9;g__Palsa-1233;s__
MAG_441	UBA6265 sp020432165	Illumina short reads	60.27	5.17	648	27073	2727701	56.86	4931	2117	164	498	Bacteria	Chloroflexota	Chloroflexia	Thermomicrobiales	UBA6265	UBA6265	UBA6265 sp020432165	95	98.2	95	d__Bacteria;p__Chloroflexota;c__Chloroflexia;o__Thermomicrobiales;f__UBA6265;g__UBA6265;s__UBA6265 sp020432165	98.2	d__Bacteria;p__Chloroflexota;c__Chloroflexia;o__Thermomicrobiales;f__UBA6265;g__UBA6265;s__
MAG_442	UBA2033 sp016708435	Illumina short reads	60.11	5.99	595	24153	3565402	35.57	6893	3244	163	470	Bacteria	Spirochaetota	Leptospirae	Leptospirales	Leptospiraceae	UBA2033	UBA2033 sp016708435	N/A	N/A	95	d__Bacteria;p__Pseudomonadota;c__Gammaproteobacteria;o__Chromatiales;f__Chromatiaceae;g__M0108;s__M0108 sp016714645	92.53	d__Bacteria;p__Pseudomonadota;c__Gammaproteobacteria;o__Chromatiales;f__Chromatiaceae;g__M0108;s__
MAG_443	OLB15	Illumina short reads	59.95	0	1092	18313	3397038	55.2	3341	1847	341	890	Bacteria	Chloroflexota	Anaerolineae	Aggregatilineales	Phototrophicaceae	OLB15		N/A	N/A	N/A	N/A	N/A	d__Bacteria;p__Chloroflexota;c__Anaerolineae;o__Aggregatilineales;f__Phototrophicaceae;g__OLB15;s__
MAG_444	JADJSS01 sp016721245	Illumina short reads	59.88	3.46	399	21680	2040370	37.2	5433	3014	121	325	Bacteria	Bacteroidota	Bacteroidia	Chitinophagales	JADIYW01	JADJSS01	JADJSS01 sp016721245	95	98.59	95	d__Bacteria;p__Actinomycetota;c__Actinomycetia;o__Actinomycetales;f__Dermatophilaceae;g__Phosphoribacter;s__Phosphoribacter hodrii	98.59	d__Bacteria;p__Actinomycetota;c__Actinomycetia;o__Actinomycetales;f__Dermatophilaceae;g__Phosphoribacter;s__
MAG_445	Propionicimonas	Illumina short reads	59.62	1.47	294	29813	1940055	69.04	7465	3994	93	232	Bacteria	Actinomycetota	Actinomycetia	Propionibacteriales	Propionibacteriaceae	Propionicimonas		N/A	N/A	95	d__Bacteria;p__Actinomycetota;c__Actinomycetia;o__Propionibacteriales;f__Propionibacteriaceae;g__Propionicimonas;s__Propionicimonas sp017882685	86.58	d__Bacteria;p__Actinomycetota;c__Actinomycetia;o__Propionibacteriales;f__Propionibacteriaceae;g__Propionicimonas;s__
MAG_446	Accumulibacter (MAG_446)	Illumina short reads	59.58	0.93	326	38017	2344991	64.24	9072	3304	75	245	Bacteria	Pseudomonadota	Gammaproteobacteria	Burkholderiales	Rhodocyclaceae	Accumulibacter		N/A	N/A	95	d__Bacteria;p__Desulfobacterota;c__Desulfovibrionia;o__Desulfovibrionales;f__Desulfomicrobiaceae;g__Desulfomicrobium;s__Desulfomicrobium sp009930495	81.85	d__Bacteria;p__Desulfobacterota;c__Desulfovibrionia;o__Desulfovibrionales;f__Desulfomicrobiaceae;g__Desulfomicrobium;s__
MAG_447	Bulleidia sp012516665	Illumina short reads	59.42	1.37	330	20698	1377000	45.47	4892	2229	89	256	Bacteria	Bacillota	Bacilli	Erysipelotrichales	Erysipelotrichaceae	Bulleidia	Bulleidia sp012516665	95	99.08	95	d__Bacteria;p__Bacillota;c__Bacilli;o__Erysipelotrichales;f__Erysipelotrichaceae;g__Bulleidia;s__Bulleidia sp012516665	99.08	d__Bacteria;p__Bacillota;c__Bacilli;o__Erysipelotrichales;f__Erysipelotrichaceae;g__Bulleidia;s__
MAG_448	Sediminibacterium sp017996795	Illumina short reads	59.33	3.76	362	42244	2008403	36.51	8388	2322	66	253	Bacteria	Bacteroidota	Bacteroidia	Chitinophagales	Chitinophagaceae	Sediminibacterium	Sediminibacterium sp017996795	95	98.75	95	d__Bacteria;p__Bacteroidota;c__Bacteroidia;o__Chitinophagales;f__Chitinophagaceae;g__Sediminibacterium;s__Sediminibacterium sp017996795	98.75	d__Bacteria;p__Bacteroidota;c__Bacteroidia;o__Chitinophagales;f__Chitinophagaceae;g__Sediminibacterium;s__
MAG_449	Flavobacterium	Nanopore long reads	59.24	2.77	34	186461	1787018	37.63	92303	25087	7	22	Bacteria	Bacteroidota	Bacteroidia	Flavobacteriales	Flavobacteriaceae	Flavobacterium		N/A	N/A	N/A	N/A	N/A	d__Bacteria;p__Bacteroidota;c__Bacteroidia;o__Flavobacteriales;f__Flavobacteriaceae;g__Flavobacterium;s__
MAG_450	CTSOIL-112 sp017986195	Illumina short reads	59.22	1.87	245	24288	1197151	48.9	6120	2502	60	183	Bacteria	Pseudomonadota	Gammaproteobacteria	Burkholderiales	Burkholderiaceae	CTSOIL-112	CTSOIL-112 sp017986195	95	98.42	95	d__Bacteria;p__Pseudomonadota;c__Gammaproteobacteria;o__Burkholderiales;f__Burkholderiaceae;g__CTSOIL-112;s__CTSOIL-112 sp017986195	98.42	d__Bacteria;p__Pseudomonadota;c__Gammaproteobacteria;o__Burkholderiales;f__Burkholderiaceae;g__CTSOIL-112;s__
MAG_451	Giesbergeria	Illumina short reads	59.16	0.66	211	33057	1891846	62.85	11375	4759	54	158	Bacteria	Pseudomonadota	Gammaproteobacteria	Burkholderiales	Burkholderiaceae_B	Giesbergeria		N/A	N/A	95	d__Bacteria;p__Pseudomonadota;c__Gammaproteobacteria;o__Burkholderiales;f__Burkholderiaceae_B;g__Giesbergeria;s__Giesbergeria sp003096555	90.51	d__Bacteria;p__Pseudomonadota;c__Gammaproteobacteria;o__Burkholderiales;f__Burkholderiaceae_B;g__Giesbergeria;s__
MAG_452	PHOS-HE28 sp018057455	Illumina short reads	58.98	2.51	746	11566	2150076	62.3	3073	1778	246	615	Bacteria	Bacteroidota	Bacteroidia	Flavobacteriales	PHOS-HE28	PHOS-HE28	PHOS-HE28 sp018057455	95	98.88	95	d__Bacteria;p__Bacteroidota;c__Bacteroidia;o__Flavobacteriales;f__PHOS-HE28;g__PHOS-HE28;s__PHOS-HE28 sp018057455	98.88	d__Bacteria;p__Bacteroidota;c__Bacteroidia;o__Flavobacteriales;f__PHOS-HE28;g__PHOS-HE28;s__
MAG_453	Rhodoferax	Illumina short reads	58.93	0.93	217	55872	2634254	59.18	14644	6914	59	163	Bacteria	Pseudomonadota	Gammaproteobacteria	Burkholderiales	Burkholderiaceae_B	Rhodoferax		N/A	N/A	N/A	N/A	N/A	d__Bacteria;p__Pseudomonadota;c__Gammaproteobacteria;o__Burkholderiales;f__Burkholderiaceae_B;g__Rhodoferax;s__
MAG_454	JAABQG01	Illumina short reads	58.8	0.5	209	48125	1945619	63.54	10879	5031	57	158	Bacteria	Pseudomonadota	Gammaproteobacteria	Burkholderiales	Burkholderiaceae_B	JAABQG01		N/A	N/A	95	d__Bacteria;p__Pseudomonadota;c__Gammaproteobacteria;o__Burkholderiales;f__Burkholderiaceae_B;g__JAABQG01;s__JAABQG01 sp014879655	81.65	d__Bacteria;p__Pseudomonadota;c__Gammaproteobacteria;o__Burkholderiales;f__Burkholderiaceae_B;g__JAABQG01;s__
MAG_455	Rhodoferax	Illumina short reads	58.35	2.02	550	23759	2577940	57.91	5514	2484	151	424	Bacteria	Pseudomonadota	Gammaproteobacteria	Burkholderiales	Burkholderiaceae_B	Rhodoferax		N/A	N/A	N/A	N/A	N/A	d__Bacteria;p__Pseudomonadota;c__Gammaproteobacteria;o__Burkholderiales;f__Burkholderiaceae_B;g__Rhodoferax;s__
MAG_456	JAGOGN01	Illumina short reads	58.28	2.49	348	70196	1874023	37.57	7509	2406	73	249	Bacteria	Bacillota	Clostridia	Lachnospirales	Lachnospiraceae	JAGOGN01		N/A	N/A	95	d__Bacteria;p__Bacillota_A;c__Clostridia;o__Lachnospirales;f__Lachnospiraceae;g__JAGOGN01;s__JAGOGN01 sp017996675	88.99	d__Bacteria;p__Bacillota_A;c__Clostridia;o__Lachnospirales;f__Lachnospiraceae;g__JAGOGN01;s__
MAG_457	Flavobacterium	Nanopore long reads	58.08	4	58	111595	1798948	31.8	34779	17257	17	43	Bacteria	Bacteroidota	Bacteroidia	Flavobacteriales	Flavobacteriaceae	Flavobacterium		N/A	N/A	N/A	N/A	N/A	d__Bacteria;p__Bacteroidota;c__Bacteroidia;o__Flavobacteriales;f__Flavobacteriaceae;g__Flavobacterium;s__
MAG_458	f__	Illumina short reads	58.07	0.41	112	63506	1356500	38	22444	5288	20	72	Bacteria	Bacillota	TC1					N/A	N/A	N/A	N/A	N/A	d__Bacteria;p__Bacillota_B;c__TC1;o__;f__;g__;s__
MAG_459	JAGOGN01 sp017996675	Illumina short reads	58.05	0	190	39521	1561754	37.27	10014	4355	48	139	Bacteria	Bacillota	Clostridia	Lachnospirales	Lachnospiraceae	JAGOGN01	JAGOGN01 sp017996675	95	98.54	95	d__Bacteria;p__Bacillota_A;c__Clostridia;o__Lachnospirales;f__Lachnospiraceae;g__JAGOGN01;s__JAGOGN01 sp017996675	98.54	d__Bacteria;p__Bacillota_A;c__Clostridia;o__Lachnospirales;f__Lachnospiraceae;g__;s__
MAG_460	UBA9547	Illumina short reads	57.92	0	441	26463	2440183	39.72	6543	3029	121	334	Bacteria	Bacteroidota	Bacteroidia	Cytophagales	UBA9547	UBA9547		N/A	N/A	95	d__Bacteria;p__Bacteroidota;c__Bacteroidia;o__Cytophagales;f__UBA9547;g__UBA9547;s__UBA9547 sp003476475	75.9	d__Bacteria;p__Bacteroidota;c__Bacteroidia;o__Cytophagales;f__UBA9547;g__UBA9547;s__
MAG_461	Rubrivivax	Illumina short reads	57.87	0.93	319	44348	2816719	67.2	10706	4669	82	239	Bacteria	Pseudomonadota	Gammaproteobacteria	Burkholderiales	Burkholderiaceae_B	Rubrivivax		N/A	N/A	N/A	N/A	N/A	d__Bacteria;p__Pseudomonadota;c__Gammaproteobacteria;o__Burkholderiales;f__Burkholderiaceae_B;g__Rubrivivax;s__
MAG_462	OLB5	Illumina short reads	57.81	1.27	579	23152	2179155	41.4	4433	2076	155	439	Bacteria	Bacteroidota	Ignavibacteria	SJA-28	OLB5	OLB5		N/A	N/A	95	d__Bacteria;p__Bacteroidota;c__Ignavibacteria;o__SJA-28;f__OLB5;g__OLB5;s__OLB5 sp014879675	92.01	d__Bacteria;p__Bacteroidota;c__Ignavibacteria;o__SJA-28;f__OLB5;g__OLB5;s__
MAG_463	JAGPDB01	Illumina short reads	57.76	0	306	9869	919675	39.6	3147	1853	100	251	Bacteria	Actinomycetota	Acidimicrobiia	IMCC26256	JAGPDB01	JAGPDB01		N/A	N/A	95	d__Bacteria;p__Actinomycetota;c__Acidimicrobiia;o__IMCC26256;f__JAGPDB01;g__JAGPDB01;s__JAGPDB01 sp018057765	78.03	d__Bacteria;p__Actinomycetota;c__Acidimicrobiia;o__IMCC26256;f__JAGPDB01;g__JAGPDB01;s__
MAG_464	Methanobrevibacter_A smithii	Illumina short reads	57.71	0.8	257	9559	787607	31.75	3294	1868	85	211	Archaea	Methanobacteriota	Methanobacteria	Methanobacteriales	Methanobacteriaceae	Methanobrevibacter_A	Methanobrevibacter_A smithii	95	98.48	95	d__Archaea;p__Methanobacteriota;c__Methanobacteria;o__Methanobacteriales;f__Methanobacteriaceae;g__Methanobrevibacter_A;s__Methanobrevibacter_A smithii	98.48	d__Archaea;p__Methanobacteriota;c__Methanobacteria;o__Methanobacteriales;f__Methanobacteriaceae;g__Methanobrevibacter_A;s__
MAG_465	JACQZU01	Illumina short reads	57.66	1.75	926	24269	2779256	69.45	3164	1767	285	756	Bacteria	Acidobacteriota	Holophagae	Holophagales	Holophagaceae	JACQZU01		N/A	N/A	95	d__Bacteria;p__Acidobacteriota;c__Holophagae;o__Holophagales;f__Holophagaceae;g__JACQZU01;s__JACQZU01 sp016213735	78.43	d__Bacteria;p__Acidobacteriota;c__Holophagae;o__Holophagales;f__Holophagaceae;g__JACQZU01;s__
MAG_466	JAHEYX01	Illumina short reads	57.64	1.23	400	19009	1670973	30.73	4586	2447	121	316	Bacteria	Bacteroidota	Bacteroidia	Chitinophagales	CAIODY01	JAHEYX01		N/A	N/A	95	d__Bacteria;p__Bacteroidota;c__Bacteroidia;o__Chitinophagales;f__CAIODY01;g__JAHEYX01;s__JAHEYX01 sp023251415	75.66	d__Bacteria;p__Bacteroidota;c__Bacteroidia;o__Chitinophagales;f__CAIODY01;g__JAHEYX01;s__
MAG_467	CAISIP01	Illumina short reads	57.59	2.23	1125	12149	3312411	61.99	3203	1750	355	921	Bacteria	Pseudomonadota	Gammaproteobacteria	Burkholderiales	Burkholderiaceae_B	CAISIP01		N/A	N/A	95	d__Bacteria;p__Pseudomonadota;c__Gammaproteobacteria;o__Burkholderiales;f__Burkholderiaceae_B;g__CAISIP01;s__CAISIP01 sp024235935	80.62	d__Bacteria;p__Pseudomonadota;c__Gammaproteobacteria;o__Burkholderiales;f__Burkholderiaceae_B;g__CAISIP01;s__
MAG_468	RGIG7931	Illumina short reads	57.41	0.93	213	24349	846416	31.7	4620	2002	54	165	Bacteria	Armatimonadota	UBA5829	UBA5829	UBA5829	RGIG7931		N/A	N/A	95	d__Bacteria;p__Armatimonadota;c__UBA5829;o__UBA5829;f__UBA5829;g__RGIG7931;s__RGIG7931 sp017445025	76.62	d__Bacteria;p__Armatimonadota;c__UBA5829;o__UBA5829;f__UBA5829;g__RGIG7931;s__
MAG_469	Faecousia	Illumina short reads	57.18	2.01	249	17292	1302032	52.36	5592	3111	77	200	Bacteria	Bacillota	Clostridia	Oscillospirales	Oscillospiraceae	Faecousia		N/A	N/A	95	d__Bacteria;p__Bacillota_A;c__Clostridia;o__Oscillospirales;f__Oscillospiraceae;g__Faecousia;s__Faecousia sp934615645	77.57	d__Bacteria;p__Bacillota_A;c__Clostridia;o__Oscillospirales;f__Oscillospiraceae;g__Faecousia;s__
MAG_470	Prevotella	Illumina short reads	57.08	1.43	202	22591	1287949	41.36	6841	3658	60	159	Bacteria	Bacteroidota	Bacteroidia	Bacteroidales	Bacteroidaceae	Prevotella		N/A	N/A	N/A	N/A	N/A	d__Bacteria;p__Bacteroidota;c__Bacteroidia;o__Bacteroidales;f__Bacteroidaceae;g__Prevotella;s__
MAG_471	ELB16-189	Illumina short reads	56.87	3.45	745	16779	2503708	41.18	3597	1992	231	605	Bacteria	Bacteroidota	Bacteroidia	Cytophagales	Cyclobacteriaceae	ELB16-189		N/A	N/A	95	d__Bacteria;p__Bacteroidota;c__Bacteroidia;o__Cytophagales;f__Cyclobacteriaceae;g__ELB16-189;s__ELB16-189 sp016650355	75.58	d__Bacteria;p__Bacteroidota;c__Bacteroidia;o__Cytophagales;f__Cyclobacteriaceae;g__ELB16-189;s__
MAG_472	JAEUJQ01	Illumina short reads	56.64	0.17	1930	18020	6995807	67.12	4053	2028	563	1535	Bacteria	Myxococcota	Myxococcia	Myxococcales	Myxococcaceae	JAEUJQ01		N/A	N/A	95	d__Bacteria;p__Myxococcota;c__Myxococcia;o__Myxococcales;f__Myxococcaceae;g__JAEUJQ01;s__JAEUJQ01 sp016793585	88.44	d__Bacteria;p__Myxococcota;c__Myxococcia;o__Myxococcales;f__Myxococcaceae;g__JAEUJQ01;s__
MAG_473	WHSN01	Illumina short reads	56.54	3.85	770	22627	3694359	67.63	5070	2929	247	634	Bacteria	Acidobacteriota	Vicinamibacteria	Vicinamibacterales	UBA2999	WHSN01		N/A	N/A	95	d__Bacteria;p__Acidobacteriota;c__Vicinamibacteria;o__Vicinamibacterales;f__UBA2999;g__WHSN01;s__WHSN01 sp018268955	80.3	d__Bacteria;p__Acidobacteriota;c__Vicinamibacteria;o__Vicinamibacterales;f__UBA2999;g__WHSN01;s__
MAG_474	Flavobacterium	Illumina short reads	56.54	1.88	476	18853	1510269	34.27	3451	1871	147	386	Bacteria	Bacteroidota	Bacteroidia	Flavobacteriales	Flavobacteriaceae	Flavobacterium		N/A	N/A	95	d__Bacteria;p__Bacteroidota;c__Bacteroidia;o__Flavobacteriales;f__Flavobacteriaceae;g__Flavobacterium;s__Flavobacterium sp018335925	76.28	d__Bacteria;p__Bacteroidota;c__Bacteroidia;o__Flavobacteriales;f__Flavobacteriaceae;g__Flavobacterium;s__
MAG_475	JAGOPB01	Illumina short reads	56.38	1.71	70	84356	821866	44.41	16739	4922	13	49	Bacteria	Patescibacteria	Paceibacteria	UBA9983_A	UBA9973	JAGOPB01		N/A	N/A	95	d__Bacteria;p__Patescibacteria;c__Paceibacteria;o__UBA9983_A;f__UBA9973;g__JAGOPB01;s__JAGOPB01 sp017992255	77.77	d__Bacteria;p__Patescibacteria;c__Paceibacteria;o__UBA9983_A;f__UBA9973;g__JAGOPB01;s__
MAG_476	Prosthecobacter	Illumina short reads	55.86	3.45	1212	15663	3727656	61.63	3325	1808	368	985	Bacteria	Verrucomicrobiota	Verrucomicrobiae	Verrucomicrobiales	Verrucomicrobiaceae	Prosthecobacter		N/A	N/A	95	d__Bacteria;p__Verrucomicrobiota;c__Verrucomicrobiae;o__Verrucomicrobiales;f__Verrucomicrobiaceae;g__Prosthecobacter;s__Prosthecobacter sp016795465	88.23	d__Bacteria;p__Verrucomicrobiota;c__Verrucomicrobiae;o__Verrucomicrobiales;f__Verrucomicrobiaceae;g__Prosthecobacter;s__
MAG_477	JAKBEU01	Illumina short reads	55.59	1.88	297	34032	1109192	38.39	4324	1864	68	231	Bacteria	Patescibacteria	Microgenomatia	UBA1406	GWC2-37-13	JAKBEU01		N/A	N/A	95	d__Bacteria;p__Patescibacteria;c__Microgenomatia;o__UBA1406;f__GWC2-37-13;g__JAKBEU01;s__JAKBEU01 sp021833625	78.07	d__Bacteria;p__Patescibacteria;c__Microgenomatia;o__UBA1406;f__GWC2-37-13;g__JAKBEU01;s__
MAG_478	Brachymonas sp017993135	Illumina short reads	55.54	2.6	388	16524	1195008	55.5	3227	1834	121	317	Bacteria	Pseudomonadota	Gammaproteobacteria	Burkholderiales	Burkholderiaceae_B	Brachymonas	Brachymonas sp017993135	95	99.3	95	d__Bacteria;p__Pseudomonadota;c__Gammaproteobacteria;o__Burkholderiales;f__Burkholderiaceae_B;g__Brachymonas;s__Brachymonas sp017993135	99.3	d__Bacteria;p__Pseudomonadota;c__Gammaproteobacteria;o__Burkholderiales;f__Burkholderiaceae_B;g__Brachymonas;s__
MAG_479	f__Thermoguttaceae	Illumina short reads	55.5	0.67	1130	9734	2156141	50.99	2003	1139	344	929	Bacteria	Planctomycetota	Planctomycetia	Pirellulales	Thermoguttaceae			N/A	N/A	N/A	N/A	N/A	d__Bacteria;p__Planctomycetota;c__Planctomycetia;o__Pirellulales;f__Thermoguttaceae;g__;s__
MAG_480	f__UBA1568	Illumina short reads	55.43	0.99	187	13169	769565	49.61	4593	2401	56	148	Bacteria	Patescibacteria	Paceibacteria	Moranbacterales	UBA1568			N/A	N/A	N/A	N/A	N/A	d__Bacteria;p__Patescibacteria;c__Paceibacteria;o__Moranbacterales;f__UBA1568;g__;s__
MAG_481	M0108	Illumina short reads	55.35	2.79	880	42746	2933594	64.65	3629	1844	247	705	Bacteria	Pseudomonadota	Gammaproteobacteria	Chromatiales	Chromatiaceae	M0108		N/A	N/A	95	d__Bacteria;p__Pseudomonadota;c__Gammaproteobacteria;o__Chromatiales;f__Chromatiaceae;g__M0108;s__M0108 sp020851955	94.11	d__Bacteria;p__Pseudomonadota;c__Gammaproteobacteria;o__Chromatiales;f__Chromatiaceae;g__M0108;s__
MAG_482	Bifidobacterium adolescentis	Illumina short reads	55.21	2.73	61	75950	1018675	59.93	20804	9250	15	45	Bacteria	Actinomycetota	Actinomycetia	Actinomycetales	Bifidobacteriaceae	Bifidobacterium	Bifidobacterium adolescentis	95	98.77	95	d__Bacteria;p__Actinomycetota;c__Actinomycetia;o__Actinomycetales;f__Bifidobacteriaceae;g__Bifidobacterium;s__Bifidobacterium adolescentis	98.77	d__Bacteria;p__Actinomycetota;c__Actinomycetia;o__Actinomycetales;f__Bifidobacteriaceae;g__Bifidobacterium;s__
MAG_483	UBA6024	Illumina short reads	55.17	0	271	42541	2346241	40.97	9844	4961	76	209	Bacteria	Bacteroidota	Bacteroidia	Bacteroidales	Prolixibacteraceae	UBA6024		N/A	N/A	95	d__Bacteria;p__Bacteroidota;c__Bacteroidia;o__Bacteroidales;f__Prolixibacteraceae;g__UBA6024;s__UBA6024 sp023251455	87.88	d__Bacteria;p__Bacteroidota;c__Bacteroidia;o__Bacteroidales;f__Prolixibacteraceae;g__UBA6024;s__
MAG_484	UBA1444	Illumina short reads	55.12	0.95	186	47994	1505138	50.16	9845	3954	44	137	Bacteria	Bacillota	Negativicutes	UBA1444	UBA1444	UBA1444		N/A	N/A	N/A	N/A	N/A	d__Bacteria;p__Bacillota_C;c__Negativicutes;o__UBA1444;f__UBA1444;g__UBA1444;s__
MAG_485	Agitococcus sp002333125	Nanopore long reads	54.99	0.74	32	159425	1730560	41.87	75527	31464	8	20	Bacteria	Pseudomonadota	Gammaproteobacteria	Pseudomonadales	Moraxellaceae	Agitococcus	Agitococcus sp002333125	95	97.66	95	d__Bacteria;p__Pseudomonadota;c__Gammaproteobacteria;o__Pseudomonadales;f__Moraxellaceae;g__Agitococcus;s__Agitococcus sp002333125	97.66	d__Bacteria;p__Pseudomonadota;c__Gammaproteobacteria;o__Pseudomonadales;f__Moraxellaceae;g__Agitococcus;s__
MAG_486	UBA1312	Nanopore long reads	54.77	1.18	25	143789	1816461	38.17	87195	44234	9	20	Bacteria	Bacteroidota	Bacteroidia	Chitinophagales	Chitinophagaceae	UBA1312		N/A	N/A	95	d__Bacteria;p__Bacteroidota;c__Bacteroidia;o__Chitinophagales;f__Chitinophagaceae;g__UBA1312;s__UBA1312 sp020846105	78.44	d__Bacteria;p__Bacteroidota;c__Bacteroidia;o__Chitinophagales;f__Chitinophagaceae;g__UBA1312;s__
MAG_487	Piscinibacter sp016706565	Illumina short reads	54.76	3.77	576	31691	3307854	69.09	6600	3095	160	458	Bacteria	Pseudomonadota	Gammaproteobacteria	Burkholderiales	Burkholderiaceae_B	Piscinibacter	Piscinibacter sp016706565	95.0237	97.38	95.0237	d__Bacteria;p__Pseudomonadota;c__Gammaproteobacteria;o__Pseudomonadales;f__Moraxellaceae;g__Moraxella_A;s__Moraxella_A sp002478835	97.38	d__Bacteria;p__Pseudomonadota;c__Gammaproteobacteria;o__Pseudomonadales;f__Moraxellaceae;g__Moraxella_A;s__
MAG_488	JADJGJ01	Illumina short reads	54.62	1.72	255	104861	3113941	37.63	18339	5441	48	171	Bacteria	Bacteroidota	Bacteroidia	Flavobacteriales	Crocinitomicaceae	JADJGJ01		N/A	N/A	95	d__Bacteria;p__Bacteroidota;c__Bacteroidia;o__Flavobacteriales;f__Crocinitomicaceae;g__JADJGJ01;s__JADJGJ01 sp016709005	87.72	d__Bacteria;p__Bacteroidota;c__Bacteroidia;o__Flavobacteriales;f__Crocinitomicaceae;g__JADJGJ01;s__
MAG_489	Thiolinea	Illumina short reads	54.62	7.43	1483	6350	2279835	45.91	1517	1082	545	1265	Bacteria	Pseudomonadota	Gammaproteobacteria	Thiotrichales	Thiotrichaceae	Thiolinea		N/A	N/A	95	d__Bacteria;p__Pseudomonadota;c__Gammaproteobacteria;o__Thiotrichales;f__Thiotrichaceae;g__Thiolinea;s__Thiolinea eikelboomii	81.59	d__Bacteria;p__Pseudomonadota;c__Gammaproteobacteria;o__Thiotrichales;f__Thiotrichaceae;g__Thiolinea;s__
MAG_490	RXIV01	Illumina short reads	54.58	3.1	381	15024	1536837	60.06	4061	2732	136	323	Bacteria	Pseudomonadota	Gammaproteobacteria	Competibacterales	Competibacteraceae	RXIV01		N/A	N/A	95	d__Bacteria;p__Pseudomonadota;c__Gammaproteobacteria;o__Competibacterales;f__Competibacteraceae;g__RXIV01;s__RXIV01 sp020890855	92.04	d__Bacteria;p__Pseudomonadota;c__Gammaproteobacteria;o__Competibacterales;f__Competibacteraceae;g__RXIV01;s__
MAG_491	JAGLCH01	Illumina short reads	54.55	3.51	547	8146	1375603	41.62	2552	1680	195	460	Bacteria	Bdellovibrionota	Bacteriovoracia	Bacteriovoracales	Bacteriovoracaceae	JAGLCH01		N/A	N/A	95	d__Bacteria;p__Bdellovibrionota;c__Bacteriovoracia;o__Bacteriovoracales;f__Bacteriovoracaceae;g__JAGLCH01;s__JAGLCH01 sp023146355	76.12	d__Bacteria;p__Bdellovibrionota;c__Bacteriovoracia;o__Bacteriovoracales;f__Bacteriovoracaceae;g__JAGLCH01;s__
MAG_492	UBA1038	Illumina short reads	54.54	2.22	348	17169	1110618	56.17	3389	1809	103	281	Bacteria	Bacillota	Clostridia	Christensenellales	CAG-74	UBA1038		N/A	N/A	95	d__Bacteria;p__Bacillota_A;c__Clostridia;o__Christensenellales;f__CAG-74;g__UBA1038;s__UBA1038 sp023460055	93.04	d__Bacteria;p__Bacillota_A;c__Clostridia;o__Christensenellales;f__CAG-74;g__UBA1038;s__
MAG_493	Rubrivivax	Illumina short reads	54.47	2.59	1542	32897	4748143	70.19	3276	1752	436	1249	Bacteria	Pseudomonadota	Gammaproteobacteria	Burkholderiales	Burkholderiaceae_B	Rubrivivax		N/A	N/A	95	d__Bacteria;p__Pseudomonadota;c__Gammaproteobacteria;o__Burkholderiales;f__Burkholderiaceae_B;g__Rubrivivax;s__Rubrivivax sp020161065	81.37	d__Bacteria;p__Pseudomonadota;c__Gammaproteobacteria;o__Burkholderiales;f__Burkholderiaceae_B;g__Rubrivivax;s__
MAG_494	f__Sandaracinaceae	Illumina short reads	54.39	0.65	1554	17919	4709728	64.26	3194	1800	469	1267	Bacteria	Myxococcota	Polyangia	Polyangiales	Sandaracinaceae			N/A	N/A	N/A	N/A	N/A	d__Bacteria;p__Myxococcota;c__Polyangia;o__Polyangiales;f__Sandaracinaceae;g__;s__
MAG_495	f__Saprospiraceae	Nanopore long reads	53.94	3.22	195	60411	3298157	40.59	21750	9135	50	144	Bacteria	Bacteroidota	Bacteroidia	Chitinophagales	Saprospiraceae			N/A	N/A	N/A	N/A	N/A	d__Bacteria;p__Bacteroidota;c__Bacteroidia;o__Chitinophagales;f__Saprospiraceae;g__;s__
MAG_496	UBA7239	Illumina short reads	53.92	8.78	497	18480	2203920	48.23	4598	2876	170	416	Bacteria	Pseudomonadota	Gammaproteobacteria	Pseudomonadales	UBA7239	UBA7239		N/A	N/A	95	d__Bacteria;p__Bacteroidota;c__Bacteroidia;o__AKYH767;f__B-17BO;g__UBA4416;s__UBA4416 sp013823565	83.53	d__Bacteria;p__Bacteroidota;c__Bacteroidia;o__AKYH767;f__B-17BO;g__UBA4416;s__
MAG_497	Mycobacterium tuberculosis	Nanopore long reads	53.82	0.56	91	205251	3860563	64.76	61168	19535	20	62	Bacteria	Actinomycetota	Actinomycetia	Mycobacteriales	Mycobacteriaceae	Mycobacterium	Mycobacterium tuberculosis	95	98.88	95	d__Bacteria;p__Actinomycetota;c__Actinomycetia;o__Mycobacteriales;f__Mycobacteriaceae;g__Mycobacterium;s__Mycobacterium tuberculosis	98.88	d__Bacteria;p__Actinomycetota;c__Actinomycetia;o__Mycobacteriales;f__Mycobacteriaceae;g__Mycobacterium;s__
MAG_498	Aliarcobacter sp017996075	Illumina short reads	53.66	5.87	253	19211	1224637	27.83	5157	2894	80	208	Bacteria	Campylobacterota	Campylobacteria	Campylobacterales	Arcobacteraceae	Aliarcobacter	Aliarcobacter sp017996075	95	97.59	95	d__Bacteria;p__Campylobacterota;c__Campylobacteria;o__Campylobacterales;f__Arcobacteraceae;g__Aliarcobacter;s__Aliarcobacter sp017996075	97.59	d__Bacteria;p__Campylobacterota;c__Campylobacteria;o__Campylobacterales;f__Arcobacteraceae;g__Aliarcobacter;s__
MAG_499	CAMDFR01	Nanopore long reads	53.45	5.17	116	107016	2687837	30.99	35641	10853	25	82	Bacteria	Bacteroidota	Bacteroidia	Chitinophagales	CAMDFR01	CAMDFR01		N/A	N/A	95	d__Bacteria;p__Bacteroidota;c__Bacteroidia;o__Chitinophagales;f__CAMDFR01;g__CAMDFR01;s__CAMDFR01 sp945860705	90.21	d__Bacteria;p__Bacteroidota;c__Bacteroidia;o__Chitinophagales;f__CAMDFR01;g__CAMDFR01;s__
MAG_500	Phycicoccus_A	Illumina short reads	53.45	0	253	37328	2095578	68.11	9900	4432	68	190	Bacteria	Actinomycetota	Actinomycetia	Actinomycetales	Dermatophilaceae	Phycicoccus_A		N/A	N/A	N/A	N/A	N/A	d__Bacteria;p__Actinomycetota;c__Actinomycetia;o__Actinomycetales;f__Dermatophilaceae;g__Phycicoccus_A;s__
MAG_501	ZC4RG30 sp016720075	Illumina short reads	53.45	0.86	171	58773	1974990	67.11	13684	6186	44	128	Bacteria	Pseudomonadota	Gammaproteobacteria	Steroidobacterales	Steroidobacteraceae	ZC4RG30	ZC4RG30 sp016720075	95	98.69	95	d__Bacteria;p__Pseudomonadota;c__Gammaproteobacteria;o__Steroidobacterales;f__Steroidobacteraceae;g__ZC4RG30;s__ZC4RG30 sp016720075	98.69	d__Bacteria;p__Pseudomonadota;c__Gammaproteobacteria;o__Steroidobacterales;f__Steroidobacteraceae;g__ZC4RG30;s__
MAG_502	Polyangium	Illumina short reads	53.43	0	540	16883	1987032	61.96	4262	1997	154	426	Bacteria	Myxococcota	Polyangia	Polyangiales	Polyangiaceae	Polyangium		N/A	N/A	95	d__Bacteria;p__Myxococcota;c__Polyangia;o__Polyangiales;f__Polyangiaceae;g__Polyangium;s__Polyangium sp016715885	77.8	d__Bacteria;p__Myxococcota;c__Polyangia;o__Polyangiales;f__Polyangiaceae;g__Polyangium;s__
MAG_503	SHZI01	Illumina short reads	53.37	0	646	54163	2270240	61.45	5368	1465	105	456	Bacteria	Pseudomonadota	Gammaproteobacteria	GCA-2729495	GCA-2729495	SHZI01		N/A	N/A	95	d__Bacteria;p__Pseudomonadota;c__Gammaproteobacteria;o__GCA-2729495;f__GCA-2729495;g__SHZI01;s__SHZI01 sp024234935	84.42	d__Bacteria;p__Pseudomonadota;c__Gammaproteobacteria;o__GCA-2729495;f__GCA-2729495;g__SHZI01;s__
MAG_504	GCA-2747695	Illumina short reads	53.37	0	376	16160	1702951	35.48	4641	2841	120	312	Bacteria	Bacteroidota	Bacteroidia	Flavobacteriales	Flavobacteriaceae	GCA-2747695		N/A	N/A	N/A	N/A	N/A	d__Bacteria;p__Bacteroidota;c__Bacteroidia;o__Flavobacteriales;f__Flavobacteriaceae;g__GCA-2747695;s__
MAG_505	Methyloversatilis	Illumina short reads	53.26	4.31	538	14089	2404333	65.46	4619	2840	177	448	Bacteria	Pseudomonadota	Gammaproteobacteria	Burkholderiales	Rhodocyclaceae	Methyloversatilis		95	99.64	95	d__Bacteria;p__Pseudomonadota;c__Gammaproteobacteria;o__Burkholderiales;f__Rhodocyclaceae;g__Methyloversatilis;s__Methyloversatilis sp017984755	99.64	d__Bacteria;p__Pseudomonadota;c__Gammaproteobacteria;o__Burkholderiales;f__Rhodocyclaceae;g__Methyloversatilis;s__
MAG_506	UBA1312	Nanopore long reads	53.24	0.16	76	84337	1781671	39.26	28456	11737	19	56	Bacteria	Bacteroidota	Bacteroidia	Chitinophagales	Chitinophagaceae	UBA1312		N/A	N/A	95	d__Bacteria;p__Bacteroidota;c__Bacteroidia;o__Chitinophagales;f__Chitinophagaceae;g__UBA1312;s__UBA1312 sp020846105	79.2	d__Bacteria;p__Bacteroidota;c__Bacteroidia;o__Chitinophagales;f__Chitinophagaceae;g__UBA1312;s__
MAG_507	IGN3 sp016707585	Illumina short reads	53.06	1.79	501	20723	2336973	31.72	5045	2823	158	413	Bacteria	Bacteroidota	Ignavibacteria	Ignavibacteriales	Ignavibacteriaceae	IGN3	IGN3 sp016707585	95	99.18	95	d__Bacteria;p__Actinomycetota;c__Actinomycetia;o__Actinomycetales;f__Dermatophilaceae;g__Phosphoribacter;s__Phosphoribacter sp016710385	99.18	d__Bacteria;p__Actinomycetota;c__Actinomycetia;o__Actinomycetales;f__Dermatophilaceae;g__Phosphoribacter;s__
MAG_508	JADJSS01	Nanopore long reads	52.87	0	63	115299	2685506	35.14	51397	22486	17	49	Bacteria	Bacteroidota	Bacteroidia	Chitinophagales	JADIYW01	JADJSS01		N/A	N/A	N/A	N/A	N/A	d__Bacteria;p__Bacteroidota;c__Bacteroidia;o__Chitinophagales;f__JADIYW01;g__JADJSS01;s__
MAG_509	JADJRH01	Illumina short reads	52.83	1.94	731	46003	4703178	70	7241	3815	222	572	Bacteria	Myxococcota	Polyangia	Polyangiales	Polyangiaceae	JADJRH01		N/A	N/A	95	d__Bacteria;p__Myxococcota;c__Polyangia;o__Polyangiales;f__Polyangiaceae;g__JADJRH01;s__JADJRH01 sp016712345	76.54	d__Bacteria;p__Myxococcota;c__Polyangia;o__Polyangiales;f__Polyangiaceae;g__JADJRH01;s__
MAG_510	UBA5429	Illumina short reads	52.74	1.72	471	13478	1435543	34.32	3256	1867	154	386	Bacteria	Bacteroidota	Bacteroidia	Bacteroidales	WCHB1-69	UBA5429		N/A	N/A	95	d__Bacteria;p__Bacteroidota;c__Bacteroidia;o__Bacteroidales;f__WCHB1-69;g__UBA5429;s__UBA5429 sp023459435	79.52	d__Bacteria;p__Bacteroidota;c__Bacteroidia;o__Bacteroidales;f__WCHB1-69;g__UBA5429;s__
MAG_511	f__UBA10799	Illumina short reads	52.74	1.72	398	33322	2486154	66.36	7444	3274	96	297	Bacteria	Actinomycetota	Actinomycetia	Nanopelagicales	UBA10799			N/A	N/A	N/A	N/A	N/A	d__Bacteria;p__Actinomycetota;c__Actinomycetia;o__Nanopelagicales;f__UBA10799;g__;s__
MAG_512	Damh-18	Illumina short reads	52.72	4.31	135	28074	616771	42.34	5084	2407	36	104	Bacteria	Patescibacteria	Paceibacteria	UBA9983_A	UBA918	Damh-18		N/A	N/A	95	d__Bacteria;p__Patescibacteria;c__Paceibacteria;o__UBA9983_A;f__UBA918;g__Damh-18;s__Damh-18 sp016699245	82.59	d__Bacteria;p__Patescibacteria;c__Paceibacteria;o__UBA9983_A;f__UBA918;g__Damh-18;s__
MAG_513	Acetomicrobium sp012518015	Illumina short reads	52.71	0	224	14124	761784	44.6	3588	2147	73	182	Bacteria	Synergistota	Synergistia	Synergistales	Acetomicrobiaceae	Acetomicrobium	Acetomicrobium sp012518015	95	99.22	95	d__Bacteria;p__Synergistota;c__Synergistia;o__Synergistales;f__Acetomicrobiaceae;g__Acetomicrobium;s__Acetomicrobium sp012518015	99.22	d__Bacteria;p__Synergistota;c__Synergistia;o__Synergistales;f__Acetomicrobiaceae;g__Acetomicrobium;s__
MAG_514	Rhodoferax	Illumina short reads	52.51	1.36	548	16266	2028024	60.8	4045	2087	159	436	Bacteria	Pseudomonadota	Gammaproteobacteria	Burkholderiales	Burkholderiaceae_B	Rhodoferax		N/A	N/A	N/A	N/A	N/A	d__Bacteria;p__Pseudomonadota;c__Gammaproteobacteria;o__Burkholderiales;f__Burkholderiaceae_B;g__Rhodoferax;s__
MAG_515	Casimicrobium sp017989135	Illumina short reads	52.5	2.94	586	36725	2861560	58.01	5071	2834	172	479	Bacteria	Pseudomonadota	Gammaproteobacteria	Burkholderiales	Casimicrobiaceae	Casimicrobium	Casimicrobium sp017989135	N/A	N/A	95	d__Bacteria;p__Verrucomicrobiota;c__Verrucomicrobiae;o__Opitutales;f__Opitutaceae;g__UBA6669;s__UBA6669 sp016794625	89.15	d__Bacteria;p__Verrucomicrobiota;c__Verrucomicrobiae;o__Opitutales;f__Opitutaceae;g__UBA6669;s__
MAG_516	Ga0077553	Illumina short reads	52.47	0.43	1352	20039	4209462	61.72	3312	1913	432	1105	Bacteria	Acidobacteriota	Terriglobia	Bryobacterales	Bryobacteraceae	Ga0077553		N/A	N/A	95	d__Bacteria;p__Acidobacteriota;c__Terriglobia;o__Bryobacterales;f__Bryobacteraceae;g__Ga0077553;s__Ga0077553 sp009697495	79.27	d__Bacteria;p__Acidobacteriota;c__Terriglobia;o__Bryobacterales;f__Bryobacteraceae;g__Ga0077553;s__
MAG_517	JAHBVH01	Illumina short reads	52.22	3.94	1327	15192	5475223	55.74	4130	2813	470	1121	Bacteria	Chloroflexota	Anaerolineae	Caldilineales	Caldilineaceae	JAHBVH01		95	95.09	95	d__Bacteria;p__Bacteroidota;c__Bacteroidia;o__Chitinophagales;f__JADIYW01;g__JADJSS01;s__JADJSS01 sp016721245	95.09	d__Bacteria;p__Bacteroidota;c__Bacteroidia;o__Chitinophagales;f__JADIYW01;g__JADJSS01;s__
MAG_518	Rubrivivax	Illumina short reads	52.07	0	365	53884	3099160	68.5	9426	4830	103	281	Bacteria	Pseudomonadota	Gammaproteobacteria	Burkholderiales	Burkholderiaceae_B	Rubrivivax		N/A	N/A	N/A	N/A	N/A	d__Bacteria;p__Pseudomonadota;c__Gammaproteobacteria;o__Burkholderiales;f__Burkholderiaceae_B;g__Rubrivivax;s__
MAG_519	HK-STAS-PATE-2	Illumina short reads	51.96	2.48	199	21102	787856	49.19	4569	2033	51	154	Bacteria	Patescibacteria	ABY1	SG8-24	2-12-FULL-60-25	HK-STAS-PATE-2		N/A	N/A	95	d__Bacteria;p__Patescibacteria;c__ABY1;o__SG8-24;f__2-12-FULL-60-25;g__HK-STAS-PATE-2;s__HK-STAS-PATE-2 sp023898425	78.78	d__Bacteria;p__Patescibacteria;c__ABY1;o__SG8-24;f__2-12-FULL-60-25;g__HK-STAS-PATE-2;s__
MAG_520	f__SZUA-5	Illumina short reads	51.9	1.72	1029	15639	2787928	61.56	2839	1702	343	856	Bacteria	Pseudomonadota	Gammaproteobacteria	Xanthomonadales	SZUA-5			N/A	N/A	N/A	N/A	N/A	d__Bacteria;p__Pseudomonadota;c__Gammaproteobacteria;o__Xanthomonadales;f__SZUA-5;g__;s__
MAG_521	UBA2402	Illumina short reads	51.88	0.2	1134	10255	3191820	63.28	2962	1720	362	935	Bacteria	Planctomycetota	Phycisphaerae	Phycisphaerales	UBA1924	UBA2402		N/A	N/A	95	d__Bacteria;p__Planctomycetota;c__Phycisphaerae;o__Phycisphaerales;f__UBA1924;g__UBA2402;s__UBA2402 sp903929885	78.46	d__Bacteria;p__Planctomycetota;c__Phycisphaerae;o__Phycisphaerales;f__UBA1924;g__UBA2402;s__
MAG_522	JAGPBS01	Nanopore long reads	51.8	0	44	82701	1177505	40.12	32919	13977	12	33	Bacteria	Pseudomonadota	Alphaproteobacteria	JAGPBS01	JAGPBS01	JAGPBS01		N/A	N/A	95	d__Bacteria;p__Pseudomonadota;c__Alphaproteobacteria;o__JAGPBS01;f__JAGPBS01;g__JAGPBS01;s__JAGPBS01 sp018063245	87.81	d__Bacteria;p__Pseudomonadota;c__Alphaproteobacteria;o__JAGPBS01;f__JAGPBS01;g__JAGPBS01;s__
MAG_523	OLB14	Illumina short reads	51.75	8.21	959	56985	4787727	49.61	5157	2898	265	782	Bacteria	Chloroflexota	Anaerolineae	Anaerolineales	EnvOPS12	OLB14		N/A	N/A	95	d__Bacteria;p__Chloroflexota;c__Anaerolineae;o__Caldilineales;f__Caldilineaceae;g__JAHBVH01;s__JAHBVH01 sp019637645	76.79	d__Bacteria;p__Chloroflexota;c__Anaerolineae;o__Caldilineales;f__Caldilineaceae;g__JAHBVH01;s__
MAG_524	Gemmatimonas	Illumina short reads	51.72	0	382	23556	2815670	65.27	8337	4311	111	298	Bacteria	Gemmatimonadota	Gemmatimonadetes	Gemmatimonadales	Gemmatimonadaceae	Gemmatimonas		N/A	N/A	N/A	N/A	N/A	d__Bacteria;p__Gemmatimonadota;c__Gemmatimonadetes;o__Gemmatimonadales;f__Gemmatimonadaceae;g__Gemmatimonas;s__
MAG_525	Desulfobulbus	Illumina short reads	51.52	4.39	679	16498	1750293	59.33	2599	1639	226	568	Bacteria	Desulfobacterota	Desulfobulbia	Desulfobulbales	Desulfobulbaceae	Desulfobulbus		N/A	N/A	95	d__Bacteria;p__Desulfobacterota;c__Desulfobulbia;o__Desulfobulbales;f__Desulfobulbaceae;g__Desulfobulbus;s__Desulfobulbus propionicus	80.48	d__Bacteria;p__Desulfobacterota;c__Desulfobulbia;o__Desulfobulbales;f__Desulfobulbaceae;g__Desulfobulbus;s__
MAG_526	Saccharimonas aalborgensis	Illumina short reads	51.35	3.47	150	28813	802515	48.73	7195	2560	34	108	Bacteria	Patescibacteria	Saccharimonadia	Saccharimonadales	Saccharimonadaceae	Saccharimonas	Saccharimonas aalborgensis	95	99.16	95	d__Bacteria;p__Patescibacteria;c__Saccharimonadia;o__Saccharimonadales;f__Saccharimonadaceae;g__Saccharimonas;s__Saccharimonas aalborgensis	99.16	d__Bacteria;p__Patescibacteria;c__Saccharimonadia;o__Saccharimonadales;f__Saccharimonadaceae;g__Saccharimonas;s__
MAG_527	JADJDM01 sp016702705	Nanopore long reads	51.27	1.27	34	128714	2200775	33.8	68749	36468	12	28	Bacteria	Bacteroidota	Bacteroidia	AKYH767	B-17BO	JADJDM01	JADJDM01 sp016702705	95	96.35	95	d__Bacteria;p__Bacteroidota;c__Bacteroidia;o__AKYH767;f__B-17BO;g__JADJDM01;s__JADJDM01 sp016702705	96.35	d__Bacteria;p__Bacteroidota;c__Bacteroidia;o__AKYH767;f__B-17BO;g__JADJDM01;s__
MAG_528	OLB9	Illumina short reads	50.83	0.5	204	77406	2631615	35	16020	7020	50	149	Bacteria	Bacteroidota	Bacteroidia	Chitinophagales	Saprospiraceae	OLB9		N/A	N/A	95	d__Bacteria;p__Bacteroidota;c__Bacteroidia;o__Chitinophagales;f__Saprospiraceae;g__OLB9;s__OLB9 sp002482845	94.32	d__Bacteria;p__Bacteroidota;c__Bacteroidia;o__Chitinophagales;f__Saprospiraceae;g__OLB9;s__
MAG_529	Neisseria	Illumina short reads	50.8	0.71	406	12201	1178714	42.25	3012	1853	134	336	Bacteria	Pseudomonadota	Gammaproteobacteria	Burkholderiales	Neisseriaceae	Neisseria		N/A	N/A	N/A	N/A	N/A	d__Bacteria;p__Pseudomonadota;c__Gammaproteobacteria;o__Burkholderiales;f__Neisseriaceae;g__Neisseria;s__
MAG_530	Synergistes	Illumina short reads	50.79	3.39	378	11896	1067865	53.25	2914	1857	132	315	Bacteria	Synergistota	Synergistia	Synergistales	Synergistaceae	Synergistes		N/A	N/A	N/A	N/A	N/A	d__Bacteria;p__Synergistota;c__Synergistia;o__Synergistales;f__Synergistaceae;g__Synergistes;s__
MAG_531	f__UBA1568	Illumina short reads	50.71	0	151	17185	723883	52.98	6010	2644	39	111	Bacteria	Patescibacteria	Paceibacteria	Moranbacterales	UBA1568			N/A	N/A	N/A	N/A	N/A	d__Bacteria;p__Patescibacteria;c__Paceibacteria;o__Moranbacterales;f__UBA1568;g__;s__
MAG_532	f__	Illumina short reads	50.54	2	2467	12283	4804751	64.67	2084	1177	779	2025	Bacteria	Myxococcota	Bradymonadia	UBA4248				N/A	N/A	N/A	N/A	N/A	d__Bacteria;p__Myxococcota;c__Bradymonadia;o__UBA4248;f__;g__;s__
MAG_533	Nitrotoga sp016721605	Illumina short reads	50.51	1.34	261	46427	1417124	47.84	5623	3245	78	213	Bacteria	Pseudomonadota	Gammaproteobacteria	Burkholderiales	Gallionellaceae	Nitrotoga	Nitrotoga sp016721605	N/A	N/A	N/A	N/A	N/A	d__Bacteria;p__Pseudomonadota;c__Gammaproteobacteria;o__Burkholderiales;f__Rhodocyclaceae;g__Accumulibacter;s__
MAG_534	UBA2334	Illumina short reads	50.31	3.45	638	28610	3338508	60.95	5714	2922	182	514	Bacteria	Pseudomonadota	Gammaproteobacteria	Burkholderiales	Burkholderiaceae_B	UBA2334		N/A	N/A	95	d__Bacteria;p__Pseudomonadota;c__Gammaproteobacteria;o__Burkholderiales;f__Burkholderiaceae_B;g__UBA2334;s__UBA2334 sp002344885	80.5	d__Bacteria;p__Pseudomonadota;c__Gammaproteobacteria;o__Burkholderiales;f__Burkholderiaceae_B;g__UBA2334;s__
MAG_535	Accumulibacter necessarius	Illumina short reads	50.29	2.95	725	12208	2098258	61.42	3091	1745	224	595	Bacteria	Pseudomonadota	Gammaproteobacteria	Burkholderiales	Rhodocyclaceae	Accumulibacter	Accumulibacter necessarius	95	97	95	d__Bacteria;p__Pseudomonadota;c__Gammaproteobacteria;o__Burkholderiales;f__Rhodocyclaceae;g__Accumulibacter;s__Accumulibacter necessarius	97	d__Bacteria;p__Pseudomonadota;c__Gammaproteobacteria;o__Burkholderiales;f__Rhodocyclaceae;g__Accumulibacter;s__
MAG_536	f__UBA1924	Illumina short reads	50.09	2.27	398	35100	2195639	62.76	7201	2660	97	291	Bacteria	Planctomycetota	Phycisphaerae	Phycisphaerales	UBA1924			N/A	N/A	N/A	N/A	N/A	d__Bacteria;p__Planctomycetota;c__Phycisphaerae;o__Phycisphaerales;f__UBA1924;g__;s__
MAG_537	GCA-016700035	Nanopore long reads	50	0	25	47053	459741	48.12	25253	9208	8	19	Bacteria	Patescibacteria	Saccharimonadia	CAILAD01	GCA-016700035	GCA-016700035		N/A	N/A	95	d__Bacteria;p__Patescibacteria;c__Saccharimonadia;o__CAILAD01;f__GCA-016700035;g__GCA-016700035;s__GCA-016700035 sp016700035	79.68	d__Bacteria;p__Patescibacteria;c__Saccharimonadia;o__CAILAD01;f__GCA-016700035;g__GCA-016700035;s__
MAG_538	f__SZUA-47	Illumina short reads	49.88	6.58	174	19374	750758	47.64	4813	2523	53	139	Bacteria	Patescibacteria	Saccharimonadia	Saccharimonadales	SZUA-47			N/A	N/A	N/A	N/A	N/A	d__Bacteria;p__Patescibacteria;c__Saccharimonadia;o__Saccharimonadales;f__SZUA-47;g__;s__
MAG_539	JADMJV01	Illumina short reads	49.59	1.72	1976	13313	5596259	59.9	2921	1786	657	1635	Bacteria	Eremiobacterota	Xenobia	Xenobiales	JADMJV01	JADMJV01		N/A	N/A	95	d__Bacteria;p__Eremiobacterota;c__Xenobia;o__Xenobiales;f__JADMJV01;g__JADMJV01;s__JADMJV01 sp022842865	80.4	d__Bacteria;p__Eremiobacterota;c__Xenobia;o__Xenobiales;f__JADMJV01;g__JADMJV01;s__
MAG_540	Desulfovibrio	Illumina short reads	49.47	3.51	488	25359	2662171	56.81	6599	2885	132	370	Bacteria	Desulfobacterota	Desulfovibrionia	Desulfovibrionales	Desulfovibrionaceae	Desulfovibrio		N/A	N/A	95	d__Bacteria;p__Desulfobacterota;c__Desulfovibrionia;o__Desulfovibrionales;f__Desulfovibrionaceae;g__Desulfovibrio;s__Desulfovibrio sp009929215	89.42	d__Bacteria;p__Desulfobacterota;c__Desulfovibrionia;o__Desulfovibrionales;f__Desulfovibrionaceae;g__Desulfovibrio;s__
MAG_541	CAG-302 sp934162325	Illumina short reads	49.28	0	184	27384	1094831	26.06	7372	2972	43	131	Bacteria	Bacillota	Bacilli	RF39	UBA660	CAG-302	CAG-302 sp934162325	95	96.13	95	d__Bacteria;p__Bacillota;c__Bacilli;o__RF39;f__UBA660;g__CAG-302;s__CAG-302 sp001916775	95.48	d__Bacteria;p__Bacillota;c__Bacilli;o__RF39;f__UBA660;g__CAG-302;s__
MAG_542	WHSN01	Illumina short reads	49.14	1.72	932	25928	3510465	67.93	4227	2075	266	736	Bacteria	Acidobacteriota	Vicinamibacteria	Vicinamibacterales	UBA2999	WHSN01		N/A	N/A	95	d__Bacteria;p__Acidobacteriota;c__Vicinamibacteria;o__Vicinamibacterales;f__UBA2999;g__WHSN01;s__WHSN01 sp018268955	79.41	d__Bacteria;p__Acidobacteriota;c__Vicinamibacteria;o__Vicinamibacterales;f__UBA2999;g__WHSN01;s__
MAG_543	UBA6024	Nanopore long reads	49.06	0	76	114247	3004558	41.21	52277	23199	21	56	Bacteria	Bacteroidota	Bacteroidia	Bacteroidales	Prolixibacteraceae	UBA6024		N/A	N/A	N/A	N/A	N/A	d__Bacteria;p__Bacteroidota;c__Bacteroidia;o__Bacteroidales;f__Prolixibacteraceae;g__UBA6024;s__
MAG_544	UBA2316 sp017302835	Illumina short reads	48.78	4.02	851	23251	2283335	36.15	2699	1692	272	708	Bacteria	Bdellovibrionota	Bdellovibrionia	Bdellovibrionales	Bdellovibrionaceae	UBA2316	UBA2316 sp017302835	95	98.32	95	d__Bacteria;p__Bdellovibrionota;c__Bdellovibrionia;o__Bdellovibrionales;f__Bdellovibrionaceae;g__UBA2316;s__UBA2316 sp017302835	98.32	d__Bacteria;p__Bdellovibrionota;c__Bdellovibrionia;o__Bdellovibrionales;f__Bdellovibrionaceae;g__UBA2316;s__
MAG_545	40-80	Illumina short reads	48.28	0	531	17371	1602357	35.53	3164	1777	161	433	Bacteria	Bacteroidota	Bacteroidia	Flavobacteriales	Crocinitomicaceae	40-80		N/A	N/A	95	d__Bacteria;p__Bacteroidota;c__Bacteroidia;o__Flavobacteriales;f__Crocinitomicaceae;g__40-80;s__40-80 sp008017065	78.4	d__Bacteria;p__Bacteroidota;c__Bacteroidia;o__Flavobacteriales;f__Crocinitomicaceae;g__40-80;s__
MAG_546	B1	Illumina short reads	48.28	0	159	63871	2002579	37.07	16390	6648	41	121	Bacteria	Bacteroidota	Bacteroidia	NS11-12g	UKL13-3	B1		N/A	N/A	N/A	N/A	N/A	d__Bacteria;p__Bacteroidota;c__Bacteroidia;o__NS11-12g;f__UKL13-3;g__B1;s__
MAG_547	JAGOXX01 sp018059485	Illumina short reads	48.28	1.72	200	25081	904776	55.73	4953	2804	66	162	Bacteria	Pseudomonadota	Gammaproteobacteria	Enterobacterales_A	Aeromonadaceae	JAGOXX01	JAGOXX01 sp018059485	95	97.83	95	d__Bacteria;p__Pseudomonadota;c__Gammaproteobacteria;o__Enterobacterales_A;f__Aeromonadaceae;g__JAGOXX01;s__JAGOXX01 sp018059485	97.83	d__Bacteria;p__Pseudomonadota;c__Gammaproteobacteria;o__Enterobacterales_A;f__Aeromonadaceae;g__;s__
MAG_548	JADJOV01	Illumina short reads	48.27	8.05	599	28222	1983532	43.95	3536	1899	173	482	Bacteria	Bdellovibrionota	Bdellovibrionia	Bdellovibrionales	Bdellovibrionaceae	JADJOV01		N/A	N/A	95	d__Bacteria;p__Bdellovibrionota;c__Bdellovibrionia;o__Bdellovibrionales;f__Bdellovibrionaceae;g__JADJOV01;s__JADJOV01 sp016713585	94.99	d__Bacteria;p__Bdellovibrionota;c__Bdellovibrionia;o__Bdellovibrionales;f__Bdellovibrionaceae;g__JADJOV01;s__
MAG_549	f__GCA-2746535	Nanopore long reads	47.95	2.33	225	97903	4229184	34.76	27104	9427	51	152	Bacteria	Planctomycetota	GCA-2746535	GCA-2746535	GCA-2746535			N/A	N/A	95	d__Bacteria;p__Planctomycetota;c__GCA-2746535;o__GCA-2746535;f__GCA-2746535;g__GCA-2746535;s__GCA-2746535 sp002746535	75.09	d__Bacteria;p__Planctomycetota;c__GCA-2746535;o__GCA-2746535;f__GCA-2746535;g__;s__
MAG_550	UBA668	Illumina short reads	47.89	1.71	245	52498	2921919	69.01	13901	6436	65	185	Bacteria	Actinomycetota	Acidimicrobiia	Acidimicrobiales	Ilumatobacteraceae	UBA668		N/A	N/A	95	d__Bacteria;p__Actinomycetota;c__Acidimicrobiia;o__Acidimicrobiales;f__Ilumatobacteraceae;g__UBA668;s__UBA668 sp002299395	81.82	d__Bacteria;p__Actinomycetota;c__Acidimicrobiia;o__Acidimicrobiales;f__Ilumatobacteraceae;g__UBA668;s__
MAG_551	UBA956	Illumina short reads	47.79	0.68	690	11123	1905282	51.57	2867	1792	236	575	Bacteria	Verrucomicrobiota	Verrucomicrobiae	Verrucomicrobiales	Akkermansiaceae	UBA956		N/A	N/A	95	d__Bacteria;p__Verrucomicrobiota;c__Verrucomicrobiae;o__Verrucomicrobiales;f__Akkermansiaceae;g__UBA956;s__UBA956 sp002293145	80.34	d__Bacteria;p__Verrucomicrobiota;c__Verrucomicrobiae;o__Verrucomicrobiales;f__Akkermansiaceae;g__UBA956;s__
MAG_552	Ideonella	Illumina short reads	47.59	0	86	86938	1786873	66.71	26648	10970	22	61	Bacteria	Pseudomonadota	Gammaproteobacteria	Burkholderiales	Burkholderiaceae_B	Ideonella		N/A	N/A	95	d__Bacteria;p__Pseudomonadota;c__Gammaproteobacteria;o__Burkholderiales;f__Burkholderiaceae_B;g__Ideonella;s__Ideonella sp018780145	90.21	d__Bacteria;p__Pseudomonadota;c__Gammaproteobacteria;o__Burkholderiales;f__Burkholderiaceae_B;g__Ideonella;s__
MAG_553	CAIVPM01	Nanopore long reads	47.46	4.68	51	135805	2521585	34.73	70709	26703	13	38	Bacteria	Bacteroidota	Bacteroidia	Chitinophagales	Chitinophagaceae	CAIVPM01		N/A	N/A	95	d__Bacteria;p__Bacteroidota;c__Bacteroidia;o__Chitinophagales;f__Chitinophagaceae;g__CAIVPM01;s__CAIVPM01 sp018335935	77.47	d__Bacteria;p__Bacteroidota;c__Bacteroidia;o__Chitinophagales;f__Chitinophagaceae;g__CAIVPM01;s__
MAG_554	JADKHR01	Illumina short reads	47.44	0.91	231	12259	675312	58.48	3194	1737	72	189	Bacteria	Elusimicrobiota	Elusimicrobia	FEN-1173	FEN-1173	JADKHR01		N/A	N/A	95	d__Bacteria;p__Elusimicrobiota;c__Elusimicrobia;o__FEN-1173;f__FEN-1173;g__JADKHR01;s__JADKHR01 sp016714745	80.95	d__Bacteria;p__Elusimicrobiota;c__Elusimicrobia;o__FEN-1173;f__FEN-1173;g__JADKHR01;s__
MAG_555	f__Fen-336	Illumina short reads	47.44	3.42	870	24081	3834416	71.64	4459	2804	287	726	Bacteria	Acidobacteriota	Vicinamibacteria	Fen-336	Fen-336			N/A	N/A	95	d__Bacteria;p__Acidobacteriota;c__Vicinamibacteria;o__Fen-336;f__Fen-336;g__CADEEV01;s__CADEEV01 sp902826455	77.46	d__Bacteria;p__Acidobacteriota;c__Vicinamibacteria;o__Fen-336;f__Fen-336;g__;s__
MAG_556	SCN-69-37	Illumina short reads	47.34	1.72	522	41467	2626427	65.8	6003	2673	131	395	Bacteria	Acidobacteriota	Vicinamibacteria	Vicinamibacterales	SCN-69-37	SCN-69-37		N/A	N/A	95	d__Bacteria;p__Acidobacteriota;c__Vicinamibacteria;o__Vicinamibacterales;f__SCN-69-37;g__SCN-69-37;s__SCN-69-37 sp001724025	78.47	d__Bacteria;p__Acidobacteriota;c__Vicinamibacteria;o__Vicinamibacterales;f__SCN-69-37;g__SCN-69-37;s__
MAG_557	JAAFJT01	Illumina short reads	47.18	1.72	1313	6656	2917199	39.89	2194	1598	493	1125	Bacteria	Bacteroidota	Bacteroidia	Chitinophagales	Saprospiraceae	JAAFJT01		N/A	N/A	95	d__Bacteria;p__Bacteroidota;c__Bacteroidia;o__Chitinophagales;f__Saprospiraceae;g__JAAFJT01;s__JAAFJT01 sp016787525	78.62	d__Bacteria;p__Bacteroidota;c__Bacteroidia;o__Chitinophagales;f__Saprospiraceae;g__JAAFJT01;s__
MAG_558	OLB14 sp016718275	Illumina short reads	47.05	5.79	896	11639	2685375	50.97	3141	1836	283	736	Bacteria	Chloroflexota	Anaerolineae	Anaerolineales	EnvOPS12	OLB14	OLB14 sp016718275	95	97.74	95	d__Bacteria;p__Chloroflexota;c__Anaerolineae;o__Anaerolineales;f__EnvOPS12;g__OLB14;s__OLB14 sp016718275	97.74	d__Bacteria;p__Chloroflexota;c__Anaerolineae;o__Anaerolineales;f__EnvOPS12;g__OLB14;s__
MAG_559	Aquella sp003538525	Illumina short reads	46.93	3.51	475	11577	1146805	38.36	2387	1621	169	402	Bacteria	Pseudomonadota	Gammaproteobacteria	Burkholderiales	UBA11063	Aquella	Aquella sp003538525	95	96.98	95	d__Bacteria;p__Pseudomonadota;c__Gammaproteobacteria;o__Burkholderiales;f__UBA11063;g__Aquella;s__Aquella sp003538525	96.98	d__Bacteria;p__Pseudomonadota;c__Gammaproteobacteria;o__Burkholderiales;f__UBA11063;g__Aquella;s__
MAG_560	Propionivibrio aalborgensis	Illumina short reads	46.91	2.32	295	14584	1413176	57.23	4985	3045	100	245	Bacteria	Pseudomonadota	Gammaproteobacteria	Burkholderiales	Rhodocyclaceae	Propionivibrio	Propionivibrio aalborgensis	N/A	N/A	N/A	N/A	N/A	d__Bacteria;p__Pseudomonadota;c__Gammaproteobacteria;o__Burkholderiales;f__Rhodocyclaceae;g__Methyloversatilis;s__
MAG_561	UBA6024	Illumina short reads	46.72	0	273	27129	2141691	41.62	8812	4589	82	216	Bacteria	Bacteroidota	Bacteroidia	Bacteroidales	Prolixibacteraceae	UBA6024		N/A	N/A	95	d__Bacteria;p__Bacteroidota;c__Bacteroidia;o__Bacteroidales;f__Prolixibacteraceae;g__UBA6024;s__UBA6024 sp003537645	91.08	d__Bacteria;p__Bacteroidota;c__Bacteroidia;o__Bacteroidales;f__Prolixibacteraceae;g__UBA6024;s__
MAG_562	Flavobacterium	Nanopore long reads	46.55	5.17	51	154114	2468371	33.73	82304	22497	11	36	Bacteria	Bacteroidota	Bacteroidia	Flavobacteriales	Flavobacteriaceae	Flavobacterium		N/A	N/A	95	d__Bacteria;p__Bacteroidota;c__Bacteroidia;o__Flavobacteriales;f__Flavobacteriaceae;g__Flavobacterium;s__Flavobacterium sp017989775	81.48	d__Bacteria;p__Bacteroidota;c__Bacteroidia;o__Flavobacteriales;f__Flavobacteriaceae;g__Flavobacterium;s__
MAG_563	Rugosibacter sp002422995	Illumina short reads	46.55	0	70	30503	881745	51.14	14028	7568	22	57	Bacteria	Pseudomonadota	Gammaproteobacteria	Burkholderiales	Rhodocyclaceae	Rugosibacter	Rugosibacter sp002422995	95	96.34	95	d__Bacteria;p__Pseudomonadota;c__Gammaproteobacteria;o__Burkholderiales;f__Rhodocyclaceae;g__Rugosibacter;s__Rugosibacter sp002422995	96.34	d__Bacteria;p__Pseudomonadota;c__Gammaproteobacteria;o__Burkholderiales;f__Rhodocyclaceae;g__Rugosibacter;s__
MAG_564	Rubrivivax sp016707445	Illumina short reads	46.55	0	487	23134	2759395	67.79	6226	3229	143	382	Bacteria	Pseudomonadota	Gammaproteobacteria	Burkholderiales	Burkholderiaceae_B	Rubrivivax	Rubrivivax sp016707445	95	99.3	95	d__Bacteria;p__Pseudomonadota;c__Gammaproteobacteria;o__Burkholderiales;f__Burkholderiaceae_B;g__Rubrivivax;s__Rubrivivax sp016707445	99.3	d__Bacteria;p__Pseudomonadota;c__Gammaproteobacteria;o__Burkholderiales;f__Burkholderiaceae_B;g__Rubrivivax;s__
MAG_565	f__SG8-38	Illumina short reads	46.25	0.65	794	10045	2087991	66.31	2682	1741	277	665	Bacteria	Myxococcota	Polyangia	Polyangiales	SG8-38			N/A	N/A	N/A	N/A	N/A	d__Bacteria;p__Myxococcota;c__Polyangia;o__Polyangiales;f__SG8-38;g__;s__
MAG_566	RBG-16-40-8	Nanopore long reads	46.17	5.72	188	75488	2691689	43.74	18531	7650	46	133	Bacteria	Bdellovibrionota	Bdellovibrionia	Bdellovibrionales	UBA6776	RBG-16-40-8		N/A	N/A	95	d__Bacteria;p__Bdellovibrionota;c__Bdellovibrionia;o__Bdellovibrionales;f__UBA6776;g__RBG-16-40-8;s__RBG-16-40-8 sp020434645	78.32	d__Bacteria;p__Bdellovibrionota;c__Bdellovibrionia;o__Bdellovibrionales;f__UBA6776;g__RBG-16-40-8;s__
MAG_567	Flavobacterium	Nanopore long reads	46	0	110	93830	1873451	35.71	32800	8529	19	67	Bacteria	Bacteroidota	Bacteroidia	Flavobacteriales	Flavobacteriaceae	Flavobacterium		N/A	N/A	N/A	N/A	N/A	d__Bacteria;p__Bacteroidota;c__Bacteroidia;o__Flavobacteriales;f__Flavobacteriaceae;g__Flavobacterium;s__
MAG_568	JADJQN01 sp016712745	Illumina short reads	45.83	0.41	898	12460	2473749	60.93	2852	1744	298	746	Bacteria	Myxococcota	Polyangia	Polyangiales	JADJQN01	JADJQN01	JADJQN01 sp016712745	95	99.47	95	d__Bacteria;p__Myxococcota;c__Polyangia;o__Polyangiales;f__JADJQN01;g__JADJQN01;s__JADJQN01 sp016712745	99.47	d__Bacteria;p__Myxococcota;c__Polyangia;o__Polyangiales;f__JADJQN01;g__;s__
MAG_569	CAMDFR01	Illumina short reads	45.77	0	96	58329	1805346	30.18	21038	11037	28	75	Bacteria	Bacteroidota	Bacteroidia	Chitinophagales	CAMDFR01	CAMDFR01		N/A	N/A	95	d__Bacteria;p__Bacteroidota;c__Bacteroidia;o__Chitinophagales;f__CAMDFR01;g__CAMDFR01;s__CAMDFR01 sp945860705	78.03	d__Bacteria;p__Bacteroidota;c__Bacteroidia;o__Chitinophagales;f__CAMDFR01;g__CAMDFR01;s__
MAG_570	Cloacibacterium	Illumina short reads	45.69	0	243	26972	1371217	32.14	6755	3083	71	188	Bacteria	Bacteroidota	Bacteroidia	Flavobacteriales	Weeksellaceae	Cloacibacterium		N/A	N/A	95	d__Bacteria;p__Bacteroidota;c__Bacteroidia;o__Flavobacteriales;f__Weeksellaceae;g__Cloacibacterium;s__Cloacibacterium sp002337005	92.74	d__Bacteria;p__Bacteroidota;c__Bacteroidia;o__Flavobacteriales;f__Weeksellaceae;g__Cloacibacterium;s__
MAG_571	OLB19	Illumina short reads	45.52	0.17	54	26986	527120	40.49	11537	5886	17	42	Bacteria	Patescibacteria	Paceibacteria	UBA9983_A	UBA918	OLB19		N/A	N/A	N/A	N/A	N/A	d__Bacteria;p__Patescibacteria;c__Paceibacteria;o__UBA9983_A;f__UBA918;g__OLB19;s__
MAG_572	JAFGUR01	Illumina short reads	45.46	5.62	2207	9020	4935831	25.92	2195	1600	819	1889	Bacteria	Fusobacteriota	Fusobacteriia	Fusobacteriales	Fusobacteriaceae	JAFGUR01		N/A	N/A	95	d__Bacteria;p__Fusobacteriota;c__Fusobacteriia;o__Fusobacteriales;f__Fusobacteriaceae;g__JAFGUR01;s__JAFGUR01 sp017988045	96.39	d__Bacteria;p__Fusobacteriota;c__Fusobacteriia;o__Fusobacteriales;f__Fusobacteriaceae;g__JAFGUR01;s__
MAG_573	Sulfuritalea sp021413665	Illumina short reads	45.17	5.17	190	36969	1863680	63.9	11586	5282	50	143	Bacteria	Pseudomonadota	Gammaproteobacteria	Burkholderiales	Rhodocyclaceae	Sulfuritalea	Sulfuritalea sp021413665	95	96.71	95	d__Bacteria;p__Pseudomonadota;c__Gammaproteobacteria;o__Burkholderiales;f__Rhodocyclaceae;g__Sulfuritalea;s__Sulfuritalea sp021413665	96.71	d__Bacteria;p__Pseudomonadota;c__Gammaproteobacteria;o__Burkholderiales;f__Rhodocyclaceae;g__Sulfuritalea;s__
MAG_574	Aquabacterium_A sp017999135	Illumina short reads	45.14	0	586	36907	3228797	71	6263	3071	172	471	Bacteria	Pseudomonadota	Gammaproteobacteria	Burkholderiales	Burkholderiaceae_B	Aquabacterium_A	Aquabacterium_A sp017999135	95	97.89	95	d__Bacteria;p__Pseudomonadota;c__Gammaproteobacteria;o__Burkholderiales;f__Burkholderiaceae_B;g__Aquabacterium_A;s__Aquabacterium_A sp017999135	97.89	d__Bacteria;p__Pseudomonadota;c__Gammaproteobacteria;o__Burkholderiales;f__Burkholderiaceae_B;g__Aquabacterium_A;s__
MAG_575	Turneriella	Illumina short reads	45.13	1.31	705	15797	2325152	53.97	3631	1957	220	571	Bacteria	Spirochaetota	Leptospirae	Turneriellales	Turneriellaceae	Turneriella		N/A	N/A	95	d__Bacteria;p__Spirochaetota;c__Leptospirae;o__Turneriellales;f__Turneriellaceae;g__Turneriella;s__Turneriella sp016788945	77.2	d__Bacteria;p__Spirochaetota;c__Leptospirae;o__Turneriellales;f__Turneriellaceae;g__Turneriella;s__
MAG_576	Propionivibrio sp017990155	Illumina short reads	45.04	4.58	265	29620	1404231	60.68	5669	2961	73	214	Bacteria	Pseudomonadota	Gammaproteobacteria	Burkholderiales	Rhodocyclaceae	Propionivibrio	Propionivibrio sp017990155	N/A	N/A	95	d__Bacteria;p__Bacillota_A;c__Clostridia;o__Lachnospirales;f__Lachnospiraceae;g__CAG-791;s__CAG-791 sp012512995	94.27	d__Bacteria;p__Bacillota_A;c__Clostridia;o__Lachnospirales;f__Lachnospiraceae;g__CAG-791;s__
MAG_577	Minicystis	Illumina short reads	44.18	0	692	19265	3535641	71.45	5588	3121	215	545	Bacteria	Myxococcota	Polyangia	Polyangiales	Polyangiaceae	Minicystis		N/A	N/A	95	d__Bacteria;p__Myxococcota;c__Polyangia;o__Polyangiales;f__Polyangiaceae;g__Minicystis;s__Minicystis rosea	81.01	d__Bacteria;p__Myxococcota;c__Polyangia;o__Polyangiales;f__Polyangiaceae;g__Minicystis;s__
MAG_578	JADJTE01	Illumina short reads	44.14	1.72	1622	5687	2467235	42.58	1506	1078	600	1385	Bacteria	Bacteroidota	Bacteroidia	Chitinophagales	UBA2359	JADJTE01		N/A	N/A	95	d__Bacteria;p__Bacteroidota;c__Bacteroidia;o__Chitinophagales;f__UBA2359;g__JADJTE01;s__JADJTE01 sp016711295	78.13	d__Bacteria;p__Bacteroidota;c__Bacteroidia;o__Chitinophagales;f__UBA2359;g__JADJTE01;s__
MAG_579	f__UBA2400	Illumina short reads	44.12	3.45	348	16081	1298530	58.29	4239	1993	98	273	Bacteria	Pseudomonadota	Alphaproteobacteria	UBA2400	UBA2400			N/A	N/A	95	d__Bacteria;p__Pseudomonadota;c__Alphaproteobacteria;o__UBA2400;f__UBA2400;g__UBA2400;s__UBA2400 sp002343265	76.64	d__Bacteria;p__Pseudomonadota;c__Alphaproteobacteria;o__UBA2400;f__UBA2400;g__;s__
MAG_580	Sulfurospirillum	Illumina short reads	44.09	1.47	294	35098	1412020	37.11	4867	2820	85	241	Bacteria	Campylobacterota	Campylobacteria	Campylobacterales	Sulfurospirillaceae	Sulfurospirillum		N/A	N/A	95	d__Bacteria;p__Campylobacterota;c__Campylobacteria;o__Campylobacterales;f__Sulfurospirillaceae;g__Sulfurospirillum;s__Sulfurospirillum sp019162915	80.75	d__Bacteria;p__Campylobacterota;c__Campylobacteria;o__Campylobacterales;f__Sulfurospirillaceae;g__Sulfurospirillum;s__
MAG_581	Pseudobdellovibrio	Nanopore long reads	43.86	0	48	78361	1553654	38.01	40785	17350	14	38	Bacteria	Bdellovibrionota	Bdellovibrionia	Bdellovibrionales	Bdellovibrionaceae	Pseudobdellovibrio		N/A	N/A	N/A	N/A	N/A	d__Bacteria;p__Bdellovibrionota;c__Bdellovibrionia;o__Bdellovibrionales;f__Bdellovibrionaceae;g__Pseudobdellovibrio;s__
MAG_582	V1-33	Illumina short reads	43.71	2.59	2180	10904	4731993	61.66	2455	1179	590	1742	Bacteria	Verrucomicrobiota	Verrucomicrobiae	Verrucomicrobiales	V1-33	V1-33		N/A	N/A	95	d__Bacteria;p__Verrucomicrobiota;c__Verrucomicrobiae;o__Verrucomicrobiales;f__V1-33;g__V1-33;s__V1-33 sp945861415	76.94	d__Bacteria;p__Verrucomicrobiota;c__Verrucomicrobiae;o__Verrucomicrobiales;f__V1-33;g__V1-33;s__
MAG_583	Cypionkella	Illumina short reads	43.26	3.45	451	12449	1455709	59.49	3498	1878	139	365	Bacteria	Pseudomonadota	Alphaproteobacteria	Rhodobacterales	Rhodobacteraceae	Cypionkella		N/A	N/A	95	d__Bacteria;p__Pseudomonadota;c__Alphaproteobacteria;o__Rhodobacterales;f__Rhodobacteraceae;g__Cypionkella;s__Cypionkella sp018063485	83.8	d__Bacteria;p__Pseudomonadota;c__Alphaproteobacteria;o__Rhodobacterales;f__Rhodobacteraceae;g__Cypionkella;s__
MAG_584	Inhella	Illumina short reads	43.1	1.72	223	26482	1758276	70.7	9239	4695	67	177	Bacteria	Pseudomonadota	Gammaproteobacteria	Burkholderiales	Burkholderiaceae_B	Inhella		N/A	N/A	95	d__Bacteria;p__Pseudomonadota;c__Gammaproteobacteria;o__Burkholderiales;f__Burkholderiaceae_B;g__Inhella;s__Inhella sp017302655	82.61	d__Bacteria;p__Pseudomonadota;c__Gammaproteobacteria;o__Burkholderiales;f__Burkholderiaceae_B;g__Inhella;s__
MAG_585	UBA2658	Illumina short reads	42.82	2.59	249	19744	967601	49.82	4710	1925	63	193	Bacteria	Bacillota	Clostridia	Oscillospirales	Oscillospiraceae	UBA2658		N/A	N/A	95	d__Bacteria;p__Bacillota_A;c__Clostridia;o__Oscillospirales;f__Oscillospiraceae;g__UBA2658;s__UBA2658 sp009929315	85.22	d__Bacteria;p__Bacillota_A;c__Clostridia;o__Oscillospirales;f__Oscillospiraceae;g__UBA2658;s__
MAG_586	JAAYUD01	Illumina short reads	42.66	3.17	452	9474	1312974	39.45	3026	1900	157	376	Bacteria	Bacteroidota	Bacteroidia	Bacteroidales	Bacteroidaceae	JAAYUD01		N/A	N/A	95	d__Bacteria;p__Bacteroidota;c__Bacteroidia;o__Bacteroidales;f__Bacteroidaceae;g__JAAYUD01;s__JAAYUD01 sp012517855	93.43	d__Bacteria;p__Bacteroidota;c__Bacteroidia;o__Bacteroidales;f__Bacteroidaceae;g__JAAYUD01;s__
MAG_587	f__JABCZZ01	Illumina short reads	42.46	1.08	349	8171	955922	54.17	2812	1806	121	292	Bacteria	Pseudomonadota	Alphaproteobacteria	Rickettsiales	JABCZZ01			N/A	N/A	N/A	N/A	N/A	d__Bacteria;p__Pseudomonadota;c__Alphaproteobacteria;o__Rickettsiales;f__JABCZZ01;g__;s__
MAG_588	Flavobacterium sp017997335	Illumina short reads	42.41	0	179	28745	1502862	34.58	9867	4825	56	141	Bacteria	Bacteroidota	Bacteroidia	Flavobacteriales	Flavobacteriaceae	Flavobacterium	Flavobacterium sp017997335	95	98.73	95	d__Bacteria;p__Bacteroidota;c__Bacteroidia;o__Flavobacteriales;f__Flavobacteriaceae;g__Flavobacterium;s__Flavobacterium sp017997335	98.73	d__Bacteria;p__Bacteroidota;c__Bacteroidia;o__Flavobacteriales;f__Flavobacteriaceae;g__Flavobacterium;s__
MAG_589	JADJCH01	Illumina short reads	42.41	0	247	30983	2154002	70.74	10616	4674	65	182	Bacteria	Pseudomonadota	Gammaproteobacteria	Burkholderiales	Burkholderiaceae_B	JADJCH01		N/A	N/A	95	d__Bacteria;p__Pseudomonadota;c__Gammaproteobacteria;o__Burkholderiales;f__Burkholderiaceae_B;g__JADJCH01;s__JADJCH01 sp023734135	85.37	d__Bacteria;p__Pseudomonadota;c__Gammaproteobacteria;o__Burkholderiales;f__Burkholderiaceae_B;g__JADJCH01;s__
MAG_590	Damh-18	Illumina short reads	42.41	8.6	190	13830	583334	45.29	3758	1523	51	145	Bacteria	Patescibacteria	Paceibacteria	UBA9983_A	UBA918	Damh-18		N/A	N/A	95	d__Bacteria;p__Patescibacteria;c__Paceibacteria;o__UBA9983_A;f__UBA918;g__Damh-18;s__Damh-18 sp016699245	87.35	d__Bacteria;p__Patescibacteria;c__Paceibacteria;o__UBA9983_A;f__UBA918;g__Damh-18;s__
MAG_591	UBA2475	Nanopore long reads	42.24	6.03	194	66740	2451703	35.94	16409	7217	52	140	Bacteria	Bacteroidota	Bacteroidia	AKYH767	B-17BO	UBA2475		N/A	N/A	N/A	N/A	N/A	d__Bacteria;p__Bacteroidota;c__Bacteroidia;o__AKYH767;f__B-17BO;g__UBA2475;s__
MAG_592	CAIMTB01	Illumina short reads	42.24	0	212	67392	2659360	63.68	14356	7193	63	164	Bacteria	Verrucomicrobiota	Verrucomicrobiae	Pedosphaerales	CAIMTB01	CAIMTB01		N/A	N/A	95	d__Bacteria;p__Verrucomicrobiota;c__Verrucomicrobiae;o__Pedosphaerales;f__CAIMTB01;g__CAIMTB01;s__CAIMTB01 sp903844265	76.83	d__Bacteria;p__Verrucomicrobiota;c__Verrucomicrobiae;o__Pedosphaerales;f__CAIMTB01;g__CAIMTB01;s__
MAG_593	CHPMRC01	Illumina short reads	42.02	0.74	234	9017	791570	36.2	3754	2014	75	189	Bacteria	Bacteroidota	Bacteroidia	Chitinophagales	JADJOU01	CHPMRC01		N/A	N/A	N/A	N/A	N/A	d__Bacteria;p__Bacteroidota;c__Bacteroidia;o__Chitinophagales;f__JADJOU01;g__CHPMRC01;s__
MAG_594	f__UBA7985	Nanopore long reads	41.94	1.08	35	107281	862923	42	33338	11340	7	24	Bacteria	Pseudomonadota	Alphaproteobacteria	UBA7985	UBA7985			N/A	N/A	N/A	N/A	N/A	d__Bacteria;p__Pseudomonadota;c__Alphaproteobacteria;o__UBA7985;f__UBA7985;g__;s__
MAG_595	GCA-2402195	Illumina short reads	41.9	3.51	314	30454	1220876	33.37	4676	2003	74	235	Bacteria	Pseudomonadota	Alphaproteobacteria	Rickettsiales	Rickettsiaceae	GCA-2402195		N/A	N/A	95	d__Bacteria;p__Pseudomonadota;c__Alphaproteobacteria;o__Rickettsiales;f__Rickettsiaceae;g__GCA-2402195;s__GCA-2402195 sp024236375	78.54	d__Bacteria;p__Pseudomonadota;c__Alphaproteobacteria;o__Rickettsiales;f__Rickettsiaceae;g__GCA-2402195;s__
MAG_596	JADJNW01	Illumina short reads	41.79	8.57	2391	19345	3992275	45.35	1642	1095	797	2010	Bacteria	Bacteroidota	Bacteroidia	Chitinophagales	Saprospiraceae	JADJNW01		N/A	N/A	95	d__Bacteria;p__Bacteroidota;c__Bacteroidia;o__Chitinophagales;f__Saprospiraceae;g__JADJNW01;s__JADJNW01 sp016714085	75.46	d__Bacteria;p__Bacteroidota;c__Bacteroidia;o__Chitinophagales;f__Saprospiraceae;g__JADJNW01;s__
MAG_597	UBA4179 sp002381125	Illumina short reads	41.72	4.74	295	6765	728489	41	2513	1739	110	250	Bacteria	Bacteroidota	Bacteroidia	Bacteroidales	Dysgonomonadaceae	UBA4179	UBA4179 sp002381125	95	97.2	95	d__Bacteria;p__Bacteroidota;c__Bacteroidia;o__Bacteroidales;f__Dysgonomonadaceae;g__UBA4179;s__UBA4179 sp002381125	97.2	d__Bacteria;p__Bacteroidota;c__Bacteroidia;o__Bacteroidales;f__Dysgonomonadaceae;g__UBA4179;s__
MAG_598	UBA7703	Illumina short reads	41.6	0.35	110	24061	903276	56.3	9474	4657	34	88	Bacteria	Bacillota	Clostridia	Christensenellales	CAG-138	UBA7703		N/A	N/A	N/A	N/A	N/A	d__Bacteria;p__Bacillota_A;c__Clostridia;o__Christensenellales;f__CAG-138;g__UBA7703;s__
MAG_599	Caedimonas varicaedens	Illumina short reads	41.38	1.72	96	21604	513811	42.25	5859	3294	32	78	Bacteria	Pseudomonadota	Alphaproteobacteria	Caedimonadales	Caedimonadaceae	Caedimonas	Caedimonas varicaedens	95	97.68	95	d__Bacteria;p__Pseudomonadota;c__Alphaproteobacteria;o__Caedimonadales;f__Caedimonadaceae;g__Caedimonas;s__Caedimonas varicaedens	97.68	d__Bacteria;p__Pseudomonadota;c__Alphaproteobacteria;o__Caedimonadales;f__Caedimonadaceae;g__Caedimonas;s__
MAG_600	Propionivibrio sp017995515	Illumina short reads	41.38	0	224	26830	1754622	63.2	9547	4473	65	170	Bacteria	Pseudomonadota	Gammaproteobacteria	Burkholderiales	Rhodocyclaceae	Propionivibrio	Propionivibrio sp017995515	95	98.8	95	d__Bacteria;p__Pseudomonadota;c__Gammaproteobacteria;o__Burkholderiales;f__Rhodocyclaceae;g__Propionivibrio;s__Propionivibrio sp017995515	98.8	d__Bacteria;p__Pseudomonadota;c__Gammaproteobacteria;o__Burkholderiales;f__Rhodocyclaceae;g__Propionivibrio;s__
MAG_601	Propionivibrio (MAG_601)	Illumina short reads	41.29	3.77	468	36351	2582536	56.43	6068	3066	134	376	Bacteria	Pseudomonadota	Gammaproteobacteria	Burkholderiales	Rhodocyclaceae	Propionivibrio		N/A	N/A	95	d__Bacteria;p__Pseudomonadota;c__Gammaproteobacteria;o__Burkholderiales;f__Rhodocyclaceae;g__Propionivibrio;s__Propionivibrio aalborgensis	89.02	d__Bacteria;p__Pseudomonadota;c__Gammaproteobacteria;o__Burkholderiales;f__Rhodocyclaceae;g__Propionivibrio;s__
MAG_602	SXXK01	Illumina short reads	41.15	1.12	1121	12027	3341610	53.88	3155	1865	373	922	Bacteria	Planctomycetota	Planctomycetia	Planctomycetales	Planctomycetaceae	SXXK01		N/A	N/A	N/A	N/A	N/A	d__Bacteria;p__Planctomycetota;c__Planctomycetia;o__Planctomycetales;f__Planctomycetaceae;g__SXXK01;s__
MAG_603	Azonexus	Illumina short reads	41.08	3.08	398	11155	1280208	58.05	3524	1902	126	323	Bacteria	Pseudomonadota	Gammaproteobacteria	Burkholderiales	Rhodocyclaceae	Azonexus		N/A	N/A	N/A	N/A	N/A	d__Bacteria;p__Pseudomonadota;c__Gammaproteobacteria;o__Burkholderiales;f__Rhodocyclaceae;g__Azonexus;s__
MAG_604	f__Myxococcaceae	Illumina short reads	40.98	0.36	1647	5855	2755744	61.3	1694	1121	583	1387	Bacteria	Myxococcota	Myxococcia	Myxococcales	Myxococcaceae			N/A	N/A	N/A	N/A	N/A	d__Bacteria;p__Myxococcota;c__Myxococcia;o__Myxococcales;f__Myxococcaceae;g__;s__
MAG_605	f__Synergistaceae	Illumina short reads	40.68	0	83	83757	1206188	47.43	22022	6465	16	53	Bacteria	Synergistota	Synergistia	Synergistales	Synergistaceae			N/A	N/A	N/A	N/A	N/A	d__Bacteria;p__Synergistota;c__Synergistia;o__Synergistales;f__Synergistaceae;g__;s__
MAG_606	JADLGJ01	Illumina short reads	40.67	0	240	17460	973155	40.66	4454	2467	77	192	Bacteria	Omnitrophota	Koll11	Zapsychrales	JANLHA01	JADLGJ01		N/A	N/A	95	d__Bacteria;p__Omnitrophota;c__Koll11;o__Zapsychrales;f__JANLHA01;g__JADLGJ01;s__JADLGJ01 sp020632555	89.01	d__Bacteria;p__Omnitrophota;c__Koll11;o__Zapsychrales;f__JANLHA01;g__JADLGJ01;s__
MAG_607	JABMMZ01	Nanopore long reads	40.67	0.66	41	109757	1733891	31.24	53299	21586	12	31	Bacteria	Bacteroidota	Bacteroidia	NS11-12g	UBA955	JABMMZ01		N/A	N/A	95	d__Bacteria;p__Bacteroidota;c__Bacteroidia;o__NS11-12g;f__UBA955;g__JABMMZ01;s__JABMMZ01 sp013205405	79.45	d__Bacteria;p__Bacteroidota;c__Bacteroidia;o__NS11-12g;f__UBA955;g__JABMMZ01;s__
MAG_608	JAKVKY01	Illumina short reads	40.35	3.51	652	7708	1182366	50.88	1865	1120	210	540	Bacteria	Bacillota	Negativicutes	Acidaminococcales	Acidaminococcaceae	JAKVKY01		N/A	N/A	95	d__Bacteria;p__Bacillota_C;c__Negativicutes;o__Acidaminococcales;f__Acidaminococcaceae;g__JAKVKY01;s__JAKVKY01 sp022484685	87.6	d__Bacteria;p__Bacillota_C;c__Negativicutes;o__Acidaminococcales;f__Acidaminococcaceae;g__JAKVKY01;s__
MAG_609	JALCSJ01	Illumina short reads	40.35	6.14	134	46791	861983	41.09	8712	2771	28	93	Bacteria	Bacillota	Negativicutes	Acidaminococcales	Acidaminococcaceae	JALCSJ01		N/A	N/A	95	d__Bacteria;p__Bacillota_C;c__Negativicutes;o__Acidaminococcales;f__Acidaminococcaceae;g__JALCSJ01;s__JALCSJ01 sp022653215	91.48	d__Bacteria;p__Bacillota_C;c__Negativicutes;o__Acidaminococcales;f__Acidaminococcaceae;g__JALCSJ01;s__
MAG_610	UBA2377	Illumina short reads	40.35	0	110	50077	1421522	64.6	15231	6877	32	84	Bacteria	Verrucomicrobiota	Verrucomicrobiae	Opitutales	Opitutaceae	UBA2377		N/A	N/A	95	d__Bacteria;p__Verrucomicrobiota;c__Verrucomicrobiae;o__Opitutales;f__Opitutaceae;g__UBA2377;s__UBA2377 sp017988885	79.76	d__Bacteria;p__Verrucomicrobiota;c__Verrucomicrobiae;o__Opitutales;f__Opitutaceae;g__UBA2377;s__
MAG_611	SXXK01	Illumina short reads	40.15	1.56	1055	9825	2968915	52.48	3055	1741	350	872	Bacteria	Planctomycetota	Planctomycetia	Planctomycetales	Planctomycetaceae	SXXK01		N/A	N/A	N/A	N/A	N/A	d__Bacteria;p__Planctomycetota;c__Planctomycetia;o__Planctomycetales;f__Planctomycetaceae;g__SXXK01;s__
MAG_612	f__Aminobacteriaceae	Illumina short reads	40.03	0	412	7016	967351	60.89	2332	1626	151	351	Bacteria	Synergistota	Synergistia	Synergistales	Aminobacteriaceae			N/A	N/A	N/A	N/A	N/A	d__Bacteria;p__Synergistota;c__Synergistia;o__Synergistales;f__Aminobacteriaceae;g__;s__
MAG_613	Pseudoflavonifractor	Illumina short reads	39.98	0	293	9962	785580	58.66	2743	1797	103	246	Bacteria	Bacillota	Clostridia	Oscillospirales	Oscillospiraceae	Pseudoflavonifractor		N/A	N/A	95	d__Bacteria;p__Bacillota_A;c__Clostridia;o__Oscillospirales;f__Oscillospiraceae;g__Pseudoflavonifractor;s__Pseudoflavonifractor sp900079765	80.58	d__Bacteria;p__Bacillota_A;c__Clostridia;o__Oscillospirales;f__Oscillospiraceae;g__Pseudoflavonifractor;s__
MAG_614	Luteolibacter	Illumina short reads	39.92	1.7	673	8923	1767360	60.06	2689	1726	235	564	Bacteria	Verrucomicrobiota	Verrucomicrobiae	Verrucomicrobiales	Akkermansiaceae	Luteolibacter		N/A	N/A	N/A	N/A	N/A	d__Bacteria;p__Verrucomicrobiota;c__Verrucomicrobiae;o__Verrucomicrobiales;f__Akkermansiaceae;g__Luteolibacter;s__
MAG_615	Ga0074137	Illumina short reads	39.79	0	468	22348	1903295	53.1	4330	2437	143	371	Bacteria	Bdellovibrionota	Bdellovibrionia	Bdellovibrionales	JAMPXM01	Ga0074137		N/A	N/A	95	d__Bacteria;p__Bdellovibrionota;c__Bdellovibrionia;o__Bdellovibrionales;f__JAMPXM01;g__Ga0074137;s__Ga0074137 sp022843085	78.37	d__Bacteria;p__Bdellovibrionota;c__Bdellovibrionia;o__Bdellovibrionales;f__JAMPXM01;g__Ga0074137;s__
MAG_616	JAGPHI01 sp018055565	Illumina short reads	39.77	0	692	6001	1216707	50.49	1798	1131	232	577	Bacteria	Bacillota	Clostridia	Oscillospirales	Ruminococcaceae	JAGPHI01	JAGPHI01 sp018055565	95	96	95	d__Bacteria;p__Bacillota_A;c__Clostridia;o__Oscillospirales;f__Ruminococcaceae;g__JAGPHI01;s__JAGPHI01 sp018055565	96	d__Bacteria;p__Bacillota_A;c__Clostridia;o__Oscillospirales;f__Ruminococcaceae;g__;s__
MAG_617	Syner-03	Illumina short reads	39.66	0	234	25117	955209	44.86	4922	2054	61	181	Bacteria	Synergistota	Synergistia	Synergistales	Synergistaceae	Syner-03		N/A	N/A	95	d__Bacteria;p__Synergistota;c__Synergistia;o__Synergistales;f__Synergistaceae;g__Syner-03;s__Syner-03 sp012728505	84.23	d__Bacteria;p__Synergistota;c__Synergistia;o__Synergistales;f__Synergistaceae;g__Syner-03;s__
MAG_618	JADJXV01	Illumina short reads	39.59	1.09	249	49567	2270354	46.61	10771	5354	70	192	Bacteria	Bacteroidota	Kapabacteria	Kapabacteriales	UBA961	JADJXV01		N/A	N/A	95	d__Bacteria;p__Bacteroidota;c__Kapabacteria;o__Kapabacteriales;f__UBA961;g__JADJXV01;s__JADJXV01 sp016720145	81.94	d__Bacteria;p__Bacteroidota;c__Kapabacteria;o__Kapabacteriales;f__UBA961;g__JADJXV01;s__
MAG_619	f__CAIOMD01	Illumina short reads	39.55	1.72	158	8048	458661	42.97	3137	1895	56	132	Bacteria	Patescibacteria	Saccharimonadia	Saccharimonadales	CAIOMD01			N/A	N/A	N/A	N/A	N/A	d__Bacteria;p__Patescibacteria;c__Saccharimonadia;o__Saccharimonadales;f__CAIOMD01;g__;s__
MAG_620	W0P28-013	Illumina short reads	39.19	1.88	295	10011	769716	38.17	2592	1694	99	247	Bacteria	Bacteroidota	Bacteroidia	Bacteroidales	Paludibacteraceae	W0P28-013		N/A	N/A	95	d__Bacteria;p__Bacteroidota;c__Bacteroidia;o__Bacteroidales;f__Paludibacteraceae;g__W0P28-013;s__W0P28-013 sp020636695	91.66	d__Bacteria;p__Bacteroidota;c__Bacteroidia;o__Bacteroidales;f__Paludibacteraceae;g__W0P28-013;s__
MAG_621	JABWBV01	Illumina short reads	38.97	0	783	7910	2023884	54.3	2632	1782	286	659	Bacteria	Chloroflexota	Anaerolineae	Anaerolineales	JABWBV01	JABWBV01		N/A	N/A	N/A	N/A	N/A	d__Bacteria;p__Chloroflexota;c__Anaerolineae;o__Anaerolineales;f__JABWBV01;g__JABWBV01;s__
MAG_622	f__UBA8649	Nanopore long reads	38.79	0.34	89	57329	1409875	32.21	18989	9098	27	68	Bacteria	Bacteroidota	Bacteroidia	Chitinophagales	UBA8649			N/A	N/A	N/A	N/A	N/A	d__Bacteria;p__Bacteroidota;c__Bacteroidia;o__Chitinophagales;f__UBA8649;g__;s__
MAG_623	Propionivibrio (MAG_623)	Illumina short reads	38.71	0.16	371	16443	1371761	57.91	4194	2146	117	299	Bacteria	Pseudomonadota	Gammaproteobacteria	Burkholderiales	Rhodocyclaceae	Propionivibrio		N/A	N/A	95	d__Bacteria;p__Pseudomonadota;c__Gammaproteobacteria;o__Burkholderiales;f__Rhodocyclaceae;g__Propionivibrio;s__Propionivibrio sp018262095	79.96	d__Bacteria;p__Pseudomonadota;c__Gammaproteobacteria;o__Burkholderiales;f__Rhodocyclaceae;g__Propionivibrio;s__
MAG_624	Draconibacterium sp016705335	Illumina short reads	38.5	0.65	353	21778	1591778	36.33	4749	2748	113	293	Bacteria	Bacteroidota	Bacteroidia	Bacteroidales	Prolixibacteraceae	Draconibacterium	Draconibacterium sp016705335	95	98.13	95	d__Bacteria;p__Pseudomonadota;c__Gammaproteobacteria;o__Burkholderiales;f__Gallionellaceae;g__Nitrotoga;s__Nitrotoga sp016721605	98.13	d__Bacteria;p__Pseudomonadota;c__Gammaproteobacteria;o__Burkholderiales;f__Gallionellaceae;g__Nitrotoga;s__
MAG_625	CADEFD01	Illumina short reads	38.35	3.7	795	10620	2193457	70.39	2944	1744	260	660	Bacteria	Acidobacteriota	Vicinamibacteria	Vicinamibacterales	UBA2999	CADEFD01		N/A	N/A	95	d__Bacteria;p__Acidobacteriota;c__Vicinamibacteria;o__Vicinamibacterales;f__UBA2999;g__CADEFD01;s__CADEFD01 sp902826065	82.31	d__Bacteria;p__Acidobacteriota;c__Vicinamibacteria;o__Vicinamibacterales;f__UBA2999;g__CADEFD01;s__
MAG_626	Bact-08	Illumina short reads	38.34	3.33	334	7534	734559	40.86	2155	1604	127	287	Bacteria	Bacteroidota	Bacteroidia	Bacteroidales	UBA932	Bact-08		N/A	N/A	N/A	N/A	N/A	d__Bacteria;p__Bacteroidota;c__Bacteroidia;o__Bacteroidales;f__UBA932;g__Bact-08;s__
MAG_627	ELB16-189	Illumina short reads	38.32	5.8	786	54258	2759093	40.55	3836	1864	196	622	Bacteria	Bacteroidota	Bacteroidia	Cytophagales	Cyclobacteriaceae	ELB16-189		N/A	N/A	95	d__Bacteria;p__Bacteroidota;c__Bacteroidia;o__Cytophagales;f__Cyclobacteriaceae;g__ELB16-189;s__ELB16-189 sp018063305	92.95	d__Bacteria;p__Bacteroidota;c__Bacteroidia;o__Cytophagales;f__Cyclobacteriaceae;g__ELB16-189;s__
MAG_628	f__B-17BO	Illumina short reads	38.23	7.59	620	15984	1251851	33.11	2250	1136	169	502	Bacteria	Bacteroidota	Bacteroidia	AKYH767	B-17BO			N/A	N/A	N/A	N/A	N/A	d__Bacteria;p__Bacteroidota;c__Bacteroidia;o__AKYH767;f__B-17BO;g__;s__
MAG_629	f__Beijerinckiaceae	Illumina short reads	38.21	1.38	620	7250	1441820	66.12	2301	1631	230	528	Bacteria	Pseudomonadota	Alphaproteobacteria	Rhizobiales	Beijerinckiaceae			N/A	N/A	N/A	N/A	N/A	d__Bacteria;p__Pseudomonadota;c__Alphaproteobacteria;o__Rhizobiales;f__Beijerinckiaceae;g__;s__
MAG_630	JAEUUZ01	Illumina short reads	38.15	1.4	343	25214	1359280	39.59	5040	2028	86	266	Bacteria	Bacteroidota	Bacteroidia	Chitinophagales	LD1	JAEUUZ01		N/A	N/A	95	d__Bacteria;p__Bacteroidota;c__Bacteroidia;o__Chitinophagales;f__LD1;g__JAEUUZ01;s__JAEUUZ01 sp016786765	92.92	d__Bacteria;p__Bacteroidota;c__Bacteroidia;o__Chitinophagales;f__LD1;g__JAEUUZ01;s__
MAG_631	Flavobacterium	Nanopore long reads	37.93	6.9	38	100341	1442965	30.88	45346	22893	12	30	Bacteria	Bacteroidota	Bacteroidia	Flavobacteriales	Flavobacteriaceae	Flavobacterium		N/A	N/A	N/A	N/A	N/A	d__Bacteria;p__Bacteroidota;c__Bacteroidia;o__Flavobacteriales;f__Flavobacteriaceae;g__Flavobacterium;s__
MAG_632	Desulfomicrobium	Illumina short reads	37.93	5.17	518	15820	1780408	61.49	3276	2635	206	449	Bacteria	Desulfobacterota	Desulfovibrionia	Desulfovibrionales	Desulfomicrobiaceae	Desulfomicrobium		N/A	N/A	95	d__Bacteria;p__Actinomycetota;c__Acidimicrobiia;o__Acidimicrobiales;f__Microtrichaceae;g__AWTP1-35;s__AWTP1-35 sp023434535	81.17	d__Bacteria;p__Actinomycetota;c__Acidimicrobiia;o__Acidimicrobiales;f__Microtrichaceae;g__AWTP1-35;s__
MAG_633	Flavobacterium	Illumina short reads	37.93	1.72	124	45226	1401197	35.4	12674	6353	33	96	Bacteria	Bacteroidota	Bacteroidia	Flavobacteriales	Flavobacteriaceae	Flavobacterium		N/A	N/A	95	d__Bacteria;p__Bacteroidota;c__Bacteroidia;o__Flavobacteriales;f__Flavobacteriaceae;g__Flavobacterium;s__Flavobacterium sp016787805	89.76	d__Bacteria;p__Bacteroidota;c__Bacteroidia;o__Flavobacteriales;f__Flavobacteriaceae;g__Flavobacterium;s__
MAG_634	Cypionkella	Illumina short reads	37.93	0	221	19287	1493234	62.5	6919	4269	76	180	Bacteria	Pseudomonadota	Alphaproteobacteria	Rhodobacterales	Rhodobacteraceae	Cypionkella		N/A	N/A	95	d__Bacteria;p__Pseudomonadota;c__Alphaproteobacteria;o__Rhodobacterales;f__Rhodobacteraceae;g__Cypionkella;s__Cypionkella sp018063485	78.31	d__Bacteria;p__Pseudomonadota;c__Alphaproteobacteria;o__Rhodobacterales;f__Rhodobacteraceae;g__Cypionkella;s__
MAG_635	Azonexus sp012839675	Illumina short reads	37.93	3.79	713	10169	1969667	61.43	2907	1708	231	590	Bacteria	Pseudomonadota	Gammaproteobacteria	Burkholderiales	Rhodocyclaceae	Azonexus	Azonexus sp012839675	95	96.87	95	d__Bacteria;p__Pseudomonadota;c__Gammaproteobacteria;o__Burkholderiales;f__Rhodocyclaceae;g__Azonexus;s__Azonexus sp012839675	96.87	d__Bacteria;p__Pseudomonadota;c__Gammaproteobacteria;o__Burkholderiales;f__Rhodocyclaceae;g__Azonexus;s__
MAG_636	UBA2475	Nanopore long reads	37.76	1.75	67	88404	1425178	35.72	31841	10729	15	47	Bacteria	Bacteroidota	Bacteroidia	AKYH767	B-17BO	UBA2475		N/A	N/A	95	d__Bacteria;p__Bacteroidota;c__Bacteroidia;o__AKYH767;f__B-17BO;g__UBA2475;s__UBA2475 sp020846335	76.82	d__Bacteria;p__Bacteroidota;c__Bacteroidia;o__AKYH767;f__B-17BO;g__UBA2475;s__
MAG_637	Phocaeicola dorei	Illumina short reads	37.59	0.86	847	12066	2143946	42.27	2572	1697	300	713	Bacteria	Bacteroidota	Bacteroidia	Bacteroidales	Bacteroidaceae	Phocaeicola	Phocaeicola dorei	95.359	97.02	N/A	N/A	N/A	d__Bacteria;p__Bacteroidota;c__Bacteroidia;o__Bacteroidales;f__Bacteroidaceae;g__Phocaeicola;s__
MAG_638	JADKFD01 sp016717705	Illumina short reads	37.35	0	1282	10866	3284346	65.08	2662	1654	428	1074	Bacteria	Pseudomonadota	Gammaproteobacteria	Xanthomonadales	SZUA-5	JADKFD01	JADKFD01 sp016717705	95	96.07	95	d__Bacteria;p__Pseudomonadota;c__Gammaproteobacteria;o__Xanthomonadales;f__SZUA-5;g__JADKFD01;s__JADKFD01 sp016717705	96.07	d__Bacteria;p__Pseudomonadota;c__Gammaproteobacteria;o__Xanthomonadales;f__SZUA-5;g__JADKFD01;s__
MAG_639	JAGNRR01 sp017988595	Nanopore long reads	37.31	1.33	50	52454	1048949	30.79	26538	11547	15	39	Bacteria	Bacteroidota	Bacteroidia	Chitinophagales	Chitinophagaceae	JAGNRR01	JAGNRR01 sp017988595	95	96.21	95	d__Bacteria;p__Bacteroidota;c__Bacteroidia;o__Chitinophagales;f__Chitinophagaceae;g__JAGNRR01;s__JAGNRR01 sp017988595	96.21	d__Bacteria;p__Bacteroidota;c__Bacteroidia;o__Chitinophagales;f__Chitinophagaceae;g__;s__
MAG_640	Novosphingobium	Illumina short reads	37.3	0	488	9670	1279974	60.4	2622	1716	165	408	Bacteria	Pseudomonadota	Alphaproteobacteria	Sphingomonadales	Sphingomonadaceae	Novosphingobium		N/A	N/A	N/A	N/A	N/A	d__Bacteria;p__Pseudomonadota;c__Alphaproteobacteria;o__Sphingomonadales;f__Sphingomonadaceae;g__Novosphingobium;s__
MAG_641	f__JAKFYE01	Illumina short reads	37.14	0	515	13623	1580400	49.63	3267	1880	163	422	Bacteria	Bdellovibrionota	Bdellovibrionia	Bdellovibrionales	JAKFYE01			N/A	N/A	95	d__Bacteria;p__Bdellovibrionota;c__Bdellovibrionia;o__Bdellovibrionales;f__JAKFYE01;g__JAKFYE01;s__JAKFYE01 sp021731045	79.3	d__Bacteria;p__Bdellovibrionota;c__Bdellovibrionia;o__Bdellovibrionales;f__JAKFYE01;g__;s__
MAG_642	Desulfobacillus	Illumina short reads	37.07	1.72	420	13647	1392302	65.06	3686	1932	127	339	Bacteria	Pseudomonadota	Gammaproteobacteria	Burkholderiales	Rhodocyclaceae	Desulfobacillus		N/A	N/A	N/A	N/A	N/A	d__Bacteria;p__Pseudomonadota;c__Gammaproteobacteria;o__Burkholderiales;f__Rhodocyclaceae;g__Desulfobacillus;s__
MAG_643	Aliarcobacter	Illumina short reads	37.07	3.45	99	46752	1037185	27.15	12420	5749	25	75	Bacteria	Campylobacterota	Campylobacteria	Campylobacterales	Arcobacteraceae	Aliarcobacter		N/A	N/A	95	d__Bacteria;p__Campylobacterota;c__Campylobacteria;o__Campylobacterales;f__Arcobacteraceae;g__Aliarcobacter;s__Aliarcobacter acticola	94.42	d__Bacteria;p__Campylobacterota;c__Campylobacteria;o__Campylobacterales;f__Arcobacteraceae;g__Aliarcobacter;s__
MAG_644	Prosthecobacter	Illumina short reads	37.01	4.4	834	10677	2149384	60.44	2629	1662	281	698	Bacteria	Verrucomicrobiota	Verrucomicrobiae	Verrucomicrobiales	Verrucomicrobiaceae	Prosthecobacter		N/A	N/A	95	d__Bacteria;p__Verrucomicrobiota;c__Verrucomicrobiae;o__Verrucomicrobiales;f__Verrucomicrobiaceae;g__Prosthecobacter;s__Prosthecobacter sp015075365	79.21	d__Bacteria;p__Verrucomicrobiota;c__Verrucomicrobiae;o__Verrucomicrobiales;f__Verrucomicrobiaceae;g__Prosthecobacter;s__
MAG_645	JADJTE01	Nanopore long reads	36.91	1.51	164	65990	2380417	42	20305	7778	40	116	Bacteria	Bacteroidota	Bacteroidia	Chitinophagales	UBA2359	JADJTE01		N/A	N/A	95	d__Bacteria;p__Bacteroidota;c__Bacteroidia;o__Chitinophagales;f__UBA2359;g__JADJTE01;s__JADJTE01 sp016711295	77.11	d__Bacteria;p__Bacteroidota;c__Bacteroidia;o__Chitinophagales;f__UBA2359;g__JADJTE01;s__
MAG_646	CAMAXB01	Illumina short reads	36.89	3	448	7919	1124742	64.05	2609	1646	159	377	Bacteria	Verrucomicrobiota	Verrucomicrobiae	Opitutales	Opitutaceae	CAMAXB01		N/A	N/A	95	d__Bacteria;p__Verrucomicrobiota;c__Verrucomicrobiae;o__Opitutales;f__Opitutaceae;g__CAMAXB01;s__CAMAXB01 sp945862035	79.5	d__Bacteria;p__Verrucomicrobiota;c__Verrucomicrobiae;o__Opitutales;f__Opitutaceae;g__CAMAXB01;s__
MAG_647	f__JAGQMS01	Illumina short reads	36.87	0.88	148	10121	531345	48.49	3993	2107	46	119	Bacteria	Patescibacteria	Saccharimonadia	Saccharimonadales	JAGQMS01			N/A	N/A	95	d__Bacteria;p__Patescibacteria;c__Saccharimonadia;o__Saccharimonadales;f__JAGQMS01;g__JAGQMS01;s__JAGQMS01 sp020428535	74.38	d__Bacteria;p__Patescibacteria;c__Saccharimonadia;o__Saccharimonadales;f__JAGQMS01;g__;s__
MAG_648	Rhodoferax_C	Illumina short reads	36.75	1.2	161	22730	1217131	57.79	8871	4495	51	127	Bacteria	Pseudomonadota	Gammaproteobacteria	Burkholderiales	Burkholderiaceae_B	Rhodoferax_C		N/A	N/A	95	d__Bacteria;p__Pseudomonadota;c__Gammaproteobacteria;o__Burkholderiales;f__Burkholderiaceae_B;g__Rhodoferax_C;s__Rhodoferax_C sp021737865	78.73	d__Bacteria;p__Pseudomonadota;c__Gammaproteobacteria;o__Burkholderiales;f__Burkholderiaceae_B;g__Rhodoferax_C;s__
MAG_649	JAHBVH01	Nanopore long reads	36.67	2.12	137	43766	2199431	55.1	18842	9064	38	104	Bacteria	Chloroflexota	Anaerolineae	Caldilineales	Caldilineaceae	JAHBVH01		N/A	N/A	95	d__Bacteria;p__Chloroflexota;c__Anaerolineae;o__Caldilineales;f__Caldilineaceae;g__JAHBVH01;s__JAHBVH01 sp019637645	77.42	d__Bacteria;p__Chloroflexota;c__Anaerolineae;o__Caldilineales;f__Caldilineaceae;g__JAHBVH01;s__
MAG_650	JADJRH01	Illumina short reads	36.31	5.74	2241	6982	4852386	69.1	2109	1591	853	1927	Bacteria	Myxococcota	Polyangia	Polyangiales	Polyangiaceae	JADJRH01		N/A	N/A	95	d__Bacteria;p__Myxococcota;c__Polyangia;o__Polyangiales;f__Polyangiaceae;g__JADJRH01;s__JADJRH01 sp016712345	76.32	d__Bacteria;p__Myxococcota;c__Polyangia;o__Polyangiales;f__Polyangiaceae;g__JADJRH01;s__
MAG_651	JACJXF01	Illumina short reads	36.21	1.72	921	7283	1955494	36.26	2065	1585	361	795	Bacteria	Bacteroidota	Bacteroidia	Bacteroidales	GCA-2748055	JACJXF01		N/A	N/A	95	d__Bacteria;p__Bacteroidota;c__Bacteroidia;o__Bacteroidales;f__GCA-2748055;g__JACJXF01;s__JACJXF01 sp020047715	78.32	d__Bacteria;p__Bacteroidota;c__Bacteroidia;o__Bacteroidales;f__GCA-2748055;g__JACJXF01;s__
MAG_652	Tabrizicola sp018057165	Illumina short reads	36.21	0	130	22584	1242977	66.05	10447	6097	43	103	Bacteria	Pseudomonadota	Alphaproteobacteria	Rhodobacterales	Rhodobacteraceae	Tabrizicola	Tabrizicola sp018057165	95	99.04	95	d__Bacteria;p__Pseudomonadota;c__Alphaproteobacteria;o__Rhodobacterales;f__Rhodobacteraceae;g__Tabrizicola;s__Tabrizicola sp018057165	99.04	d__Bacteria;p__Pseudomonadota;c__Alphaproteobacteria;o__Rhodobacterales;f__Rhodobacteraceae;g__Tabrizicola;s__
MAG_653	Tabrizicola	Illumina short reads	36.21	0	42	101717	1192768	65.35	28845	16220	11	33	Bacteria	Pseudomonadota	Alphaproteobacteria	Rhodobacterales	Rhodobacteraceae	Tabrizicola		N/A	N/A	N/A	N/A	N/A	d__Bacteria;p__Pseudomonadota;c__Alphaproteobacteria;o__Rhodobacterales;f__Rhodobacteraceae;g__Tabrizicola;s__
MAG_654	JAGQSI01	Illumina short reads	35.99	8.03	752	17596	1996768	70.73	2639	1674	240	626	Bacteria	Actinomycetota	Acidimicrobiia	Acidimicrobiales	JAAYBP01	JAGQSI01		N/A	N/A	N/A	N/A	N/A	d__Bacteria;p__Actinomycetota;c__Acidimicrobiia;o__Acidimicrobiales;f__JAAYBP01;g__JAGQSI01;s__
MAG_655	JADJPG01	Illumina short reads	35.97	0	515	15196	1819417	60.85	3396	2633	198	445	Bacteria	Verrucomicrobiota	Verrucomicrobiae	Pedosphaerales	JADJPG01	JADJPG01		95	97.78	95	d__Bacteria;p__Pseudomonadota;c__Gammaproteobacteria;o__Burkholderiales;f__Rhodocyclaceae;g__Propionivibrio;s__Propionivibrio aalborgensis	97.78	d__Bacteria;p__Pseudomonadota;c__Gammaproteobacteria;o__Burkholderiales;f__Rhodocyclaceae;g__Propionivibrio;s__
MAG_656	SZUA-378	Illumina short reads	35.96	0	187	17791	721685	36.83	4225	2429	63	151	Bacteria	Bacillota	Clostridia	Lachnospirales	Lachnospiraceae	SZUA-378		N/A	N/A	95	d__Bacteria;p__Bacillota_A;c__Clostridia;o__Lachnospirales;f__Lachnospiraceae;g__SZUA-378;s__SZUA-378 sp003246295	79.11	d__Bacteria;p__Bacillota_A;c__Clostridia;o__Lachnospirales;f__Lachnospiraceae;g__SZUA-378;s__
MAG_657	f__Saprospiraceae	Illumina short reads	35.72	0.41	545	7249	1301769	40.92	2455	1650	199	463	Bacteria	Bacteroidota	Bacteroidia	Chitinophagales	Saprospiraceae			N/A	N/A	N/A	N/A	N/A	d__Bacteria;p__Bacteroidota;c__Bacteroidia;o__Chitinophagales;f__Saprospiraceae;g__;s__
MAG_658	Rhizomicrobium	Illumina short reads	35.58	0	591	14239	1757818	63.63	3142	1735	178	482	Bacteria	Pseudomonadota	Alphaproteobacteria	Micropepsales	Micropepsaceae	Rhizomicrobium		N/A	N/A	95	d__Bacteria;p__Pseudomonadota;c__Alphaproteobacteria;o__Micropepsales;f__Micropepsaceae;g__Rhizomicrobium;s__Rhizomicrobium sp903902075	90.75	d__Bacteria;p__Pseudomonadota;c__Alphaproteobacteria;o__Micropepsales;f__Micropepsaceae;g__Rhizomicrobium;s__
MAG_659	Propionivibrio (MAG_659)	Nanopore long reads	35.55	5.36	122	81961	1908493	57.38	22111	7819	26	82	Bacteria	Pseudomonadota	Gammaproteobacteria	Burkholderiales	Rhodocyclaceae	Propionivibrio		N/A	N/A	95	d__Bacteria;p__Pseudomonadota;c__Gammaproteobacteria;o__Burkholderiales;f__Rhodocyclaceae;g__Propionivibrio;s__Propionivibrio aalborgensis	94.61	d__Bacteria;p__Pseudomonadota;c__Gammaproteobacteria;o__Burkholderiales;f__Rhodocyclaceae;g__Propionivibrio;s__
MAG_660	f__JAKFYE01	Illumina short reads	35.37	2.23	169	13452	592008	47.88	3724	1965	51	136	Bacteria	Bdellovibrionota	Bdellovibrionia	Bdellovibrionales	JAKFYE01			N/A	N/A	95	d__Bacteria;p__Bdellovibrionota;c__Bdellovibrionia;o__Bdellovibrionales;f__JAKFYE01;g__JAKFYE01;s__JAKFYE01 sp021731045	77.88	d__Bacteria;p__Bdellovibrionota;c__Bdellovibrionia;o__Bdellovibrionales;f__JAKFYE01;g__;s__
MAG_661	Paludibacter sp018054805	Illumina short reads	35.34	1.72	478	17579	1519314	41.94	3294	1877	145	388	Bacteria	Bacteroidota	Bacteroidia	Bacteroidales	Paludibacteraceae	Paludibacter	Paludibacter sp018054805	95	97.41	95	d__Bacteria;p__Bacteroidota;c__Bacteroidia;o__Bacteroidales;f__Paludibacteraceae;g__Paludibacter;s__Paludibacter sp018054805	97.41	d__Bacteria;p__Bacteroidota;c__Bacteroidia;o__Bacteroidales;f__Paludibacteraceae;g__Paludibacter;s__
MAG_662	f__2-12-FULL-41-12	Illumina short reads	35.09	1.75	163	15322	553051	48.78	3621	2157	55	135	Bacteria	Patescibacteria	Saccharimonadia	Saccharimonadales	2-12-FULL-41-12			N/A	N/A	N/A	N/A	N/A	d__Bacteria;p__Patescibacteria;c__Saccharimonadia;o__Saccharimonadales;f__2-12-FULL-41-12;g__;s__
MAG_663	RGIG3040	Illumina short reads	35.09	0	260	11381	774842	42.84	3407	1745	80	204	Bacteria	Bacillota	Clostridia	Lachnospirales	Lachnospiraceae	RGIG3040		N/A	N/A	N/A	N/A	N/A	d__Bacteria;p__Bacillota_A;c__Clostridia;o__Lachnospirales;f__Lachnospiraceae;g__RGIG3040;s__
MAG_664	Prosthecobacter sp016713035	Illumina short reads	34.98	0	635	10770	1734029	59.18	2804	1750	212	529	Bacteria	Verrucomicrobiota	Verrucomicrobiae	Verrucomicrobiales	Verrucomicrobiaceae	Prosthecobacter	Prosthecobacter sp016713035	95	96.83	95	d__Bacteria;p__Verrucomicrobiota;c__Verrucomicrobiae;o__Verrucomicrobiales;f__Verrucomicrobiaceae;g__Prosthecobacter;s__Prosthecobacter sp016713035	96.83	d__Bacteria;p__Verrucomicrobiota;c__Verrucomicrobiae;o__Verrucomicrobiales;f__Verrucomicrobiaceae;g__Prosthecobacter;s__
MAG_665	f__CAIMTB01	Illumina short reads	34.91	5.88	2184	7721	3192872	69.9	1404	1066	818	1875	Bacteria	Verrucomicrobiota	Verrucomicrobiae	Pedosphaerales	CAIMTB01			N/A	N/A	N/A	N/A	N/A	d__Bacteria;p__Verrucomicrobiota;c__Verrucomicrobiae;o__Pedosphaerales;f__CAIMTB01;g__;s__
MAG_666	JAGQSZ01	Illumina short reads	34.59	0	525	8144	1328099	61.35	2545	1698	187	443	Bacteria	Actinomycetota	Acidimicrobiia	Acidimicrobiales	Microtrichaceae	JAGQSZ01		N/A	N/A	95	d__Bacteria;p__Actinomycetota;c__Acidimicrobiia;o__Acidimicrobiales;f__Microtrichaceae;g__JAGQSZ01;s__JAGQSZ01 sp020439285	77.41	d__Bacteria;p__Actinomycetota;c__Acidimicrobiia;o__Acidimicrobiales;f__Microtrichaceae;g__JAGQSZ01;s__
MAG_667	Giesbergeria metamorpha	Illumina short reads	34.59	0	644	10516	1527620	64.48	2307	1634	228	547	Bacteria	Pseudomonadota	Gammaproteobacteria	Burkholderiales	Burkholderiaceae_B	Giesbergeria	Giesbergeria metamorpha	95	98.29	95	d__Bacteria;p__Pseudomonadota;c__Gammaproteobacteria;o__Burkholderiales;f__Burkholderiaceae_B;g__Giesbergeria;s__Giesbergeria metamorpha	98.29	d__Bacteria;p__Pseudomonadota;c__Gammaproteobacteria;o__Burkholderiales;f__Burkholderiaceae_B;g__Giesbergeria;s__
MAG_668	Azonexus phosphorivorans	Nanopore long reads	34.48	0	81	118453	2420107	57.96	41780	14542	21	58	Bacteria	Pseudomonadota	Gammaproteobacteria	Burkholderiales	Rhodocyclaceae	Azonexus	Azonexus phosphorivorans	95	96.83	95	d__Bacteria;p__Pseudomonadota;c__Gammaproteobacteria;o__Burkholderiales;f__Rhodocyclaceae;g__Azonexus;s__Azonexus phosphorivorans	96.83	d__Bacteria;p__Pseudomonadota;c__Gammaproteobacteria;o__Burkholderiales;f__Rhodocyclaceae;g__Azonexus;s__
MAG_669	Macellibacteroides fermentans	Illumina short reads	34.48	3.45	388	28112	1917326	44.8	6048	2370	97	292	Bacteria	Bacteroidota	Bacteroidia	Bacteroidales	Tannerellaceae	Macellibacteroides	Macellibacteroides fermentans	95	95.5	95	d__Bacteria;p__Bacteroidota;c__Bacteroidia;o__Bacteroidales;f__Tannerellaceae;g__Macellibacteroides;s__Macellibacteroides fermentans	95.5	d__Bacteria;p__Bacteroidota;c__Bacteroidia;o__Bacteroidales;f__Tannerellaceae;g__Macellibacteroides;s__
MAG_670	Ferruginibacter	Nanopore long reads	34.45	2.48	242	86403	3418348	40.52	19315	6979	51	167	Bacteria	Bacteroidota	Bacteroidia	Chitinophagales	Chitinophagaceae	Ferruginibacter		N/A	N/A	N/A	N/A	N/A	d__Bacteria;p__Bacteroidota;c__Bacteroidia;o__Chitinophagales;f__Chitinophagaceae;g__Ferruginibacter;s__
MAG_671	OLB14	Illumina short reads	34.4	0	856	12109	2124036	50.53	2497	1687	306	723	Bacteria	Chloroflexota	Anaerolineae	Anaerolineales	EnvOPS12	OLB14		N/A	N/A	95	d__Bacteria;p__Chloroflexota;c__Anaerolineae;o__Anaerolineales;f__EnvOPS12;g__OLB14;s__OLB14 sp016718275	84.67	d__Bacteria;p__Chloroflexota;c__Anaerolineae;o__Anaerolineales;f__EnvOPS12;g__OLB14;s__
MAG_672	JADJBS01	Illumina short reads	34.12	4.62	499	17944	1632585	56.64	3455	1832	143	401	Bacteria	Pseudomonadota	Gammaproteobacteria	Burkholderiales	Burkholderiaceae_B	JADJBS01		N/A	N/A	95	d__Bacteria;p__Pseudomonadota;c__Gammaproteobacteria;o__Burkholderiales;f__Burkholderiaceae_B;g__JADJBS01;s__JADJBS01 sp016703665	81.94	d__Bacteria;p__Pseudomonadota;c__Gammaproteobacteria;o__Burkholderiales;f__Burkholderiaceae_B;g__JADJBS01;s__
MAG_673	JACQYA01	Illumina short reads	33.77	1.69	548	9955	1141948	57.68	2227	1263	175	449	Bacteria	Pseudomonadota	Gammaproteobacteria	Burkholderiales	Rhodocyclaceae	JACQYA01		N/A	N/A	95	d__Bacteria;p__Pseudomonadota;c__Gammaproteobacteria;o__Burkholderiales;f__Rhodocyclaceae;g__JACQYA01;s__JACQYA01 sp016208425	78.72	d__Bacteria;p__Pseudomonadota;c__Gammaproteobacteria;o__Burkholderiales;f__Rhodocyclaceae;g__JACQYA01;s__
MAG_674	f__	Nanopore long reads	33.7	5.59	301	96116	4709978	35.92	25607	7355	53	189	Unclassified Bacteria							N/A	N/A	N/A	N/A	N/A	N/A
MAG_675	f__Synergistaceae	Illumina short reads	33.62	1.72	188	16941	971737	47.53	6251	2820	52	147	Bacteria	Synergistota	Synergistia	Synergistales	Synergistaceae			N/A	N/A	N/A	N/A	N/A	d__Bacteria;p__Synergistota;c__Synergistia;o__Synergistales;f__Synergistaceae;g__;s__
MAG_676	Vicingus	Illumina short reads	33.62	0	306	14024	767467	32.44	2658	1596	103	249	Bacteria	Bacteroidota	Bacteroidia	Flavobacteriales	Vicingaceae	Vicingus		N/A	N/A	95	d__Bacteria;p__Bacteroidota;c__Bacteroidia;o__Flavobacteriales;f__Vicingaceae;g__Vicingus;s__Vicingus sp020635795	85.68	d__Bacteria;p__Bacteroidota;c__Bacteroidia;o__Flavobacteriales;f__Vicingaceae;g__Vicingus;s__
MAG_677	f__Saprospiraceae	Illumina short reads	33.62	0	562	7244	1513509	44.19	2762	1802	201	472	Bacteria	Bacteroidota	Bacteroidia	Chitinophagales	Saprospiraceae			N/A	N/A	N/A	N/A	N/A	d__Bacteria;p__Bacteroidota;c__Bacteroidia;o__Chitinophagales;f__Saprospiraceae;g__;s__
MAG_678	JAAYNV01	Illumina short reads	33.6	0.29	372	12038	888504	36.17	2362	1616	129	316	Bacteria	Bacillota	Clostridia	Lachnospirales	Lachnospiraceae	JAAYNV01		N/A	N/A	N/A	N/A	N/A	d__Bacteria;p__Bacillota_A;c__Clostridia;o__Lachnospirales;f__Lachnospiraceae;g__JAAYNV01;s__
MAG_679	CAISIP01	Illumina short reads	33.4	0.03	182	53988	2067024	65.02	12912	6507	54	142	Bacteria	Pseudomonadota	Gammaproteobacteria	Burkholderiales	Burkholderiaceae_B	CAISIP01		N/A	N/A	95	d__Bacteria;p__Pseudomonadota;c__Gammaproteobacteria;o__Burkholderiales;f__Burkholderiaceae_B;g__CAISIP01;s__CAISIP01 sp945861785	82.12	d__Bacteria;p__Pseudomonadota;c__Gammaproteobacteria;o__Burkholderiales;f__Burkholderiaceae_B;g__CAISIP01;s__
MAG_680	UBA1444	Illumina short reads	33.39	0	444	8610	1113064	51.55	2489	1714	158	375	Bacteria	Bacillota	Negativicutes	UBA1444	UBA1444	UBA1444		N/A	N/A	95	d__Bacteria;p__Bacillota_C;c__Negativicutes;o__UBA1444;f__UBA1444;g__UBA1444;s__UBA1444 sp018434355	80.97	d__Bacteria;p__Bacillota_C;c__Negativicutes;o__UBA1444;f__UBA1444;g__UBA1444;s__
MAG_681	OLB15	Illumina short reads	33.33	1.72	1103	11366	2854572	61.9	2661	1689	377	924	Bacteria	Chloroflexota	Anaerolineae	Aggregatilineales	Phototrophicaceae	OLB15		N/A	N/A	95	d__Bacteria;p__Chloroflexota;c__Anaerolineae;o__Aggregatilineales;f__Phototrophicaceae;g__OLB15;s__OLB15 sp016717205	91.39	d__Bacteria;p__Chloroflexota;c__Anaerolineae;o__Aggregatilineales;f__Phototrophicaceae;g__OLB15;s__
MAG_682	Tabrizicola	Illumina short reads	33.26	6.9	118	65365	1430097	62.81	14910	6534	29	86	Bacteria	Pseudomonadota	Alphaproteobacteria	Rhodobacterales	Rhodobacteraceae	Tabrizicola		N/A	N/A	95	d__Bacteria;p__Pseudomonadota;c__Alphaproteobacteria;o__Rhodobacterales;f__Rhodobacteraceae;g__Tabrizicola;s__Tabrizicola soli	80.04	d__Bacteria;p__Pseudomonadota;c__Alphaproteobacteria;o__Rhodobacterales;f__Rhodobacteraceae;g__Tabrizicola;s__
MAG_683	f__Rhodocyclaceae	Illumina short reads	33.26	1.17	511	24137	1373425	62.11	2883	1685	169	413	Bacteria	Pseudomonadota	Gammaproteobacteria	Burkholderiales	Rhodocyclaceae			N/A	N/A	N/A	N/A	N/A	d__Bacteria;p__Pseudomonadota;c__Gammaproteobacteria;o__Burkholderiales;f__Rhodocyclaceae;g__;s__
MAG_684	Flavobacterium	Nanopore long reads	33.23	6.9	88	71472	982032	31.24	17858	4840	15	57	Bacteria	Bacteroidota	Bacteroidia	Flavobacteriales	Flavobacteriaceae	Flavobacterium		N/A	N/A	N/A	N/A	N/A	d__Bacteria;p__Bacteroidota;c__Bacteroidia;o__Flavobacteriales;f__Flavobacteriaceae;g__Flavobacterium;s__
MAG_685	RUG12834	Illumina short reads	33.23	8.62	2460	24484	4165440	24.57	1625	1078	763	2058	Bacteria	Bacillota	Bacilli	RF39	UBA660	RUG12834		N/A	N/A	N/A	N/A	N/A	d__Bacteria;p__Bacillota;c__Bacilli;o__RF39;f__UBA660;g__RUG12834;s__
MAG_686	UBA4416	Illumina short reads	33.23	3.29	484	15141	2066274	31.58	4348	2703	153	405	Bacteria	Bacteroidota	Bacteroidia	AKYH767	B-17BO	UBA4416		N/A	N/A	95	d__Bacteria;p__Pseudomonadota;c__Gammaproteobacteria;o__Pseudomonadales;f__UBA7239;g__UBA7239;s__UBA7239 sp002333095	79.17	d__Bacteria;p__Pseudomonadota;c__Gammaproteobacteria;o__Pseudomonadales;f__UBA7239;g__UBA7239;s__
MAG_687	PHOS-HE28 sp016710015	Illumina short reads	33.03	0	601	8803	1597494	56.57	2731	1772	213	503	Bacteria	Bacteroidota	Bacteroidia	Flavobacteriales	PHOS-HE28	PHOS-HE28	PHOS-HE28 sp016710015	95	99.51	95	d__Bacteria;p__Bacteroidota;c__Bacteroidia;o__Flavobacteriales;f__PHOS-HE28;g__PHOS-HE28;s__PHOS-HE28 sp016710015	99.51	d__Bacteria;p__Bacteroidota;c__Bacteroidia;o__Flavobacteriales;f__PHOS-HE28;g__PHOS-HE28;s__
MAG_688	f__	Nanopore long reads	32.99	3.61	358	98860	4929368	37.45	17180	7572	92	260	Unclassified Bacteria							N/A	N/A	N/A	N/A	N/A	N/A
MAG_689	Bog-950	Nanopore long reads	32.97	3.97	100	110060	1872292	41.91	21889	10463	27	75	Bacteria	Bacteroidota	Bacteroidia	Chitinophagales	LD1	Bog-950		N/A	N/A	N/A	N/A	N/A	d__Bacteria;p__Bacteroidota;c__Bacteroidia;o__Chitinophagales;f__LD1;g__Bog-950;s__
MAG_690	Polyangium	Illumina short reads	32.92	3.23	1635	18861	5361950	59.18	3482	1902	480	1320	Bacteria	Myxococcota	Polyangia	Polyangiales	Polyangiaceae	Polyangium		N/A	N/A	N/A	N/A	N/A	d__Bacteria;p__Myxococcota;c__Polyangia;o__Polyangiales;f__Polyangiaceae;g__Polyangium;s__
MAG_691	PBB1 sp017986065	Illumina short reads	32.76	0	77	37207	1112585	65.69	17161	7917	24	60	Bacteria	Pseudomonadota	Gammaproteobacteria	Burkholderiales	Burkholderiaceae_B	PBB1	PBB1 sp017986065	95	98.49	95	d__Bacteria;p__Pseudomonadota;c__Gammaproteobacteria;o__Burkholderiales;f__Burkholderiaceae_B;g__PBB1;s__PBB1 sp017986065	98.49	d__Bacteria;p__Pseudomonadota;c__Gammaproteobacteria;o__Burkholderiales;f__Burkholderiaceae_B;g__PBB1;s__
MAG_692	OLB15	Illumina short reads	32.73	0	944	8791	2523946	58.83	2776	1707	320	786	Bacteria	Chloroflexota	Anaerolineae	Aggregatilineales	Phototrophicaceae	OLB15		N/A	N/A	95	d__Bacteria;p__Chloroflexota;c__Anaerolineae;o__Aggregatilineales;f__Phototrophicaceae;g__OLB15;s__OLB15 sp016717205	91.21	d__Bacteria;p__Chloroflexota;c__Anaerolineae;o__Aggregatilineales;f__Phototrophicaceae;g__OLB15;s__
MAG_693	Sphingopyxis	Illumina short reads	32.55	0	568	8157	1296561	61.81	2240	1615	212	485	Bacteria	Pseudomonadota	Alphaproteobacteria	Sphingomonadales	Sphingomonadaceae	Sphingopyxis		N/A	N/A	95	d__Bacteria;p__Pseudomonadota;c__Alphaproteobacteria;o__Sphingomonadales;f__Sphingomonadaceae;g__Sphingopyxis;s__Sphingopyxis lacunae	78.16	d__Bacteria;p__Pseudomonadota;c__Alphaproteobacteria;o__Sphingomonadales;f__Sphingomonadaceae;g__Sphingopyxis;s__
MAG_694	JAJTZA01	Illumina short reads	32.54	0.34	673	12084	1770217	56.94	2679	1736	236	564	Bacteria	Verrucomicrobiota	Verrucomicrobiae	Chthoniobacterales	Terrimicrobiaceae	JAJTZA01		N/A	N/A	95	d__Bacteria;p__Verrucomicrobiota;c__Verrucomicrobiae;o__Chthoniobacterales;f__Terrimicrobiaceae;g__JAJTZA01;s__JAJTZA01 sp021463905	75.74	d__Bacteria;p__Verrucomicrobiota;c__Verrucomicrobiae;o__Chthoniobacterales;f__Terrimicrobiaceae;g__JAJTZA01;s__
MAG_695	Acidovorax defluvii	Illumina short reads	32.54	0	91	25031	646151	61.58	9064	3798	25	67	Bacteria	Pseudomonadota	Gammaproteobacteria	Burkholderiales	Burkholderiaceae_B	Acidovorax	Acidovorax defluvii	95	98.81	95	d__Bacteria;p__Pseudomonadota;c__Gammaproteobacteria;o__Burkholderiales;f__Burkholderiaceae_B;g__Acidovorax;s__Acidovorax defluvii	98.81	d__Bacteria;p__Pseudomonadota;c__Gammaproteobacteria;o__Burkholderiales;f__Burkholderiaceae_B;g__Acidovorax;s__
MAG_696	UBA11320	Illumina short reads	32.21	1.72	413	18307	2494490	59.01	6539	3892	141	336	Bacteria	Verrucomicrobiota	Verrucomicrobiae	Pedosphaerales	UBA11320	UBA11320		N/A	N/A	95	d__Bacteria;p__Verrucomicrobiota;c__Verrucomicrobiae;o__Pedosphaerales;f__UBA11320;g__UBA11320;s__UBA11320 sp016793885	82.58	d__Bacteria;p__Verrucomicrobiota;c__Verrucomicrobiae;o__Pedosphaerales;f__UBA11320;g__UBA11320;s__
MAG_697	Bog-950	Illumina short reads	32.21	5.17	338	10491	913640	42.26	2706	1814	116	283	Bacteria	Bacteroidota	Bacteroidia	Chitinophagales	LD1	Bog-950		N/A	N/A	N/A	N/A	N/A	d__Bacteria;p__Bacteroidota;c__Bacteroidia;o__Chitinophagales;f__LD1;g__Bog-950;s__
MAG_698	Sulfurospirillum	Illumina short reads	32.18	3.45	243	5198	479382	36.17	1885	1572	100	212	Bacteria	Campylobacterota	Campylobacteria	Campylobacterales	Sulfurospirillaceae	Sulfurospirillum		N/A	N/A	N/A	N/A	N/A	d__Bacteria;p__Campylobacterota;c__Campylobacteria;o__Campylobacterales;f__Sulfurospirillaceae;g__Sulfurospirillum;s__
MAG_699	UBA6024	Nanopore long reads	32.11	3.85	121	59440	1839100	40.66	18973	7834	29	88	Bacteria	Bacteroidota	Bacteroidia	Bacteroidales	Prolixibacteraceae	UBA6024		N/A	N/A	N/A	N/A	N/A	d__Bacteria;p__Bacteroidota;c__Bacteroidia;o__Bacteroidales;f__Prolixibacteraceae;g__UBA6024;s__
MAG_700	UBA2033	Illumina short reads	32.07	1.75	1314	30114	3275955	34.64	2439	1649	446	1106	Bacteria	Spirochaetota	Leptospirae	Leptospirales	Leptospiraceae	UBA2033		N/A	N/A	95	d__Bacteria;p__Spirochaetota;c__Leptospirae;o__Leptospirales;f__Leptospiraceae;g__UBA2033;s__UBA2033 sp016708435	80.98	d__Bacteria;p__Spirochaetota;c__Leptospirae;o__Leptospirales;f__Leptospiraceae;g__UBA2033;s__
MAG_701	OLB14 sp016715195	Illumina short reads	31.87	2.01	644	21282	1447305	48.22	2360	1228	172	514	Bacteria	Chloroflexota	Anaerolineae	Anaerolineales	EnvOPS12	OLB14	OLB14 sp016715195	95	97.34	95	d__Bacteria;p__Chloroflexota;c__Anaerolineae;o__Anaerolineales;f__EnvOPS12;g__OLB14;s__OLB14 sp016715195	97.34	d__Bacteria;p__Chloroflexota;c__Anaerolineae;o__Anaerolineales;f__EnvOPS12;g__OLB14;s__
MAG_702	JAGOOR01	Nanopore long reads	31.8	5.13	20	128223	660261	42.08	53600	16795	4	13	Bacteria	Patescibacteria	JAEDAM01	BD1-5	JAGOOR01	JAGOOR01		N/A	N/A	95	d__Bacteria;p__Patescibacteria;c__JAEDAM01;o__BD1-5;f__JAGOOR01;g__JAGOOR01;s__JAGOOR01 sp017992415	87.03	d__Bacteria;p__Patescibacteria;c__JAEDAM01;o__BD1-5;f__JAGOOR01;g__JAGOOR01;s__
MAG_703	Giesbergeria	Nanopore long reads	31.75	1.48	91	50453	1328738	64.28	20945	7689	23	66	Bacteria	Pseudomonadota	Gammaproteobacteria	Burkholderiales	Burkholderiaceae_B	Giesbergeria		N/A	N/A	N/A	N/A	N/A	d__Bacteria;p__Pseudomonadota;c__Gammaproteobacteria;o__Burkholderiales;f__Burkholderiaceae_B;g__Giesbergeria;s__
MAG_704	Tetrasphaera_A (MAG_704)	Illumina short reads	31.69	1.72	625	9425	1377818	68.56	2159	1604	238	537	Bacteria	Actinomycetota	Actinomycetia	Actinomycetales	Dermatophilaceae	Tetrasphaera_A		N/A	N/A	95	d__Bacteria;p__Actinomycetota;c__Actinomycetia;o__Actinomycetales;f__Dermatophilaceae;g__Tetrasphaera_A;s__Tetrasphaera_A jenkinsii	93.58	d__Bacteria;p__Actinomycetota;c__Actinomycetia;o__Actinomycetales;f__Dermatophilaceae;g__Tetrasphaera_A;s__
MAG_705	Tabrizicola_A	Illumina short reads	31.66	7.24	530	13958	1218830	60.22	2513	1239	140	421	Bacteria	Pseudomonadota	Alphaproteobacteria	Rhodobacterales	Rhodobacteraceae	Tabrizicola_A		N/A	N/A	N/A	N/A	N/A	d__Bacteria;p__Pseudomonadota;c__Alphaproteobacteria;o__Rhodobacterales;f__Rhodobacteraceae;g__Tabrizicola_A;s__
MAG_706	Thauera	Illumina short reads	31.61	4.55	783	19989	1630310	65.99	1985	1561	301	677	Bacteria	Pseudomonadota	Gammaproteobacteria	Burkholderiales	Rhodocyclaceae	Thauera		N/A	N/A	N/A	N/A	N/A	d__Bacteria;p__Pseudomonadota;c__Gammaproteobacteria;o__Burkholderiales;f__Rhodocyclaceae;g__Thauera;s__
MAG_707	SXRF01	Nanopore long reads	31.59	0	31	63151	873166	39.89	35012	14640	10	25	Bacteria	Pseudomonadota	Alphaproteobacteria	Rickettsiales	SXRF01	SXRF01		N/A	N/A	95	d__Bacteria;p__Pseudomonadota;c__Alphaproteobacteria;o__Rickettsiales;f__SXRF01;g__SXRF01;s__SXRF01 sp005792635	76.22	d__Bacteria;p__Pseudomonadota;c__Alphaproteobacteria;o__Rickettsiales;f__SXRF01;g__SXRF01;s__
MAG_708	JAEURQ01 sp021413725	Illumina short reads	31.5	0.16	397	9822	1030927	52.76	2657	1746	141	334	Bacteria	Armatimonadota	Fimbriimonadia	Fimbriimonadales	Fimbriimonadaceae	JAEURQ01	JAEURQ01 sp021413725	95	97.48	95	d__Bacteria;p__Armatimonadota;c__Fimbriimonadia;o__Fimbriimonadales;f__Fimbriimonadaceae;g__JAEURQ01;s__JAEURQ01 sp021413725	97.48	d__Bacteria;p__Armatimonadota;c__Fimbriimonadia;o__Fimbriimonadales;f__Fimbriimonadaceae;g__JAEURQ01;s__
MAG_709	IGN3	Illumina short reads	31.35	6.82	1100	33792	2535293	32.64	2217	1590	386	936	Bacteria	Bacteroidota	Ignavibacteria	Ignavibacteriales	Ignavibacteriaceae	IGN3		N/A	N/A	95	d__Bacteria;p__Bacteroidota;c__Ignavibacteria;o__Ignavibacteriales;f__Ignavibacteriaceae;g__IGN3;s__IGN3 sp016707585	85.53	d__Bacteria;p__Bacteroidota;c__Ignavibacteria;o__Ignavibacteriales;f__Ignavibacteriaceae;g__IGN3;s__
MAG_710	Prosthecobacter	Nanopore long reads	31.34	3.54	306	86305	4123856	60.36	17842	6626	77	220	Bacteria	Verrucomicrobiota	Verrucomicrobiae	Verrucomicrobiales	Verrucomicrobiaceae	Prosthecobacter		N/A	N/A	95	d__Bacteria;p__Verrucomicrobiota;c__Verrucomicrobiae;o__Verrucomicrobiales;f__Verrucomicrobiaceae;g__Prosthecobacter;s__Prosthecobacter sp017301975	90	d__Bacteria;p__Verrucomicrobiota;c__Verrucomicrobiae;o__Verrucomicrobiales;f__Verrucomicrobiaceae;g__Prosthecobacter;s__
MAG_711	WTXA01	Nanopore long reads	31.16	2.32	164	75900	1643868	30.23	13455	5149	39	117	Bacteria	Bacillota	TC1	TC1	TC1	WTXA01		N/A	N/A	95	d__Bacteria;p__Bacillota_B;c__TC1;o__TC1;f__TC1;g__WTXA01;s__WTXA01 sp024635925	82.46	d__Bacteria;p__Bacillota_B;c__TC1;o__TC1;f__TC1;g__WTXA01;s__
MAG_712	Competibacter_A denitrificans	Illumina short reads	31.13	1.72	604	15524	1464887	56.61	2351	1615	208	510	Bacteria	Pseudomonadota	Gammaproteobacteria	Competibacterales	Competibacteraceae	Competibacter_A	Competibacter_A denitrificans	95	96.44	95	d__Bacteria;p__Pseudomonadota;c__Gammaproteobacteria;o__Competibacterales;f__Competibacteraceae;g__Competibacter_A;s__Competibacter_A denitrificans	96.44	d__Bacteria;p__Pseudomonadota;c__Gammaproteobacteria;o__Competibacterales;f__Competibacteraceae;g__Competibacter_A;s__
MAG_713	f__UBA660	Illumina short reads	31.07	3.64	2586	39783	5165271	28.94	2023	1101	634	2094	Bacteria	Bacillota	Bacilli	RF39	UBA660			N/A	N/A	N/A	N/A	N/A	d__Bacteria;p__Bacillota;c__Bacilli;o__RF39;f__UBA660;g__;s__
MAG_714	Novosphingobium sp020848655	Illumina short reads	31.03	0	107	70689	1119086	67.8	12060	5659	29	82	Bacteria	Pseudomonadota	Alphaproteobacteria	Sphingomonadales	Sphingomonadaceae	Novosphingobium	Novosphingobium sp020848655	95	99.58	95	d__Bacteria;p__Pseudomonadota;c__Alphaproteobacteria;o__Sphingomonadales;f__Sphingomonadaceae;g__Novosphingobium;s__Novosphingobium sp020848655	99.58	d__Bacteria;p__Pseudomonadota;c__Alphaproteobacteria;o__Sphingomonadales;f__Sphingomonadaceae;g__Novosphingobium;s__
MAG_715	JJ008	Illumina short reads	31.03	6.9	466	58810	2180768	45.53	6190	2140	95	346	Bacteria	Bacteroidota	Bacteroidia	Chitinophagales	Chitinophagaceae	JJ008		N/A	N/A	N/A	N/A	N/A	d__Bacteria;p__Bacteroidota;c__Bacteroidia;o__Chitinophagales;f__Chitinophagaceae;g__JJ008;s__
MAG_716	Rhodoferax_C	Illumina short reads	31.03	0	47	29108	629837	58.78	14969	8447	15	37	Bacteria	Pseudomonadota	Gammaproteobacteria	Burkholderiales	Burkholderiaceae_B	Rhodoferax_C		N/A	N/A	N/A	N/A	N/A	d__Bacteria;p__Pseudomonadota;c__Gammaproteobacteria;o__Burkholderiales;f__Burkholderiaceae_B;g__Rhodoferax_C;s__
MAG_717	Accumulibacter regalis	Illumina short reads	31.03	0	120	57018	1846977	65.09	21923	7830	28	82	Bacteria	Pseudomonadota	Gammaproteobacteria	Burkholderiales	Rhodocyclaceae	Accumulibacter	Accumulibacter regalis	95	99.11	95	d__Bacteria;p__Pseudomonadota;c__Gammaproteobacteria;o__Burkholderiales;f__Rhodocyclaceae;g__Accumulibacter;s__Accumulibacter sp000585075	99.11	d__Bacteria;p__Pseudomonadota;c__Gammaproteobacteria;o__Burkholderiales;f__Rhodocyclaceae;g__Accumulibacter;s__
MAG_718	UBA6176	Illumina short reads	31.03	0	466	18745	2548782	65.3	5969	3271	145	370	Bacteria	Verrucomicrobiota	Verrucomicrobiae	Pedosphaerales	UBA9464	UBA6176		N/A	N/A	95	d__Bacteria;p__Verrucomicrobiota;c__Verrucomicrobiae;o__Pedosphaerales;f__UBA9464;g__UBA6176;s__UBA6176 sp903842505	85.3	d__Bacteria;p__Verrucomicrobiota;c__Verrucomicrobiae;o__Pedosphaerales;f__UBA9464;g__UBA6176;s__
MAG_719	UBA2475	Illumina short reads	31.03	0	170	18180	1010325	40.52	7013	3385	52	133	Bacteria	Bacteroidota	Bacteroidia	AKYH767	B-17BO	UBA2475		N/A	N/A	95	d__Bacteria;p__Bacteroidota;c__Bacteroidia;o__AKYH767;f__B-17BO;g__UBA2475;s__UBA2475 sp020846335	76.46	d__Bacteria;p__Bacteroidota;c__Bacteroidia;o__AKYH767;f__B-17BO;g__UBA2475;s__
MAG_720	Aureliella	Illumina short reads	31.01	1.79	1702	9017	3134814	56.77	1953	1137	547	1408	Bacteria	Planctomycetota	Planctomycetia	Pirellulales	Pirellulaceae	Aureliella		N/A	N/A	95	d__Bacteria;p__Planctomycetota;c__Planctomycetia;o__Pirellulales;f__Pirellulaceae;g__Aureliella;s__Aureliella sp020852965	78.09	d__Bacteria;p__Planctomycetota;c__Planctomycetia;o__Pirellulales;f__Pirellulaceae;g__Aureliella;s__
MAG_721	f__Lachnospiraceae	Illumina short reads	30.97	0	193	8433	616351	32.93	3640	1788	57	157	Bacteria	Bacillota	Clostridia	Lachnospirales	Lachnospiraceae			N/A	N/A	N/A	N/A	N/A	d__Bacteria;p__Bacillota_A;c__Clostridia;o__Lachnospirales;f__Lachnospiraceae;g__;s__
MAG_722	f__	Nanopore long reads	30.69	4.62	252	87761	4183245	41.26	24677	8202	53	165	Bacteria	Bdellovibrionota	UBA2361					N/A	N/A	N/A	N/A	N/A	d__Bacteria;p__Bdellovibrionota;c__UBA2361;o__;f__;g__;s__
MAG_723	Propionivibrio (MAG_723)	Illumina short reads	30.69	1.38	804	12871	2142854	58.51	2764	1681	265	669	Bacteria	Pseudomonadota	Gammaproteobacteria	Burkholderiales	Rhodocyclaceae	Propionivibrio		N/A	N/A	95	d__Bacteria;p__Pseudomonadota;c__Gammaproteobacteria;o__Burkholderiales;f__Rhodocyclaceae;g__Propionivibrio;s__Propionivibrio sp020047725	78.67	d__Bacteria;p__Pseudomonadota;c__Gammaproteobacteria;o__Burkholderiales;f__Rhodocyclaceae;g__Propionivibrio;s__
MAG_724	UBA1312	Illumina short reads	30.59	2.24	417	9462	1034386	39.47	2459	1649	144	351	Bacteria	Bacteroidota	Bacteroidia	Chitinophagales	Chitinophagaceae	UBA1312		N/A	N/A	95	d__Bacteria;p__Bacteroidota;c__Bacteroidia;o__Chitinophagales;f__Chitinophagaceae;g__UBA1312;s__UBA1312 sp020846105	78.58	d__Bacteria;p__Bacteroidota;c__Bacteroidia;o__Chitinophagales;f__Chitinophagaceae;g__UBA1312;s__
MAG_725	OLB8 sp016711705	Illumina short reads	30.55	0	115	59058	1319365	36.64	15704	5348	25	81	Bacteria	Bacteroidota	Bacteroidia	Chitinophagales	Saprospiraceae	OLB8	OLB8 sp016711705	95	99.45	95	d__Bacteria;p__Bacteroidota;c__Bacteroidia;o__Chitinophagales;f__Saprospiraceae;g__OLB8;s__OLB8 sp016711705	99.45	d__Bacteria;p__Bacteroidota;c__Bacteroidia;o__Chitinophagales;f__Saprospiraceae;g__OLB8;s__
MAG_726	f__	Illumina short reads	30.47	4.92	4627	41137	6912294	55.28	1382	1047	1609	3952	Bacteria	Dependentiae						N/A	N/A	N/A	N/A	N/A	d__Bacteria;p__Dependentiae;c__;o__;f__;g__;s__
MAG_727	JAGORM01 sp018062815	Nanopore long reads	30.22	0.89	31	49607	628580	36.39	27395	9606	9	23	Bacteria	Patescibacteria	Microgenomatia	Levybacterales	GWA1-39-11	JAGORM01	JAGORM01 sp018062815	95	98.16	95	d__Bacteria;p__Patescibacteria;c__Microgenomatia;o__Levybacterales;f__GWA1-39-11;g__JAGORM01;s__JAGORM01 sp018062815	98.16	d__Bacteria;p__Patescibacteria;c__Microgenomatia;o__Levybacterales;f__GWA1-39-11;g__;s__
MAG_728	Tabrizicola	Illumina short reads	30.17	0	37	139095	1349660	65.06	39608	21434	11	29	Bacteria	Pseudomonadota	Alphaproteobacteria	Rhodobacterales	Rhodobacteraceae	Tabrizicola		N/A	N/A	N/A	N/A	N/A	d__Bacteria;p__Pseudomonadota;c__Alphaproteobacteria;o__Rhodobacterales;f__Rhodobacteraceae;g__Tabrizicola;s__
MAG_729	Desulfomicrobium	Illumina short reads	30.17	1.72	283	9053	816154	60.99	2894	2084	108	239	Bacteria	Desulfobacterota	Desulfovibrionia	Desulfovibrionales	Desulfomicrobiaceae	Desulfomicrobium		N/A	N/A	95	d__Bacteria;p__Desulfobacterota;c__Desulfovibrionia;o__Desulfovibrionales;f__Desulfomicrobiaceae;g__Desulfomicrobium;s__Desulfomicrobium sp002412965	84.98	d__Bacteria;p__Desulfobacterota;c__Desulfovibrionia;o__Desulfovibrionales;f__Desulfomicrobiaceae;g__Desulfomicrobium;s__
MAG_730	Thermomonas	Illumina short reads	30	1.72	171	42944	1600209	67.65	10919	5213	44	129	Bacteria	Pseudomonadota	Gammaproteobacteria	Xanthomonadales	Xanthomonadaceae	Thermomonas		N/A	N/A	95	d__Bacteria;p__Pseudomonadota;c__Gammaproteobacteria;o__Xanthomonadales;f__Xanthomonadaceae;g__Thermomonas;s__Thermomonas carbonis	87.31	d__Bacteria;p__Pseudomonadota;c__Gammaproteobacteria;o__Xanthomonadales;f__Xanthomonadaceae;g__Thermomonas;s__
MAG_731	JADJRH01	Illumina short reads	29.98	1.75	799	10780	2147598	71.39	2741	1713	268	666	Bacteria	Myxococcota	Polyangia	Polyangiales	Polyangiaceae	JADJRH01		N/A	N/A	95	d__Bacteria;p__Myxococcota;c__Polyangia;o__Polyangiales;f__Polyangiaceae;g__JADJRH01;s__JADJRH01 sp016712345	76.37	d__Bacteria;p__Myxococcota;c__Polyangia;o__Polyangiales;f__Polyangiaceae;g__JADJRH01;s__
MAG_732	JADKFD01	Illumina short reads	29.93	4.15	588	36873	2506149	65.24	4040	2739	187	493	Bacteria	Pseudomonadota	Gammaproteobacteria	Xanthomonadales	SZUA-5	JADKFD01		95	95.45	95	d__Bacteria;p__Pseudomonadota;c__Gammaproteobacteria;o__Burkholderiales;f__Rhodocyclaceae;g__Accumulibacter;s__Accumulibacter sp017302455	95.45	d__Bacteria;p__Pseudomonadota;c__Gammaproteobacteria;o__Burkholderiales;f__Rhodocyclaceae;g__Accumulibacter;s__
MAG_733	UBA964	Illumina short reads	29.92	2.22	814	10364	2020024	69.43	2449	1641	282	686	Bacteria	Pseudomonadota	Gammaproteobacteria	Steroidobacterales	Steroidobacteraceae	UBA964		N/A	N/A	95	d__Bacteria;p__Pseudomonadota;c__Gammaproteobacteria;o__Steroidobacterales;f__Steroidobacteraceae;g__UBA964;s__UBA964 sp020846815	81.41	d__Bacteria;p__Pseudomonadota;c__Gammaproteobacteria;o__Steroidobacterales;f__Steroidobacteraceae;g__UBA964;s__
MAG_734	OLB14	Illumina short reads	29.78	1.72	282	70310	2794735	49.19	12202	5040	67	206	Bacteria	Chloroflexota	Anaerolineae	Anaerolineales	EnvOPS12	OLB14		N/A	N/A	95	d__Bacteria;p__Chloroflexota;c__Anaerolineae;o__Anaerolineales;f__EnvOPS12;g__OLB14;s__OLB14 sp016714565	84.99	d__Bacteria;p__Chloroflexota;c__Anaerolineae;o__Anaerolineales;f__EnvOPS12;g__OLB14;s__
MAG_735	UBA7239	Illumina short reads	29.78	1.72	95	35396	680494	48.61	8905	3734	26	72	Bacteria	Pseudomonadota	Gammaproteobacteria	Pseudomonadales	UBA7239	UBA7239		N/A	N/A	95	d__Bacteria;p__Pseudomonadota;c__Gammaproteobacteria;o__Pseudomonadales;f__UBA7239;g__UBA7239;s__UBA7239 sp002333095	79.62	d__Bacteria;p__Pseudomonadota;c__Gammaproteobacteria;o__Pseudomonadales;f__UBA7239;g__UBA7239;s__
MAG_736	f__Ruminococcaceae	Illumina short reads	29.62	1.72	218	6587	499504	39.31	2235	1623	82	187	Bacteria	Bacillota	Clostridia	Oscillospirales	Ruminococcaceae			N/A	N/A	N/A	N/A	N/A	d__Bacteria;p__Bacillota_A;c__Clostridia;o__Oscillospirales;f__Ruminococcaceae;g__;s__
MAG_737	Mariniflexile	Nanopore long reads	29.48	1.65	1	897220	897220	33.95	897220	897220	1	1	Bacteria	Bacteroidota	Bacteroidia	Flavobacteriales	Flavobacteriaceae	Mariniflexile		N/A	N/A	95	d__Bacteria;p__Bacteroidota;c__Bacteroidia;o__Flavobacteriales;f__Flavobacteriaceae;g__Mariniflexile;s__Mariniflexile maritimum	82.03	d__Bacteria;p__Bacteroidota;c__Bacteroidia;o__Flavobacteriales;f__Flavobacteriaceae;g__Mariniflexile;s__
MAG_738	CAITIQ01	Illumina short reads	29.38	0.05	757	7452	1782790	63.71	2374	1656	282	644	Bacteria	Myxococcota	Polyangia	Polyangiales	Polyangiaceae	CAITIQ01		N/A	N/A	95	d__Bacteria;p__Myxococcota;c__Polyangia;o__Polyangiales;f__Polyangiaceae;g__CAITIQ01;s__CAITIQ01 sp903892415	75.29	d__Bacteria;p__Myxococcota;c__Polyangia;o__Polyangiales;f__Polyangiaceae;g__CAITIQ01;s__
MAG_739	Accumulibacter (MAG_739)	Illumina short reads	29.35	0	80	55948	1324201	62.73	20634	8224	20	57	Bacteria	Pseudomonadota	Gammaproteobacteria	Burkholderiales	Rhodocyclaceae	Accumulibacter		N/A	N/A	N/A	N/A	N/A	d__Bacteria;p__Pseudomonadota;c__Gammaproteobacteria;o__Burkholderiales;f__Rhodocyclaceae;g__Accumulibacter;s__
MAG_740	Aquirickettsiella isopodorum	Nanopore long reads	29.31	9.48	43	59308	812789	36.63	28095	9545	11	30	Bacteria	Pseudomonadota	Gammaproteobacteria	Diplorickettsiales	Diplorickettsiaceae	Aquirickettsiella	Aquirickettsiella isopodorum	95	97.34	95	d__Bacteria;p__Pseudomonadota;c__Gammaproteobacteria;o__Diplorickettsiales;f__Diplorickettsiaceae;g__Aquirickettsiella;s__Aquirickettsiella isopodorum	97.34	d__Bacteria;p__Pseudomonadota;c__Gammaproteobacteria;o__Diplorickettsiales;f__Diplorickettsiaceae;g__Aquirickettsiella;s__
MAG_741	f__Anaerofustaceae	Illumina short reads	29.31	1.72	226	11599	834173	41.64	4003	2287	74	183	Bacteria	Bacillota	Clostridia	Eubacteriales	Anaerofustaceae			N/A	N/A	N/A	N/A	N/A	d__Bacteria;p__Bacillota_A;c__Clostridia;o__Eubacteriales;f__Anaerofustaceae;g__;s__
MAG_742	Agitococcus	Illumina short reads	29.31	0	178	12581	593639	43.17	3523	1918	53	145	Bacteria	Pseudomonadota	Gammaproteobacteria	Pseudomonadales	Moraxellaceae	Agitococcus		N/A	N/A	95	d__Bacteria;p__Pseudomonadota;c__Gammaproteobacteria;o__Pseudomonadales;f__Moraxellaceae;g__Agitococcus;s__Agitococcus sp006546595	92.23	d__Bacteria;p__Pseudomonadota;c__Gammaproteobacteria;o__Pseudomonadales;f__Moraxellaceae;g__Agitococcus;s__
MAG_743	Phenylobacterium	Illumina short reads	29.31	4.31	249	30226	1023647	66.97	4563	2183	65	194	Bacteria	Pseudomonadota	Alphaproteobacteria	Caulobacterales	Caulobacteraceae	Phenylobacterium		N/A	N/A	N/A	N/A	N/A	d__Bacteria;p__Pseudomonadota;c__Alphaproteobacteria;o__Caulobacterales;f__Caulobacteraceae;g__Phenylobacterium;s__
MAG_744	Haliscomenobacter	Illumina short reads	29.31	2.59	1696	7376	3110341	46.73	1932	1131	542	1404	Bacteria	Bacteroidota	Bacteroidia	Chitinophagales	Saprospiraceae	Haliscomenobacter		N/A	N/A	95	d__Bacteria;p__Bacteroidota;c__Bacteroidia;o__Chitinophagales;f__Saprospiraceae;g__Haliscomenobacter;s__Haliscomenobacter sp013298445	84.24	d__Bacteria;p__Bacteroidota;c__Bacteroidia;o__Chitinophagales;f__Saprospiraceae;g__Haliscomenobacter;s__
MAG_745	f__Anaerofustaceae	Illumina short reads	29.18	0	170	11804	580132	45.57	3754	2025	56	139	Bacteria	Bacillota	Clostridia	Eubacteriales	Anaerofustaceae			N/A	N/A	N/A	N/A	N/A	d__Bacteria;p__Bacillota_A;c__Clostridia;o__Eubacteriales;f__Anaerofustaceae;g__;s__
MAG_746	JAAZAI01	Illumina short reads	29.09	0	393	12335	1403759	55.51	4122	1968	116	302	Bacteria	Verrucomicrobiota	Kiritimatiellia	RFP12	UBA3636	JAAZAI01		N/A	N/A	95	d__Bacteria;p__Verrucomicrobiota;c__Kiritimatiellia;o__RFP12;f__UBA3636;g__JAAZAI01;s__JAAZAI01 sp012514445	76.71	d__Bacteria;p__Verrucomicrobiota;c__Kiritimatiellia;o__RFP12;f__UBA3636;g__JAAZAI01;s__
MAG_747	UBA2376	Illumina short reads	28.95	1.75	1664	10347	3886679	71.92	2310	1610	595	1414	Bacteria	Myxococcota	Polyangia	Haliangiales	Haliangiaceae	UBA2376		N/A	N/A	N/A	N/A	N/A	d__Bacteria;p__Myxococcota;c__Polyangia;o__Haliangiales;f__Haliangiaceae;g__UBA2376;s__
MAG_748	UBA3907	Illumina short reads	28.6	0	185	9230	487386	47.13	2618	1836	69	157	Bacteria	Bacillota	DTU015	DTU015	DTU015	UBA3907		N/A	N/A	95	d__Bacteria;p__Bacillota_E;c__DTU015;o__DTU015;f__DTU015;g__UBA3907;s__UBA3907 sp018052475	94.08	d__Bacteria;p__Bacillota_E;c__DTU015;o__DTU015;f__DTU015;g__UBA3907;s__
MAG_749	f__WYBJ01	Illumina short reads	28.53	4.31	788	8849	1205969	61.55	1511	1063	284	671	Bacteria	Pseudomonadota	Gammaproteobacteria	Burkholderiales	WYBJ01			N/A	N/A	N/A	N/A	N/A	d__Bacteria;p__Pseudomonadota;c__Gammaproteobacteria;o__Burkholderiales;f__WYBJ01;g__;s__
MAG_750	Acetoanaerobium	Illumina short reads	28.45	0	175	13614	757565	31.94	4584	2699	57	141	Bacteria	Bacillota	Clostridia	Peptostreptococcales	Filifactoraceae	Acetoanaerobium		N/A	N/A	N/A	N/A	N/A	d__Bacteria;p__Bacillota_A;c__Clostridia;o__Peptostreptococcales;f__Filifactoraceae;g__Acetoanaerobium;s__
MAG_751	Ottowia sp020161215	Illumina short reads	28.45	0	395	8986	1169136	68.18	3178	1886	134	326	Bacteria	Pseudomonadota	Gammaproteobacteria	Burkholderiales	Burkholderiaceae_B	Ottowia	Ottowia sp020161215	95	95.4	95	d__Bacteria;p__Pseudomonadota;c__Gammaproteobacteria;o__Burkholderiales;f__Burkholderiaceae_B;g__Ottowia;s__Ottowia sp020161215	95.4	d__Bacteria;p__Pseudomonadota;c__Gammaproteobacteria;o__Burkholderiales;f__Burkholderiaceae_B;g__Ottowia;s__
MAG_752	f__Xanthobacteraceae	Illumina short reads	28.32	7.18	758	13431	1530924	59.45	1914	1558	300	658	Bacteria	Pseudomonadota	Alphaproteobacteria	Rhizobiales	Xanthobacteraceae			N/A	N/A	N/A	N/A	N/A	d__Bacteria;p__Pseudomonadota;c__Alphaproteobacteria;o__Rhizobiales;f__Xanthobacteraceae;g__;s__
MAG_753	f__LD1	Illumina short reads	28.1	0.3	308	6567	745033	36.3	2446	1650	113	261	Bacteria	Bacteroidota	Bacteroidia	Chitinophagales	LD1			N/A	N/A	N/A	N/A	N/A	d__Bacteria;p__Bacteroidota;c__Bacteroidia;o__Chitinophagales;f__LD1;g__;s__
MAG_754	GCA-2746885	Illumina short reads	28.09	1.23	85	27810	442110	50.01	7216	2429	17	62	Bacteria	Patescibacteria	Saccharimonadia	Saccharimonadales	UBA4665	GCA-2746885		N/A	N/A	95	d__Bacteria;p__Patescibacteria;c__Saccharimonadia;o__Saccharimonadales;f__UBA4665;g__GCA-2746885;s__GCA-2746885 sp016700375	79.21	d__Bacteria;p__Patescibacteria;c__Saccharimonadia;o__Saccharimonadales;f__UBA4665;g__GCA-2746885;s__
MAG_755	Desulfobulbus	Illumina short reads	28.07	1.75	539	7952	1177750	57.61	2154	1586	207	463	Bacteria	Desulfobacterota	Desulfobulbia	Desulfobulbales	Desulfobulbaceae	Desulfobulbus		N/A	N/A	N/A	N/A	N/A	d__Bacteria;p__Desulfobacterota;c__Desulfobulbia;o__Desulfobulbales;f__Desulfobulbaceae;g__Desulfobulbus;s__
MAG_756	JADJJE01 sp016706685	Illumina short reads	28.07	3.51	448	31026	2238369	68.82	6849	2388	101	329	Bacteria	Myxococcota	Polyangia	Polyangiales	SG8-38	JADJJE01	JADJJE01 sp016706685	95	96.59	95	d__Bacteria;p__Myxococcota;c__Polyangia;o__Polyangiales;f__SG8-38;g__JADJJE01;s__JADJJE01 sp016706685	96.59	d__Bacteria;p__Myxococcota;c__Polyangia;o__Polyangiales;f__SG8-38;g__JADJJE01;s__
MAG_757	f__SG8-38	Illumina short reads	28.03	3.73	1810	25768	3151719	64.56	1680	1093	561	1508	Bacteria	Myxococcota	Polyangia	Polyangiales	SG8-38			N/A	N/A	N/A	N/A	N/A	d__Bacteria;p__Myxococcota;c__Polyangia;o__Polyangiales;f__SG8-38;g__;s__
MAG_758	Flavipsychrobacter	Illumina short reads	27.98	0.16	1146	7303	1790970	45.03	1523	1069	399	973	Bacteria	Bacteroidota	Bacteroidia	Chitinophagales	Chitinophagaceae	Flavipsychrobacter		N/A	N/A	N/A	N/A	N/A	d__Bacteria;p__Bacteroidota;c__Bacteroidia;o__Chitinophagales;f__Chitinophagaceae;g__Flavipsychrobacter;s__
MAG_759	OLB14	Illumina short reads	27.93	3.45	1025	18059	2119603	49.77	2175	1183	284	832	Bacteria	Chloroflexota	Anaerolineae	Anaerolineales	EnvOPS12	OLB14		N/A	N/A	95	d__Bacteria;p__Chloroflexota;c__Anaerolineae;o__Anaerolineales;f__EnvOPS12;g__OLB14;s__OLB14 sp016715195	85.8	d__Bacteria;p__Chloroflexota;c__Anaerolineae;o__Anaerolineales;f__EnvOPS12;g__OLB14;s__
MAG_760	Laribacter sp018055005	Illumina short reads	27.9	0	503	9001	1221056	63.43	2402	1639	178	426	Bacteria	Pseudomonadota	Gammaproteobacteria	Burkholderiales	Aquaspirillaceae	Laribacter	Laribacter sp018055005	95	98.29	95	d__Bacteria;p__Pseudomonadota;c__Gammaproteobacteria;o__Burkholderiales;f__Aquaspirillaceae;g__Laribacter;s__Laribacter sp018055005	98.29	d__Bacteria;p__Pseudomonadota;c__Gammaproteobacteria;o__Burkholderiales;f__Aquaspirillaceae;g__Laribacter;s__
MAG_761	f__	Illumina short reads	27.85	6.03	8068	33248	18728708	39.38	2613	1201	1986	6358	Bacteria	Bacteroidota	Bacteroidia	Chitinophagales				N/A	N/A	N/A	N/A	N/A	d__Bacteria;p__Bacteroidota;c__Bacteroidia;o__Chitinophagales;f__;g__;s__
MAG_762	Feb_14	Illumina short reads	27.6	1.75	332	6630	794986	62.41	2451	1629	122	282	Bacteria	Chloroflexota	Dehalococcoidia	Tepidiformales	Tepidiformaceae	Feb_14		N/A	N/A	95	d__Bacteria;p__Chloroflexota;c__Dehalococcoidia;o__Tepidiformales;f__Tepidiformaceae;g__FeB-14;s__FeB-14 sp016719395	77.76	d__Bacteria;p__Chloroflexota;c__Dehalococcoidia;o__Tepidiformales;f__Tepidiformaceae;g__FeB-14;s__
MAG_763	Flavobacterium	Nanopore long reads	27.59	6.03	7	355785	1028002	34.25	195410	97171	2	5	Bacteria	Bacteroidota	Bacteroidia	Flavobacteriales	Flavobacteriaceae	Flavobacterium		N/A	N/A	N/A	N/A	N/A	d__Bacteria;p__Bacteroidota;c__Bacteroidia;o__Flavobacteriales;f__Flavobacteriaceae;g__Flavobacterium;s__
MAG_764	UBA4416	Illumina short reads	27.59	6.9	441	15767	1440966	30.7	3645	1850	128	354	Bacteria	Bacteroidota	Bacteroidia	AKYH767	B-17BO	UBA4416		N/A	N/A	N/A	N/A	N/A	d__Bacteria;p__Bacteroidota;c__Bacteroidia;o__AKYH767;f__B-17BO;g__UBA4416;s__
MAG_765	Draconibacterium	Illumina short reads	27.59	5.17	817	22903	2150706	35.91	2708	1664	265	681	Bacteria	Bacteroidota	Bacteroidia	Bacteroidales	Prolixibacteraceae	Draconibacterium		N/A	N/A	95	d__Bacteria;p__Bacteroidota;c__Bacteroidia;o__Bacteroidales;f__Prolixibacteraceae;g__Draconibacterium;s__Draconibacterium sp016705335	94.77	d__Bacteria;p__Bacteroidota;c__Bacteroidia;o__Bacteroidales;f__Prolixibacteraceae;g__Draconibacterium;s__
MAG_766	JAEUUZ01	Illumina short reads	27.59	9.48	530	16645	1684439	39.75	3456	1844	156	429	Bacteria	Bacteroidota	Bacteroidia	Chitinophagales	LD1	JAEUUZ01		N/A	N/A	95	d__Bacteria;p__Bacteroidota;c__Bacteroidia;o__Chitinophagales;f__LD1;g__JAEUUZ01;s__JAEUUZ01 sp016786765	85.38	d__Bacteria;p__Bacteroidota;c__Bacteroidia;o__Chitinophagales;f__LD1;g__JAEUUZ01;s__
MAG_767	JABFSR01	Illumina short reads	27.59	8.62	538	7557	1235877	59.24	2291	1631	201	459	Bacteria	Verrucomicrobiota	Verrucomicrobiae	Pedosphaerales	UBA11358	JABFSR01		N/A	N/A	95	d__Bacteria;p__Verrucomicrobiota;c__Verrucomicrobiae;o__Pedosphaerales;f__UBA11358;g__JABFSR01;s__JABFSR01 sp008933055	78.65	d__Bacteria;p__Verrucomicrobiota;c__Verrucomicrobiae;o__Pedosphaerales;f__UBA11358;g__JABFSR01;s__
MAG_768	Aquabacterium	Illumina short reads	27.59	0	241	20767	1319061	58.18	5801	3373	75	194	Bacteria	Pseudomonadota	Gammaproteobacteria	Burkholderiales	Burkholderiaceae_B	Aquabacterium		N/A	N/A	N/A	N/A	N/A	d__Bacteria;p__Pseudomonadota;c__Gammaproteobacteria;o__Burkholderiales;f__Burkholderiaceae_B;g__Aquabacterium;s__
MAG_769	f__B-17BO	Illumina short reads	27.57	7.38	803	36603	2096244	34.31	3218	1209	172	613	Bacteria	Bacteroidota	Bacteroidia	AKYH767	B-17BO			N/A	N/A	N/A	N/A	N/A	d__Bacteria;p__Bacteroidota;c__Bacteroidia;o__AKYH767;f__B-17BO;g__;s__
MAG_770	f__	Nanopore long reads	27.3	2.59	269	92794	2032592	29.12	9914	3704	61	196	Unclassified Bacteria							N/A	N/A	N/A	N/A	N/A	N/A
MAG_771	CAISYT01	Illumina short reads	27.24	0.86	420	5470	881792	63.67	2038	1566	164	363	Bacteria	Pseudomonadota	Alphaproteobacteria	Caulobacterales	Caulobacteraceae	CAISYT01		N/A	N/A	95	d__Bacteria;p__Pseudomonadota;c__Alphaproteobacteria;o__Caulobacterales;f__Caulobacteraceae;g__CAISYT01;s__CAISYT01 sp903889785	78.68	d__Bacteria;p__Pseudomonadota;c__Alphaproteobacteria;o__Caulobacterales;f__Caulobacteraceae;g__CAISYT01;s__
MAG_772	Aliarcobacter	Illumina short reads	27.23	2.74	148	11222	519278	28.04	3927	2052	42	116	Bacteria	Campylobacterota	Campylobacteria	Campylobacterales	Arcobacteraceae	Aliarcobacter		N/A	N/A	95	d__Bacteria;p__Campylobacterota;c__Campylobacteria;o__Campylobacterales;f__Arcobacteraceae;g__Aliarcobacter;s__Aliarcobacter venerupis	86.51	d__Bacteria;p__Campylobacterota;c__Campylobacteria;o__Campylobacterales;f__Arcobacteraceae;g__Aliarcobacter;s__
MAG_773	f__Sandaracinaceae	Illumina short reads	27.19	1.31	1479	9801	3426128	69.78	2326	1638	548	1260	Bacteria	Myxococcota	Polyangia	Polyangiales	Sandaracinaceae			N/A	N/A	N/A	N/A	N/A	d__Bacteria;p__Myxococcota;c__Polyangia;o__Polyangiales;f__Sandaracinaceae;g__;s__
MAG_774	f__Microtrichaceae	Illumina short reads	27.09	0	203	8097	549344	52.7	2716	1853	73	171	Bacteria	Actinomycetota	Acidimicrobiia	Acidimicrobiales	Microtrichaceae			N/A	N/A	N/A	N/A	N/A	d__Bacteria;p__Actinomycetota;c__Acidimicrobiia;o__Acidimicrobiales;f__Microtrichaceae;g__;s__
MAG_775	RZYY01 sp012516825	Illumina short reads	27.05	0	241	7188	581033	37.82	2367	1693	88	205	Bacteria	Bacteroidota	Bacteroidia	Bacteroidales	4484-276	RZYY01	RZYY01 sp012516825	95	99.48	95	d__Bacteria;p__Bacteroidota;c__Bacteroidia;o__Bacteroidales;f__4484-276;g__RZYY01;s__RZYY01 sp012516825	99.48	d__Bacteria;p__Bacteroidota;c__Bacteroidia;o__Bacteroidales;f__4484-276;g__RZYY01;s__
MAG_776	Aestuariimicrobium	Illumina short reads	26.92	2.01	528	7296	1105174	65.08	2045	1572	206	457	Bacteria	Actinomycetota	Actinomycetia	Propionibacteriales	Propionibacteriaceae	Aestuariimicrobium		N/A	N/A	95	d__Bacteria;p__Actinomycetota;c__Actinomycetia;o__Propionibacteriales;f__Propionibacteriaceae;g__Aestuariimicrobium;s__Aestuariimicrobium ganziense	80.97	d__Bacteria;p__Actinomycetota;c__Actinomycetia;o__Propionibacteriales;f__Propionibacteriaceae;g__Aestuariimicrobium;s__
MAG_777	CAMASH01	Illumina short reads	26.91	0.68	259	10233	936363	58	3989	2115	82	207	Bacteria	Verrucomicrobiota	Verrucomicrobiae	Chthoniobacterales	Terrimicrobiaceae	CAMASH01		N/A	N/A	95	d__Bacteria;p__Verrucomicrobiota;c__Verrucomicrobiae;o__Chthoniobacterales;f__Terrimicrobiaceae;g__CAMASH01;s__CAMASH01 sp945860745	77.7	d__Bacteria;p__Verrucomicrobiota;c__Verrucomicrobiae;o__Chthoniobacterales;f__Terrimicrobiaceae;g__CAMASH01;s__
MAG_778	Chiayiivirga	Illumina short reads	26.83	2.1	748	17485	1564702	57.48	1931	1565	283	646	Bacteria	Pseudomonadota	Gammaproteobacteria	Xanthomonadales	Xanthomonadaceae	Chiayiivirga		N/A	N/A	95	d__Bacteria;p__Pseudomonadota;c__Gammaproteobacteria;o__Xanthomonadales;f__Xanthomonadaceae;g__Chiayiivirga;s__Chiayiivirga sp022647565	94.57	d__Bacteria;p__Pseudomonadota;c__Gammaproteobacteria;o__Xanthomonadales;f__Xanthomonadaceae;g__Chiayiivirga;s__
MAG_779	Phosphoribacter (MAG_779)	Illumina short reads	26.75	0	183	35140	1017464	69.16	7394	2699	40	128	Bacteria	Actinomycetota	Actinomycetia	Actinomycetales	Dermatophilaceae	Phosphoribacter		N/A	N/A	95	d__Bacteria;p__Actinomycetota;c__Actinomycetia;o__Actinomycetales;f__Dermatophilaceae;g__Phosphoribacter;s__Phosphoribacter hodrii	85.77	d__Bacteria;p__Actinomycetota;c__Actinomycetia;o__Actinomycetales;f__Dermatophilaceae;g__Phosphoribacter;s__
MAG_780	Ferruginibacter	Nanopore long reads	26.72	0	62	64275	1325512	42.27	26672	10933	17	46	Bacteria	Bacteroidota	Bacteroidia	Chitinophagales	Chitinophagaceae	Ferruginibacter		N/A	N/A	95	d__Bacteria;p__Bacteroidota;c__Bacteroidia;o__Chitinophagales;f__Chitinophagaceae;g__Ferruginibacter;s__Ferruginibacter sp014377385	76.43	d__Bacteria;p__Bacteroidota;c__Bacteroidia;o__Chitinophagales;f__Chitinophagaceae;g__Ferruginibacter;s__
MAG_781	Prosthecobacter sp017301975	Illumina short reads	26.72	1.72	634	13948	2029118	60.31	3496	1825	188	511	Bacteria	Verrucomicrobiota	Verrucomicrobiae	Verrucomicrobiales	Verrucomicrobiaceae	Prosthecobacter	Prosthecobacter sp017301975	95	96.42	N/A	N/A	N/A	d__Bacteria;p__Verrucomicrobiota;c__Verrucomicrobiae;o__Verrucomicrobiales;f__Verrucomicrobiaceae;g__Prosthecobacter;s__
MAG_782	UBA4416	Nanopore long reads	26.59	4.89	25	127792	1540142	31.96	91726	28615	7	18	Bacteria	Bacteroidota	Bacteroidia	AKYH767	B-17BO	UBA4416		N/A	N/A	N/A	N/A	N/A	d__Bacteria;p__Bacteroidota;c__Bacteroidia;o__AKYH767;f__B-17BO;g__UBA4416;s__
MAG_783	JADJSS01	Illumina short reads	26.49	4.31	498	16020	1297425	36.08	3106	1313	132	387	Bacteria	Bacteroidota	Bacteroidia	Chitinophagales	JADIYW01	JADJSS01		N/A	N/A	95	d__Bacteria;p__Bacteroidota;c__Bacteroidia;o__Chitinophagales;f__JADIYW01;g__JADJSS01;s__JADJSS01 sp016721245	93.22	d__Bacteria;p__Bacteroidota;c__Bacteroidia;o__Chitinophagales;f__JADIYW01;g__JADJSS01;s__
MAG_784	f__UBA2400	Illumina short reads	26.36	1.72	262	19517	947548	58.44	3907	1995	77	208	Bacteria	Pseudomonadota	Alphaproteobacteria	UBA2400	UBA2400			N/A	N/A	95	d__Bacteria;p__Pseudomonadota;c__Alphaproteobacteria;o__UBA2400;f__UBA2400;g__UBA2400;s__UBA2400 sp002343265	77.03	d__Bacteria;p__Pseudomonadota;c__Alphaproteobacteria;o__UBA2400;f__UBA2400;g__;s__
MAG_785	f__JADIYW01	Nanopore long reads	26.34	0.49	27	75509	951302	33.26	42990	20426	8	21	Bacteria	Bacteroidota	Bacteroidia	Chitinophagales	JADIYW01			N/A	N/A	N/A	N/A	N/A	d__Bacteria;p__Bacteroidota;c__Bacteroidia;o__Chitinophagales;f__JADIYW01;g__;s__
MAG_786	Acinetobacter	Illumina short reads	26.21	3.45	565	22910	1499899	38.93	2776	1709	189	471	Bacteria	Pseudomonadota	Gammaproteobacteria	Pseudomonadales	Moraxellaceae	Acinetobacter		N/A	N/A	95	d__Bacteria;p__Pseudomonadota;c__Gammaproteobacteria;o__Pseudomonadales;f__Moraxellaceae;g__Acinetobacter;s__Acinetobacter sp000632455	79.62	d__Bacteria;p__Pseudomonadota;c__Gammaproteobacteria;o__Pseudomonadales;f__Moraxellaceae;g__Acinetobacter;s__
MAG_787	REAB01	Illumina short reads	26.18	0	287	12617	1090210	38.5	4123	2399	96	234	Bacteria	Bacteroidota	Bacteroidia	Cytophagales	Spirosomaceae	REAB01		N/A	N/A	95	d__Bacteria;p__Bacteroidota;c__Bacteroidia;o__Cytophagales;f__Spirosomaceae;g__REAB01;s__REAB01 sp004293645	75.76	d__Bacteria;p__Bacteroidota;c__Bacteroidia;o__Cytophagales;f__Spirosomaceae;g__REAB01;s__
MAG_788	Aquisediminimonas	Illumina short reads	26.04	0	277	7149	647260	62.23	2371	1652	105	236	Bacteria	Pseudomonadota	Alphaproteobacteria	Sphingomonadales	Sphingomonadaceae	Aquisediminimonas		N/A	N/A	N/A	N/A	N/A	d__Bacteria;p__Pseudomonadota;c__Alphaproteobacteria;o__Sphingomonadales;f__Sphingomonadaceae;g__Aquisediminimonas;s__
MAG_789	UBA7703	Illumina short reads	25.92	3.79	249	20202	1044893	55.73	4902	2193	72	193	Bacteria	Bacillota	Clostridia	Christensenellales	CAG-138	UBA7703		N/A	N/A	95	d__Bacteria;p__Bacillota_A;c__Clostridia;o__Christensenellales;f__CAG-138;g__UBA7703;s__UBA7703 sp023395595	86.15	d__Bacteria;p__Bacillota_A;c__Clostridia;o__Christensenellales;f__CAG-138;g__UBA7703;s__
MAG_790	UBA7703	Illumina short reads	25.86	5.17	351	8323	1028453	55.65	3215	1755	113	288	Bacteria	Bacillota	Clostridia	Christensenellales	CAG-138	UBA7703		N/A	N/A	N/A	N/A	N/A	d__Bacteria;p__Bacillota_A;c__Clostridia;o__Christensenellales;f__CAG-138;g__UBA7703;s__
MAG_791	Desulfomicrobium	Illumina short reads	25.86	1.72	545	6756	1222930	63.16	2199	1602	204	467	Bacteria	Desulfobacterota	Desulfovibrionia	Desulfovibrionales	Desulfomicrobiaceae	Desulfomicrobium		N/A	N/A	95	d__Bacteria;p__Desulfobacterota;c__Desulfovibrionia;o__Desulfovibrionales;f__Desulfomicrobiaceae;g__Desulfomicrobium;s__Desulfomicrobium sp009930495	81.43	d__Bacteria;p__Desulfobacterota;c__Desulfovibrionia;o__Desulfovibrionales;f__Desulfomicrobiaceae;g__Desulfomicrobium;s__
MAG_792	JAGORN01	Illumina short reads	25.86	0	201	35185	586041	40.51	2929	1672	56	164	Bacteria	Patescibacteria	Saccharimonadia	Saccharimonadales	CAIOMD01	JAGORN01		N/A	N/A	95	d__Bacteria;p__Patescibacteria;c__Saccharimonadia;o__Saccharimonadales;f__CAIOMD01;g__JAGORN01;s__JAGORN01 sp018062805	82.61	d__Bacteria;p__Patescibacteria;c__Saccharimonadia;o__Saccharimonadales;f__CAIOMD01;g__JAGORN01;s__
MAG_793	UBA4417	Illumina short reads	25.86	0	208	33941	1335855	40.81	7411	3862	69	168	Bacteria	Bacteroidota	Bacteroidia	Bacteroidales	UBA4417	UBA4417		N/A	N/A	N/A	N/A	N/A	d__Bacteria;p__Bacteroidota;c__Bacteroidia;o__Bacteroidales;f__UBA4417;g__UBA4417;s__
MAG_794	f__Synergistaceae	Illumina short reads	25.86	5.17	435	36669	1228578	44.63	3978	1211	62	324	Bacteria	Synergistota	Synergistia	Synergistales	Synergistaceae			N/A	N/A	N/A	N/A	N/A	d__Bacteria;p__Synergistota;c__Synergistia;o__Synergistales;f__Synergistaceae;g__;s__
MAG_795	Phosphoribacter (MAG_795)	Illumina short reads	25.86	0.86	85	36030	993724	69.98	15860	6156	23	61	Bacteria	Actinomycetota	Actinomycetia	Actinomycetales	Dermatophilaceae	Phosphoribacter		N/A	N/A	95	d__Bacteria;p__Actinomycetota;c__Actinomycetia;o__Actinomycetales;f__Dermatophilaceae;g__Phosphoribacter;s__Phosphoribacter hodrii	84.88	d__Bacteria;p__Actinomycetota;c__Actinomycetia;o__Actinomycetales;f__Dermatophilaceae;g__Phosphoribacter;s__
MAG_796	OLB14	Illumina short reads	25.86	1.72	175	319147	2406586	48.8	18395	6158	27	118	Bacteria	Chloroflexota	Anaerolineae	Anaerolineales	EnvOPS12	OLB14		N/A	N/A	95	d__Bacteria;p__Chloroflexota;c__Anaerolineae;o__Anaerolineales;f__EnvOPS12;g__OLB14;s__OLB14 sp016789305	91.12	d__Bacteria;p__Chloroflexota;c__Anaerolineae;o__Anaerolineales;f__EnvOPS12;g__OLB14;s__
MAG_797	Propionivibrio (MAG_797)	Illumina short reads	25.86	1.72	145	33802	1581054	58.97	13308	5808	40	110	Bacteria	Pseudomonadota	Gammaproteobacteria	Burkholderiales	Rhodocyclaceae	Propionivibrio		N/A	N/A	95	d__Bacteria;p__Pseudomonadota;c__Gammaproteobacteria;o__Burkholderiales;f__Rhodocyclaceae;g__Propionivibrio;s__Propionivibrio dominans	94.3	d__Bacteria;p__Pseudomonadota;c__Gammaproteobacteria;o__Burkholderiales;f__Rhodocyclaceae;g__Propionivibrio;s__
MAG_798	CAIZWU01	Illumina short reads	25.86	1.72	1801	9124	3330922	65.77	1917	1142	588	1489	Bacteria	Verrucomicrobiota	Verrucomicrobiae	Verrucomicrobiales	V1-33	CAIZWU01		N/A	N/A	N/A	N/A	N/A	d__Bacteria;p__Verrucomicrobiota;c__Verrucomicrobiae;o__Verrucomicrobiales;f__V1-33;g__CAIZWU01;s__
MAG_799	Phenylobacterium sp018001015	Illumina short reads	25.86	3.45	224	17081	914156	67.23	4821	2064	59	174	Bacteria	Pseudomonadota	Alphaproteobacteria	Caulobacterales	Caulobacteraceae	Phenylobacterium	Phenylobacterium sp018001015	95	99.12	95	d__Bacteria;p__Pseudomonadota;c__Alphaproteobacteria;o__Caulobacterales;f__Caulobacteraceae;g__Phenylobacterium;s__Phenylobacterium sp018001015	99.12	d__Bacteria;p__Pseudomonadota;c__Alphaproteobacteria;o__Caulobacterales;f__Caulobacteraceae;g__Phenylobacterium;s__
MAG_800	f__	Illumina short reads	25.79	4.39	694	6890	1015442	39.35	1393	1055	258	596	Bacteria	Bacteroidota	Bacteroidia	Chitinophagales				N/A	N/A	N/A	N/A	N/A	d__Bacteria;p__Bacteroidota;c__Bacteroidia;o__Chitinophagales;f__;g__;s__
MAG_801	ELB16-189	Illumina short reads	25.73	4.01	561	30690	2272650	39.45	4697	1995	126	430	Bacteria	Bacteroidota	Bacteroidia	Cytophagales	Cyclobacteriaceae	ELB16-189		N/A	N/A	95	d__Bacteria;p__Bacteroidota;c__Bacteroidia;o__Cytophagales;f__Cyclobacteriaceae;g__ELB16-189;s__ELB16-189 sp024643595	75.46	d__Bacteria;p__Bacteroidota;c__Bacteroidia;o__Cytophagales;f__Cyclobacteriaceae;g__ELB16-189;s__
MAG_802	f__CAMDFR01	Nanopore long reads	25.71	6.11	641	81596	5508186	38.2	12685	3977	121	432	Bacteria	Bacteroidota	Bacteroidia	Chitinophagales	CAMDFR01			N/A	N/A	N/A	N/A	N/A	d__Bacteria;p__Bacteroidota;c__Bacteroidia;o__Chitinophagales;f__CAMDFR01;g__;s__
MAG_803	Pirellula_B	Illumina short reads	25.71	3.61	2051	8652	3137063	49.57	1513	1078	759	1749	Bacteria	Planctomycetota	Planctomycetia	Pirellulales	Pirellulaceae	Pirellula_B		N/A	N/A	N/A	N/A	N/A	d__Bacteria;p__Planctomycetota;c__Planctomycetia;o__Pirellulales;f__Pirellulaceae;g__Pirellula_B;s__
MAG_804	Proteocatella	Illumina short reads	25.57	9.67	785	61240	1285311	40.78	1506	1069	248	661	Bacteria	Bacillota	Clostridia	Peptostreptococcales	Filifactoraceae	Proteocatella		N/A	N/A	N/A	N/A	N/A	d__Bacteria;p__Bacillota_A;c__Clostridia;o__Peptostreptococcales;f__Filifactoraceae;g__Proteocatella;s__
MAG_805	f__Synergistaceae	Illumina short reads	25.47	0	100	14764	553239	33.72	7295	2831	29	74	Bacteria	Synergistota	Synergistia	Synergistales	Synergistaceae			N/A	N/A	N/A	N/A	N/A	d__Bacteria;p__Synergistota;c__Synergistia;o__Synergistales;f__Synergistaceae;g__;s__
MAG_806	CAG-273	Illumina short reads	25.44	3.51	193	15945	635681	27.26	3673	1896	55	150	Bacteria	Bacillota	Clostridia	TANB77	CAG-508	CAG-273		N/A	N/A	N/A	N/A	N/A	d__Bacteria;p__Bacillota_A;c__Clostridia;o__TANB77;f__CAG-508;g__CAG-273;s__
MAG_807	Bacteroides uniformis	Illumina short reads	25.16	0.16	567	23441	1217589	47.18	2308	1282	174	461	Bacteria	Bacteroidota	Bacteroidia	Bacteroidales	Bacteroidaceae	Bacteroides	Bacteroides uniformis	95	98.15	N/A	N/A	N/A	d__Bacteria;p__Bacteroidota;c__Bacteroidia;o__Bacteroidales;f__Bacteroidaceae;g__Bacteroides;s__
MAG_808	Aliarcobacter	Illumina short reads	25	3.45	1246	28648	2716338	24.9	2518	1103	239	987	Bacteria	Campylobacterota	Campylobacteria	Campylobacterales	Arcobacteraceae	Aliarcobacter		N/A	N/A	95	d__Bacteria;p__Campylobacterota;c__Campylobacteria;o__Campylobacterales;f__Arcobacteraceae;g__Aliarcobacter;s__Aliarcobacter venerupis	83.4	d__Bacteria;p__Campylobacterota;c__Campylobacteria;o__Campylobacterales;f__Arcobacteraceae;g__Aliarcobacter;s__
MAG_809	Nitrotoga (MAG_809)	Illumina short reads	25	4.31	230	12988	473614	47.7	2196	1242	74	188	Bacteria	Pseudomonadota	Gammaproteobacteria	Burkholderiales	Gallionellaceae	Nitrotoga		N/A	N/A	95	d__Bacteria;p__Pseudomonadota;c__Gammaproteobacteria;o__Burkholderiales;f__Gallionellaceae;g__Nitrotoga;s__Nitrotoga sp003402345	93.77	d__Bacteria;p__Pseudomonadota;c__Gammaproteobacteria;o__Burkholderiales;f__Gallionellaceae;g__Nitrotoga;s__
MAG_810	Azonexus	Illumina short reads	25	0	101	18040	755760	57.74	7972	4824	36	83	Bacteria	Pseudomonadota	Gammaproteobacteria	Burkholderiales	Rhodocyclaceae	Azonexus		N/A	N/A	N/A	N/A	N/A	d__Bacteria;p__Pseudomonadota;c__Gammaproteobacteria;o__Burkholderiales;f__Rhodocyclaceae;g__Azonexus;s__
MAG_811	f__SZUA-47	Illumina short reads	25	0	81	15769	455528	42.79	6067	3278	26	66	Bacteria	Patescibacteria	Saccharimonadia	Saccharimonadales	SZUA-47			N/A	N/A	N/A	N/A	N/A	d__Bacteria;p__Patescibacteria;c__Saccharimonadia;o__Saccharimonadales;f__SZUA-47;g__;s__
MAG_812	f__Spirosomaceae	Illumina short reads	25	1.72	720	11278	1694957	42.19	2714	1279	201	569	Bacteria	Bacteroidota	Bacteroidia	Cytophagales	Spirosomaceae			N/A	N/A	N/A	N/A	N/A	d__Bacteria;p__Bacteroidota;c__Bacteroidia;o__Cytophagales;f__Spirosomaceae;g__;s__
Average			63.358	2.36272	424.151	101994	2.69733e+06	50.9098	38004.6	13571.4	119.071	329.735									98.2336			88.9879
