# Supplementary material for: Genome-Resolved Metatranscriptomics Provide Insights on Immigration Influence in Structuring Microbial Community Assembly of a Full-Scale Aerobic Granular Sludge Plant
Source: Environ Sci Technol. 2025 Mar 19;59(12):6126–41. doi: 10.1021/acs.est.4c14471 (PMC11966751; doi:10.1021/acs.est.4c14471)
Supplement: Supplementary file 3 — es4c14471_si_003.xlsx [file es4c14471_si_003.xlsx]

## Sheet: Sheet1
		Relative abundance (%)																		Relative Expression (%)
MAG_ID	Name	IN_R1_G	IN_R2_G	IN_R3_G	FL_R1_G	FL_R2_G	FL_R3_G	Eff_R1_G	Eff_R2_G	Eff_R3_G	ES_R1_G	ES_R2_G	ES_R3_G	SG_R1_G	SG_R2_G	SG_R3_G	LG_R1_G	LG_R2_G	LG_R3_G	IN_R1_T	IN_R2_T	IN_R3_T	FL_Ae_R1_T	FL_Ae_R2_T	FL_Ae_R3_T	FL_An_R1_T	FL_An_R2_T	FL_An_R3_T	Eff_R1_T	Eff_R2_T	Eff_R3_T	ES_R1_T	ES_R2_T	ES_R3_T	SG_Ae_R1_T	SG_Ae_R2_T	SG_Ae_R3_T	SG_An_R1_T	SG_An_R2_T	SG_An_R3_T	LG_Ae_R1_T	LG_Ae_R2_T	LG_Ae_R3_T	LG_An_R1_T	LG_An_R2_T	LG_An_R3_T
MAG_187	f__UBA1018	0.001478	0.00454351	0.00291799	0.022093	0.0253759	0.01881	0.0456238	0.0453097	0.0435845	0.0552004	0.0607049	0.0496958	0.0391313	0.0548335	0.0234291	0.0191283	0.0290702	0.00918636	0.0064301	0.00411596	0.0041119	0.013441	0.00626722	0.00635226	0.0100806	0.00441448	0.00243317	0.00488824	0.0128432	0.0131068	0.0229768	0.0203125	0.0157589	0.0159493	0.0179711	0.00812959	0.0144516	0.0190092	0.00756886	0.0091286	0.00264628	0.00245027	0.00681457	0.0028731	0.00187159
MAG_677	f__Saprospiraceae	0.00138983	0.00415989	0.0037334	0.00800251	0.0129557	0.0030493	0.076581	0.0256883	0.0685291	0.0133337	0.00728055	0.0193868	0.00455322	0.00691804	0.0021884	0.0029595	0.00230876	0.00361025	0.00371897	0.00288109	0.00349751	0.00634597	0.00450636	0.00138225	0.00442288	0.00389492	0.000259699	0.00158972	0.00553618	0.00591838	0.00326732	0.00438659	0.00324414	0.00236602	0.00162323	0.00166938	0.00111351	0.00303095	0.00168832	0.00392511	0.00175301	0.00152798	0.000986813	0.000408525	0.000744031
MAG_64	JACKQF01	0.00435931	0.0196768	0.00431902	0.108117	0.070282	0.145952	0.251885	0.0997845	0.240057	0.272843	0.155909	0.389778	0.157064	0.146506	0.167622	0.103794	0.0547858	0.152803	0.0102918	0.00373312	0.00571272	0.00375396	0.00859493	0.021778	0.00674692	0.00479289	0.00593137	0.0112115	0.00804357	0.00555769	0.0217436	0.0174289	0.0129165	0.0192035	0.00909643	0.0254808	0.00664296	0.00920853	0.0274766	0.040063	0.0058649	0.0114234	0.00500019	0.00402135	0.00691697
MAG_604	f__Myxococcaceae	0.00107571	0.00138382	0.00195381	0.0237742	0.0161818	0.0313667	0.00927041	0.020811	0.011455	0.0384533	0.0312982	0.0456084	0.0313367	0.0305058	0.0321676	0.00641098	0.00659843	0.00622352	0.00859358	0.00267736	0.00425104	0.00308467	0.00384498	0.00483397	0.00391115	0.00304133	0.00343459	0.00924128	0.00635521	0.00650246	0.0252411	0.0200832	0.0126443	0.00853064	0.0195733	0.00643494	0.0110808	0.019578	0.00613985	0.00710786	0.00374041	0.00230884	0.00805759	0.00151413	0.00117077
MAG_403	TH-plancto1	0.00336889	0.0177568	0.00416028	0.0212743	0.025993	0.0165556	0.0477106	0.0295593	0.038804	0.0238531	0.0209832	0.026723	0.0180372	0.0200197	0.0160547	0.00982605	0.00631096	0.0133411	0.00783462	0.00480562	0.00582331	0.00386726	0.00904335	0.0192593	0.0204386	0.0134544	0.00440408	0.00343573	0.0110545	0.00898895	0.020276	0.0192787	0.0147757	0.0154201	0.00955986	0.0180362	0.014024	0.0214256	0.0168799	0.0151457	0.00274103	0.00349679	0.00592534	0.00121236	0.0023367
MAG_163	RGIG3102	0.104441	0.0102179	0.154459	0.00204892	0.00186597	0.00223187	0.00218652	0.000941044	0.00256852	0.00155204	0.000690271	0.00241381	0.000860091	0.000747524	0.000972658	0.00154012	0.000968743	0.00211149	0.0159321	0.00983218	0.025616	0.00792455	0.00242121	0.00189324	0.00170109	0.00163549	0.000220452	0.00213637	0.00203696	0.00262461	0.00166242	0.00185969	0.00137674	0.000482006	0.000482914	0.00152992	0.000300292	0.00134136	0.00140916	0.00135205	0.000309328	0.00088251	0.00123512	0.000677874	0.000677778
MAG_481	M0108	0.0455347	0.0233065	0.0677097	0.0301237	0.035567	0.0246804	0.0472891	0.0373414	0.0479205	0.0380003	0.0250355	0.050965	0.0277646	0.0302011	0.0253282	0.0187088	0.0194664	0.0179512	0.0232846	0.0158361	0.0229413	0.00758554	0.0808012	0.043715	0.108945	0.106717	0.0178804	0.0188151	0.0432442	0.0587332	0.0286866	0.0467251	0.0780882	0.0290478	0.0367712	0.0349797	0.0293432	0.0376818	0.0272552	0.0335524	0.0116069	0.00928348	0.0213736	0.0015382	0.00561035
MAG_103	Competibacter_A sp016713505	0.00200473	0.00647513	0.00322507	0.0193422	0.011346	0.0273383	0.0119688	0.0121632	0.0132665	0.0134716	0.00705114	0.0198921	0.0240398	0.0115291	0.0365505	0.434625	0.485948	0.383302	0.0230341	0.0239976	0.0375914	0.0186546	0.0269404	0.0544797	0.0659917	0.0283934	0.0344747	0.0202726	0.0222922	0.0237572	0.0512094	0.0557943	0.0408707	0.0832758	0.0391048	0.100799	0.0456524	0.0616061	0.101172	0.41478	0.356094	0.387934	0.383342	0.125904	0.150984
MAG_467	CAISIP01	0.00258612	0.0115453	0.0037986	0.039802	0.0507717	0.0288322	0.0168775	0.0402675	0.0203515	0.0850766	0.0700962	0.100057	0.0531115	0.0786037	0.0276193	0.058974	0.0917159	0.0262322	0.0154386	0.0204805	0.0266326	0.0488024	0.0676472	0.0600648	0.0557305	0.0195538	0.013562	0.0290442	0.0545146	0.0485562	0.103289	0.0837811	0.0863671	0.0468939	0.0832631	0.0484778	0.0369098	0.0817064	0.0348899	0.0812794	0.0336168	0.0191545	0.0312786	0.0302745	0.0149337
MAG_526	Saccharimonas aalborgensis	0.00462754	0.00320708	0.00680612	0.100294	0.00886407	0.191723	0.0346746	0.026939	0.0331902	0.0260945	0.0162173	0.0359717	0.135885	0.0219086	0.249861	0.274345	0.0268572	0.521832	0.00478076	0.00370511	0.0040658	0.00551457	0.0077269	0.0675441	0.0101329	0.011191	0.0231674	0.00141456	0.0308869	0.0274634	0.00794771	0.0134159	0.0268307	0.00300966	0.00534707	0.0879364	0.00491095	0.0139359	0.0878139	0.00696212	0.00652094	0.0702519	0.00102432	0.0123338	0.0356788
MAG_643	Aliarcobacter	0.0946793	1.43905	0.163741	0.0651353	0.108987	0.0212834	0.0232121	0.065448	0.0253347	0.0194575	0.0286367	0.0102783	0.0173767	0.0289131	0.00584034	0.0080807	0.00621383	0.00994757	0.0300131	0.0745594	0.401686	0.0675812	0.0477612	0.0564449	0.0147216	0.050113	0.0432944	0.0301787	0.0615868	0.055145	0.0232046	0.0185837	0.0192701	0.00564666	0.00537771	0.0161193	0.00368063	0.0119594	0.0128557	0.00454575	0.0033129	0.00388591	0.00146623	0.00736853	0.00356005
MAG_65	JADJPH01	0.00270998	0.0474328	0.00373179	0.0424026	0.0736466	0.0111587	0.0266901	0.141857	0.0298641	0.0826157	0.10119	0.0640417	0.0610179	0.110179	0.011857	0.0234495	0.032597	0.014302	0.0111825	0.0162048	0.0112387	0.0227905	0.121687	0.0355688	0.432298	0.22462	0.0187071	0.0429464	0.0376618	0.0484804	0.117266	0.15536	0.122412	0.161804	0.0948122	0.0501991	0.153958	0.123794	0.042685	0.151207	0.0352846	0.0218443	0.07203	0.0408099	0.0152169
MAG_744	Haliscomenobacter	0.00139162	0.00305178	0.00337149	0.0273417	0.00855634	0.046127	0.0249618	0.0210812	0.0234549	0.013961	0.011742	0.0161801	0.0388475	0.0147175	0.0629775	0.0157987	0.00859497	0.0230024	0.00576161	0.00431656	0.0044575	0.0091686	0.00582282	0.0241177	0.00656922	0.00552726	0.00636539	0.0072213	0.0163147	0.0154869	0.0207041	0.0262837	0.0199259	0.00865802	0.0103127	0.035481	0.0104516	0.0188057	0.0342066	0.0195237	0.00525835	0.0131322	0.00559242	0.00588162	0.0109058
MAG_6	Corynebacterium stationis	0.509995	0.00181398	0.00237602	0.00142487	0.000927178	0.00192257	0.0276094	0.000789103	0.00179766	0.00224555	0.000689394	0.0038017	0.000837082	0.000610814	0.00106335	0.00122727	0.000919824	0.00153471	0.00577052	0.00304471	0.00556254	0.00584356	0.00322243	0.00188042	0.00357199	0.00302721	0.000411979	0.0010845	0.00208641	0.00179769	0.00287068	0.00151157	0.00171456	0.000607893	0.0015062	0.00150111	0.000643467	0.00195389	0.00128676	0.00183432	0.00124792	0.000836768	0.000573122	0.0037998	0.000533154
MAG_35	HUN007	0.305505	0.00576989	0.457627	0.00243373	0.00250908	0.00235838	0.00236159	0.0011104	0.00271978	0.00147844	0.000756501	0.00220037	0.000909297	0.000735044	0.00108355	0.00160376	0.000952373	0.00225515	0.050937	0.0087986	0.0932063	0.011643	0.0144023	0.00435971	0.00678826	0.0041265	0.00101055	0.00327602	0.0046827	0.00337523	0.00197527	0.0017594	0.00245219	0.00217919	0.00114096	0.00472451	0.00126767	0.00222281	0.00486401	0.00153147	0.00038906	0.00171382	0.00138191	0.00184806	0.00114661
MAG_246	f__	0.00225028	0.00615451	0.0048851	0.0100887	0.0145076	0.00566986	0.069988	0.0412168	0.0596057	0.0296178	0.0267937	0.0324419	0.0155472	0.0254814	0.00561289	0.00637483	0.00767969	0.00506998	0.0218238	0.0066014	0.00824614	0.0177565	0.00659179	0.0614063	0.00706545	0.00497699	0.00672639	0.0126965	0.0313073	0.0288302	0.0234729	0.0272673	0.0242403	0.0106027	0.00910314	0.032121	0.012661	0.0208963	0.0397404	0.00705183	0.00166541	0.00936936	0.00671083	0.0155479	0.00957105
MAG_254	Neisseria suis	0.0170993	0.108636	0.0328833	0.0549098	0.032594	0.0772256	0.0235302	0.0107643	0.0237865	0.0214287	0.00845055	0.0344069	0.0236435	0.00740332	0.0398837	0.00633356	0.00342926	0.00923786	0.185476	1.35557	1.0477	0.361475	0.457532	0.320849	0.306755	0.307508	0.0352432	0.0179118	0.0815534	0.131828	0.0892836	0.103939	0.0595457	0.00974843	0.0168108	0.0661756	0.0144182	0.0395215	0.0687622	0.0105515	0.00407791	0.00570884	0.00645157	0.00133537	0.00362098
MAG_1	Alistipes_A	0.468494	0.00691044	0.557644	0.00187408	0.00172285	0.0020253	0.0017489	0.00084185	0.00199138	0.00213266	0.000697046	0.00356828	0.000958156	0.00069437	0.00122194	0.00141017	0.000997141	0.0018232	0.0389401	0.0150873	0.0130358	0.00458288	0.00617186	0.0021078	0.00355826	0.00272097	0.000406629	0.00180852	0.00211914	0.00289256	0.00187196	0.00201514	0.00164789	0.000836917	0.000941055	0.0021054	0.000626398	0.00156567	0.00192229	0.0021817	0.000489299	0.00143207	0.00103142	0.00060468	0.000919808
MAG_354	Desulfobacter postgatei	0.00212671	0.232991	0.00533528	0.00384342	0.00390217	0.00378466	0.00331894	0.00357087	0.00578782	0.00361492	0.00230908	0.00492076	0.00295253	0.00247188	0.00343318	0.00155563	0.00114572	0.00196554	3.01496	0.358693	0.638906	0.00666164	0.00302871	0.00413958	0.00346494	0.00199241	0.00163332	0.0336641	0.0147385	0.00518984	0.00751682	0.00473479	0.0122647	0.00339988	0.000958844	0.00290524	0.000628766	0.00262134	0.00299678	0.00160872	0.000406555	0.00116499	0.000927316	0.000670672	0.000651537
MAG_184	Competibacter_A (MAG_184)	0.00258059	0.00998677	0.00373929	0.0449529	0.0196239	0.070282	0.0158737	0.0198242	0.0174101	0.0274182	0.0156625	0.0391739	0.0596312	0.0197222	0.0995401	0.198371	0.192006	0.204735	0.0365131	0.0339559	0.0410736	0.0126144	0.0705459	0.343062	0.166695	0.0556345	0.0620617	0.0519199	0.105379	0.075903	0.143093	0.124629	0.155126	0.0857651	0.0823947	0.420036	0.0720348	0.161624	0.407507	0.441193	0.119648	0.240328	0.139294	0.100176	0.133305
MAG_190	Bact-08 sp018053445	0.179992	0.18815	0.226426	0.00263759	0.0030325	0.00224267	0.00389846	0.00180507	0.00352996	0.00177906	0.00134396	0.00221417	0.00121122	0.00105678	0.00136567	0.00188267	0.00125088	0.00251447	0.511453	0.413943	0.203034	0.00741156	0.0107886	0.00443869	0.00928273	0.00680625	0.000830949	0.00584495	0.00910054	0.0169317	0.00234393	0.00333269	0.00423366	0.00161873	0.00170607	0.00323507	0.00125335	0.0038262	0.00257752	0.00202824	0.000289572	0.00175123	0.000914702	0.00223798	0.00141134
MAG_305	Phenylobacterium	0.00834604	0.0123655	0.00902893	0.0454938	0.0292257	0.0617619	0.0485682	0.0515707	0.0524722	0.0587261	0.0430306	0.0744215	0.0639548	0.0401334	0.0877762	0.0420217	0.0380512	0.0459923	0.0141857	0.0112099	0.0130724	0.00679045	0.0302297	0.0266337	0.0389081	0.0185635	0.0113162	0.0131604	0.025772	0.03453	0.0494952	0.0615344	0.0455196	0.0190003	0.0328263	0.0217605	0.0158137	0.0304066	0.0178394	0.0234082	0.010813	0.00786242	0.00655483	0.00749868	0.00500166
MAG_106	Obscuribacter sp016718315	0.00891501	0.00565782	0.0118704	0.102952	0.0273977	0.178505	0.00845097	0.0501349	0.019617	0.0570321	0.0567481	0.057316	0.148079	0.0674919	0.228667	0.04765	0.0495314	0.0457686	0.00716662	0.00485853	0.00745578	0.013797	0.00356256	0.0176706	0.00321731	0.00228249	0.00500726	0.0147939	0.0128173	0.00986744	0.0152773	0.011065	0.0216243	0.00800849	0.00686999	0.0243918	0.0029565	0.00709464	0.0231141	0.0155362	0.00419064	0.00612487	0.00573925	0.00699437	0.00434344
MAG_518	Rubrivivax	0.00255939	0.00795388	0.00377583	0.0937172	0.0313037	0.156131	0.0270547	0.0342152	0.0274898	0.0527006	0.0417188	0.0636824	0.115406	0.0433849	0.187427	0.10705	0.0668425	0.147257	0.0118485	0.00781063	0.0122662	0.0047429	0.0138362	0.0232055	0.0076815	0.00451276	0.0132496	0.0129532	0.0149028	0.0111265	0.0165015	0.0132934	0.0183023	0.0139903	0.0226107	0.0267677	0.0112531	0.0225953	0.0178673	0.0136552	0.0100956	0.0111798	0.00789902	0.00455604	0.00432761
MAG_738	CAITIQ01	0.00142057	0.0024129	0.00206251	0.0301534	0.0257289	0.0345778	0.0137731	0.016648	0.0151773	0.0314163	0.0278278	0.0350049	0.0297083	0.0222831	0.0371335	0.0293505	0.0230631	0.035638	0.00572514	0.00252591	0.00366246	0.0103611	0.00793719	0.0329228	0.00761321	0.00574761	0.0239908	0.00922992	0.013809	0.0201563	0.0343875	0.0231459	0.0237201	0.0166305	0.0208396	0.0281942	0.0103137	0.0196985	0.0273608	0.0302538	0.0125521	0.0106069	0.00830077	0.0107426	0.00668762
MAG_584	Inhella	0.00338484	0.00811731	0.00478105	0.0938624	0.032478	0.155247	0.0184616	0.0293555	0.0201983	0.0369495	0.0283576	0.0455414	0.0819368	0.0281072	0.135766	0.0289881	0.0303236	0.0276527	0.0265376	0.0101792	0.0170325	0.0086706	0.0309815	0.170847	0.0215047	0.0121104	0.0467162	0.0240288	0.0404463	0.0311559	0.0646311	0.0354952	0.0459538	0.0114846	0.0207001	0.114683	0.013215	0.0347981	0.109625	0.0337165	0.0121938	0.0144979	0.0123323	0.00463769	0.00744222
MAG_111	RXIV01 sp020846135	0.0263338	0.0323364	0.023609	0.156364	0.132645	0.180082	0.0528762	0.0912011	0.0653524	0.13203	0.0736271	0.190433	0.103436	0.0797172	0.127154	0.0660752	0.0648991	0.0672513	0.0734605	0.136509	0.0907456	0.105704	0.635503	0.804664	0.62652	0.849918	0.309091	0.315879	0.453382	0.296231	0.326189	0.40282	0.543199	0.308219	0.434371	0.757981	0.291308	0.566707	0.696984	1.04124	0.15	0.135278	0.355929	0.390477	0.106286
MAG_136	UBA2658	0.104261	0.0811527	0.129924	0.00908204	0.00974794	0.00841614	0.0157241	0.0116851	0.0165995	0.0089683	0.00393182	0.0140048	0.00598927	0.00619153	0.00578702	0.00328217	0.00304271	0.00352162	0.147457	0.0532244	0.152455	0.00281674	0.042772	0.0200806	0.0212785	0.0249163	0.00879037	0.00520654	0.111144	0.16316	0.01575	0.0112326	0.0216205	0.00673754	0.00944466	0.0123196	0.00710012	0.00681179	0.0107852	0.00884052	0.00242435	0.00291928	0.00199197	0.00259411	0.00109245
MAG_81	JADJVK01	0.00161798	0.00681096	0.0038594	0.0229215	0.0239965	0.0218466	0.105699	0.0352431	0.0923837	0.0199168	0.0181274	0.0217062	0.0221634	0.0210174	0.0233094	0.0196407	0.00798069	0.0313007	0.0161224	0.00671874	0.00782655	0.0325268	0.0305019	0.00351724	0.0203894	0.015012	0.000806499	0.00333854	0.0136118	0.0216092	0.0127347	0.0126476	0.011459	0.00814226	0.00515726	0.00361367	0.00569219	0.00928531	0.00363097	0.00858624	0.00334086	0.00180032	0.0109352	0.00246801	0.00118401
MAG_322	Proteocatella sp009929415	0.165407	0.363802	0.229778	0.00486106	0.00458476	0.00513737	0.00167633	0.0012409	0.00209925	0.00169834	0.000923408	0.00247326	0.00223508	0.00161143	0.00285873	0.0014552	0.000993194	0.0019172	0.0283331	0.0606433	0.057854	0.00962342	0.00393216	0.00269897	0.00280173	0.00243173	0.00072918	0.00202218	0.00270193	0.00301829	0.00339197	0.00238564	0.00188703	0.00394274	0.00221324	0.00289778	0.0025112	0.00230403	0.00273938	0.00170094	0.000264494	0.000954641	0.000874882	0.000381501	0.000517647
MAG_600	Propionivibrio sp017995515	0.0156692	0.606948	0.0206802	0.0497191	0.0517753	0.0476629	0.0177331	0.033345	0.0206985	0.0478937	0.0352534	0.060534	0.0375458	0.0340888	0.0410027	0.0413883	0.0460813	0.0366953	0.350278	0.53953	0.515812	0.0271156	0.120373	0.226075	0.169325	0.0815637	0.0777055	0.108351	0.157943	0.161617	0.225611	0.401824	0.188802	0.0470887	0.0907275	0.226933	0.0738316	0.148824	0.239143	0.117717	0.0711907	0.251022	0.0203779	0.0869304	0.16451
MAG_232	Lenti-01 sp002304915	0.231581	0.0576091	0.196572	0.0386464	0.0247372	0.0525556	0.0178083	0.0249176	0.0188357	0.0390965	0.0179203	0.0602726	0.0325154	0.0223823	0.0426484	0.0142853	0.0123263	0.0162443	0.0348192	0.00818231	0.0112079	0.00524776	0.0157066	0.0251476	0.044977	0.00872793	0.00230732	0.00223533	0.00677322	0.0065883	0.0101936	0.0106844	0.00910491	0.00317833	0.00366413	0.00727448	0.00151598	0.00406304	0.00602409	0.00426771	0.00118462	0.00333947	0.00172544	0.000622728	0.00174142
MAG_28	CAINDZ01 sp016703265	0.00279321	0.0113666	0.00403283	0.0342977	0.0132938	0.0553016	0.0119464	0.0250564	0.0144292	0.0253141	0.0163789	0.0342494	0.0625352	0.0188831	0.106187	0.221038	0.312002	0.130075	0.0265546	0.00938459	0.0120738	0.00679253	0.00785422	0.11938	0.00774296	0.00568758	0.0741014	0.0157156	0.0295337	0.0273433	0.0198265	0.0240594	0.0327805	0.0126801	0.0183992	0.168732	0.0119602	0.0279075	0.140588	0.0315149	0.0456971	0.0848783	0.0321435	0.0124685	0.0463488
MAG_513	Acetomicrobium sp012518015	0.0616615	0.01089	0.084069	0.00564024	0.00475462	0.00652586	0.0094257	0.00387901	0.00950395	0.0033659	0.00258505	0.00414675	0.00413895	0.00285977	0.00541814	0.00256699	0.00112137	0.00401261	0.00766953	0.00632233	0.00585903	0.0059731	0.0153086	0.0228574	0.012656	0.00404208	0.00200687	0.00312784	0.0150041	0.00677746	0.00325452	0.00253298	0.00358601	0.00109505	0.00184611	0.011264	0.00189726	0.00340579	0.0092518	0.00148669	0.000220684	0.00213094	0.00191292	0.000757442	0.00177956
MAG_614	Luteolibacter	0.00647733	0.00853482	0.00719203	0.023277	0.0142585	0.0322954	0.0278468	0.0172496	0.0298162	0.0231021	0.0169591	0.0292451	0.027309	0.0147147	0.0399034	0.0289529	0.0102265	0.0476793	0.0258681	0.00875642	0.0152986	0.0028562	0.0107107	0.00764709	0.0137177	0.00692075	0.000916178	0.00275928	0.00587298	0.00763824	0.0087928	0.00789392	0.00665817	0.00488187	0.00281817	0.00871157	0.00253116	0.00728812	0.00836929	0.00914267	0.00214107	0.00402511	0.00257844	0.000861372	0.00223782
MAG_417	Klebsiella pneumoniae	0.179207	0.112736	0.0309914	0.0287136	0.0319535	0.0254738	0.0151624	0.00947904	0.0126508	0.013992	0.00691876	0.0210652	0.00876323	0.00607332	0.0114531	0.00381808	0.00299336	0.00464279	0.032968	0.520926	0.364939	0.0834454	0.253189	0.2032	0.24665	0.290242	0.0563089	0.0206524	0.0282566	0.0535403	0.0584747	0.0279386	0.0525922	0.0126066	0.0130114	0.0292606	0.00866195	0.0244051	0.0198135	0.0125254	0.00392919	0.00411814	0.00482848	0.00249732	0.0022622
MAG_642	Desulfobacillus	0.00421647	0.0197036	0.00541005	0.0606327	0.0596308	0.0616346	0.0296062	0.0723119	0.0318449	0.0977759	0.0813512	0.114201	0.0881262	0.0865915	0.0896609	0.381821	0.557773	0.205869	0.0220006	0.0166266	0.024807	0.0139011	0.0509083	0.042855	0.0384177	0.0260307	0.0334802	0.048411	0.0513078	0.047705	0.0605781	0.0538408	0.0707576	0.0296739	0.0599484	0.0683922	0.0314826	0.0539511	0.052879	0.0932031	0.0989852	0.0521513	0.0633756	0.0591448	0.029183
MAG_654	JAGQSI01	0.00153208	0.0110053	0.00244605	0.0295163	0.0187885	0.040244	0.0706313	0.0578834	0.0748168	0.0694496	0.0360109	0.102888	0.0298549	0.0152071	0.0445028	0.0177433	0.00899169	0.0264949	0.0110086	0.00441801	0.00725504	0.00175689	0.0244528	0.0128882	0.0357554	0.0211909	0.00574206	0.00172899	0.018292	0.0376738	0.0272692	0.0218933	0.0233245	0.00782435	0.00736631	0.00882197	0.00650789	0.00848699	0.00769054	0.00882466	0.00317284	0.00367465	0.000962421	0.00105008	0.00152366
MAG_381	IGN3 sp016707115	0.00305313	0.00710406	0.00852936	0.0208799	0.0140913	0.0276685	0.0193014	0.0140415	0.0179599	0.00654118	0.00888702	0.00419534	0.024708	0.0105519	0.0388641	0.769368	0.971102	0.567634	0.0350496	0.00515793	0.00786791	0.00664765	0.00379948	0.00832402	0.00284361	0.00209158	0.00272697	0.00361988	0.0057806	0.00526768	0.00225202	0.00371856	0.00170815	0.00192182	0.00127822	0.00976332	0.000693965	0.00290941	0.0103849	0.00508109	0.0151594	0.0204588	0.00846298	0.00101342	0.0144964
MAG_161	f__FEN-1388	0.00186684	0.00143865	0.00375401	0.00445057	0.00360346	0.00529768	0.00353378	0.00194026	0.0035495	0.00204235	0.00155279	0.0025319	0.00345579	0.00208181	0.00482977	0.16902	0.252764	0.0852761	0.00899307	0.00376277	0.00419898	0.0509108	0.0155338	0.00329564	0.00701112	0.0153115	0.000996951	0.00537763	0.0110681	0.00696568	0.00214996	0.00297447	0.00315847	0.00132225	0.00134352	0.00286516	0.000799041	0.00346509	0.00270708	0.00371963	0.0283845	0.033848	0.00162996	0.000558155	0.0151048
MAG_687	PHOS-HE28 sp016710015	0.000730292	0.00173063	0.00163162	0.0157612	0.00487145	0.0266509	0.00612986	0.00632138	0.00642064	0.00824552	0.00411421	0.0123768	0.0181491	0.00412239	0.0321759	0.0765591	0.0558043	0.0973139	0.00455863	0.00250511	0.00388698	0.00193508	0.00289252	0.0019934	0.00319352	0.00214355	0.000421337	0.000973301	0.00191937	0.00236878	0.00168594	0.00178236	0.00165118	0.000730289	0.000936826	0.00262015	0.000593317	0.00197336	0.00205693	0.00225328	0.00102635	0.00137012	0.00064568	0.00181936	0.000731508
MAG_395	GCA-2746885	0.00616308	0.00430741	0.00847561	0.0237162	0.0118713	0.0355612	0.122673	0.0609644	0.118651	0.06053	0.0198713	0.101189	0.0402761	0.0183385	0.0622137	0.0877835	0.0244838	0.151083	0.00362708	0.00233534	0.00281222	0.00687594	0.00868607	0.00595161	0.0123636	0.00614896	0.00135209	0.00364718	0.00753178	0.0131969	0.00828754	0.00978958	0.0149484	0.00225141	0.00609382	0.00662359	0.00520652	0.0049789	0.00593621	0.00528626	0.00197001	0.00462956	0.00294114	7.27e-05	0.00373256
MAG_551	UBA956	0.00242814	0.00690457	0.0033618	0.016342	0.0177733	0.0149107	0.0458481	0.0140053	0.043042	0.0237967	0.0168296	0.0307637	0.0132998	0.0157043	0.0108952	0.0152565	0.010516	0.0199969	0.00831945	0.00286465	0.00429123	0.00954516	0.00468107	0.00390294	0.00428918	0.0043503	0.000761188	0.00132858	0.00450336	0.00366279	0.00294115	0.00267277	0.00309977	0.003578	0.00193294	0.0034043	0.00141819	0.00196707	0.0029387	0.00553411	0.00046634	0.00204868	0.00267185	0.000918905	0.00175067
MAG_422	JALRHH01	0.00977493	0.0052029	0.0133949	0.0127915	0.00774146	0.0178416	0.0970422	0.0433741	0.0912167	0.0282634	0.0114489	0.0450779	0.0215379	0.0102827	0.0327932	0.0473633	0.0126716	0.0820549	0.0112042	0.00404277	0.00520641	0.0103161	0.00598396	0.0123346	0.0065844	0.00569041	0.00146723	0.0031602	0.0104595	0.0101057	0.0121166	0.0110385	0.0142105	0.0012904	0.00289264	0.00908266	0.00219263	0.00662968	0.00957235	0.00364519	0.00222116	0.00272992	0.000308612	0.00138913	0.0027328
MAG_433	f__JADMJV01	0.00311247	0.00149591	0.00423098	0.0218736	0.0174498	0.0262975	0.0412519	0.0148998	0.0413551	0.0235224	0.0101833	0.0368615	0.016216	0.0114531	0.020979	0.0118708	0.00399337	0.0197482	0.00503828	0.00264874	0.00315643	0.00864534	0.00884379	0.00623517	0.00947061	0.00580141	0.00270877	0.00287401	0.0161511	0.021465	0.0146698	0.0128183	0.00922805	0.00412136	0.00494052	0.00641105	0.00302017	0.00556402	0.0058893	0.00805154	0.0020988	0.00356527	0.00165432	0.0010697	0.00171974
MAG_775	RZYY01 sp012516825	0.0234851	0.0159531	0.0313924	0.00972636	0.0097613	0.00969141	0.0372671	0.0130918	0.0321041	0.0057677	0.00602066	0.00551474	0.00650081	0.00574938	0.00725224	0.00467484	0.0030063	0.00634338	0.00837892	0.0062321	0.00706428	0.0170091	0.00208526	0.00468797	0.0017547	0.00263355	0.000584579	0.00299596	0.0191426	0.0219541	0.00153786	0.00224566	0.00694639	0.000549966	0.000423651	0.00906854	0.000481444	0.0022103	0.00832952	0.00171335	0.000644293	0.00300464	0.00184769	0.000463615	0.00193012
MAG_462	OLB5	0.00170039	0.00177791	0.00454183	0.0146703	0.00237004	0.0269706	0.0169905	0.00222866	0.01673	0.00444096	0.00145352	0.00742839	0.0178418	0.00169056	0.0339931	0.124469	0.0241749	0.224762	0.00893359	0.0048085	0.00853193	0.259946	0.131025	0.00429922	0.0826091	0.0818703	0.00063255	0.000934352	0.00349683	0.00518504	0.00289019	0.00490578	0.00228173	0.00455786	0.00247697	0.00569164	0.00462613	0.010307	0.00537124	0.00676203	0.00155566	0.00450486	0.00324759	0.00129255	0.00383849
MAG_502	Polyangium	0.000723996	0.00112234	0.00166363	0.0923259	0.113155	0.0714969	0.00448433	0.0276586	0.00764037	0.0464212	0.0294943	0.0633481	0.0220452	0.0191424	0.024948	0.00256528	0.00247532	0.00265523	0.00437806	0.00202297	0.00314045	0.027815	0.00613993	0.0318869	0.00562864	0.0032313	0.0236081	0.0262659	0.0577794	0.0373133	0.0384733	0.0228811	0.0389937	0.0228811	0.0479128	0.0253895	0.0132884	0.0337687	0.0223156	0.00741371	0.00220969	0.00175447	0.000974847	0.000103508	0.0013641
MAG_284	Enterococcus_I aquimarinus	0.0354341	0.143055	0.0506676	0.0317459	0.0264748	0.037017	0.0100599	0.0156948	0.0146491	0.0113169	0.0144034	0.00823036	0.0226421	0.0219128	0.0233714	0.00595446	0.0028377	0.00907122	0.0106743	0.00759734	0.03653	0.0184552	0.00860044	0.0435626	0.0097772	0.0081006	0.0132973	0.00316904	0.00952178	0.0133132	0.0172438	0.0110425	0.0105603	0.00393869	0.0034109	0.0155429	0.00330525	0.003359	0.0172684	0.00328414	0.000489953	0.00264499	0.00244233	0.00250148	0.00223818
MAG_96	BN30871 sp001493195	0.642195	0.0261824	0.873361	0.00379449	0.0039349	0.00365409	0.00353318	0.00196375	0.00408757	0.00194385	0.00123844	0.00264926	0.00145973	0.00132808	0.00159139	0.002017	0.00128125	0.00275275	0.0156623	0.0204579	0.0599186	0.0313729	0.00852994	0.020889	0.00471743	0.00633673	0.00449133	0.0103321	0.00724729	0.00665702	0.0033413	0.00323712	0.00279664	0.000593669	0.00101176	0.010485	0.0006695	0.00216631	0.0107241	0.00148775	0.000414304	0.00211533	0.00168104	0.00162712	0.00184967
MAG_544	UBA2316 sp017302835	0.014114	0.0046129	0.0189034	0.017656	0.0262299	0.00908204	0.0144441	0.0384053	0.0238571	0.0386007	0.0609882	0.0162131	0.0378933	0.0698009	0.00598575	0.0317201	0.0436889	0.0197514	0.0818051	0.0263639	0.0426703	0.0247752	0.00932751	0.0130443	0.0099424	0.00824634	0.00624029	0.365259	0.181525	0.0270143	0.00984574	0.0061603	0.00977143	0.0198805	0.00914608	0.0138212	0.0080512	0.0171549	0.0174361	0.014441	0.00472265	0.00475914	0.00875292	0.00896804	0.00390846
MAG_389	GCA-016699975 sp016699385	0.00161683	0.00241859	0.00353914	0.0127407	0.0035984	0.0218831	0.00869703	0.0100968	0.00934481	0.00803728	0.00402267	0.0120519	0.0313383	0.0077808	0.0548958	0.104765	0.107536	0.101994	0.0114078	0.00955197	0.0196678	0.0137952	0.00422081	0.00907925	0.0045598	0.00196652	0.00344068	0.0109703	0.0189234	0.0101959	0.00765008	0.00610016	0.0096106	0.00274491	0.00364242	0.0155708	0.00189874	0.00431683	0.0169431	0.0284499	0.0036356	0.0124255	0.0082252	0.00417654	0.00622581
MAG_112	JAGOHU01 sp017995975	0.246041	0.0444098	0.295013	0.0104051	0.0121215	0.00868875	0.0129254	0.00340225	0.0121462	0.00319975	0.00197738	0.00442211	0.00361033	0.00232085	0.00489981	0.00230729	0.00131903	0.00329555	0.0699532	0.0354033	0.0219147	0.0186924	0.022874	0.00834586	0.0159883	0.0210727	0.00125018	0.00116693	0.00310086	0.00457894	0.0031432	0.00429562	0.0026321	0.00132955	0.0018804	0.00356771	0.000763089	0.00230519	0.00325655	0.00225442	0.000597903	0.00128703	0.00125153	0.000694701	0.000948341
MAG_787	REAB01	0.00215625	0.00344013	0.00546132	0.00645655	0.00919381	0.0037193	0.11474	0.00982729	0.104559	0.0071622	0.00755493	0.00676947	0.00463422	0.00616675	0.00310169	0.00554275	0.00403093	0.00705456	0.00631286	0.00566026	0.00610283	0.0380954	0.014355	0.00318908	0.0309002	0.0112862	0.000587897	0.0091757	0.0214994	0.0186338	0.0156414	0.0208352	0.0127787	0.00805193	0.00693501	0.00306729	0.0128134	0.0127636	0.00352885	0.0101538	0.0025335	0.001373	0.00303974	0.00497268	0.000905893
MAG_729	Desulfomicrobium	0.0311275	0.490789	0.0425901	0.00639884	0.00661988	0.00617779	0.00563651	0.00406055	0.00621215	0.00619555	0.00284469	0.00954642	0.00334644	0.00284454	0.00384835	0.00656206	0.00530057	0.00782356	0.925378	0.692188	1.21157	0.000581386	0.0164333	0.0236908	0.0095435	0.0287234	0.0138893	0.0181605	0.0286765	0.0235696	0.0162032	0.0182895	0.0287852	0.008907	0.00590162	0.0137594	0.00276405	0.0102718	0.00739635	0.0095109	0.00924403	0.0101784	0.000569587	0.000416696	0.00347687
MAG_250	UBA9655 sp017992885	0.00281375	0.00350606	0.0064449	0.108411	0.059881	0.15694	0.0957205	0.0420175	0.0777093	0.0116292	0.0128423	0.0104161	0.021297	0.00940029	0.0331937	0.00426	0.00140849	0.00711151	0.0112352	0.0218077	0.00712794	0.262234	0.461744	0.219147	0.128914	0.823345	0.161102	0.0113488	0.0232472	0.0238321	0.00986143	0.0443558	0.0148879	0.00325656	0.011902	0.0422755	0.00324891	0.025133	0.0385906	0.00289066	0.00167385	0.00463738	0.00141787	0.00424146	0.00343036
MAG_307	Aminicella	0.123345	0.0307543	0.157356	0.00215482	0.00195364	0.00235599	0.00334309	0.00223679	0.00344132	0.0021595	0.000980286	0.00333871	0.00123248	0.000962622	0.00150233	0.00123257	0.000795092	0.00167005	0.0240826	0.0174251	0.0272523	0.00796805	0.00701183	0.00770944	0.0049699	0.00412376	0.000526819	0.00910318	0.0180475	0.00754149	0.00315167	0.00207485	0.00395166	0.00181496	0.00202122	0.00659253	0.00112699	0.0102673	0.00707954	0.00331086	0.000454821	0.00158058	0.000998458	0.000142753	0.00107017
MAG_306	JADZDL01	0.00133997	0.00319903	0.00201464	0.037969	0.040732	0.035206	0.00525762	0.0159426	0.0113788	0.0766228	0.04859	0.104656	0.0585107	0.0679186	0.0491029	0.0789252	0.122774	0.0350768	0.0251782	0.0072768	0.00612482	0.00257587	0.00393085	0.0104468	0.00552933	0.00224857	0.00511033	0.0164771	0.0188394	0.0124535	0.020873	0.0123725	0.0241252	0.0481117	0.0382005	0.0213169	0.0519157	0.036497	0.0184074	0.0646951	0.0292566	0.01592	0.0422313	0.0167707	0.0076205
MAG_291	OLB14	0.00122176	0.00177154	0.00293142	0.0689665	0.00510057	0.132832	0.0143987	0.0279359	0.0173469	0.0231601	0.00874566	0.0375745	0.0602661	0.0113857	0.109146	0.0153905	0.0145473	0.0162336	0.00641806	0.00316694	0.0054118	0.00350509	0.0034019	0.00834187	0.00411015	0.00203066	0.00419215	0.0169099	0.0167187	0.0106108	0.00738044	0.00394759	0.0170972	0.00342551	0.00343585	0.017241	0.00165984	0.00330178	0.019154	0.0111508	0.00401114	0.00815805	0.00340487	0.00150071	0.00453822
MAG_272	JADLHZ01	0.000959759	0.00113573	0.00177635	0.0319429	0.0454755	0.0184103	0.00610778	0.0365959	0.0137923	0.100444	0.0679837	0.132904	0.0369855	0.0584908	0.0154801	0.00520551	0.00678253	0.0036285	0.00604278	0.00283811	0.00444597	0.00777745	0.0084658	0.0197998	0.0072356	0.0054769	0.00743965	0.0482685	0.0565667	0.0431817	0.0857943	0.0934452	0.114116	0.031972	0.101564	0.014997	0.0357336	0.120496	0.0127943	0.0135248	0.0169659	0.00332526	0.0175616	0.0143749	0.00177848
MAG_413	JAAYPI01 sp012519885	0.0143548	0.250043	0.019052	0.00427019	0.00480333	0.00373705	0.00488222	0.00216423	0.00507761	0.00192987	0.00165447	0.00220526	0.00177749	0.00152537	0.0020296	0.00258924	0.00162722	0.00355127	0.0767762	0.179844	0.195756	0.0273218	0.0120177	0.0322153	0.00813018	0.0048104	0.00558697	0.00239158	0.00443578	0.00696832	0.00290864	0.00375551	0.00306702	0.000967977	0.00121331	0.0175419	0.000958174	0.00183826	0.0172362	0.00237834	0.00112072	0.00515379	0.00226477	0.00684347	0.00375641
MAG_261	Dialister invisus	0.157128	0.00683887	0.231397	0.00549009	0.00417165	0.00680854	0.00611125	0.00249399	0.00638429	0.00399266	0.00156861	0.0064167	0.00293431	0.00165864	0.00420998	0.00224462	0.00110904	0.00338019	0.0087343	0.00545833	0.00765513	0.0035856	0.00569176	0.00262762	0.00723694	0.00447876	0.000529866	0.000861833	0.00273847	0.00547295	0.00304756	0.00219258	0.00333371	0.000687045	0.00139821	0.00169557	0.00112329	0.00217348	0.00139088	0.00234375	0.000508639	0.00104681	0.00348545	0.00110403	0.00070554
MAG_700	UBA2033	0.00375588	0.00372256	0.00855639	0.0756091	0.140503	0.0107152	0.019388	0.081554	0.0499685	0.0503111	0.0723619	0.0282602	0.0628985	0.117654	0.0081429	0.0113791	0.0158824	0.00687572	0.0253817	0.0290405	0.0994733	0.0490262	0.0660024	0.13264	0.035857	0.0582664	0.0312457	0.255873	0.120531	0.0708008	0.00726124	0.00867604	0.0139604	0.00657868	0.00408041	0.065431	0.00303906	0.0101194	0.106313	0.0169697	0.0014489	0.00734902	0.00640195	0.00300696	0.0098159
MAG_472	JAEUJQ01	0.000948368	0.00123551	0.00161649	0.0359499	0.0161881	0.0557117	0.00470794	0.0236798	0.00769892	0.0448548	0.0341084	0.0556011	0.0637877	0.0333937	0.0941818	0.0290737	0.0391173	0.0190302	0.00611623	0.0026258	0.00402467	0.00173901	0.00385713	0.00964675	0.0054537	0.00221192	0.00275586	0.00541551	0.0136032	0.0120166	0.017902	0.0100653	0.0193864	0.00617684	0.0116061	0.0156046	0.005096	0.013396	0.0157957	0.012807	0.00595601	0.00514101	0.00585749	0.00135046	0.00214668
MAG_667	Giesbergeria metamorpha	0.111026	0.166163	0.152583	0.0795589	0.074421	0.0846969	0.0527888	0.0495735	0.055115	0.0533924	0.0319821	0.0748028	0.0405958	0.0295651	0.0516264	0.0182999	0.0152592	0.0213407	0.189934	0.0977	0.224181	0.00944893	0.0796539	0.0420613	0.0226819	0.0209187	0.0208548	0.0508462	0.0281582	0.0312089	0.0189172	0.0131074	0.0177964	0.0142458	0.0166446	0.0186482	0.00772077	0.0149249	0.0118867	0.0129813	0.00572403	0.00353097	0.00971165	0.00111554	0.00168411
MAG_241	Aliarcobacter sp017995775	0.424979	1.05391	0.734554	0.0481393	0.0814848	0.0147938	0.0197174	0.0422062	0.0211169	0.0136252	0.0188936	0.00835676	0.0127748	0.0209102	0.0046393	0.00723081	0.005862	0.00859962	0.0558903	0.139316	0.712221	0.288798	0.107659	0.132922	0.0458058	0.125377	0.151894	0.0915099	0.111579	0.115999	0.052388	0.0421725	0.0430915	0.0133181	0.0136382	0.0358556	0.00843531	0.0272023	0.0259837	0.00539107	0.00219116	0.00434717	0.00942608	0.0124512	0.00365607
MAG_267	CADEGZ01	0.0295222	0.00976964	0.0451611	0.023598	0.038341	0.00885507	0.0426882	0.021728	0.0384812	0.0119205	0.0163451	0.00749596	0.0114469	0.0174718	0.00542199	0.022879	0.0211123	0.0246456	0.0197554	0.0185759	0.0118107	0.261601	0.276309	0.0321415	0.219595	0.362823	0.0107035	0.008136	0.0268559	0.0289576	0.0387489	0.0481876	0.0250679	0.00960591	0.0127613	0.0147373	0.0134366	0.0263129	0.0160303	0.0229082	0.00948746	0.0119836	0.00242871	0.0188627	0.0053089
MAG_751	Ottowia sp020161215	0.0191631	0.0431297	0.0246478	0.139489	0.0754738	0.203505	0.0595909	0.0580362	0.0586792	0.0811544	0.0516913	0.110618	0.124122	0.052016	0.196229	0.086082	0.0355857	0.136578	0.098462	0.0511521	0.0592541	0.00768796	0.0573629	0.0786697	0.0439798	0.0229817	0.0317249	0.0286167	0.0273913	0.0283357	0.0368212	0.0237801	0.0380048	0.017414	0.0237738	0.0505876	0.0122122	0.030188	0.0475553	0.0231581	0.0121725	0.0113597	0.00458188	0.00504613	0.00576549
MAG_616	JAGPHI01 sp018055565	0.050562	0.0530246	0.0797443	0.00296218	0.00217806	0.0037463	0.00267623	0.00128082	0.0027046	0.00314765	0.00111334	0.00518195	0.00167497	0.00107424	0.00227571	0.00159404	0.00117479	0.00201329	0.00983169	0.0183925	0.0328716	0.00342951	0.00339083	0.00409739	0.0023651	0.00220742	0.000497273	0.00109637	0.00167812	0.00321586	0.00179853	0.00191064	0.00152939	0.000615304	0.000818638	0.00265633	0.000571915	0.00177945	0.00227622	0.00413959	0.000808812	0.00215194	0.00138907	0.000980363	0.00112563
MAG_570	Cloacibacterium	0.118686	0.461754	0.12691	0.0646287	0.0631638	0.0660936	0.112651	0.0233197	0.0973584	0.0135971	0.0191331	0.00806119	0.0202982	0.0164002	0.0241961	0.0172412	0.00695626	0.027526	0.0134006	0.134792	0.136589	0.0442102	0.0243368	0.0272035	0.0250185	0.0320949	0.0194353	0.00361942	0.00964224	0.0306393	0.0115253	0.0147433	0.0111406	0.0032546	0.00391565	0.00603643	0.00228336	0.00636232	0.00646776	0.00223366	0.00182581	0.00214429	0.00464835	0.00130488	0.00135711
MAG_488	JADJGJ01	0.00247638	0.00413065	0.00535372	0.076137	0.138783	0.0134914	0.138961	0.158654	0.14425	0.11909	0.197249	0.0409317	0.0946353	0.174967	0.0143036	0.0255723	0.0429312	0.00821354	0.0059641	0.00559836	0.00698387	0.0510084	0.0138017	0.00480839	0.0152514	0.0130433	0.0010919	0.00538972	0.0234545	0.0154108	0.0166532	0.0377562	0.020669	0.00784107	0.0121962	0.00398928	0.00706464	0.0214579	0.00281057	0.0134612	0.00464067	0.00288632	0.0116483	0.0158453	0.00193197
MAG_157	Turneriella	0.00155157	0.00730231	0.00279249	0.258313	0.310839	0.205786	0.176605	0.199669	0.155632	0.266917	0.237114	0.29672	0.162971	0.197425	0.128517	0.0251076	0.0249067	0.0253085	0.00566986	0.00417119	0.00445747	0.0205848	0.135462	0.0203398	0.0875235	0.082932	0.00820123	0.0237135	0.0557752	0.0982035	0.0608527	0.068774	0.0511533	0.0498132	0.0552251	0.0270207	0.0265103	0.0366093	0.0208693	0.0307445	0.0121536	0.00573518	0.0157988	0.0230589	0.0024227
MAG_466	JAHEYX01	0.00381783	0.00466065	0.0112015	0.022111	0.0298965	0.0143255	0.0589173	0.0259341	0.0565576	0.0158116	0.0241116	0.00751163	0.0172656	0.0217695	0.0127617	0.026055	0.0178298	0.0342802	0.00825308	0.0034975	0.00647476	0.0269729	0.0189308	0.0186267	0.00740523	0.0154843	0.00794329	0.0122481	0.0224494	0.0277871	0.0102693	0.0158535	0.0116759	0.00470257	0.0100579	0.0146935	0.0031928	0.0143185	0.0139239	0.0059548	0.0097251	0.010295	0.00951372	0.0311368	0.00684894
MAG_398	UBA6265	0.00499597	0.0111771	0.0070546	0.0155433	0.00860541	0.0224813	0.0794814	0.0180059	0.0818395	0.032913	0.0133131	0.052513	0.0237093	0.0145952	0.0328234	0.0328022	0.0077759	0.0578285	0.00693542	0.0136595	0.00953723	0.00970141	0.028277	0.0112207	0.0676205	0.030341	0.00630621	0.00828938	0.00865354	0.0109077	0.0382719	0.0432723	0.023845	0.0723949	0.0280817	0.0114924	0.0484425	0.0255721	0.0105697	0.0841845	0.0188485	0.00842589	0.0414315	0.0180277	0.00513646
MAG_380	UBA1020 sp018060465	0.00336614	0.00144553	0.00581412	0.100923	0.00158709	0.20026	0.00339443	0.00179505	0.00336792	0.00286012	0.00152507	0.00419517	0.101583	0.00134321	0.201822	0.146498	0.00338708	0.289609	0.00411918	0.00273639	0.00310635	0.00311405	0.00226012	0.0283402	0.00213214	0.00136386	0.00776851	0.000597654	0.00104961	0.00142292	0.00107225	0.0013113	0.000984354	0.000299687	0.000488898	0.0150294	0.000553315	0.00117856	0.0175872	0.00130689	0.000123361	0.00785807	0.00140036	7.34e-05	0.00659246
MAG_137	Sulfuritalea	0.00279929	0.0131424	0.00399976	0.0405588	0.0375132	0.0436045	0.0198567	0.0395853	0.0213941	0.0535081	0.0426461	0.0643701	0.0527701	0.045307	0.0602331	0.773677	1.15868	0.388678	0.0168073	0.0144885	0.0199481	0.00874618	0.0481182	0.0474318	0.0367412	0.0260726	0.0271626	0.035231	0.0423366	0.0460305	0.0397283	0.0374503	0.0449538	0.0206873	0.0299115	0.0597079	0.0168499	0.0293437	0.0425678	0.0513331	0.0910171	0.0654301	0.0367978	0.0230002	0.0292181
MAG_753	f__LD1	0.00150745	0.00218769	0.00420184	0.011113	0.0147344	0.00749155	0.0239677	0.0189835	0.0227681	0.0147913	0.0239281	0.00565462	0.0147369	0.0234492	0.00602466	0.00562811	0.00667631	0.00457991	0.00304732	0.00247627	0.00301367	0.00408816	0.00445712	0.00511015	0.00466701	0.00315304	0.000987261	0.0016884	0.00543536	0.00567135	0.0067185	0.0071407	0.00351702	0.00218072	0.00469275	0.00425983	0.00337032	0.00627204	0.00246728	0.00324937	0.00115525	0.00121746	0.000674277	9.74e-05	0.000745078
MAG_162	Azonexus	0.00827604	0.0725226	0.0123974	0.211468	0.365978	0.0569569	0.0557121	0.114676	0.0819026	0.314933	0.311552	0.318313	0.177434	0.302841	0.052027	0.096272	0.163506	0.0290377	0.0514272	0.0432664	0.04958	0.0358158	0.091836	0.0556731	0.0668982	0.0415592	0.0476087	0.286005	0.170718	0.15606	0.26176	0.163416	0.117198	0.125606	0.186286	0.0470205	0.0966038	0.132717	0.025851	0.0603099	0.0395238	0.00592798	0.0408909	0.0284097	0.00362591
MAG_469	Faecousia	0.0958394	0.00378089	0.14196	0.00181748	0.0011937	0.00244127	0.00176473	0.000841138	0.00214785	0.00238214	0.000655447	0.00410882	0.00101647	0.000720575	0.00131236	0.00146185	0.00103749	0.00188622	0.0317655	0.0124823	0.0198835	0.00849776	0.0100798	0.00683806	0.0125756	0.00489254	0.00117613	0.00151333	0.00395585	0.00700663	0.00451941	0.00491003	0.0044328	0.00116868	0.00209237	0.00381438	0.00125842	0.00281465	0.00346951	0.00273951	0.000304827	0.00125271	0.000390715	0.00187693	0.000532123
MAG_371	Feb_14 sp016719395	0.00108977	0.00176728	0.00180163	0.00944534	0.00614967	0.012741	0.00192628	0.00743718	0.0031273	0.0162161	0.0107942	0.0216379	0.0249223	0.0153856	0.0344589	0.19397	0.23939	0.14855	0.0385698	0.00745981	0.00603088	0.011288	0.00514766	0.0247894	0.0059035	0.00253725	0.0087306	0.00341666	0.0275554	0.0246167	0.0271891	0.019544	0.0496229	0.0297465	0.0378497	0.0798225	0.0548402	0.0612102	0.0799085	0.377996	0.186488	0.272567	0.394443	0.166317	0.12112
MAG_406	f__JADLHZ01	0.0013711	0.00204837	0.00245616	0.026161	0.0168172	0.0355049	0.0154909	0.0423767	0.0191924	0.0534629	0.0209115	0.0860143	0.0215407	0.0151425	0.0279389	0.00323435	0.00233327	0.00413541	0.00638853	0.00411196	0.00435397	0.0125929	0.00929319	0.0301362	0.00865203	0.0055913	0.0131249	0.036182	0.0578674	0.0641141	0.0420591	0.0626053	0.0851607	0.0120901	0.0335158	0.0307438	0.00957405	0.0417484	0.0261334	0.00819984	0.00329963	0.00267904	0.0041581	0.00417955	0.00172519
MAG_247	Paludibaculum sp016721425	0.00128676	0.0059602	0.00215895	0.0145006	0.0138353	0.0151659	0.0220435	0.0605597	0.0250004	0.0551342	0.0309931	0.0792753	0.0271209	0.0291912	0.0250506	0.030758	0.0346764	0.0268396	0.0232761	0.0187001	0.0111456	0.0111657	0.0399014	0.0397924	0.0368226	0.0299899	0.0173203	0.0459213	0.106373	0.0961076	0.0386339	0.0565204	0.131574	0.0374393	0.053435	0.0950552	0.0419821	0.0604088	0.105707	0.222653	0.338565	0.240216	0.144109	0.126152	0.148811
MAG_531	f__UBA1568	0.00417283	0.00433374	0.00614876	0.0277811	0.0085845	0.0469777	0.0234977	0.0207411	0.0201828	0.0218559	0.00965766	0.0340542	0.0303749	0.0137373	0.0470126	0.0163094	0.0034435	0.0291752	0.00718258	0.00430159	0.00583744	0.00109691	0.00206226	0.00302763	0.00158817	0.00198415	0.00143861	0.00197163	0.00399808	0.0051056	0.00526883	0.0038533	0.00578522	0.00139495	0.00142247	0.00417854	0.00151836	0.00193112	0.0046399	0.0031609	0.00100108	0.00137821	0.00165273	0.00147985	0.000821385
MAG_460	UBA9547	0.0024187	0.00473491	0.00532269	0.187462	0.166816	0.208107	0.0373037	0.0839804	0.0623853	0.0716456	0.118253	0.0250386	0.157473	0.0925285	0.222417	0.00843519	0.00485781	0.0120126	0.0358752	0.00706609	0.00851207	0.150362	0.099075	0.0644053	0.041905	0.0243333	0.0442601	0.0532644	0.0763327	0.0693779	0.29855	0.138151	0.0761016	0.445061	0.293944	0.335847	0.326762	0.281583	0.293325	0.035481	0.00681849	0.0246455	0.0480082	0.0637298	0.0120702
MAG_719	UBA2475	0.00193579	0.00317398	0.00466183	0.0446819	0.00994792	0.0794158	0.00683587	0.0130802	0.00917851	0.010538	0.0141399	0.00693612	0.0538813	0.0137915	0.0939712	0.0169279	0.02116	0.0126957	0.00541504	0.00284692	0.00424018	0.00640653	0.0022005	0.00683446	0.00130712	0.00218938	0.00326632	0.0035621	0.0123072	0.0101463	0.0344457	0.0152069	0.0170898	0.00257478	0.0028897	0.00879308	0.00117657	0.00838311	0.00689681	0.00468507	0.000706742	0.00158332	0.00116992	0.001107	0.000960298
MAG_388	21-14-0-10-47-8	0.00130639	0.00219397	0.00294279	0.0195839	0.030283	0.00888475	0.0240618	0.0401892	0.0314486	0.0440878	0.0452001	0.0429754	0.0339691	0.0548161	0.0131221	0.0258488	0.0293956	0.0223019	0.00651387	0.00372966	0.00339697	0.0142511	0.00304002	0.00185954	0.00169575	0.00210535	0.000307143	0.00676129	0.00673386	0.00429009	0.00727923	0.00900001	0.0129068	0.0114462	0.0112612	0.00341188	0.00925725	0.0129369	0.00341271	0.00685068	0.00303655	0.00208078	0.00416465	0.00646476	0.00139044
MAG_160	Kaistella chaponensis	0.0183207	0.0489109	0.0223541	0.0224429	0.0272087	0.0176771	0.124992	0.0315146	0.110647	0.00995477	0.0144878	0.0054217	0.0145889	0.0152584	0.0139194	0.020344	0.0152194	0.0254686	0.00774095	0.018474	0.0232869	0.024999	0.0211203	0.00679499	0.0318319	0.0184934	0.00256818	0.00916844	0.0279098	0.0721937	0.00779563	0.0110251	0.00482145	0.00650678	0.00621285	0.00521742	0.00674338	0.0100618	0.00629927	0.0066415	0.0089377	0.00235161	0.0107792	0.00588947	0.00178224
MAG_169	JAGPDF01	0.00295508	0.00449549	0.00423498	0.0710824	0.00979245	0.132372	0.0167675	0.0129259	0.0229508	0.0187554	0.0104762	0.0270346	0.0883209	0.00765172	0.16899	0.100776	0.0630542	0.138498	0.0112081	0.00616108	0.00859078	0.00778301	0.0234536	0.1034	0.0177741	0.0154879	0.0500393	0.00642555	0.0108783	0.0118626	0.019247	0.0194024	0.01605	0.00868521	0.00840255	0.0747654	0.006707	0.0111342	0.0717145	0.0223075	0.0149854	0.0181876	0.00756549	0.00655698	0.00680668
MAG_590	Damh-18	0.0012748	0.00571186	0.0033744	0.00648218	0.00660755	0.00635682	0.00581164	0.0163507	0.0210743	0.00805251	0.00655066	0.00955436	0.0185525	0.0215981	0.015507	0.0842967	0.028255	0.140339	0.0146661	0.00371091	0.0078702	0.00831719	0.00160933	0.00132451	0.00149648	0.00218837	0.000169404	0.011472	0.00474826	0.00423232	0.00324165	0.00343171	0.00387744	0.00129295	0.00085028	0.00106905	0.00111216	0.00185736	0.000960467	0.0017803	0.000189401	0.00108951	0.000548785	0.00159744	0.000406356
MAG_807	Bacteroides uniformis	0.0798006	0.0546954	0.0718007	0.00950778	0.0122624	0.00675312	0.00522365	0.0037131	0.00557175	0.00569016	0.00180512	0.0095752	0.00421585	0.0035823	0.00484941	0.0020677	0.00114724	0.00298816	0.0425341	0.126554	0.150403	0.0144874	0.0299998	0.0134616	0.0433957	0.034001	0.0018216	0.00893458	0.00596493	0.01761	0.00624351	0.00348091	0.0118764	0.00194341	0.00442868	0.00407208	0.00191557	0.00338729	0.00265152	0.00241027	0.000227493	0.00131657	0.000350861	0.000354298	0.000753759
MAG_491	JAGLCH01	0.00872035	0.209925	0.0137087	0.00215336	0.00187728	0.00242945	0.00201035	0.0010465	0.00238061	0.00173167	0.000870335	0.00259301	0.00116217	0.00107395	0.00125038	0.00153788	0.00104041	0.00203535	0.0484654	0.0526274	0.20539	0.0123518	0.0054699	0.00691867	0.00292511	0.00441528	0.00105511	0.00252027	0.00219383	0.00319895	0.00200411	0.00244027	0.00179995	0.00185782	0.00125859	0.00409499	0.00150459	0.00210362	0.00335185	0.00188357	0.00030816	0.00186823	0.000605386	0.000981773	0.00137644
MAG_101	f__UBA1018	0.00114341	0.00290751	0.00266994	0.0189085	0.0306507	0.00716626	0.073723	0.0702085	0.0699003	0.0611121	0.0418445	0.0803797	0.0236297	0.0386942	0.00856524	0.00774464	0.00751565	0.00797363	0.00585338	0.00388121	0.00515986	0.0155288	0.00957688	0.00625404	0.0128004	0.00498606	0.00201781	0.0256791	0.0756621	0.0651976	0.0512606	0.0498556	0.0706536	0.0206224	0.0211384	0.00989405	0.0164762	0.02859	0.00849963	0.0119458	0.00437978	0.00370192	0.0107025	0.00935212	0.00224849
MAG_351	JAGOUK01 sp018061225	0.00134854	0.00162144	0.00243751	0.0344484	0.0231943	0.0457025	0.00685156	0.0307681	0.0150816	0.099817	0.0701654	0.129469	0.0596174	0.057963	0.0612718	0.0162867	0.0163909	0.0161825	0.00985653	0.00311276	0.00537798	0.0100518	0.0150823	0.0403633	0.00447364	0.00500279	0.0265478	0.0117535	0.0218337	0.0183755	0.0200949	0.0230244	0.0338764	0.0373679	0.0661845	0.0726446	0.0121043	0.024198	0.0550045	0.0382361	0.00770526	0.0103887	0.00559632	0.0242723	0.00667717
MAG_623	Propionivibrio (MAG_623)	0.0157187	0.0690029	0.0194233	0.0538241	0.0632683	0.0443798	0.0514751	0.0824065	0.053774	0.110913	0.0857842	0.136041	0.0710924	0.0896221	0.0525628	0.0984511	0.101578	0.0953241	0.034014	0.0455841	0.0587225	0.00824089	0.0388754	0.0261941	0.0365309	0.0340381	0.0153629	0.037335	0.0841713	0.0556505	0.072109	0.0869029	0.0856761	0.0226393	0.0392344	0.0269635	0.0238417	0.0522514	0.0170107	0.0356485	0.0329412	0.0105076	0.0185561	0.0105296	0.00596992
MAG_565	f__SG8-38	0.000874456	0.00320738	0.00173259	0.0307792	0.0114145	0.0501438	0.0097575	0.0205197	0.0120728	0.0313904	0.0165815	0.0461993	0.0354682	0.0149557	0.0559807	0.0129065	0.0107218	0.0150912	0.00685913	0.00263198	0.00481681	0.00362847	0.00263503	0.00306651	0.00263545	0.0016711	0.00146997	0.00246368	0.00394193	0.00353095	0.00493114	0.00464938	0.00399508	0.00871647	0.00634518	0.0037995	0.00357948	0.00469254	0.00306979	0.00564753	0.00105942	0.00166211	0.00195052	0.000913935	0.000709356
MAG_375	Rhodoglobus sp020160915	0.0271232	0.0444429	0.0381757	0.025414	0.0296409	0.0211871	0.0679821	0.0465371	0.0797736	0.0863304	0.0658634	0.106797	0.0395751	0.0520457	0.0271045	0.0271912	0.0378761	0.0165064	0.0136368	0.0165394	0.0165221	0.0194397	0.0811444	0.0302265	0.142587	0.0601527	0.0085886	0.015905	0.0202947	0.0291402	0.0506358	0.0561876	0.0292524	0.0872277	0.0639025	0.0294097	0.0555788	0.0386437	0.0155084	0.0796838	0.0217179	0.00531938	0.0279712	0.0321227	0.00258577
MAG_418	f__UBA1020	0.0104465	0.0136049	0.0125899	0.043884	0.0267843	0.0609838	0.0690428	0.0572503	0.068193	0.0568784	0.0571266	0.0566303	0.060347	0.0613313	0.0593627	0.0494579	0.0473485	0.0515673	0.0070772	0.00910065	0.00660675	0.00615014	0.0139738	0.0188994	0.0181119	0.0148831	0.00546131	0.00491361	0.0216207	0.0184896	0.0272733	0.0310838	0.0158321	0.0135853	0.01222	0.0151628	0.0191626	0.0218268	0.0155071	0.0104048	0.00866246	0.00417384	0.0178979	0.0211915	0.00242812
MAG_602	SXXK01	0.00360126	0.0169449	0.00439724	0.0242497	0.0247301	0.0237692	0.0599284	0.0304114	0.054039	0.0273969	0.0239361	0.0308577	0.0230419	0.0231311	0.0229528	0.0181483	0.0104735	0.0258231	0.00715585	0.00333477	0.00435926	0.00488276	0.0148968	0.0129528	0.0266283	0.0111032	0.00458178	0.0053355	0.00569995	0.00651121	0.0177763	0.018206	0.00688693	0.0324633	0.00780231	0.0143777	0.0169906	0.0102748	0.0137473	0.0252341	0.00261383	0.00417526	0.00877765	0.00437542	0.00195814
MAG_479	f__Thermoguttaceae	0.0846528	0.00235336	0.0883287	0.00205628	0.00147896	0.0026336	0.00238444	0.00144589	0.00269549	0.00263675	0.00129857	0.00397492	0.00152523	0.00111977	0.00193069	0.00211978	0.00149238	0.00274718	0.047305	0.00626469	0.00542417	0.00209202	0.00283096	0.00480238	0.00381275	0.00263977	0.00161087	0.00194546	0.00428397	0.00409723	0.00845852	0.0081726	0.00433256	0.0027701	0.00143197	0.00556137	0.00205933	0.00448797	0.00565809	0.00719965	0.00136578	0.00270886	0.0058078	0.00989505	0.00133892
MAG_593	CHPMRC01	0.00263557	0.00375089	0.00626429	0.0203171	0.0236841	0.0169501	0.0767437	0.0263054	0.0617569	0.0167187	0.0263442	0.00709326	0.0149313	0.0210945	0.00876811	0.00872332	0.00896383	0.0084828	0.00670018	0.00335955	0.00820116	0.0515422	0.0243811	0.00561824	0.0174706	0.031128	0.00296676	0.00379577	0.00972753	0.012875	0.0157357	0.0232588	0.00853812	0.00420726	0.00651653	0.0030996	0.00297125	0.00720325	0.00350705	0.00410464	0.00175567	0.00111258	0.00390778	0.00101094	0.00114536
MAG_416	CADEFD01 sp902826515	0.00150346	0.00352337	0.00227388	0.0159716	0.00650229	0.0254409	0.00815525	0.0185383	0.00936108	0.0228613	0.0186376	0.0270849	0.0337168	0.0186065	0.048827	0.10603	0.185384	0.026677	0.00836525	0.0041836	0.00596749	0.0180286	0.0136064	0.0371042	0.01091	0.00737875	0.0215617	0.0100397	0.0143537	0.0142341	0.0233376	0.0222843	0.0256733	0.00987376	0.0139891	0.0719824	0.0109938	0.0195842	0.0588953	0.0256388	0.0215953	0.0186167	0.0173903	0.0145845	0.0101037
MAG_661	Paludibacter sp018054805	0.0170448	0.551585	0.0242459	0.00661486	0.00611284	0.00711689	0.00893567	0.00438221	0.00847013	0.00299137	0.00235511	0.00362762	0.00343066	0.00237094	0.00449039	0.00397213	0.00211217	0.0058321	0.260045	0.467535	0.310746	0.0153906	0.00744959	0.00437909	0.00556712	0.00699564	0.00231503	0.00329684	0.00587364	0.0160074	0.0037992	0.00380995	0.00468793	0.00130711	0.00269405	0.00320998	0.00101412	0.00318767	0.00244497	0.00231253	0.00187284	0.00175987	0.00120714	0.000720517	0.000983883
MAG_579	f__UBA2400	0.00338868	0.0189457	0.00480418	0.0285008	0.0402333	0.0167683	0.0798745	0.128744	0.0822385	0.140542	0.113409	0.167675	0.0822533	0.136514	0.0279928	0.151837	0.149289	0.154385	0.00691607	0.00410635	0.00625169	0.00390217	0.00684519	0.00544826	0.00594715	0.00556799	0.0025801	0.0187922	0.02965	0.0293472	0.0339333	0.0331455	0.0482225	0.0132508	0.0162322	0.0154759	0.0161932	0.0443313	0.0122569	0.0155846	0.0158947	0.0161727	0.00533094	0.0101609	0.00829259
MAG_225	Thiothrix litoralis	0.00182727	0.128048	0.00342316	0.070769	0.122124	0.0194143	0.178564	0.214587	0.165653	0.114615	0.106005	0.123226	0.0647875	0.114663	0.0149124	0.0363174	0.0337675	0.0388672	0.0261646	0.0729349	0.062134	0.144981	0.472551	0.0875315	0.600084	0.69185	0.0193489	0.206031	0.198992	0.185235	0.247132	0.330002	0.201067	0.19195	0.123287	0.0494185	0.108834	0.198027	0.0404887	0.10736	0.0565921	0.0415361	0.0350582	0.0382988	0.0142643
MAG_465	JACQZU01	0.00139598	0.00652367	0.00232886	0.0274993	0.0157808	0.0392178	0.00580312	0.0205162	0.00882806	0.0364019	0.0243697	0.048434	0.0478321	0.0269862	0.0686781	0.0808114	0.112852	0.0487705	0.0370915	0.0115634	0.0113934	0.00328401	0.00327412	0.00853149	0.00485035	0.00174668	0.0034309	0.00578211	0.0120145	0.00729736	0.00915034	0.00819506	0.0152204	0.00600532	0.0117033	0.0153478	0.00910781	0.0179036	0.0128515	0.0186951	0.013347	0.0157679	0.0140582	0.000409241	0.00343648
MAG_44	UBA10799	0.00832219	0.108982	0.0100002	0.1341	0.235734	0.0324662	0.0241882	0.173595	0.0278327	0.0696377	0.0976898	0.0415856	0.0685119	0.10898	0.0280435	0.0195626	0.0261955	0.0129298	0.0124338	0.0114243	0.0099004	0.0211908	0.0998546	0.0450144	0.210022	0.197406	0.0166536	0.0054444	0.0128641	0.0210742	0.0451867	0.0423546	0.0209223	0.0239756	0.010608	0.0194114	0.0171619	0.0181171	0.0174327	0.0278459	0.00550992	0.00475669	0.00602249	0.00534173	0.0025963
MAG_708	JAEURQ01 sp021413725	0.00189255	0.00377518	0.00306514	0.0120967	0.00820123	0.0159922	0.0488642	0.0119497	0.0498052	0.0265173	0.00860263	0.0444319	0.0126849	0.00833923	0.0170306	0.00949922	0.00563104	0.0133674	0.00518729	0.00225344	0.00614384	0.00554181	0.00346994	0.00235108	0.00364706	0.00191152	0.000791418	0.00187777	0.002746	0.00469832	0.00417419	0.00427255	0.00255053	0.00520817	0.00215148	0.00295695	0.00300292	0.00179324	0.00257712	0.00718259	0.00054157	0.000815421	0.00411859	0.000149755	0.000484943
MAG_109	Alistipes putredinis	0.19853	0.0267862	0.187468	0.00814798	0.00846005	0.0078359	0.00434436	0.00298982	0.00458975	0.00716673	0.0024372	0.0118963	0.00383475	0.00304667	0.00462281	0.00260595	0.0018795	0.0033324	0.0274489	0.0253175	0.0233276	0.0369574	0.0177483	0.00771208	0.0286852	0.0168726	0.00136815	0.00283491	0.00544365	0.00706926	0.0076247	0.00645845	0.00659857	0.00292968	0.00323373	0.00514848	0.00143122	0.00375423	0.00441977	0.00392915	0.00149636	0.00329398	0.00142544	0.000900937	0.00180095
MAG_768	Aquabacterium	0.00464296	0.00632375	0.00612331	0.0804286	0.0534152	0.107442	0.0169769	0.0387333	0.0329314	0.0437123	0.025413	0.0620116	0.0464101	0.029971	0.0628492	0.00789423	0.00550329	0.0102852	0.0221167	0.0235344	0.0416809	0.0100377	0.0204252	0.124649	0.032377	0.0110854	0.128571	0.619097	0.151634	0.110455	0.100572	0.0494711	0.0651498	0.0457843	0.0570616	0.104827	0.0400561	0.0652596	0.112867	0.0501401	0.0080425	0.00982014	0.0138386	0.000667544	0.0070036
MAG_540	Desulfovibrio	0.727665	0.0618365	0.923099	0.00305153	0.00282475	0.00327831	0.00408	0.00251252	0.00435347	0.0037061	0.00123144	0.00618076	0.00166454	0.00130249	0.0020266	0.00182791	0.00144702	0.00220879	0.164276	0.362719	0.382173	0.00362271	0.026377	0.0128531	0.0186231	0.0240905	0.00453716	0.0267088	0.00963341	0.0232711	0.00603964	0.0073812	0.00830368	0.00422815	0.00401596	0.0072559	0.00206807	0.00529012	0.00586779	0.0111185	0.00124545	0.00256902	0.00242037	0.000259413	0.0012246
MAG_223	UBA9547	0.00232106	0.00497969	0.00556802	0.194023	0.178223	0.209822	0.144792	0.181763	0.17189	0.0796939	0.112651	0.0467366	0.135851	0.0851512	0.186552	0.00812266	0.00486544	0.0113799	0.00718266	0.00463956	0.00494169	0.178423	0.0245814	0.054785	0.0247653	0.0139982	0.0406231	0.047869	0.0890999	0.0941024	0.224327	0.112746	0.102594	0.275494	0.185472	0.194635	0.178806	0.172289	0.189827	0.0175971	0.00583644	0.014053	0.0234326	0.0342427	0.00620303
MAG_658	Rhizomicrobium	0.00287184	0.0135159	0.0039931	0.0176018	0.020827	0.0143767	0.0329481	0.0521522	0.0308776	0.0645719	0.0580474	0.0710965	0.0373009	0.0535055	0.0210963	0.0189906	0.0262326	0.0117485	0.00954942	0.00554566	0.00768974	0.00559806	0.0191899	0.0150977	0.029096	0.0124249	0.00375634	0.00886556	0.0235497	0.0314129	0.0582425	0.0573443	0.0367206	0.00982918	0.0109124	0.0198695	0.0107627	0.026238	0.0166676	0.0143569	0.00476706	0.00544287	0.00212469	0.00213097	0.00303627
MAG_396	UBA7239 sp016713115	0.00153298	0.0042284	0.00331916	0.0582229	0.00496521	0.111481	0.00415088	0.00605937	0.00634199	0.00745806	0.00479556	0.0101206	0.0481635	0.00592819	0.0903987	0.0119443	0.00494721	0.0189414	0.00622613	0.00393366	0.00885244	0.00437689	0.00995634	0.0885728	0.00429822	0.00936792	0.0434186	0.017869	0.0138338	0.0141209	0.00638608	0.00867468	0.00626517	0.00351957	0.00729402	0.0569693	0.00256652	0.00613218	0.0304402	0.0041496	0.00246963	0.00363285	0.000989262	0.0067349	0.00166601
MAG_692	OLB15	0.000965666	0.00304394	0.00205167	0.04626	0.00970024	0.0828197	0.0150835	0.0137639	0.0156273	0.0181385	0.0115076	0.0247695	0.0677434	0.0123533	0.123133	0.072666	0.0657714	0.0795605	0.00573762	0.00581701	0.00640893	0.00528204	0.011039	0.0710946	0.0141482	0.00657507	0.0599979	0.0155065	0.0132502	0.0146399	0.0165802	0.0195302	0.0184706	0.0358041	0.0283542	0.214989	0.0597942	0.0264263	0.207019	0.0985371	0.0614636	0.0993425	0.107248	0.0195169	0.0758052
MAG_564	Rubrivivax sp016707445	0.00358445	0.0121542	0.00464425	0.047763	0.0331681	0.0623579	0.0193974	0.0379571	0.0216232	0.0521879	0.0382154	0.0661604	0.0609541	0.0459122	0.075996	0.151581	0.225073	0.0780884	0.0230135	0.0199134	0.0244653	0.00994645	0.0412272	0.181938	0.0833144	0.0241835	0.0347731	0.0471555	0.100697	0.0618072	0.116636	0.076155	0.13547	0.0378372	0.0726256	0.159023	0.0609809	0.155841	0.166122	0.252278	0.0919749	0.0828169	0.0620216	0.0468195	0.0468255
MAG_242	UBA10799	0.0242118	0.0729859	0.0280359	0.0970682	0.13156	0.0625769	0.0592043	0.0972585	0.0635997	0.0634813	0.0548808	0.0720818	0.0500128	0.0601495	0.039876	0.0170178	0.0114638	0.0225718	0.00978087	0.00518682	0.00738307	0.0105156	0.0722693	0.0232556	0.125136	0.124497	0.01282	0.00445911	0.00495733	0.00883378	0.0213839	0.0208588	0.00886766	0.0293671	0.00900015	0.0120534	0.0130222	0.0105673	0.011283	0.018883	0.00351705	0.00216342	0.00409454	0.000352845	0.00126671
MAG_514	Rhodoferax	0.00518889	0.0221632	0.00741387	0.0983533	0.0898757	0.106831	0.0445571	0.0571767	0.0475968	0.088435	0.0715643	0.105306	0.0699305	0.0720724	0.0677886	0.0275007	0.0265192	0.0284821	0.0252102	0.0274605	0.0423257	0.0177101	0.119265	0.0837872	0.0356289	0.0326203	0.046825	0.0633901	0.044464	0.0333569	0.0538903	0.0432184	0.0467965	0.0594953	0.108574	0.0448126	0.0396076	0.0735881	0.0229318	0.0446987	0.0398789	0.0133223	0.028326	0.0154837	0.00444611
MAG_92	UBA2475	0.00252395	0.0145818	0.00647471	0.122166	0.134377	0.109955	0.0602427	0.134595	0.076557	0.0715248	0.11514	0.0279092	0.12219	0.117134	0.127245	0.0532905	0.063844	0.0427371	0.00825972	0.00451525	0.0059351	0.0271977	0.00614277	0.0763949	0.00449624	0.00817212	0.02258	0.0184219	0.0429477	0.0370382	0.0277643	0.0340531	0.0289773	0.0216463	0.0267209	0.0758551	0.0115947	0.0554835	0.0591716	0.0149761	0.00586917	0.0125705	0.0198423	0.00243414	0.00931763
MAG_598	UBA7703	0.513157	0.0435871	0.834332	0.00271915	0.00240016	0.00303814	0.00440295	0.00247651	0.00511941	0.00431063	0.00156156	0.0070597	0.00201208	0.00164483	0.00237933	0.00746619	0.00484253	0.0100898	0.386811	0.0448035	0.218154	0.00500829	0.00723128	0.00416783	0.00702384	0.0042598	0.000895614	0.0153913	0.00552973	0.00814711	0.00357095	0.00444101	0.00451031	0.00685013	0.00420222	0.00401216	0.00483668	0.00534481	0.00350942	0.00961487	0.00354091	0.00477603	0.00421221	0.000197899	0.00315686
MAG_450	CTSOIL-112 sp017986195	0.0758989	0.125226	0.0739935	0.0392857	0.0343607	0.0442106	0.0763596	0.0125708	0.0718078	0.0269014	0.0114826	0.0423203	0.0205098	0.00880659	0.032213	0.00835393	0.00270654	0.0140013	0.016491	0.166653	0.254633	0.318188	0.347082	0.0349303	0.274002	0.180668	0.0144741	0.0182498	0.0299364	0.0445988	0.0262229	0.0441884	0.022994	0.0123894	0.0114851	0.0126125	0.0140908	0.0212488	0.0134553	0.00950073	0.00431811	0.00479693	0.00368028	0.0292779	0.00172063
MAG_575	Turneriella	0.0011156	0.0016296	0.00260085	0.0357704	0.0319013	0.0396396	0.0342385	0.0368868	0.0299061	0.0419888	0.0325914	0.0513863	0.034015	0.031424	0.0366061	0.0140019	0.0172732	0.0107306	0.00702367	0.0031941	0.00527896	0.0284565	0.0552642	0.00434652	0.0294566	0.022524	0.00223695	0.00594737	0.0169762	0.0216239	0.0110779	0.0122674	0.0113203	0.0114187	0.00874311	0.00992411	0.00692732	0.00758717	0.00844699	0.0150616	0.00330683	0.0033716	0.00679971	0.00307247	0.00132612
MAG_583	Cypionkella	0.00796843	0.0160734	0.0113301	0.0145663	0.018092	0.0110406	0.0972354	0.0231894	0.117295	0.0319331	0.016566	0.0473001	0.0152423	0.018505	0.0119797	0.0128767	0.0123726	0.0133808	0.0134876	0.00958172	0.0115959	0.00549685	0.0200728	0.00944414	0.0193085	0.00764021	0.00192164	0.00409749	0.0066668	0.00876292	0.0136253	0.0100756	0.00982293	0.043242	0.0204466	0.00874835	0.00976198	0.00835898	0.00407788	0.0471294	0.00705287	0.00568143	0.00296246	0.000629838	0.00247725
MAG_192	Roseomonas_B	0.0334681	0.0794629	0.0378874	0.088442	0.121466	0.0554184	0.0893162	0.0929597	0.0891473	0.128082	0.0980093	0.158154	0.0745667	0.0877488	0.0613846	0.0273222	0.0344202	0.0202242	0.0264308	0.0304729	0.0188389	0.00717778	0.0688552	0.0206306	0.141316	0.0648844	0.0118539	0.0246144	0.054825	0.0578689	0.0672598	0.0460481	0.0729233	0.0838176	0.0569267	0.0183142	0.0396109	0.0489166	0.0118354	0.0516749	0.0210893	0.00453987	0.0137985	0.0106525	0.00255242
MAG_394	Leucobacter	0.0292611	0.0242689	0.0361498	0.0220368	0.0234423	0.0206312	0.0502357	0.0377846	0.0535383	0.0389308	0.0265176	0.0513441	0.0228963	0.0195036	0.0262891	0.00989484	0.00757567	0.012214	0.00930703	0.00911486	0.0118734	0.00162814	0.0354415	0.0195526	0.0422767	0.0252025	0.0049676	0.0029701	0.0055525	0.00682642	0.0138315	0.0164178	0.00954119	0.0212704	0.0126607	0.0122343	0.00645825	0.0127217	0.00619562	0.0163119	0.00728536	0.00152606	0.00616637	0.00109623	0.000863647
MAG_88	Ruminococcus_E bromii_B	0.0799741	0.0511761	0.123964	0.0138559	0.0124613	0.0152505	0.0152142	0.00543153	0.0151208	0.00609143	0.00520785	0.00697501	0.0104429	0.00497039	0.0159154	0.00450542	0.00199222	0.00701861	0.018654	0.0255557	0.0514116	0.0129528	0.0192244	0.00809705	0.0136362	0.00577428	0.00334301	0.00242308	0.0046167	0.00666633	0.00638967	0.00749165	0.00784474	0.00859516	0.00419329	0.0091059	0.00522251	0.00317057	0.00856961	0.00449425	0.00139859	0.00130341	0.00236086	0.00411774	0.000584443
MAG_31	Veillonella sp009929605	0.0656288	0.114042	0.12295	0.0103656	0.00922667	0.0115046	0.00930612	0.0031293	0.00850068	0.00317701	0.00274926	0.00360475	0.00571376	0.00320614	0.00822137	0.00268503	0.0013232	0.00404685	0.00868574	0.0841034	0.0295919	0.0152318	0.0142851	0.020485	0.00757691	0.0150544	0.0254126	0.00287557	0.00408927	0.00757992	0.0168122	0.0142888	0.00554314	0.00951547	0.0054642	0.00886369	0.00682285	0.00627387	0.00844643	0.00388021	0.00205736	0.0013713	0.0024118	0.000346048	0.00082147
MAG_547	JAGOXX01 sp018059485	0.0263564	0.305418	0.03898	0.0498177	0.0401816	0.0594538	0.0152242	0.0144426	0.0162258	0.0170316	0.00898704	0.0250762	0.0131931	0.00991365	0.0164726	0.00408224	0.00295358	0.0052109	0.890349	4.49832	3.99092	0.185893	1.54442	1.41743	0.621566	0.907293	0.448368	0.0886367	0.141151	0.354156	0.198458	0.225665	0.195604	0.0262274	0.0475257	0.163167	0.0395754	0.0984693	0.142684	0.0514683	0.0128544	0.0236888	0.00944552	0.00693656	0.0125829
MAG_784	f__UBA2400	0.00323771	0.016974	0.00464434	0.0215908	0.0325532	0.0106283	0.0583396	0.0935578	0.0597853	0.110125	0.0966222	0.123628	0.0638328	0.112635	0.0150307	0.0765697	0.0831441	0.0699954	0.00900832	0.00355135	0.00674983	0.00113323	0.0045974	0.00366798	0.00280041	0.00310044	0.00238528	0.0120849	0.022788	0.0236484	0.0298251	0.0238702	0.0351911	0.0113928	0.0129455	0.00954135	0.0124543	0.0376693	0.00849593	0.0129477	0.00713941	0.00702235	0.00748334	0.00641035	0.00377688
MAG_697	Bog-950	0.00133204	0.00229664	0.00333737	0.0262484	0.00849085	0.0440059	0.0112872	0.0158932	0.0119912	0.0131326	0.0147935	0.0114718	0.0335995	0.0151169	0.0520821	0.0122035	0.00602626	0.0183807	0.00757126	0.00450914	0.00413533	0.00677722	0.00855374	0.04266	0.00620671	0.00764582	0.0163764	0.0180086	0.0174578	0.0153065	0.0136703	0.0156008	0.0191012	0.00481996	0.00902509	0.042337	0.00768873	0.0129525	0.0431888	0.0109463	0.00285626	0.00744767	0.0135278	0.031242	0.00646023
MAG_253	Cellvibrio	0.00311895	0.00415219	0.00567388	0.104557	0.0504576	0.158656	0.0282471	0.0914412	0.0682265	0.0549644	0.0655517	0.044377	0.103626	0.0655582	0.141693	0.00582206	0.00531354	0.00633058	0.0102913	0.0056414	0.00940692	0.0272529	0.0453872	0.0672086	0.0451629	0.0387822	0.0427665	0.348682	0.126592	0.0638298	0.0976345	0.0363642	0.039668	0.0065844	0.00996229	0.0735388	0.0405093	0.0466991	0.071979	0.00763146	0.00239914	0.00394505	0.00661024	0.020982	0.00320253
MAG_21	21-14-0-10-47-8	0.00160772	0.00400396	0.00360342	0.013476	0.0231471	0.00380478	0.112447	0.0635895	0.111472	0.0521202	0.0327741	0.0714664	0.0165521	0.0303492	0.00275498	0.00344937	0.0042319	0.00266683	0.00722474	0.00303221	0.00461135	0.017997	0.00931535	0.00258568	0.00951496	0.00667273	0.000636975	0.00978572	0.0132169	0.0159698	0.0102738	0.0150394	0.0166653	0.00585502	0.00679208	0.00284753	0.00470685	0.0129431	0.00271794	0.00405693	0.0015584	0.0012453	0.00384368	0.00238429	0.000972239
MAG_572	JAFGUR01	0.0381669	0.377961	0.0715752	0.0204693	0.0336148	0.00732382	0.00812235	0.0151194	0.00836426	0.00664356	0.00805489	0.00523223	0.00551207	0.00813551	0.00288861	0.00529287	0.00348556	0.00710017	0.021132	0.0442666	0.203291	0.0549539	0.0263905	0.0285946	0.0114107	0.0212018	0.0137282	0.0111071	0.0168497	0.0212231	0.0120195	0.0122526	0.00826107	0.00347878	0.00303594	0.010972	0.00235735	0.00590392	0.00925861	0.00523017	0.00119645	0.00227268	0.00382081	0.00668508	0.00185698
MAG_331	UBA5066 sp016714815	0.00120669	0.0129714	0.00191343	0.0333461	0.0144631	0.052229	0.0162282	0.0216579	0.0203163	0.0152537	0.00985535	0.0206521	0.0423653	0.0123418	0.0723887	0.113855	0.104056	0.123655	0.019525	0.0105646	0.0117168	0.00366562	0.00941768	0.0243935	0.00842234	0.00418932	0.00968204	0.00324708	0.00725372	0.00966252	0.00672569	0.00775953	0.00881696	0.00642978	0.00564838	0.0200056	0.0045019	0.00753131	0.0181547	0.0202862	0.0151804	0.0135427	0.00459333	0.000965262	0.00596338
MAG_696	UBA11320	0.00121985	0.000987237	0.00175918	0.0229591	0.0226331	0.023285	0.00384889	0.00769042	0.0097378	0.0528837	0.0362388	0.0695286	0.0433814	0.0515485	0.0352144	0.0282043	0.0418342	0.0145743	0.0147411	0.00284517	0.00361894	0.00256659	0.00169556	0.00371079	0.00181041	0.00143666	0.00116408	0.00355675	0.00509333	0.00270965	0.00657501	0.00326041	0.0053675	0.0160415	0.00795206	0.00762611	0.0102631	0.0119592	0.00639132	0.0202909	0.00508479	0.00330103	0.0101789	0.016431	0.00153314
MAG_199	JACKOM01	0.00191585	0.00386986	0.00363832	0.0625261	0.066529	0.0585233	0.0059204	0.0154362	0.0149695	0.0174705	0.0219209	0.01302	0.0410155	0.0382477	0.0437833	0.0025169	0.0019717	0.0030621	0.013518	0.0124116	0.020806	0.0832352	0.027569	0.190638	0.0142218	0.0317205	0.156098	0.574112	0.0458576	0.042128	0.0449956	0.0354222	0.0172473	0.221451	0.0895821	0.145353	0.174368	0.0974164	0.198494	0.0189759	0.00188467	0.00530336	0.0367011	0.385636	0.00334581
MAG_611	SXXK01	0.00242443	0.0134441	0.00353729	0.0251731	0.0212437	0.0291025	0.0407114	0.0320154	0.0359414	0.0207009	0.0211799	0.0202218	0.0274448	0.022064	0.0328256	0.0228844	0.0134933	0.0322756	0.00618831	0.00314311	0.0038573	0.00432133	0.00943073	0.0119702	0.0114911	0.00873455	0.00521321	0.00281354	0.00779195	0.00898782	0.0140694	0.0133701	0.00766943	0.0277861	0.0091203	0.0172017	0.0191103	0.00774554	0.0135614	0.0187034	0.00234068	0.00497146	0.00968181	0.00676975	0.00251418
MAG_681	OLB15	0.000983685	0.00327063	0.00221545	0.0470999	0.0104466	0.0837532	0.0136033	0.0144943	0.0148785	0.0182882	0.0118977	0.0246788	0.0689571	0.0131556	0.124759	0.0726279	0.0686302	0.0766256	0.00515088	0.00273027	0.00392397	0.0179042	0.0543289	0.040867	0.0303738	0.0122821	0.0359912	0.00683071	0.00628219	0.0078756	0.00793152	0.00830714	0.0095757	0.0152345	0.0154453	0.118398	0.0267276	0.015155	0.109913	0.0438599	0.0297206	0.0512461	0.0375368	0.0209271	0.0312926
MAG_671	OLB14	0.00144229	0.00207163	0.00298326	0.058114	0.0133614	0.102867	0.0483233	0.056191	0.0487383	0.0488362	0.0282025	0.0694699	0.0703116	0.0297578	0.110865	0.0718287	0.0903572	0.0533002	0.0064156	0.00302828	0.00438395	0.0188326	0.00398579	0.00923305	0.00493835	0.00292999	0.00656386	0.0167788	0.0211429	0.0154526	0.0117627	0.00812523	0.0140848	0.00806004	0.00883011	0.0540581	0.00251635	0.00577858	0.0521296	0.0360223	0.0128151	0.0171192	0.0135419	0.0111132	0.0125199
MAG_73	Kouleothrix	0.00269332	0.0681853	0.00286909	0.188765	0.346967	0.0305637	0.191541	0.658046	0.197368	0.840484	0.842848	0.838121	0.46236	0.905837	0.0188824	0.127103	0.204987	0.0492195	0.0160213	0.0184403	0.0181591	0.104075	0.177396	0.0340033	0.427428	0.152137	0.0411722	0.110542	0.149647	0.301956	0.65166	0.646504	0.818265	1.33637	0.962118	0.060265	1.71665	1.19149	0.0516589	0.879979	0.171016	0.0473599	0.401544	0.282491	0.026756
MAG_278	Pygmaiobacter	0.130987	0.0219828	0.207403	0.00256201	0.00203634	0.00308769	0.0024869	0.00183928	0.00309373	0.00358196	0.00128752	0.00587639	0.00160431	0.00136321	0.00184541	0.00173981	0.00135568	0.00212394	0.0190472	0.0299489	0.0511622	0.00504266	0.0112409	0.00455353	0.00515806	0.00508987	0.00202944	0.00259499	0.00726219	0.0270771	0.00499135	0.00463163	0.00636012	0.00264002	0.00405932	0.00427168	0.00277352	0.00416951	0.00414266	0.00309605	0.000922684	0.0015182	0.000954828	0.0018788	0.000995333
MAG_563	Rugosibacter sp002422995	0.00181394	0.0140213	0.00344168	0.0247723	0.0181413	0.0314032	0.0285329	0.0365483	0.0285957	0.0435123	0.0411963	0.0458283	0.0469953	0.0485538	0.0454369	0.0364092	0.0431394	0.029679	0.00694998	0.0131688	0.0095859	0.00724392	0.0114971	0.0696789	0.0130627	0.0117673	0.015899	0.0239943	0.10273	0.0923879	0.117462	0.12696	0.14244	0.0378743	0.0603255	0.150553	0.0474633	0.201333	0.16271	0.174227	0.0301647	0.0612234	0.0749321	0.0475334	0.0363456
MAG_730	Thermomonas	0.0239867	0.0548363	0.0193907	0.109667	0.123522	0.0958127	0.149758	0.1747	0.175145	0.150391	0.109474	0.191307	0.0886251	0.0845043	0.0927459	0.0331604	0.0262623	0.0400585	0.010377	0.0107545	0.0136632	0.0218264	0.0415838	0.0183513	0.131934	0.0581601	0.00833746	0.00834875	0.0165945	0.0201824	0.0562535	0.0432794	0.0355831	0.0207461	0.0159662	0.0118732	0.0162408	0.0232832	0.0106726	0.0169578	0.00654854	0.00333278	0.0130098	0.0039187	0.00374418
MAG_441	UBA6265 sp020432165	0.00422377	0.0102512	0.0064517	0.0118092	0.00728745	0.0163308	0.0778602	0.0181538	0.0798835	0.0258148	0.0125362	0.0390933	0.0204457	0.0118914	0.029	0.0339354	0.0058039	0.0620669	0.00664679	0.00813449	0.00714722	0.00825736	0.0241127	0.0223867	0.0456415	0.0242776	0.015408	0.00866262	0.0078466	0.0114558	0.0334119	0.0412234	0.0203925	0.066323	0.0248971	0.0212549	0.0374271	0.0215986	0.019116	0.0612299	0.0150095	0.00931247	0.028317	0.00834575	0.00541481
MAG_774	f__Microtrichaceae	0.000865	0.00112949	0.00226851	0.0161499	0.00127445	0.0310254	0.00598541	0.00140332	0.00574002	0.00377089	0.00114507	0.00639671	0.0180354	0.00092117	0.0351496	0.0415181	0.00108943	0.0819467	0.0112699	0.00406421	0.00908637	0.00978262	0.00222664	0.00423084	0.00263579	0.00191211	0.000389171	0.00095923	0.00206975	0.00266329	0.00218269	0.00252808	0.00183974	0.000465934	0.000648568	0.00414615	0.000390518	0.00154287	0.00309575	0.00171169	0.000315369	0.00427976	0.000887545	0.000661766	0.00236131
MAG_401	Bifidobacterium longum	0.0677535	0.0725749	0.105434	0.0242283	0.0228721	0.0255845	0.0319625	0.0189737	0.032905	0.0327221	0.0194032	0.046041	0.0187175	0.0121843	0.0252507	0.00662783	0.00401015	0.00924551	0.0374351	0.0282039	0.047783	0.00289523	0.0414821	0.0371902	0.0655513	0.072977	0.0099533	0.00440603	0.0230454	0.0321967	0.0639891	0.0719668	0.0392105	0.00845124	0.00944504	0.0287623	0.00982933	0.0216828	0.0266687	0.0132968	0.00278674	0.00303024	0.00996189	0.00150856	0.00205218
MAG_286	UWPOB-MICAV1	0.00235729	0.0100096	0.00447662	0.00973006	0.0124028	0.0070573	0.0395609	0.0436272	0.041889	0.0476981	0.0420906	0.0533056	0.0255292	0.0420535	0.00900501	0.0104931	0.0146287	0.00635757	0.00891307	0.00906188	0.00572108	0.00718141	0.0113306	0.00918116	0.0118596	0.0157091	0.00454027	0.0170828	0.0344813	0.0392219	0.0554352	0.0642323	0.0639272	0.0110592	0.0189413	0.0134318	0.0186949	0.0410402	0.010232	0.0293088	0.00633398	0.00462959	0.0106438	0.0180624	0.00337523
MAG_426	JALNZU01 sp020853175	0.00487346	0.0414592	0.00749318	0.00592447	0.00724218	0.00460677	0.0685491	0.0121281	0.0599616	0.00599588	0.00506898	0.00692277	0.00461675	0.00578188	0.00345162	0.00871558	0.00640911	0.0110221	0.0610845	0.0552696	0.03298	0.0148978	0.00909776	0.00410282	0.0100576	0.00683523	0.00143823	0.00744508	0.0132674	0.0199711	0.00429791	0.00642803	0.00425873	0.00158168	0.00298131	0.00268314	0.00286529	0.00376952	0.002428	0.00348599	0.00287499	0.00189733	0.00675363	0.00088292	0.00100041
MAG_511	f__UBA10799	0.0139282	0.0553045	0.0180317	0.0767474	0.123617	0.0298782	0.0374258	0.133758	0.0473789	0.0344942	0.0421815	0.0268069	0.0382319	0.0534125	0.0230513	0.0159733	0.0131829	0.0187638	0.00780703	0.00900272	0.00959486	0.0202274	0.145637	0.0972268	0.198944	0.279631	0.041926	0.00586093	0.0152348	0.0260763	0.0404763	0.0518725	0.0304978	0.0275277	0.0178693	0.0463076	0.0211276	0.0362598	0.0426489	0.0314579	0.00597657	0.00877118	0.00948577	0.00706246	0.00457925
MAG_46	Arctic95D-9 sp018058245	0.00831602	0.0210231	0.00909105	0.0515378	0.0466565	0.0564192	0.229699	0.0734474	0.205974	0.120981	0.0583782	0.183585	0.0755036	0.0659714	0.0850357	0.105474	0.0334033	0.177544	0.0137381	0.00513853	0.00604011	0.0137998	0.0387927	0.0261773	0.0485097	0.0335653	0.0074821	0.00891641	0.0230817	0.042274	0.0390177	0.0407844	0.0266613	0.0401929	0.0250309	0.0254034	0.014208	0.0183527	0.0213882	0.0530458	0.0176587	0.0106218	0.0158941	0.0117497	0.00524808
MAG_475	JAGOPB01	0.00158624	0.00743447	0.00405709	0.0527025	0.00598717	0.0994177	0.0208009	0.0605087	0.0354535	0.0198491	0.0124749	0.0272233	0.0712388	0.0147271	0.127751	0.0896668	0.0173363	0.161997	0.00802176	0.00244519	0.00512102	0.00335863	0.00439624	0.00600263	0.00244296	0.00305729	0.00561925	0.0193102	0.026049	0.0294547	0.00643164	0.0106263	0.0134939	0.0056924	0.0059715	0.014966	0.00290204	0.00839019	0.0195298	0.00338623	0.00401226	0.0107013	0.00182233	0.000575915	0.00524699
MAG_423	JACKGS01	0.00465206	0.00247363	0.00828539	0.0829091	0.00202197	0.163796	0.00819761	0.00288651	0.00764934	0.0036683	0.00226292	0.00507367	0.0994338	0.00173517	0.197132	0.0402783	0.00395383	0.0766027	0.00452511	0.00344152	0.00442944	0.00293214	0.00225202	0.00969006	0.00158258	0.0020251	0.00312663	0.00116155	0.00222786	0.0019809	0.00211725	0.00260132	0.00155509	0.000666411	0.000937647	0.00995589	0.000343084	0.00263551	0.00830335	0.00150618	0.000437342	0.00124261	0.00142868	0.00137405	0.000891425
MAG_33	f__Roseiflexaceae	0.00230897	0.026914	0.00287548	0.0487102	0.0849808	0.0124395	0.00985857	0.0517257	0.0203857	0.191355	0.18323	0.19948	0.112857	0.212255	0.0134581	0.0722989	0.114851	0.029747	0.00732995	0.00535346	0.0060695	0.0116806	0.0273033	0.0122172	0.0415579	0.018996	0.0109176	0.0257611	0.0427203	0.050227	0.0649606	0.116898	0.129382	0.133184	0.125075	0.026964	0.139267	0.160189	0.0280567	0.216833	0.0359251	0.0313463	0.100035	0.10823	0.0234442
MAG_39	Anaeromusa sp009929485	0.421068	0.0206382	0.420794	0.00222725	0.00162307	0.00283144	0.0024521	0.00126449	0.00280864	0.0027109	0.000828219	0.00459359	0.00133395	0.000979331	0.00168856	0.00160669	0.00113281	0.00208058	0.0226954	0.0298084	0.0287125	0.00539312	0.00932845	0.00465569	0.00578383	0.00573648	0.000897292	0.00265528	0.00287112	0.00763718	0.00279396	0.00266177	0.00260726	0.00137333	0.00164872	0.00268111	0.000964882	0.00227522	0.00215301	0.00375348	0.000879415	0.00120354	0.00165083	0.0013307	0.000755578
MAG_629	f__Beijerinckiaceae	0.014735	0.0175031	0.0182609	0.0250972	0.0186333	0.0315611	0.0340139	0.0257757	0.0347275	0.0392032	0.0218008	0.0566057	0.03166	0.0215379	0.0417821	0.0669291	0.0363391	0.097519	0.0238407	0.0190259	0.023343	0.0296767	0.0246677	0.0367199	0.0204906	0.0166084	0.0178739	0.012748	0.017123	0.0179173	0.0213612	0.018065	0.0160049	0.0523762	0.0276438	0.0303255	0.0138126	0.0145326	0.019566	0.052587	0.0165776	0.0120775	0.00734319	0.00909825	0.00527624
MAG_438	Baekduia	0.00367149	0.0113179	0.00402341	0.022409	0.0226953	0.0221226	0.0393195	0.0361743	0.0481346	0.0495782	0.0393725	0.0597839	0.0251093	0.0218691	0.0283496	0.0196194	0.0156267	0.0236121	0.0173856	0.00566588	0.00922196	0.00205678	0.0145498	0.010076	0.0210774	0.010591	0.00427443	0.00433109	0.00987659	0.012389	0.0181641	0.0169596	0.0165935	0.0107883	0.00834211	0.00988186	0.00566102	0.00776089	0.00787005	0.0123594	0.00475572	0.00405927	0.00523646	0.0013192	0.00197643
MAG_694	JAJTZA01	0.102143	0.0038618	0.0959591	0.00309979	0.00248086	0.00371871	0.00358485	0.00215481	0.00422378	0.00496569	0.00217863	0.00775275	0.002812	0.00240654	0.00321747	0.00339516	0.00315546	0.00363487	0.00941282	0.00436516	0.00809158	0.0240077	0.00496311	0.00299246	0.00544833	0.00783244	0.000975334	0.00149642	0.00231829	0.00307994	0.0082948	0.00660744	0.00350882	0.00166377	0.0443977	0.00400426	0.00248275	0.00528201	0.00318866	0.00497284	0.0100871	0.00212799	0.00150823	0.00223392	0.00117073
MAG_358	Rhizomicrobium	0.00263108	0.0124025	0.0036478	0.0183495	0.022844	0.0138551	0.0434304	0.0672445	0.0403582	0.0713653	0.0573067	0.085424	0.041662	0.0593819	0.0239421	0.0520869	0.0738322	0.0303416	0.0091658	0.00710219	0.00823833	0.00534616	0.0102073	0.0104917	0.0143356	0.00556127	0.00358383	0.00655442	0.0157363	0.0218085	0.0271906	0.0299881	0.0298856	0.0127562	0.0152561	0.0276315	0.0112112	0.0258934	0.0184527	0.0263117	0.00727069	0.010959	0.00873303	0.0152468	0.00811831
MAG_58	Lactococcus_A raffinolactis	0.176143	0.664606	0.37456	0.164654	0.125533	0.203775	0.122552	0.0748569	0.121778	0.0560578	0.0660469	0.0460687	0.101057	0.0460216	0.156092	0.0264363	0.0101724	0.0427002	0.0220907	0.0387997	0.0901717	0.288864	0.0279848	0.129466	0.0331471	0.0365778	0.0415824	0.00336202	0.0192269	0.0268257	0.055734	0.0293417	0.0336559	0.0163279	0.0126267	0.0470419	0.0110934	0.0156529	0.0361631	0.00915981	0.00236038	0.00747952	0.0104849	0.0159452	0.00726463
MAG_119	f__Erysipelotrichaceae	0.525851	0.0179694	0.835558	0.00344707	0.00203868	0.00485546	0.00994324	0.00188598	0.00886202	0.00232432	0.000944686	0.00370395	0.00194764	0.00100247	0.00289281	0.00164488	0.000861157	0.0024286	0.0760732	0.0622518	0.042388	0.00844516	0.00516026	0.0349224	0.0032923	0.00293814	0.00447095	0.00228414	0.0037872	0.00768682	0.00196944	0.00269473	0.00305458	0.00113681	0.00139661	0.0256141	0.00082568	0.0025485	0.0252642	0.00235062	0.000782186	0.00355752	0.000898498	0.00051382	0.0029718
MAG_559	Aquella sp003538525	0.00262583	0.00438076	0.00599278	0.0574399	0.05953	0.0553498	0.0420129	0.0306324	0.0411413	0.00967338	0.0115526	0.00779413	0.00747834	0.006871	0.00808569	0.00598692	0.00323565	0.00873819	0.00434319	0.00323469	0.0052216	0.13546	0.011031	0.0653889	0.01165	0.017951	0.230614	0.0409766	0.0224603	0.0119637	0.0183326	0.0166417	0.00814723	0.00575517	0.00438419	0.00803224	0.00293323	0.00975286	0.0101005	0.0109141	0.00108644	0.0042125	0.0054347	0.00328383	0.00403172
MAG_102	JAGPKJ01 sp018053995	0.156289	0.0422442	0.187027	0.00842253	0.0070708	0.00977427	0.0243795	0.00697491	0.0237936	0.00462039	0.00259168	0.0066491	0.00552615	0.0027889	0.00826341	0.00169322	0.00112506	0.00226138	0.0224075	0.0179684	0.047757	0.0104037	0.00734913	0.00347744	0.005086	0.00446698	0.00091463	0.00163606	0.0125225	0.0190089	0.00349995	0.0027167	0.00406413	0.00166406	0.00156599	0.0025898	0.00251606	0.00179423	0.00237831	0.00189791	0.000621088	0.000590521	0.000652177	0.000149139	0.000434801
MAG_289	UBA3900 sp002391675	0.0438646	0.0479494	0.063534	0.0126454	0.00932446	0.0159664	0.0222116	0.0104358	0.0208186	0.0120312	0.00358763	0.0204747	0.0070813	0.00360645	0.0105562	0.00307941	0.00207371	0.0040851	0.0909329	0.0232131	0.0236249	0.0123898	0.00852219	0.00288894	0.0177082	0.00305208	0.000538398	0.00132288	0.00289113	0.00375096	0.00574247	0.00254396	0.00546035	0.00220725	0.00149097	0.00253467	0.00187338	0.00173555	0.00201259	0.0041296	0.00120473	0.00175997	0.00280476	0.000672675	0.00111994
MAG_182	Syner-03 sp002839185	2.47442	0.0279123	2.96023	0.00171768	0.00150305	0.00193232	0.00296479	0.000788168	0.00328518	0.00173557	0.000560031	0.0029111	0.000956904	0.000588769	0.00132504	0.00113768	0.000736642	0.00153872	0.232984	0.134838	0.12805	0.0138085	0.00698245	0.00245885	0.0064127	0.00691223	0.000492817	0.00291781	0.00824413	0.00571489	0.00205772	0.00240767	0.00247981	0.00142097	0.000492009	0.00164807	0.000470112	0.0016807	0.0015963	0.00141247	0.000350524	0.000943134	0.000392388	0.000946212	0.000627318
MAG_554	JADKHR01	0.00088522	0.00270596	0.00195	0.0228311	0.00768857	0.0379737	0.00370747	0.0124216	0.00665347	0.0227999	0.0128179	0.0327819	0.0438954	0.0154503	0.0723404	0.0396071	0.022008	0.0572061	0.00491632	0.00275288	0.00400523	0.00331114	0.00302021	0.00648501	0.00165552	0.0012035	0.00326882	0.00312683	0.00733121	0.00897062	0.00534267	0.00426975	0.0141512	0.00283846	0.00981699	0.0304185	0.00479552	0.00951573	0.0225957	0.00693396	0.00662335	0.0117359	0.0105293	0.00171648	0.00309365
MAG_568	JADJQN01 sp016712745	0.000760617	0.00208044	0.00146687	0.0102887	0.00978664	0.0107908	0.0215256	0.0242175	0.0232013	0.0294526	0.01752	0.0413853	0.0151642	0.0153624	0.0149659	0.0361159	0.0624824	0.00974931	0.00494391	0.00194744	0.00362615	0.00439978	0.00531619	0.00514057	0.00851198	0.00494901	0.000867719	0.00179472	0.00795692	0.00803159	0.00789491	0.00751015	0.0140381	0.00267744	0.00309047	0.00450115	0.00188644	0.012245	0.00447004	0.00702922	0.00225184	0.0019536	0.00137345	0.00160491	0.00128397
MAG_582	V1-33	0.00614797	0.01001	0.00739083	0.0207627	0.0239352	0.0175903	0.048865	0.0360389	0.0523801	0.046561	0.0392421	0.05388	0.0303046	0.0382712	0.022338	0.0160597	0.00979145	0.0223279	0.00847447	0.00471051	0.00534114	0.00574478	0.0087514	0.00984434	0.0184214	0.00760598	0.00302297	0.00410117	0.00724261	0.0069344	0.0127486	0.010962	0.0102865	0.00636882	0.00472415	0.00843448	0.00607329	0.00882397	0.0093986	0.00947162	0.00216409	0.00259718	0.00310874	0.00503286	0.00123504
MAG_314	JAGLBJ01	0.00185379	0.00411262	0.00349298	0.133822	0.0379099	0.229735	0.0255192	0.0776376	0.0490176	0.0185694	0.0142955	0.0228434	0.0308721	0.0144219	0.0473223	0.0049913	0.00261109	0.00737151	0.0107568	0.0186785	0.033023	0.0680733	0.0332776	0.445905	0.0243663	0.0178245	0.25031	0.930886	0.290071	0.222597	0.107746	0.0540882	0.0431768	0.0418549	0.0464531	0.081481	0.0176194	0.0378711	0.0785809	0.0203259	0.00876446	0.00946343	0.0058652	0.0109692	0.00590699
MAG_556	SCN-69-37	0.00102151	0.00418603	0.00179548	0.0183578	0.0181351	0.0185804	0.0293138	0.0322927	0.0317622	0.0496491	0.0438759	0.0554224	0.0352695	0.0348086	0.0357303	0.0341331	0.0399698	0.0282964	0.00536449	0.00322121	0.00621995	0.00247632	0.00415245	0.00827668	0.00430513	0.00325147	0.00307878	0.00271046	0.00303917	0.00329373	0.00786212	0.0100864	0.00829186	0.0065272	0.00549237	0.00704615	0.004716	0.00788792	0.00635656	0.0112218	0.00295721	0.00276202	0.00280422	0.00564894	0.00199242
MAG_304	M3007	0.00143274	0.0226887	0.00295258	0.092337	0.0873797	0.0972944	0.156662	0.129334	0.152037	0.102164	0.0866673	0.117662	0.0969794	0.0934398	0.100519	0.0534732	0.0485029	0.0584436	0.00786907	0.00566395	0.00608855	0.0432362	0.0248904	0.0240738	0.0294232	0.0289126	0.014007	0.0192375	0.0714364	0.153465	0.0525509	0.0789446	0.0480913	0.0755221	0.0694315	0.0495287	0.0966648	0.0739962	0.0429802	0.0586783	0.0328827	0.0155123	0.0556999	0.0277937	0.00899802
MAG_79	Streptococcus suis_AA	0.326715	0.429698	0.463976	0.156427	0.143106	0.169749	0.0757511	0.0587367	0.0736012	0.0508459	0.0674698	0.034222	0.0729307	0.0492718	0.0965896	0.0241259	0.00792646	0.0403254	0.0279222	0.243663	0.160785	0.173081	0.171797	0.296126	0.117124	0.14831	0.104845	0.00835379	0.0451553	0.0593356	0.163196	0.0952557	0.178007	0.0461747	0.0306577	0.0955642	0.0300878	0.022517	0.0829124	0.024283	0.00449485	0.0120561	0.017079	0.00618741	0.00806855
MAG_606	JADLGJ01	0.00182993	0.00320154	0.00514796	0.0107348	0.00449242	0.0169772	0.005974	0.00474396	0.00715901	0.00476248	0.00446059	0.00506437	0.0188312	0.00568525	0.0319772	0.0979188	0.0473777	0.14846	0.013499	0.00388358	0.00752058	0.0064222	0.00281911	0.0104377	0.002638	0.00243723	0.00197928	0.00241443	0.00332706	0.0033762	0.00271581	0.00387935	0.00418968	0.00138087	0.0015787	0.0145888	0.0012651	0.00378241	0.0173968	0.0119609	0.00387376	0.0123058	0.00367012	0.0163399	0.0122209
MAG_408	Leptospira_A biflexa	0.0021836	0.00413365	0.00521198	0.0247854	0.0142672	0.0353035	0.0093333	0.0227411	0.0133158	0.0112415	0.0151846	0.00729851	0.0445895	0.0199965	0.0691826	0.0058374	0.0034455	0.00822929	0.0075612	0.00406973	0.00452477	0.0258265	0.00681862	0.00894541	0.00443552	0.00470331	0.00354526	0.00601354	0.0157093	0.0135632	0.00646633	0.00779783	0.00998728	0.0107679	0.00872102	0.029519	0.00423852	0.00972087	0.0296921	0.00901556	0.00240724	0.00381819	0.00456756	0.00882507	0.00201059
MAG_477	JAKBEU01	0.0173509	0.0137408	0.0243557	0.0106277	0.0125573	0.00869807	0.0879313	0.0495241	0.0812703	0.0136443	0.012552	0.0147365	0.012369	0.0163709	0.00836708	0.0269785	0.0193333	0.0346236	0.0133548	0.012517	0.0108524	0.0232165	0.0142631	0.0142345	0.0106357	0.0149816	0.00827742	0.0354553	0.118004	0.19269	0.0442686	0.037373	0.11545	0.0214535	0.0151845	0.0305786	0.0091707	0.0214025	0.0373538	0.0266393	0.0139768	0.021683	0.0147758	0.0128686	0.0169573
MAG_512	Damh-18	0.00175193	0.00447922	0.00414129	0.00557449	0.00535109	0.00579788	0.00394132	0.00903527	0.0107394	0.00521868	0.00388849	0.00654887	0.010781	0.0111196	0.0104424	0.104457	0.0353402	0.173573	0.00508043	0.00224721	0.00471745	0.0133322	0.00441068	0.00148756	0.00250066	0.00267485	0.000286331	0.0482805	0.00409873	0.00344486	0.00120217	0.00130594	0.00193031	0.000446436	0.000574742	0.00243569	0.00040572	0.00129613	0.00220899	0.00212619	0.00035666	0.00273161	0.000651297	0.000409322	0.00261085
MAG_492	UBA1038	0.394163	0.05199	0.6563	0.00373436	0.00270872	0.00475999	0.00742853	0.00304308	0.00924264	0.00626376	0.00201487	0.0105127	0.00295222	0.00213182	0.00377262	0.00449927	0.00229491	0.00670364	0.173666	0.0853863	0.238162	0.00633256	0.0106191	0.00726014	0.0207523	0.00856243	0.00274118	0.00444607	0.00722201	0.00817909	0.00775788	0.00576769	0.00474617	0.00923759	0.00365269	0.00848738	0.00794693	0.00869664	0.00717443	0.00770451	0.00266471	0.00383489	0.00367195	0.00273385	0.00207635
MAG_107	Tetrasphaera_A (MAG_107)	0.00186608	0.0467643	0.00280888	0.0643732	0.117668	0.0110781	0.0335542	0.239296	0.0512562	0.178555	0.266184	0.0909265	0.0748515	0.138062	0.0116413	0.0433445	0.0638336	0.0228553	0.0100138	0.0100104	0.0120675	0.0181118	0.107284	0.012224	0.293771	0.18921	0.00480254	0.0103086	0.0701308	0.0980098	0.376792	0.314282	0.11608	0.115751	0.0488448	0.0090067	0.0742963	0.0545222	0.0072205	0.11987	0.030493	0.00558902	0.0290361	0.0155242	0.00319225
MAG_67	Flavobacterium	0.00562863	0.0288241	0.0116341	0.0549113	0.055947	0.0538756	0.0840402	0.0497182	0.0776316	0.0223172	0.0369843	0.00764999	0.0301472	0.031178	0.0291163	0.24198	0.358151	0.125809	0.00998648	0.00979757	0.0174566	0.0483155	0.0316262	0.0366592	0.0262577	0.0370562	0.0216176	0.0186771	0.0348316	0.0574625	0.0271134	0.0309062	0.0148349	0.00952503	0.00832705	0.0181019	0.00790856	0.011864	0.0196623	0.00920179	0.0116551	0.0112669	0.0121954	0.0119724	0.00905562
MAG_641	f__JAKFYE01	0.00139139	0.00394892	0.00281627	0.0241572	0.0418223	0.00649212	0.0238471	0.0346834	0.028421	0.0466051	0.047995	0.0452152	0.0244092	0.0437409	0.00507757	0.00538197	0.00726012	0.00350382	0.00416727	0.0028327	0.00409754	0.0140276	0.00362222	0.0018813	0.00396554	0.00287761	0.000629355	0.00320485	0.00713043	0.00749778	0.0139082	0.0119636	0.00917529	0.0082369	0.0088948	0.00194881	0.0101508	0.011712	0.0017854	0.00501401	0.000645752	0.00119259	0.00389238	0.00159207	0.000564251
MAG_195	JAEXNS01	0.61091	0.130426	1.03473	0.00392706	0.00457729	0.00327683	0.00369443	0.00226162	0.00402814	0.00193838	0.00131918	0.00255758	0.00134296	0.0013659	0.00132003	0.00246027	0.00152896	0.00339157	0.0390428	0.019089	0.16198	0.0325321	0.00477883	0.0222575	0.00256794	0.00408052	0.00341348	0.00208439	0.00880726	0.00529683	0.00174945	0.00314816	0.00236125	0.000783694	0.000838942	0.0228555	0.000658251	0.00264196	0.0221066	0.00156785	0.000600415	0.00411884	0.00285818	0.00415902	0.00335554
MAG_463	JAGPDB01	0.0160425	0.00957093	0.0225123	0.0203211	0.00586136	0.0347808	0.0193745	0.00494667	0.0191209	0.00528396	0.00554563	0.0050223	0.0234971	0.00453337	0.0424607	0.0203135	0.00589425	0.0347328	0.00468055	0.00740573	0.00504133	0.024946	0.00449278	0.00847564	0.00325369	0.00894537	0.00181454	0.00108574	0.00380015	0.00278605	0.00245947	0.00269167	0.00196143	0.00100524	0.00113091	0.00586942	0.00123312	0.00576578	0.00697313	0.00210131	0.000332346	0.00143041	0.000668121	0.000451919	0.00138303
MAG_489	Thiolinea	0.00193683	0.101673	0.00399303	0.0215078	0.0349927	0.00802304	0.0303876	0.0322159	0.0313757	0.0188173	0.0187034	0.0189313	0.0128826	0.0196598	0.00610528	0.0038868	0.00461087	0.00316273	0.00932759	0.0199542	0.0194819	0.0084617	0.016668	0.0213315	0.0232687	0.0156007	0.0056878	0.0173003	0.0299528	0.0297885	0.0387121	0.0364442	0.0320756	0.022514	0.018846	0.0179878	0.0153609	0.0304573	0.0140273	0.028021	0.00854883	0.0065618	0.00537241	0.00347401	0.00511494
MAG_656	SZUA-378	0.0870437	0.0589602	0.129123	0.00230764	0.0022091	0.00240619	0.00265318	0.00125527	0.00287208	0.00156888	0.000875628	0.00226213	0.000952333	0.00081884	0.00108583	0.00157913	0.000943031	0.00221522	0.0257061	0.00860799	0.0396292	0.00731529	0.00333234	0.00339097	0.00224041	0.00207247	0.00137393	0.00159996	0.00259773	0.00537026	0.00278244	0.00212994	0.00171162	0.000892257	0.000764346	0.0032199	0.00100606	0.00174475	0.00306424	0.00272563	0.000340285	0.00216238	0.00254743	0.00428899	0.00144925
MAG_788	Aquisediminimonas	0.0028778	0.00744565	0.00386277	0.0223628	0.0319625	0.0127632	0.0421911	0.03173	0.0455243	0.0436529	0.0402861	0.0470198	0.0203625	0.0276604	0.0130645	0.0109059	0.0125578	0.00925397	0.0110961	0.00432575	0.00542651	0.00238042	0.00653642	0.0037112	0.0060113	0.00620403	0.00140903	0.00194275	0.0062121	0.00892058	0.0109341	0.016365	0.00869266	0.00601594	0.00395951	0.00395221	0.00216472	0.00468862	0.00324309	0.005627	0.00445938	0.00242418	0.00160259	4.63e-05	0.00245413
MAG_61	JADKHR01	0.00102389	0.00156622	0.00221222	0.0367811	0.00392357	0.0696387	0.0024963	0.00834368	0.00440372	0.0118339	0.00554886	0.0181189	0.0760135	0.0073437	0.144683	0.130781	0.0162622	0.245299	0.00448372	0.00238103	0.00404016	0.00454748	0.00312075	0.0201748	0.00400619	0.00231819	0.00430469	0.00662122	0.00659039	0.00663408	0.00868765	0.0101963	0.010828	0.002489	0.00538457	0.0403293	0.00256263	0.00813484	0.039515	0.00868151	0.00573919	0.0422555	0.00890479	0.00623051	0.0179294
MAG_425	Comamonas denitrificans_A	0.124801	0.323295	0.182891	0.0596791	0.0547006	0.0646576	0.0222074	0.0214075	0.022681	0.0281083	0.0144762	0.0417404	0.0204025	0.0153044	0.0255006	0.00796836	0.00607627	0.00986044	0.123793	0.118171	0.502514	0.0190149	0.0681772	0.105625	0.022166	0.0363031	0.0563959	0.0324124	0.0157856	0.0248155	0.0185155	0.0145277	0.0222852	0.0135819	0.0222454	0.0192681	0.00826216	0.0123659	0.0118261	0.0108808	0.00564001	0.00425873	0.00392719	0.00829969	0.00431711
MAG_735	UBA7239	0.00155874	0.0184217	0.00291634	0.0483654	0.052351	0.0443799	0.029628	0.0771857	0.0507822	0.0618937	0.0481418	0.0756457	0.0421468	0.062979	0.0213147	0.0103873	0.0153217	0.00545286	0.00811698	0.0250345	0.0156293	0.020642	0.0384623	0.0421307	0.0195731	0.0855059	0.0170264	0.104184	0.129038	0.0896143	0.0420332	0.0425478	0.0592005	0.00672921	0.0313201	0.0227596	0.00533489	0.0429578	0.0247398	0.0226863	0.0129653	0.00651583	0.00768674	0.0250241	0.00260089
MAG_344	JACKDP01	0.00115728	0.00383926	0.00208118	0.0314761	0.0217664	0.0411857	0.0131471	0.033736	0.0147161	0.0538941	0.0451281	0.0626601	0.0392682	0.0323834	0.046153	0.00730087	0.00811027	0.00649147	0.0174852	0.00550986	0.00959199	0.0102676	0.0447152	0.0871226	0.0374232	0.0304577	0.0373628	0.0369831	0.0746118	0.0796662	0.0999676	0.0889305	0.130169	0.0478028	0.0395809	0.0552266	0.0228609	0.0372237	0.0593906	0.0411151	0.00908175	0.00465297	0.0110851	0.00363788	0.00250238
MAG_638	JADKFD01 sp016717705	0.00272527	0.0154524	0.00390797	0.0682071	0.0586713	0.0777428	0.0132274	0.0228378	0.0186513	0.0420838	0.0335059	0.0506616	0.0675609	0.0596586	0.0754632	0.0322646	0.0288666	0.0356627	0.00949177	0.00602938	0.0105444	0.00950908	0.00978362	0.0183818	0.0115402	0.00620268	0.0127808	0.0119351	0.00995954	0.007672	0.010549	0.0102681	0.0106358	0.0241329	0.017616	0.0164118	0.0155326	0.0188753	0.0168794	0.0180929	0.00777631	0.00549221	0.00837974	0.00749892	0.0022433
MAG_269	f__Leptonemataceae	0.0011046	0.00331742	0.00232819	0.0330217	0.0104911	0.0555522	0.0124051	0.0216726	0.0134334	0.0249946	0.0151518	0.0348374	0.0407376	0.0155865	0.0658886	0.0135327	0.0107938	0.0162715	0.00708793	0.00453354	0.00642809	0.00577862	0.00611713	0.00652633	0.00389951	0.00645181	0.00360273	0.00612218	0.013196	0.0240921	0.0140785	0.0297391	0.0277277	0.00215125	0.00307303	0.0104804	0.00219934	0.00414125	0.0105502	0.00497373	0.00277288	0.00361415	0.00338039	0.00271697	0.00237374
MAG_90	CAIXHP01	0.00321244	0.0461634	0.0046751	0.0339866	0.0627663	0.00520681	0.0449799	0.11304	0.0527666	0.168258	0.193663	0.142853	0.10247	0.199622	0.00531847	0.0465809	0.0789564	0.0142053	0.0188674	0.0236835	0.0207793	0.0233379	0.0594077	0.0224929	0.246223	0.0358667	0.00545905	0.0226518	0.0454637	0.0519137	0.288773	0.214908	0.0987996	0.0511371	0.0598488	0.00939724	0.0972812	0.108401	0.00689327	0.0832697	0.0243055	0.00428684	0.0274978	0.0194217	0.00236821
MAG_350	Alistipes	0.101754	0.00683712	0.0912082	0.00282495	0.00169535	0.00395455	0.00181798	0.00115953	0.00219863	0.00240426	0.00113583	0.00367269	0.00179341	0.00138216	0.00220467	0.0017159	0.00111233	0.00231946	0.0226705	0.0181518	0.0171146	0.00969853	0.00537447	0.0042084	0.00721949	0.00421691	0.00080088	0.00188799	0.00271842	0.00339086	0.00378254	0.00314722	0.00344558	0.00119841	0.00167302	0.0026575	0.000877583	0.00206193	0.00242795	0.00541838	0.00185064	0.00361936	0.00265462	0.000375541	0.0019293
MAG_617	Syner-03	0.380799	0.0121203	0.474789	0.00149706	0.00131325	0.00168088	0.00261393	0.000670318	0.0027865	0.00135423	0.000475243	0.00223322	0.000682706	0.000433174	0.000932237	0.00103396	0.000646316	0.0014216	0.0290548	0.0181396	0.0236386	0.00469169	0.00135597	0.00455402	0.00190345	0.00106145	0.000522053	0.000783681	0.00095875	0.00185894	0.00101979	0.00097261	0.000924422	0.000862499	0.000350172	0.00255214	0.000231019	0.000756912	0.00235884	0.000794102	0.00024418	0.000919781	0.000531158	0.000203918	0.000599824
MAG_17	CAITPF01 sp020851995	0.368257	0.00869738	0.371808	0.0138053	0.0180267	0.00958401	0.0286626	0.016347	0.0273474	0.0371821	0.0158322	0.058532	0.0135371	0.0177266	0.00934769	0.00944866	0.0107821	0.00811526	0.0185293	0.0160907	0.0250294	0.0114394	0.0362748	0.0187503	0.109153	0.136273	0.00560662	0.0284895	0.0247755	0.0222098	0.0809576	0.0877541	0.0622195	0.0264873	0.023835	0.0105997	0.0141152	0.0197969	0.00893207	0.0285021	0.00772315	0.00471011	0.00675898	0.00694176	0.00222812
MAG_482	Bifidobacterium adolescentis	0.088313	0.0865273	0.164564	0.0343208	0.0313862	0.0372554	0.0414223	0.0206511	0.0427547	0.0439089	0.0275214	0.0602964	0.0246515	0.0151893	0.0341137	0.00800607	0.00407566	0.0119365	0.0108327	0.00991874	0.0139587	0.011232	0.00863418	0.00540598	0.00920135	0.00896398	0.00139171	0.00192682	0.00401333	0.00385427	0.00913973	0.00686155	0.00672252	0.00322187	0.00361518	0.00658908	0.00414544	0.00415758	0.00634744	0.00462669	0.00139318	0.00185447	0.000206822	0.0050734	0.00128812
MAG_68	f__UBA923	0.00145533	0.00549189	0.00350296	0.040473	0.0138061	0.0671399	0.055334	0.0483701	0.0520878	0.0437048	0.0380935	0.049316	0.063444	0.0405036	0.0863843	0.0423692	0.0212551	0.0634833	0.0105672	0.00400031	0.00663127	0.0203791	0.00810096	0.00970524	0.00663417	0.00511156	0.00448329	0.00438076	0.00907451	0.0114451	0.00938176	0.0115237	0.0121625	0.0078874	0.00839118	0.0268597	0.00507707	0.0136966	0.0274189	0.0048685	0.00451157	0.0103905	0.00387369	0.010373	0.00905957
MAG_300	PHOS-HE28 sp016721825	0.00172237	0.00589373	0.00220052	0.188904	0.123869	0.253939	0.120133	0.155763	0.127802	0.194414	0.147804	0.241024	0.203181	0.158436	0.247926	0.0737202	0.0688758	0.0785645	0.0103412	0.00831574	0.00825395	0.0186838	0.0276999	0.112913	0.0577824	0.0305719	0.03097	0.0182797	0.0903864	0.0848146	0.0989194	0.106977	0.117087	0.0225926	0.0436667	0.0873257	0.051834	0.131123	0.083072	0.052722	0.0235054	0.0201435	0.032423	0.0206804	0.0107366
MAG_421	Prevotella	0.0102952	0.0616999	0.013247	0.00455303	0.00543879	0.00366727	0.0748032	0.0203072	0.0658029	0.00192354	0.00119034	0.00265674	0.00174452	0.0014484	0.00204065	0.00173691	0.00110747	0.00236636	0.025782	0.0424724	0.0559122	0.0370597	0.0135497	0.00365861	0.0123677	0.0101871	0.0016992	0.0054459	0.0126193	0.0161386	0.00446406	0.00516202	0.00442458	0.00223922	0.00448905	0.00279241	0.00206172	0.00349091	0.00230672	0.0025987	0.00167493	0.00102141	0.00186853	0.000841102	0.000586115
MAG_373	CFX2	0.00102024	0.0037655	0.00232054	0.0231363	0.0112032	0.0350693	0.0244069	0.02189	0.0229628	0.0192262	0.0134089	0.0250434	0.0255829	0.0167194	0.0344463	0.0342136	0.0214634	0.0469639	0.0143126	0.00269423	0.00419448	0.00653338	0.0068355	0.0203561	0.0114588	0.00554164	0.00960681	0.00758645	0.00700383	0.0097363	0.0158592	0.0165332	0.0109309	0.0223717	0.0131338	0.033235	0.0281802	0.0146555	0.0305748	0.0438805	0.014804	0.0133813	0.0418732	0.0132688	0.0112835
MAG_341	f__Chitinophagaceae	0.00231616	0.00411428	0.0055087	0.0287795	0.0354664	0.0220927	0.0635512	0.0315156	0.054301	0.020207	0.0246755	0.0157385	0.0184574	0.021588	0.0153267	0.00509231	0.0053291	0.00485552	0.00577577	0.00438439	0.00461771	0.0386298	0.0827676	0.00372578	0.190009	0.0574744	0.000742453	0.00673892	0.020835	0.0349987	0.0356511	0.0760263	0.0136968	0.03379	0.0513835	0.00453938	0.067152	0.0507627	0.00362754	0.0137762	0.0092968	0.00121587	0.0186364	0.0180563	0.000844794
MAG_799	Phenylobacterium sp018001015	0.0116639	0.0138612	0.0128983	0.0376733	0.0324422	0.0429043	0.0786784	0.056189	0.0867127	0.0871383	0.0610845	0.113192	0.0680779	0.0614055	0.0747502	0.0330884	0.0296611	0.0365158	0.0524415	0.0280046	0.0185625	0.00197353	0.068115	0.0232494	0.0848301	0.0382245	0.0133418	0.0118357	0.0268789	0.0463146	0.052877	0.0676418	0.036163	0.0372746	0.0683818	0.0217776	0.0208497	0.0496447	0.0149584	0.0316823	0.036881	0.0053118	0.0124856	0.00298355	0.00323791
MAG_312	JADJGJ01 sp016709005	0.00282748	0.00637546	0.00583119	0.141417	0.13532	0.147514	0.133052	0.149406	0.138569	0.117784	0.19491	0.0406579	0.167452	0.168529	0.166374	0.0428346	0.0432769	0.0423922	0.0248022	0.0281468	0.0194407	0.0506582	0.0281382	0.0527837	0.0301012	0.0329313	0.021727	0.0324616	0.096043	0.0719513	0.0810017	0.16182	0.0952869	0.0321653	0.0445041	0.0430895	0.0274152	0.0866049	0.048962	0.0249702	0.0118821	0.00668553	0.00689688	0.010029	0.00539804
MAG_260	Akkermansia muciniphila	0.328629	0.0109697	0.376409	0.00289872	0.00273261	0.00306483	0.00318375	0.00135817	0.00367899	0.0034124	0.00103103	0.00579377	0.00188316	0.00140817	0.00235814	0.00192201	0.00140659	0.00243743	0.0116322	0.00613584	0.0098489	0.00575264	0.00438996	0.00244271	0.00326271	0.00344402	0.000493701	0.00108343	0.00309017	0.00263905	0.00239556	0.00260298	0.00251768	0.00126718	0.00120212	0.00236207	0.000750685	0.00204627	0.00212009	0.00346478	0.000574405	0.00134821	0.000364281	0.000472425	0.000831476
MAG_258	Methylotenera	0.0030833	0.0456238	0.00607717	0.0228729	0.0303281	0.0154177	0.0483303	0.0462596	0.0464707	0.0364773	0.0336024	0.0393522	0.0272106	0.0376488	0.0167724	0.0165238	0.0222209	0.0108267	0.00598976	0.00405723	0.00683202	0.0128723	0.00534302	0.00730402	0.00410548	0.00641754	0.00362275	0.00639394	0.00803192	0.00993438	0.0108547	0.0130215	0.00994663	0.00497871	0.00792238	0.00403306	0.00517513	0.00995541	0.00342889	0.00372511	0.00100642	0.00169323	0.00379895	0.00148554	0.00085295
MAG_683	f__Rhodocyclaceae	0.00233041	0.00944355	0.00343788	0.0136539	0.0117683	0.0155396	0.00555003	0.00951055	0.00713148	0.0168527	0.0102879	0.0234175	0.0203699	0.0165283	0.0242116	0.17623	0.114547	0.237912	0.012089	0.00960274	0.0120266	0.013923	0.00846591	0.0233386	0.0100905	0.00683414	0.00568371	0.00683672	0.0112823	0.0111405	0.0125912	0.00864544	0.0160073	0.00986319	0.0115996	0.0366008	0.0114899	0.025445	0.0298507	0.0403095	0.0365185	0.0739578	0.0168362	0.0133332	0.035351
MAG_334	Agitococcus	0.00213616	0.00291957	0.00459656	0.390154	0.156909	0.623398	0.262279	0.277257	0.301644	0.0725177	0.0843682	0.0606672	0.0550644	0.0384548	0.071674	0.0126836	0.00542829	0.0199388	0.00714013	0.00702381	0.0125076	0.129525	0.0384425	0.932439	0.0104778	0.0227208	1.04423	1.23891	1.09651	0.946493	0.234716	0.229465	0.271033	0.0915263	0.20408	0.165511	0.0269205	0.138424	0.125014	0.031489	0.0321962	0.0377217	0.0370672	0.0428065	0.014435
MAG_569	CAMDFR01	0.00360939	0.00775252	0.0101031	0.0273641	0.0317889	0.0229393	0.0879088	0.0481565	0.0770492	0.0227381	0.0350021	0.010474	0.0230357	0.0324289	0.0136425	0.0190175	0.0103191	0.027716	0.00726325	0.00454369	0.00969172	0.0284701	0.010505	0.00879013	0.0108224	0.0143834	0.00397194	0.0074104	0.0117831	0.0103388	0.0201854	0.0202976	0.0131343	0.00384694	0.00598645	0.00499317	0.00366505	0.00896342	0.00503598	0.0046768	0.00340409	0.00230911	0.00991191	0.00281098	0.00160832
MAG_382	RUG11872 sp023426935	0.105504	0.00748793	0.163347	0.00149382	0.00120923	0.00177841	0.00255729	0.00079549	0.00269772	0.00132128	0.000589923	0.00205264	0.000786829	0.000585882	0.000987775	0.00128594	0.000808957	0.00176293	0.0224033	0.00664247	0.0117471	0.0927593	0.110173	0.110605	0.276156	0.0358974	0.00452674	0.0083347	0.018991	0.0191494	0.0295813	0.0307055	0.03161	0.00185027	0.0136864	0.0165112	0.00217571	0.0123648	0.014494	0.00324941	0.00121375	0.00278445	0.00127273	0.00899247	0.00214434
MAG_25	UBA2475	0.00362623	0.0041552	0.0081418	0.138164	0.20007	0.0762577	0.0395917	0.110401	0.0896462	0.0746685	0.115717	0.0336199	0.180991	0.2925	0.0694828	0.0248956	0.0293448	0.0204465	0.0116795	0.00714526	0.00616688	0.0406701	0.00611245	0.0139422	0.00460085	0.00929698	0.0112548	0.028921	0.0271756	0.0143334	0.0142101	0.0147993	0.0088578	0.0343659	0.0507167	0.0188605	0.0147323	0.0417547	0.0132276	0.0100854	0.00453259	0.00407616	0.0144179	0.0172678	0.00221595
MAG_529	Neisseria	0.0132049	0.0447783	0.019848	0.0174674	0.0202552	0.0146795	0.0512165	0.00793419	0.046204	0.00873945	0.00481347	0.0126654	0.00666382	0.00540652	0.00792112	0.00308752	0.00249902	0.00367602	0.0165532	0.0645522	0.163888	0.0412055	0.0221388	0.0162421	0.0444182	0.018238	0.00574205	0.00897715	0.0153215	0.0155562	0.0215253	0.00928422	0.0102294	0.00380553	0.00296109	0.0101941	0.00279327	0.00411577	0.00839915	0.00285949	0.00197086	0.00178382	0.0015143	0.00138261	0.000768315
MAG_151	Rivicola	0.00338174	0.261362	0.0049775	0.0113775	0.0100816	0.0126734	0.00489706	0.00483123	0.00585179	0.00874342	0.00433578	0.0131511	0.00612413	0.00512478	0.00712347	0.00379911	0.00329944	0.00429878	0.347666	1.02509	1.06631	0.0167393	0.0440929	0.0475284	0.0207578	0.0290087	0.0209457	0.0376284	0.0279702	0.0432459	0.0181907	0.0151776	0.0198769	0.0176016	0.0193129	0.0199643	0.0114605	0.0133372	0.0128308	0.0110181	0.00371035	0.00453957	0.00899442	0.000236615	0.00138741
MAG_596	JADJNW01	0.0119181	0.0211858	0.0167068	0.020467	0.0186151	0.0223188	0.0480695	0.0344494	0.0462673	0.0413581	0.0379013	0.0448149	0.0357927	0.0433828	0.0282026	0.0488939	0.0581568	0.0396311	0.0195803	0.0162628	0.0101604	0.00595712	0.00375376	0.00734394	0.00493504	0.00325868	0.00214114	0.0044681	0.0103033	0.0126896	0.0138959	0.0107921	0.00858559	0.00967166	0.010397	0.0116457	0.0124984	0.00960956	0.00821275	0.0191186	0.00822274	0.00606636	0.0160002	0.00923679	0.00321648
MAG_337	Zoogloea ramigera	0.00955428	0.193879	0.0150797	0.0892291	0.0768786	0.10158	0.0533636	0.0579528	0.0572894	0.076507	0.0530176	0.0999964	0.0677319	0.0531093	0.0823546	0.0310157	0.0310641	0.0309673	1.08834	1.11479	0.938521	0.0343009	0.118009	0.472037	0.136896	0.0636946	0.112548	0.207979	0.206776	0.255686	0.272547	0.258417	0.186483	0.140263	0.184616	0.353476	0.185858	0.30388	0.240094	0.071839	0.0293513	0.0399456	0.0404497	0.0166226	0.0143342
MAG_723	Propionivibrio (MAG_723)	0.0107959	0.294138	0.0148303	0.0336893	0.0342046	0.0331741	0.0180422	0.0273446	0.0193537	0.0393884	0.028648	0.0501287	0.0303681	0.029669	0.0310671	0.0458207	0.0563786	0.0352628	0.121964	0.296816	0.23547	0.00221924	0.0203297	0.0204313	0.0151202	0.0176978	0.0121651	0.0251886	0.0210771	0.0249139	0.020687	0.0205694	0.0222385	0.0100081	0.0157707	0.0150196	0.00702264	0.0151215	0.010382	0.0171678	0.00972234	0.00512538	0.00682141	0.00540993	0.00219413
MAG_71	f__SG8-38	0.00145474	0.00393291	0.00159468	0.241786	0.119751	0.363821	0.00567806	0.0255545	0.0101864	0.0924599	0.108116	0.0768041	0.21042	0.098744	0.322096	0.0428022	0.036031	0.0495733	0.00679246	0.00242802	0.00419213	0.0666232	0.0150817	0.139217	0.0209628	0.00444792	0.0429728	0.00453441	0.00901706	0.00956631	0.0822261	0.0345084	0.0126662	0.15538	0.0437727	0.0998719	0.116351	0.0343402	0.0734102	0.0813293	0.0170186	0.013255	0.0290107	0.0046386	0.00616626
MAG_468	RGIG7931	0.345111	0.00590103	0.528906	0.00270551	0.00268806	0.00272295	0.00376001	0.00140358	0.00422701	0.00154369	0.000978732	0.00210864	0.00105535	0.000965409	0.00114528	0.00206667	0.00125119	0.00288214	0.0148487	0.00623227	0.0132057	0.00911655	0.00255535	0.0357212	0.00149474	0.00141431	0.00331108	0.00291085	0.00421418	0.00273585	0.00127598	0.0016921	0.0012188	0.000769681	0.000560093	0.0241847	0.000513729	0.00153123	0.0215716	0.0013239	0.00174389	0.00694188	0.000504751	0.000494519	0.00644738
MAG_142	Pseudomonas_E	0.00973676	0.0797547	0.0129312	0.05588	0.0891777	0.0225822	0.016103	0.0299694	0.0239205	0.0862686	0.0737358	0.0988014	0.0497758	0.0839623	0.0155894	0.0349884	0.0548625	0.0151142	0.154596	0.331418	0.488482	0.12775	0.18508	0.098498	0.359839	0.153473	0.0381442	0.263257	0.128792	0.636759	0.28757	0.206187	0.15533	0.0319584	0.0626044	0.0518142	0.0392837	0.115628	0.0375782	0.0682175	0.0228971	0.010938	0.0113046	0.0293661	0.0123256
MAG_458	f__	0.173156	0.0182523	0.232637	0.00198768	0.00175051	0.00222484	0.00289534	0.00135597	0.00316409	0.00153385	0.000916543	0.00215116	0.000917537	0.000842719	0.000992355	0.00150716	0.00100102	0.0020133	0.0125728	0.0101808	0.0190353	0.113563	0.00349717	0.00218009	0.00277378	0.00421333	0.000884593	0.00209789	0.00578188	0.00623483	0.00197528	0.00175844	0.00194028	0.000601254	0.000693398	0.00097367	0.000536343	0.00180726	0.00110623	0.00136045	0.000376047	0.000844947	0.00394904	0.000501619	0.000487995
MAG_11	JADJSS01	0.00524748	0.0827432	0.0104185	0.297366	0.189995	0.404736	0.102133	0.133334	0.113164	0.157928	0.274023	0.0418336	0.293425	0.313251	0.273599	0.122791	0.0553409	0.190242	0.0113899	0.0145262	0.0109251	0.0802052	0.019484	0.115499	0.017824	0.0117989	0.0669698	0.0242625	0.0381931	0.0213241	0.154855	0.156967	0.0497887	0.0676855	0.125824	0.086007	0.0537961	0.110626	0.0682206	0.0375128	0.0200927	0.0315901	0.0785175	0.0511154	0.0169367
MAG_419	Megaira sp005791235	0.00349655	0.00474679	0.00876444	0.131608	0.244754	0.0184612	0.0272763	0.0495662	0.0293149	0.0198615	0.0294217	0.0103013	0.0119211	0.0199963	0.00384594	0.00681779	0.0058982	0.00773738	0.00569551	0.00366457	0.00539324	0.050084	0.0147413	0.00916447	0.00648854	0.0170335	0.00562161	0.00480661	0.00703098	0.0110145	0.00556039	0.00790992	0.00288041	0.00356288	0.00249864	0.0040559	0.00168542	0.00612497	0.00408001	0.00411386	0.00139658	0.0033523	0.00472825	0.00890191	0.00161445
MAG_447	Bulleidia sp012516665	0.0939772	0.0176832	0.12744	0.00470359	0.00265912	0.00674807	0.0119432	0.0028921	0.0105438	0.00402851	0.0015891	0.00646792	0.00314526	0.00166818	0.00462234	0.00211712	0.0011262	0.00310803	0.0155654	0.0119011	0.0166012	0.0114401	0.00310731	0.00234872	0.00317467	0.00355201	0.000342107	0.00116025	0.0019613	0.00493672	0.00210903	0.0023577	0.00229623	0.000802043	0.000941995	0.00250771	0.00102816	0.00141584	0.00237867	0.00525603	0.00159807	0.00522231	0.00145928	0.00318788	0.00225605
MAG_146	JADLHS01 sp020848635	0.00151946	0.00363249	0.0023416	0.0482181	0.0187363	0.0776998	0.00596713	0.0118601	0.00893519	0.0382458	0.0273665	0.0491251	0.0792295	0.0291103	0.129349	0.138766	0.180678	0.096855	0.0967677	0.0682944	0.0356194	0.0144305	0.0146415	0.243589	0.016732	0.0053815	0.136141	0.0728501	0.187869	0.148852	0.198187	0.121318	0.25158	0.116736	0.119727	0.456088	0.1447	0.246052	0.476912	0.521992	0.444865	0.449313	0.400089	0.320903	0.228859
MAG_673	JACQYA01	0.00245656	0.0108795	0.0041433	0.0194365	0.0227349	0.0161382	0.101128	0.0544014	0.100127	0.019428	0.0116627	0.0271933	0.0154977	0.01848	0.0125154	0.0250922	0.0252765	0.024908	0.010343	0.00803235	0.012722	0.0113066	0.0808225	0.0355953	0.0208082	0.0143246	0.0089162	0.217031	0.0376767	0.0250681	0.00982504	0.00828299	0.00693626	0.00596273	0.00705033	0.00695759	0.00415223	0.00774605	0.00427905	0.00714811	0.00339185	0.00317888	0.00289265	0.000851552	0.00196547
MAG_303	JAGNNG01 sp017990795	0.00090133	0.00256393	0.0018289	0.322309	0.117647	0.526971	0.00301579	0.00758433	0.00439867	0.0187174	0.0175567	0.019878	0.0387706	0.00731384	0.0702274	0.00301978	0.00258272	0.00345684	0.00694587	0.00289856	0.00505335	0.0266675	0.0191684	0.104721	0.011296	0.0122948	0.0327176	0.00772141	0.0260215	0.0171734	0.0583635	0.0192581	0.0176804	0.00378421	0.00524686	0.0162758	0.00284671	0.00894729	0.0179052	0.0062121	0.00173256	0.0016353	0.000864661	0.00229742	0.00103974
MAG_370	Micavibrio_A	0.00404398	0.0375926	0.00554638	0.0183798	0.0257456	0.0110139	0.0439553	0.0526226	0.0465972	0.066485	0.0679352	0.0650348	0.0439883	0.072876	0.0151005	0.0346981	0.0549978	0.0143984	0.012431	0.00461142	0.00764633	0.00325192	0.00461979	0.0069983	0.00397864	0.00411539	0.00214583	0.00758998	0.00971563	0.0095649	0.0188197	0.0198964	0.0156171	0.00688633	0.00644678	0.0107213	0.00326903	0.0116328	0.00782157	0.00775483	0.00287526	0.00177359	0.00326307	0.00214574	0.00130308
MAG_524	Gemmatimonas	0.00107763	0.024047	0.00189454	0.0169628	0.0186603	0.0152653	0.0352604	0.0585471	0.0381466	0.0561924	0.0443909	0.0679939	0.0316534	0.0446637	0.018643	0.0115203	0.0160164	0.00702424	0.0124452	0.00486694	0.00782572	0.00187572	0.00256994	0.00398449	0.0030345	0.0016948	0.00180976	0.00480735	0.0138873	0.0130843	0.0125198	0.00875435	0.0123013	0.00945024	0.00681239	0.00565124	0.00565876	0.00917086	0.00533208	0.0101232	0.00318426	0.00236332	0.00373833	0.000766134	0.0013603
MAG_480	f__UBA1568	0.00114896	0.00128225	0.00291673	0.00332045	0.00321018	0.00343072	0.00175026	0.00141489	0.00242933	0.00239355	0.00119112	0.00359598	0.00361325	0.00199718	0.00522932	0.122338	0.117984	0.126692	0.0107653	0.00255994	0.00396391	0.00374062	0.00154771	0.00141019	0.00134142	0.00109282	0.000225672	0.0025725	0.00211353	0.00195277	0.00378006	0.00248488	0.00239143	0.00065172	0.000824866	0.00233708	0.00047086	0.00277933	0.00207837	0.00364593	0.0039651	0.0110001	0.00227797	0.000931099	0.00932357
MAG_521	UBA2402	0.00132085	0.00363979	0.00204319	0.0351405	0.0349807	0.0353003	0.00532603	0.0145054	0.00850197	0.0536727	0.0468469	0.0604984	0.0445825	0.0454232	0.0437417	0.0225112	0.0301722	0.0148502	0.00752951	0.00524161	0.00584097	0.0118046	0.0129788	0.0375734	0.00976813	0.00620349	0.0101296	0.0131117	0.0283157	0.0197515	0.0365104	0.0213461	0.0277973	0.145177	0.058664	0.0875792	0.077345	0.059223	0.0927977	0.101596	0.0287457	0.0256585	0.0673761	0.0389643	0.0137493
MAG_143	UBA629 sp017994075	0.357982	0.143903	0.502504	0.0111237	0.0107495	0.0114979	0.0296725	0.0174267	0.0287791	0.00467801	0.00458439	0.00477163	0.00633624	0.00431157	0.00836092	0.00329897	0.00146806	0.00512989	0.0516705	0.058304	0.13817	0.0369815	0.0307787	0.0121464	0.0251287	0.0226218	0.00380367	0.0118538	0.0385485	0.105595	0.0123228	0.00894198	0.0151782	0.00367696	0.00384445	0.00905118	0.00301222	0.00571945	0.00778197	0.00311378	0.00050127	0.00165663	0.0029938	0.000761176	0.00124392
MAG_379	JABFSX01	0.00880662	0.0546099	0.0120085	0.0771399	0.106709	0.0475712	0.0195664	0.186272	0.0833021	0.103477	0.128564	0.0783891	0.221864	0.400611	0.0431179	0.51583	0.283763	0.747898	0.0628597	0.0810337	0.0238839	0.038527	0.0502123	0.027808	0.0581217	0.0367481	0.0171671	0.446374	4.24111	5.35671	2.42377	1.03097	3.49864	0.0802415	0.0902845	0.0608481	0.0167058	0.0298109	0.0650679	0.0923875	0.207675	0.169835	0.007778	0.022097	0.0575484
MAG_407	SXSK01	0.00172482	0.00125439	0.00220265	0.022161	0.0344811	0.00984086	0.00708589	0.0183591	0.0157423	0.046527	0.0185054	0.0745486	0.0557796	0.100362	0.0111969	0.0180108	0.0304397	0.00558184	0.00842754	0.00234816	0.00434692	0.00444526	0.00408049	0.00340553	0.00298093	0.00263188	0.000987206	0.0120587	0.0118588	0.00539319	0.00372364	0.0026293	0.00560785	0.00578083	0.00489286	0.00618954	0.00774464	0.00959921	0.00477165	0.0156191	0.00506653	0.00228341	0.0169783	0.0054906	0.00127744
MAG_147	Paludibacter	0.0128012	0.253415	0.0175134	0.0181492	0.0142189	0.0220795	0.0173203	0.0100069	0.0163745	0.00483735	0.00549173	0.00418297	0.0108971	0.00622576	0.0155685	0.0514301	0.0139274	0.0889328	0.209203	0.299991	0.239167	0.0219172	0.0197425	0.0177359	0.0164129	0.0219627	0.00870789	0.0105109	0.0195921	0.0914938	0.00883105	0.0208266	0.00788486	0.00567388	0.00682943	0.0106021	0.00325317	0.00719286	0.00779259	0.00522429	0.0025993	0.0150732	0.00405874	0.00785339	0.00486336
MAG_328	JADJJE01	0.00113917	0.00299844	0.00184552	0.0856648	0.0539386	0.117391	0.0052395	0.016121	0.00835465	0.0557911	0.0518069	0.0597753	0.0789113	0.0500323	0.10779	0.0193057	0.0176546	0.0209568	0.00612949	0.00337518	0.00509125	0.00993395	0.010526	0.0373992	0.00783203	0.00441367	0.0152215	0.00484378	0.00980745	0.00908494	0.027809	0.0227779	0.0143977	0.0378018	0.0306459	0.0284085	0.0215355	0.0218825	0.0277369	0.0317142	0.00783328	0.00623566	0.00454282	0.00281839	0.00311086
MAG_436	f__LD1	0.00195445	0.00544519	0.00518891	0.0284626	0.0159444	0.0409809	0.0347441	0.0250963	0.0319712	0.0153117	0.0223087	0.00831479	0.0282546	0.0222361	0.0342731	0.0167811	0.00595293	0.0276093	0.00484928	0.00520663	0.00470696	0.0459556	0.0270706	0.0769186	0.0317513	0.0269545	0.0289736	0.018715	0.0353952	0.0286732	0.0698987	0.0927297	0.0362473	0.0160308	0.0272576	0.0369533	0.0254416	0.0408686	0.0391442	0.0206795	0.00529459	0.00591868	0.015527	0.00893471	0.00549634
MAG_635	Azonexus sp012839675	0.108857	0.0564933	0.143594	0.0229647	0.025486	0.0204434	0.0178687	0.0229949	0.0207807	0.0320043	0.0257194	0.0382892	0.0223284	0.0264908	0.0181661	0.0178699	0.020469	0.0152708	0.048455	0.0388413	0.0629805	0.0131712	0.0205129	0.0213504	0.0105325	0.0148158	0.0104074	0.0417032	0.038305	0.0400724	0.0287462	0.0169664	0.0193157	0.0143625	0.0180089	0.0168061	0.00826118	0.017005	0.0195601	0.0101995	0.00503472	0.00340783	0.00679245	0.0058855	0.00190753
MAG_377	SZUA-359	0.0188321	0.00994712	0.0224678	0.0175786	0.0278267	0.00733055	0.1024	0.0406239	0.101625	0.0770062	0.0570213	0.096991	0.0263985	0.0457163	0.00708074	0.0189177	0.0176659	0.0201694	0.00357964	0.00363208	0.00367305	0.00525895	0.00617321	0.00255502	0.0106919	0.00570016	0.000957524	0.00145695	0.00216203	0.00426788	0.00676639	0.0110272	0.00455819	0.00607525	0.00525518	0.002285	0.00544434	0.0035037	0.00192507	0.00495182	0.00153081	0.00121364	0.00257108	0.00120739	0.00135005
MAG_439	f__UBA1020	0.00417635	0.00169349	0.0067702	0.0598487	0.00210179	0.117596	0.00438697	0.00228968	0.00416749	0.00374267	0.00195965	0.00552569	0.0651833	0.00186676	0.1285	0.0449392	0.00231973	0.0875586	0.0131986	0.00270398	0.00394337	0.00711872	0.00240948	0.0041456	0.0021973	0.00217171	0.000984919	0.000523964	0.00214766	0.00168724	0.00139999	0.00156524	0.00110691	0.000516566	0.000885735	0.00362522	0.000359201	0.00124435	0.00375492	0.00170503	0.000168827	0.00119795	0.000233808	0.000235256	0.000431097
MAG_663	RGIG3040	0.0879256	0.0239289	0.120909	0.00194749	0.0016365	0.00225848	0.00196086	0.00112224	0.0023809	0.00148157	0.00063563	0.00232752	0.000829504	0.000636355	0.00102265	0.00134771	0.000851581	0.00184384	0.0107283	0.0064919	0.0291762	0.00559815	0.00197503	0.0196002	0.00175432	0.00151666	0.00123282	0.000895454	0.00205094	0.00230718	0.00105481	0.00121265	0.00075802	0.000526137	0.000410126	0.0122933	0.000380216	0.00109679	0.0102277	0.00139234	0.000290226	0.00275225	0.0015145	0.000606855	0.00243502
MAG_365	JADJOV01	0.00221199	0.00218036	0.00408815	0.0156486	0.0289144	0.00238283	0.012134	0.0360083	0.0270599	0.0637415	0.0884913	0.0389918	0.0492729	0.0956111	0.00293478	0.0445955	0.0723263	0.0168647	0.00483327	0.00215078	0.00344004	0.00748733	0.00289639	0.00135262	0.00287948	0.00280648	0.000252323	0.014474	0.0101945	0.00906413	0.0392061	0.0216239	0.0249307	0.0319297	0.0324755	0.00196258	0.0259606	0.0390823	0.00205924	0.0163366	0.00798907	0.00259048	0.0418739	0.0151931	0.00151952
MAG_605	f__Synergistaceae	0.879005	0.0222776	1.12238	0.00187485	0.00174295	0.00200675	0.00148964	0.000903657	0.00171635	0.0015853	0.000697356	0.00247325	0.00111463	0.000937927	0.00129134	0.00113718	0.000824301	0.00145005	0.126175	0.098881	0.123082	0.00298509	0.00286817	0.00171434	0.00234458	0.00209732	0.00041517	0.00222016	0.00463839	0.00435488	0.00111758	0.00116892	0.00142948	0.000631948	0.000416065	0.00107302	0.000235733	0.000947312	0.000989875	0.00155726	0.000353055	0.000794635	0.00119509	0.000188259	0.000368599
MAG_471	ELB16-189	0.00174927	0.00603728	0.00447616	0.0173641	0.0143851	0.0203432	0.014989	0.0259456	0.0172075	0.0221413	0.0337583	0.0105244	0.0323522	0.0367161	0.0279883	0.0400674	0.0460591	0.0340758	0.00633691	0.00400476	0.00416486	0.0142472	0.00446549	0.0145629	0.00411651	0.00295365	0.00235593	0.00160227	0.00491749	0.00443152	0.00682874	0.00551912	0.00531663	0.00611341	0.00578309	0.0145246	0.00419441	0.00595189	0.0112876	0.00724847	0.00151646	0.00601491	0.00173415	0.00339256	0.00388136
MAG_767	JABFSR01	0.00151092	0.00662984	0.0023815	0.0320947	0.0296869	0.0345026	0.00900829	0.0218164	0.0139001	0.0742599	0.0666316	0.0818882	0.063098	0.0686856	0.0575104	0.0754021	0.116299	0.0345051	0.0153012	0.00443505	0.00683455	0.00422984	0.00741381	0.0110538	0.00463257	0.00335529	0.0025393	0.00277267	0.00736098	0.00493998	0.00817839	0.00605743	0.0079505	0.0117277	0.0112548	0.020124	0.00656097	0.00870892	0.0150618	0.0208448	0.00735639	0.00608753	0.0109824	0.00585906	0.0034016
MAG_503	SHZI01	0.00338433	0.0414626	0.00400612	0.0481056	0.0560646	0.0401465	0.0348618	0.0765674	0.0440291	0.149559	0.116747	0.18237	0.101327	0.1336	0.0690542	0.195451	0.260552	0.13035	0.00808226	0.00602787	0.00853375	0.00150779	0.00545876	0.0180029	0.00704474	0.004568	0.0133823	0.0229466	0.0220047	0.0187078	0.0506652	0.0453626	0.0452775	0.0253349	0.0532142	0.0331395	0.0230725	0.0435261	0.0231537	0.0387795	0.0280478	0.0161924	0.0165149	0.00640252	0.0073407
MAG_676	Vicingus	0.0029171	0.00397162	0.00861021	0.0054743	0.00725696	0.00369164	0.00483046	0.00261298	0.00517581	0.00269573	0.00281676	0.0025747	0.00300867	0.00393456	0.00208277	0.130781	0.173685	0.0878774	0.00667393	0.00340393	0.00664815	0.00749643	0.00307072	0.00530286	0.00235693	0.00283311	0.000743254	0.000796399	0.00200967	0.00322491	0.00170361	0.00205164	0.00116149	0.000557161	0.00043394	0.0020866	0.000476094	0.00226757	0.00219293	0.0020021	0.00101025	0.00134704	0.00156278	0.000710614	0.00247556
MAG_693	Sphingopyxis	0.00308845	0.00633022	0.00453878	0.0193977	0.0254465	0.0133489	0.0503908	0.0228274	0.0555074	0.0403981	0.0313714	0.0494247	0.0141092	0.0162733	0.0119451	0.00986866	0.01008	0.00965735	0.00607932	0.00375074	0.00470421	0.0525953	0.089291	0.0110689	0.0920849	0.029521	0.00424737	0.0201593	0.0103386	0.0122041	0.141864	0.381419	0.0156486	0.0301782	0.0295399	0.0147878	0.0508491	0.0120911	0.0196307	0.0329354	0.0116481	0.00492433	0.0144445	0.0201356	0.00295474
MAG_257	Sebaldella sp018058425	0.140079	0.0415397	0.212279	0.00745771	0.0104442	0.00447124	0.0190498	0.0033416	0.0174479	0.0028793	0.00218988	0.00356872	0.00230333	0.00245005	0.00215661	0.00311681	0.00189971	0.0043339	0.010982	0.0259226	0.0253677	0.0201012	0.00782904	0.0315561	0.00623885	0.00701136	0.00315594	0.00175288	0.00490733	0.00475051	0.00265916	0.00628257	0.00222856	0.000976968	0.0010433	0.0207922	0.00094925	0.0026264	0.0190148	0.00157096	0.000492917	0.00354051	0.00235079	0.00578778	0.00281733
MAG_483	UBA6024	0.00290723	0.0276119	0.00605702	0.023221	0.0123242	0.0341178	0.0333316	0.022178	0.0317679	0.0129411	0.0175012	0.00838108	0.0331553	0.0208888	0.0454218	0.0697782	0.0412741	0.0982823	0.0544223	0.0522818	0.0325098	0.0143668	0.0043619	0.0149061	0.00427506	0.00232552	0.00575212	0.00653486	0.0153567	0.0185255	0.00963099	0.00787253	0.00752206	0.0155938	0.0160554	0.0467396	0.013175	0.0116511	0.0292496	0.0156405	0.0181104	0.0354484	0.0247564	0.0144456	0.0180642
MAG_470	Prevotella	0.0706153	0.18545	0.0570752	0.0217654	0.0353434	0.00818737	0.0110983	0.10652	0.00973323	0.00277844	0.0015314	0.00402547	0.00345518	0.00203922	0.00487113	0.00389016	0.0052449	0.00253542	0.0157119	0.0665487	0.0491924	0.0511928	0.0293463	0.00607071	0.0145275	0.0166312	0.00142082	0.00342418	0.00541971	0.0128743	0.00368643	0.00501237	0.00419457	0.00183387	0.00195553	0.00420984	0.00083834	0.00197742	0.00362111	0.00221355	0.00108324	0.00130978	0.000836006	0.000588015	0.000867086
MAG_443	OLB15	0.000900723	0.00203134	0.00205764	0.0126012	0.00645686	0.0187455	0.00980759	0.0151585	0.0118861	0.0126072	0.00808284	0.0171316	0.0260954	0.0121317	0.0400591	0.0633131	0.0826047	0.0440216	0.00706903	0.00382207	0.00437935	0.0123758	0.011603	0.0202768	0.00716478	0.00611557	0.0188481	0.0129268	0.00948144	0.0153594	0.0138101	0.0178533	0.0136576	0.0201503	0.0198826	0.11149	0.0452108	0.013659	0.107901	0.215318	0.062105	0.0403405	0.134172	0.0728308	0.0260597
MAG_207	f__Roseiflexaceae	0.00105924	0.00452128	0.00193555	0.0254054	0.0248562	0.0259545	0.00418515	0.0167572	0.00812436	0.0433213	0.0355235	0.0511191	0.033359	0.0310712	0.0356469	0.030902	0.0283505	0.0334535	0.00553259	0.00376617	0.00463987	0.00506522	0.0131473	0.00748465	0.0138737	0.00726901	0.00313888	0.00779852	0.00956667	0.00905329	0.0221095	0.0231968	0.0136357	0.0485874	0.0212329	0.0222502	0.040184	0.0235502	0.0194174	0.0813783	0.0318758	0.0388677	0.0709272	0.0366602	0.0231823
MAG_452	PHOS-HE28 sp018057455	0.00117336	0.00310968	0.00212476	0.0413302	0.00943383	0.0732265	0.0134445	0.0150842	0.0144647	0.0185703	0.0115982	0.0255424	0.048957	0.0110254	0.0868887	0.030184	0.0167743	0.0435937	0.00863893	0.00410668	0.00595951	0.00213321	0.00557317	0.0192594	0.00543427	0.00338765	0.00537001	0.00244359	0.00712582	0.00901642	0.00953866	0.00923375	0.010406	0.00263081	0.00374369	0.0165192	0.00276927	0.00698076	0.0143096	0.00787963	0.00384262	0.00512552	0.00199635	0.00130647	0.00206992
MAG_536	f__UBA1924	0.00116613	0.00333928	0.00188524	0.0221622	0.0218057	0.0225187	0.00543466	0.0211244	0.00847673	0.0534487	0.0433042	0.0635933	0.0370259	0.0399624	0.0340893	0.0474147	0.0650662	0.0297632	0.00651749	0.00645776	0.00470502	0.0299707	0.00496976	0.0144066	0.00406925	0.00249764	0.00626672	0.00644832	0.0180313	0.0177548	0.0196049	0.013843	0.0257555	0.0435959	0.0351878	0.0365553	0.0501105	0.0300828	0.0336152	0.0491542	0.0205229	0.0182396	0.0350344	0.00719779	0.0100239
MAG_100	Microthrix parvicella	0.0010752	0.116942	0.00199756	0.0411375	0.0772265	0.00504857	0.00723168	0.139699	0.00867119	0.036921	0.0533006	0.0205414	0.0311958	0.0577493	0.00464234	0.0175025	0.0301788	0.00482613	0.0140822	0.00998331	0.00951294	0.00844045	0.0453138	0.00537138	0.0741083	0.0664812	0.0011077	0.00361552	0.00873185	0.0133991	0.0159643	0.0154688	0.0128728	0.010126	0.0078549	0.00519361	0.00669781	0.0121753	0.00442531	0.020506	0.00851164	0.0104	0.00506517	0.000624723	0.00443663
MAG_170	Runella	0.00193786	0.0151237	0.00411037	0.0146907	0.0256808	0.00370068	0.162668	0.0486292	0.176872	0.0242901	0.0232003	0.0253798	0.0140206	0.0253144	0.00272672	0.00608718	0.00706762	0.00510673	0.00552033	0.00353693	0.00444363	0.0304637	0.00900412	0.0109863	0.0132027	0.00530681	0.00106233	0.00657716	0.00915272	0.0107791	0.0165601	0.0150162	0.0082454	0.0230418	0.00754018	0.00740555	0.0150268	0.011774	0.00783513	0.0178583	0.00291788	0.00310292	0.0141975	0.00574553	0.00231753
MAG_613	Pseudoflavonifractor	0.0825339	0.017837	0.108989	0.00276601	0.00216564	0.00336639	0.00209114	0.00108381	0.00242992	0.00350608	0.00110892	0.00590324	0.00180952	0.00113658	0.00248246	0.00194514	0.00160526	0.00228503	0.0240045	0.0238149	0.033038	0.0128835	0.010199	0.00630255	0.00887845	0.00570532	0.00310066	0.000892216	0.00506512	0.00899301	0.0046756	0.00323326	0.00452394	0.00156415	0.00300855	0.00476855	0.00208475	0.00195909	0.00462298	0.0026353	0.00145217	0.00142071	0.00242242	0.000431286	0.000756457
MAG_625	CADEFD01	0.00183539	0.00334281	0.00253778	0.0253648	0.00738284	0.0433468	0.007371	0.0151325	0.00903618	0.0201743	0.014779	0.0255697	0.055134	0.0145589	0.0957091	0.0800786	0.12668	0.0334768	0.0136393	0.0045787	0.00841595	0.00145829	0.00661056	0.0867846	0.00709834	0.00371225	0.046808	0.0156986	0.0152335	0.0125481	0.0254058	0.0271292	0.0282104	0.0126766	0.0204085	0.171356	0.0115018	0.0208496	0.137479	0.0366834	0.0276117	0.0393078	0.0292416	0.0121856	0.0233123
MAG_51	CAMCXE01	0.00121776	0.00245009	0.00294762	0.106345	0.0204505	0.19224	0.006709	0.0210615	0.0130252	0.0259496	0.0209607	0.0309386	0.078202	0.0165899	0.139814	0.00342564	0.00164369	0.00520758	0.0105673	0.00779395	0.00976843	0.00806224	0.0109173	0.287016	0.00500614	0.0141361	0.431283	0.095245	0.0538402	0.0223997	0.0538128	0.0575266	0.0410849	0.0120171	0.0219227	0.268363	0.0110272	0.0360862	0.438105	0.00502897	0.00211453	0.014159	0.0026263	0.0107395	0.0104049
MAG_672	JADJBS01	0.00616801	0.0210356	0.00811104	0.590948	0.334891	0.847004	0.267869	0.199999	0.251998	0.225533	0.142912	0.308154	0.079002	0.0829411	0.0750629	0.0435274	0.0508419	0.0362128	0.0138355	0.0173469	0.0289403	0.0194319	0.271998	0.464982	0.0349622	0.0534591	0.328874	0.10671	0.0454728	0.0541907	0.0906725	0.0521226	0.0616133	0.0688355	0.0706729	0.0335987	0.00885511	0.029098	0.0208132	0.0582096	0.062346	0.00903176	0.0118911	0.0175245	0.00317736
MAG_298	JACPOQ01 sp016703545	0.0015042	0.00355778	0.00246322	0.0170025	0.00834618	0.0256589	0.00314771	0.0160576	0.00521076	0.0305735	0.0234854	0.0376617	0.0466022	0.0277375	0.0654669	0.0882662	0.124986	0.0515463	0.0120356	0.00844795	0.00738888	0.0105607	0.00786227	0.181597	0.00843205	0.00355733	0.155912	0.0294103	0.11289	0.0649549	0.14923	0.0884159	0.268117	0.212887	0.356398	0.549211	0.401115	0.302296	0.560468	0.974225	0.368364	0.357082	0.685683	0.398624	0.193234
MAG_399	f__CAIOMD01	0.0425108	0.0105292	0.067454	0.0523983	0.021409	0.0833877	0.102229	0.020458	0.101935	0.0174083	0.017969	0.0168477	0.0460138	0.0140319	0.0779956	0.0219263	0.00356131	0.0402912	0.00526751	0.00403024	0.00629542	0.0339183	0.0145558	0.0198084	0.0224515	0.0148362	0.00626923	0.00209444	0.00461814	0.00843765	0.00740304	0.0170283	0.0108383	0.00400501	0.00284506	0.0101622	0.0035995	0.00707288	0.0126509	0.00777673	0.00069339	0.00200903	0.00402087	0.00164633	0.00197525
MAG_612	f__Aminobacteriaceae	0.0779916	0.0173541	0.095425	0.00187591	0.00119665	0.00255518	0.00163364	0.00131237	0.00225146	0.00358718	0.00102845	0.0061459	0.00142438	0.000935737	0.00191303	0.00222524	0.00209312	0.00235736	0.526214	0.237083	0.175451	0.00128379	0.00402151	0.00263858	0.00480018	0.00327091	0.000677976	0.0023667	0.004282	0.0038738	0.00309089	0.002962	0.00378767	0.0036947	0.00235374	0.00277277	0.00133051	0.00305497	0.00231986	0.00496248	0.00097917	0.00213532	0.00151792	0.000206911	0.00084043
MAG_311	Phosphoribacter baldrii	0.00474213	0.0176997	0.00599831	0.397366	0.0792302	0.715503	0.17382	0.125184	0.192855	0.274752	0.227517	0.321988	0.622974	0.100161	1.14579	0.78627	0.175701	1.39684	0.00959891	0.00688946	0.00805879	0.0161405	0.0945837	0.183712	0.161102	0.0676505	0.1003	0.00734128	0.0292031	0.0655017	0.0715569	0.0668969	0.0488572	0.0489278	0.0315876	0.147182	0.0255182	0.0224421	0.150875	0.0460279	0.0181776	0.0647627	0.0115132	0.0108197	0.0365056
MAG_228	UBA1444	0.363534	0.0292203	0.36611	0.00236074	0.0016309	0.00309058	0.00594769	0.00182833	0.00624213	0.00344088	0.00105316	0.00582859	0.00154531	0.00114347	0.00194716	0.00219146	0.00163992	0.00274299	0.106405	0.119326	0.123722	0.00407462	0.00699488	0.00370229	0.00532946	0.00348037	0.00114553	0.00881449	0.00417642	0.0058435	0.00290168	0.00259875	0.00313438	0.0014091	0.00132495	0.00237619	0.000755061	0.00228564	0.00211208	0.00304287	0.000992018	0.00196628	0.00141991	0.00172454	0.000925904
MAG_70	JADJYF01 sp020849475	0.00215282	0.00421585	0.00301438	0.0452748	0.0241402	0.0664094	0.00712609	0.0208598	0.0167347	0.0492531	0.0282283	0.0702778	0.115565	0.123239	0.107892	0.0995532	0.155464	0.0436426	0.0121109	0.00761833	0.0121876	0.00818973	0.0121989	0.0146137	0.0102731	0.0076553	0.00515438	0.100746	0.0932317	0.0449346	0.0271869	0.0198744	0.046651	0.0531046	0.0579695	0.0420551	0.00961605	0.028523	0.0348715	0.137496	0.0798096	0.0419008	0.0399391	0.0513987	0.0224541
MAG_95	Gemmiger qucibialis	0.136507	0.0218916	0.228198	0.0135613	0.0106745	0.0164481	0.0141279	0.00735988	0.0157299	0.0152175	0.00528971	0.0251454	0.0103027	0.00608835	0.014517	0.00419869	0.00218411	0.00621328	0.0299935	0.028645	0.0485925	0.0117847	0.0322263	0.0137374	0.0437205	0.0196761	0.00568819	0.0078481	0.00872997	0.0175211	0.0211581	0.0215415	0.0204685	0.0193166	0.0116992	0.0125432	0.0179464	0.0115983	0.0123446	0.0135013	0.00386011	0.00262183	0.00507747	0.0114543	0.00155309
MAG_84	f__JAJFMA01	0.0139697	0.00748705	0.0209977	0.136418	0.236508	0.0363276	0.0195145	0.0251833	0.0187508	0.0281585	0.0432477	0.0130693	0.0258893	0.0454971	0.00628146	0.00308678	0.00372039	0.00245318	0.0146547	0.0173126	0.00821271	0.182577	0.432306	0.160639	0.181131	0.480898	0.133209	0.0273312	0.0368904	0.0234921	0.104571	0.0962456	0.0256155	0.100959	0.105955	0.02643	0.0720531	0.102616	0.0250712	0.0259016	0.00741774	0.00269821	0.0211177	0.00892886	0.00214934
MAG_720	Aureliella	0.00477495	0.0175793	0.00660133	0.0184182	0.0176773	0.0191592	0.0367318	0.0263957	0.0344718	0.0248665	0.0190361	0.0306969	0.0161934	0.0172699	0.0151169	0.0179043	0.010562	0.0252467	0.0119673	0.0105527	0.00719753	0.00490833	0.00853534	0.00938766	0.00971309	0.00817647	0.00295464	0.00267574	0.0122847	0.014524	0.00982379	0.00970858	0.00981182	0.0268319	0.0049196	0.0185418	0.00512009	0.0224497	0.0192248	0.0147874	0.0018308	0.00852106	0.00570405	0.00366432	0.00403212
MAG_249	Dokdonella sp016712865	0.00208641	0.00637111	0.00297147	0.222044	0.0141565	0.429932	0.0189076	0.0211702	0.0222862	0.0196092	0.0150021	0.0242164	0.199776	0.0136459	0.385906	0.0993502	0.0169777	0.181723	0.00868358	0.00728765	0.00881494	0.00382068	0.0163746	0.0562088	0.0233552	0.0118342	0.0234674	0.00550237	0.0101813	0.0110352	0.0130008	0.0114862	0.0131946	0.00895323	0.00808814	0.0479302	0.00502993	0.00815614	0.0425908	0.00940974	0.00321973	0.00810418	0.0037889	0.000958681	0.00469463
MAG_519	HK-STAS-PATE-2	0.00505299	0.0219096	0.00667871	0.0486183	0.0259691	0.0712676	0.0287912	0.10412	0.0410265	0.0684927	0.035267	0.101718	0.0653306	0.0475795	0.0830818	0.025876	0.0171243	0.0346277	0.00807559	0.00634799	0.00673744	0.00249525	0.00991832	0.0204089	0.00827343	0.00628782	0.00897489	0.0163847	0.040067	0.0272401	0.0210317	0.015043	0.0360857	0.0163159	0.019669	0.0246761	0.0187027	0.010205	0.0212078	0.00955327	0.00263486	0.00479553	0.00371475	0.000143105	0.00269871
MAG_520	f__SZUA-5	0.0014589	0.00712134	0.00268504	0.044092	0.0104909	0.0776932	0.0166664	0.0141922	0.0219799	0.0169159	0.0104669	0.0233649	0.0396554	0.0108455	0.0684653	0.00872488	0.00409864	0.0133511	0.00881422	0.00572151	0.00864363	0.0131122	0.0416338	0.050099	0.0308474	0.0154073	0.0195555	0.012007	0.0183069	0.0180333	0.0254446	0.0255009	0.0264159	0.0166859	0.0179976	0.0353113	0.011841	0.0212193	0.0278822	0.00981704	0.00246784	0.00367979	0.00362793	0.00466529	0.00207544
MAG_510	UBA5429	0.0264488	0.23738	0.0418018	0.00578477	0.00428011	0.00728944	0.0169019	0.00387028	0.0155854	0.00261642	0.00240319	0.00282965	0.00248059	0.00226571	0.00269548	0.00362889	0.00225232	0.00500545	0.151913	0.0990235	0.0786239	0.00899791	0.0044383	0.00215971	0.00348164	0.00370392	0.00101705	0.00258783	0.00453909	0.00608003	0.00252943	0.00241645	0.00226432	0.00146911	0.00109465	0.00185972	0.00122029	0.00381911	0.00183564	0.00338135	0.00072539	0.00194217	0.00207072	0.00119834	0.000985542
MAG_91	Acinetobacter sp003987695	0.0216903	0.0761107	0.0325393	0.0915991	0.0603494	0.122849	0.133465	0.186008	0.16611	0.015434	0.0193007	0.0115673	0.0194284	0.00904888	0.0298079	0.00351225	0.00190887	0.00511562	0.0158309	0.14748	0.325677	0.224098	0.0318642	0.0708098	0.0203194	0.0423063	0.0559698	0.532436	0.793866	1.53395	0.0627546	0.0588883	0.0324127	0.00839853	0.0197079	0.0221205	0.00525031	0.0167735	0.0196983	0.00364442	0.00378804	0.00284929	0.00508865	0.0057043	0.00375982
MAG_648	Rhodoferax_C	0.00287201	0.00680374	0.00439528	0.0804557	0.0938083	0.0671031	0.0574571	0.0687659	0.0589574	0.0743681	0.037733	0.111003	0.0236081	0.0251413	0.0220749	0.0111162	0.0104565	0.0117758	0.0122345	0.0112002	0.0149219	0.018411	0.140275	0.1033	0.0219021	0.0321667	0.0567179	0.0761628	0.0397093	0.0357722	0.0414222	0.0249041	0.0357561	0.0200203	0.0282371	0.022094	0.00993278	0.0181007	0.0144616	0.0204359	0.0133752	0.00730222	0.00825103	0.0103636	0.00255519
MAG_743	Phenylobacterium	0.00658823	0.00884419	0.00771212	0.0342134	0.0216789	0.046748	0.0480102	0.0362485	0.053302	0.0456117	0.0268801	0.0643434	0.0469167	0.0281649	0.0656685	0.0338294	0.0210376	0.0466213	0.0102344	0.011739	0.0117881	0.00660001	0.0376147	0.0315799	0.0549859	0.0231929	0.0106875	0.0123164	0.0173127	0.0278281	0.0410266	0.0487945	0.0335347	0.0193688	0.0349678	0.030508	0.0153574	0.0447348	0.0187439	0.0204791	0.0113203	0.00883748	0.0209761	0.00610247	0.00572525
MAG_340	Afipia sp017308595	0.0319808	0.0291941	0.0404017	0.0254841	0.0220684	0.0288997	0.0405456	0.0431553	0.0460522	0.0652105	0.0324629	0.0979581	0.0278268	0.0322075	0.023446	0.0362144	0.0406739	0.0317549	0.014506	0.0116269	0.0168159	0.0204508	0.00873389	0.0123046	0.00731255	0.0156571	0.00389407	0.00410911	0.00689446	0.00910119	0.00985154	0.00957308	0.00833764	0.0276982	0.0104526	0.0128685	0.00610205	0.00943466	0.00722685	0.0299771	0.00499424	0.00496417	0.00184143	0.0065114	0.00471636
MAG_3	GCA-2401735	0.00209903	0.0133677	0.00453976	0.02228	0.0318179	0.0127421	0.081607	0.069168	0.0763893	0.0532135	0.0581293	0.0482978	0.0382399	0.0612364	0.0152434	0.0326196	0.0446124	0.0206267	0.00862315	0.011468	0.0110813	0.0158091	0.020861	0.109873	0.0366774	0.0135497	0.012812	0.020438	0.0369166	0.0397738	0.053232	0.0505478	0.0475933	0.0120683	0.0195126	0.0808588	0.0189823	0.0366592	0.078554	0.0328724	0.00429952	0.0167513	0.0160275	0.0112119	0.0154267
MAG_221	f__	0.00247117	0.00369733	0.00661849	0.0422842	0.0484597	0.0361087	0.00741303	0.0189686	0.0139122	0.0343944	0.0585441	0.0102446	0.0409667	0.050454	0.0314794	0.0097741	0.00894847	0.0105997	0.0105783	0.00338262	0.00560118	0.0182747	0.00867382	0.0272894	0.0040167	0.00567939	0.0146347	0.0139481	0.0113446	0.011951	0.0350849	0.0284274	0.0152939	0.0297404	0.0298364	0.0364466	0.0264375	0.0422295	0.0347387	0.00676493	0.00328727	0.00401023	0.011087	0.00669241	0.00286691
MAG_798	CAIZWU01	0.00171063	0.00541275	0.00252134	0.0198699	0.0211624	0.0185773	0.0406109	0.0248573	0.0435051	0.0385889	0.0322558	0.044922	0.024566	0.0287142	0.0204177	0.0114258	0.00745731	0.0153942	0.00634511	0.00237911	0.00458716	0.00258565	0.00215357	0.0030997	0.0028646	0.00149106	0.000612104	0.00118887	0.00274073	0.00323539	0.00390642	0.00278789	0.00377539	0.00324329	0.0015337	0.00541044	0.0016338	0.00341793	0.00482438	0.00533997	0.000728901	0.00153825	0.000756552	0.00117825	0.000953257
MAG_66	Thiolinea	0.0024015	0.156564	0.00408867	0.0326383	0.0610313	0.00424522	0.0441565	0.0444551	0.0441248	0.0320882	0.0253833	0.0387931	0.0157784	0.029049	0.0025079	0.00506427	0.00707371	0.00305483	0.0166018	0.0257841	0.035775	0.0176641	0.0574228	0.0183897	0.0339578	0.0581691	0.00349403	0.0239197	0.0205693	0.0195558	0.0401296	0.0447784	0.0302601	0.0107286	0.00614079	0.0102555	0.00897405	0.0178669	0.00923015	0.0173799	0.00291197	0.00235435	0.00246473	0.0079303	0.00136855
MAG_597	UBA4179 sp002381125	0.0897617	0.0296254	0.0987444	0.0071332	0.00663863	0.00762776	0.00957827	0.00387145	0.00883785	0.00320806	0.00223066	0.00418547	0.00333944	0.0023184	0.00436048	0.00275942	0.00173127	0.00378757	0.0174843	0.0198196	0.0151496	0.00607367	0.00377185	0.00235547	0.00510714	0.0027474	0.000261601	0.00203037	0.00329373	0.00404791	0.00321328	0.00232157	0.00269623	0.000570035	0.00107358	0.00265359	0.00140497	0.00243832	0.00187984	0.00216886	0.000278459	0.00173915	0.00134869	0.000586966	0.000744139
MAG_650	JADJRH01	0.000835432	0.00128702	0.0016242	0.0456139	0.0143831	0.0768448	0.00636099	0.0224031	0.00849509	0.0372292	0.0268299	0.0476284	0.0691451	0.0226663	0.115624	0.0141728	0.0196283	0.00871732	0.00687894	0.00261942	0.00346414	0.00267006	0.00335245	0.0135809	0.00394082	0.00228818	0.0136168	0.0143602	0.0192388	0.0197017	0.0344333	0.0206284	0.0366664	0.0375857	0.0336913	0.0922688	0.015623	0.0144831	0.0853882	0.275838	0.0131618	0.0109595	0.0170647	0.00672015	0.00226103
MAG_571	OLB19	0.00454599	0.020384	0.00626357	0.012698	0.0146372	0.0107587	0.0120828	0.0489508	0.0464441	0.0329881	0.0353022	0.030674	0.0841845	0.127759	0.0406097	0.0333927	0.0398453	0.0269401	0.00756849	0.00499606	0.00464248	0.00437156	0.00364284	0.00455091	0.00266303	0.00168447	0.0006147	0.0597519	0.0188454	0.01251	0.00854096	0.00901397	0.0139282	0.00682617	0.00784595	0.00909883	0.0079473	0.0104722	0.0107843	0.00530196	0.00101155	0.00168889	0.00933494	0.000571354	0.00127983
MAG_420	f__GCA-016699595	0.0279947	0.0200127	0.0388388	0.0261138	0.0493657	0.00286195	0.0622253	0.105734	0.0597512	0.0451758	0.0705246	0.019827	0.0543897	0.107437	0.00134274	0.0154639	0.0246174	0.00631038	0.00953606	0.00514515	0.00566435	0.0110528	0.00934035	0.00167697	0.00763363	0.00808579	0.000547681	0.00324739	0.0512169	0.0618917	0.0772651	0.0403355	0.0467544	0.0199808	0.0251712	0.00206863	0.0320386	0.0412626	0.00148362	0.0144626	0.0030091	0.00133595	0.0357681	0.015669	0.00148439
MAG_539	JADMJV01	0.00116909	0.00313078	0.00225904	0.0292952	0.0117637	0.0468267	0.0148784	0.0196672	0.0174839	0.0315506	0.0159382	0.0471629	0.0336128	0.0188858	0.0483398	0.0216785	0.0161126	0.0272445	0.0104077	0.00703484	0.00625089	0.00427107	0.0202487	0.0330238	0.020769	0.009213	0.00985752	0.00667482	0.0185754	0.0177341	0.0315322	0.0303018	0.0259884	0.00802489	0.0203503	0.0228399	0.00908989	0.0257206	0.0265457	0.0181322	0.0135181	0.00926161	0.011596	0.0118528	0.00509422
MAG_294	Ferruginibacter sp002400445	0.0016134	0.00263736	0.00412425	0.0125487	0.0108271	0.0142703	0.0334736	0.0164587	0.0307781	0.0142307	0.0141121	0.0143494	0.0127333	0.0115612	0.0139054	0.0628905	0.0510711	0.0747098	0.00583774	0.00374048	0.00399433	0.00749803	0.00416492	0.00669285	0.00544142	0.00321474	0.00145819	0.00109416	0.00314558	0.00418349	0.00396978	0.00553714	0.00296926	0.00122836	0.00170542	0.00372918	0.00122432	0.00240737	0.00387964	0.00438481	0.0022187	0.0022738	0.00223083	0.000878726	0.00211909
MAG_621	JABWBV01	0.000987004	0.00112471	0.00214657	0.00755329	0.00279949	0.0123071	0.00180457	0.00147406	0.00234561	0.0038879	0.00192154	0.00585427	0.0149627	0.00286282	0.0270626	0.0815088	0.044655	0.118363	0.00589202	0.00580034	0.00352182	0.00628489	0.0049659	0.0369836	0.00328471	0.00232852	0.0129985	0.00403905	0.00671059	0.00816723	0.00504669	0.00425162	0.0055053	0.00339578	0.00469782	0.0892464	0.00318402	0.00659144	0.0997029	0.20336	0.127039	0.456897	0.121046	0.0459649	0.213924
MAG_595	GCA-2402195	0.0048226	0.017471	0.0101277	0.207089	0.385089	0.0290896	0.0623489	0.0456594	0.0557695	0.0430875	0.0768936	0.00928138	0.0329488	0.0604437	0.00545394	0.00452576	0.00516957	0.00388194	0.0066469	0.00885454	0.00613711	0.563473	0.381042	0.0544565	0.185382	0.484696	0.0269994	0.0118768	0.0241829	0.0250244	0.0493553	0.0859451	0.0162111	0.0126618	0.016117	0.011374	0.00964413	0.0230493	0.0115722	0.00595883	0.00360183	0.00176949	0.00566721	0.00321322	0.00219355
MAG_516	Ga0077553	0.00119949	0.00173015	0.00207638	0.0141325	0.0104537	0.0178112	0.0257079	0.0680423	0.0260035	0.0392226	0.0383887	0.0400565	0.0323142	0.0382392	0.0263892	0.0161051	0.0169071	0.015303	0.0133464	0.0045292	0.00567948	0.0113325	0.00306528	0.00626104	0.00357531	0.00209211	0.00254852	0.00664031	0.0130918	0.010439	0.0105934	0.00734122	0.0125999	0.0145353	0.00860242	0.0115632	0.00921497	0.0105332	0.0116302	0.0253166	0.00880288	0.00633629	0.0139581	0.00836286	0.0049092
MAG_59	Bulleidia	0.269134	0.0375079	0.360734	0.00576665	0.00338162	0.00815168	0.0185046	0.00463526	0.0157967	0.00396361	0.00216855	0.00575867	0.00416401	0.00216315	0.00616487	0.00216533	0.001006	0.00332466	0.0154539	0.0151048	0.0194377	0.00923281	0.00376495	0.00257172	0.00356582	0.00385351	0.000657398	0.00118443	0.00341219	0.00732485	0.00266049	0.00257519	0.00221662	0.000782778	0.000841675	0.00236394	0.00030571	0.00165826	0.00206066	0.00171046	0.000328033	0.000714725	0.000688588	0.000540682	0.000723295
MAG_640	Novosphingobium	0.00307019	0.00700685	0.00412634	0.0230222	0.0232751	0.0227694	0.0529492	0.0176277	0.0565356	0.0373777	0.0242003	0.0505552	0.0182135	0.0131331	0.0232938	0.0157899	0.00996481	0.0216149	0.0107247	0.0077758	0.00676189	0.00567458	0.0338595	0.0132932	0.0409348	0.0300447	0.0043379	0.0132745	0.0189605	0.0279613	0.0728482	0.112577	0.0450982	0.023771	0.0270739	0.0153609	0.0348178	0.0262413	0.014401	0.0475949	0.0180848	0.0071358	0.0217307	0.00764101	0.00445397
MAG_117	M3007	0.00119784	0.00181176	0.00305455	0.0454011	0.00352135	0.0872809	0.00648782	0.00533023	0.00664982	0.00573589	0.00378572	0.00768606	0.0620076	0.00398229	0.120033	0.0594065	0.0209464	0.0978665	0.00673616	0.00526527	0.0064745	0.0130368	0.00616133	0.0383013	0.0045356	0.00369556	0.0180145	0.00393499	0.0124867	0.0146806	0.00786449	0.011652	0.00714525	0.00596742	0.00508096	0.0664433	0.0049637	0.00724586	0.0721112	0.0101127	0.00801361	0.0260455	0.0062573	0.00242397	0.0175759
MAG_83	UBA10649	0.185173	0.0276195	0.212001	0.0616735	0.0916998	0.0316472	0.0493731	0.0726949	0.0589508	0.0645318	0.0500837	0.07898	0.0262962	0.0360024	0.01659	0.0197286	0.0187049	0.0207523	0.0108947	0.00607968	0.00900587	0.00279756	0.0466753	0.0139249	0.0625791	0.0756559	0.00495453	0.00353992	0.00857433	0.0115287	0.0164919	0.0130494	0.00978337	0.0127121	0.00634807	0.00726933	0.011906	0.00726394	0.00534196	0.0116229	0.0038687	0.00297993	0.00315427	0.00437925	0.00178953
MAG_262	Lutibacillus	0.00218216	0.00663155	0.00302878	0.0954097	0.0176667	0.173153	0.0455436	0.0287018	0.0492917	0.0608797	0.0429963	0.0787631	0.151576	0.0194001	0.283752	0.124733	0.0216875	0.227779	0.0093305	0.00575288	0.00694037	0.00326565	0.0163991	0.043732	0.0201665	0.0157496	0.0205986	0.0029833	0.00831294	0.0165394	0.0150774	0.0155067	0.0144953	0.00951847	0.00619414	0.0400276	0.00516976	0.00672901	0.0407683	0.0130348	0.00625913	0.0132935	0.00281087	0.000507274	0.00635395
MAG_266	Acetobacterium	0.200004	0.0912888	0.183079	0.00366228	0.00360575	0.00371881	0.00506126	0.0025354	0.00526072	0.00308103	0.00135724	0.00480482	0.0016059	0.00142428	0.00178751	0.00176145	0.00118533	0.00233757	0.0360512	0.0176941	0.101497	0.00800655	0.00949141	0.00528614	0.0087037	0.0101923	0.00130296	0.00275564	0.00306996	0.00585551	0.00394385	0.00382442	0.00318944	0.00499667	0.00176422	0.00300904	0.00209132	0.0035854	0.00251776	0.00349754	0.00088234	0.00156135	0.00301912	0.00100631	0.00113373
MAG_273	PHOS-HE28	0.00111098	0.0119245	0.00183423	0.0346178	0.0478034	0.0214322	0.0896834	0.0736588	0.0805119	0.0882843	0.0522702	0.124298	0.0388481	0.0559923	0.0217039	0.0587453	0.0860544	0.0314362	0.00873283	0.00801326	0.00531552	0.0263454	0.0168582	0.00956547	0.0265374	0.0141835	0.00218623	0.00382307	0.0159551	0.019965	0.0225953	0.0260988	0.0231065	0.006256	0.00868309	0.0087217	0.00749089	0.0186369	0.00865069	0.0221001	0.010287	0.00619876	0.0187174	0.008612	0.00355078
MAG_150	CAIQVS01	0.00155665	0.00690328	0.00293683	0.00987072	0.0167398	0.00300165	0.0380081	0.0788358	0.0405213	0.0685111	0.0479976	0.0890247	0.0301596	0.0572445	0.00307467	0.0230564	0.0401848	0.00592797	0.00910726	0.00601309	0.00741785	0.00449122	0.0266498	0.00367016	0.00816785	0.0117043	0.00106459	0.0168946	0.0485971	0.0468766	0.0211433	0.0537662	0.0823305	0.00676161	0.029308	0.00469461	0.00722852	0.0462232	0.0036928	0.0229636	0.016297	0.00199158	0.0229849	0.0337813	0.00128573
MAG_630	JAEUUZ01	0.00256759	0.0364372	0.00476727	0.263107	0.196969	0.329246	0.152466	0.168987	0.163552	0.14176	0.22285	0.0606705	0.248786	0.212494	0.285079	0.0726478	0.0506144	0.0946812	0.00760318	0.00689508	0.00714509	0.158755	0.0865313	0.434772	0.0712609	0.139791	0.331634	0.109835	0.182979	0.121917	0.187375	0.287242	0.117009	0.112848	0.253082	0.404174	0.154336	0.266533	0.35329	0.0590071	0.0476723	0.0518073	0.196268	0.131142	0.032358
MAG_393	GCA-2746605 sp016713565	0.00348377	0.00417632	0.0105931	0.0131852	0.00562459	0.0207458	0.00616865	0.00422624	0.00614428	0.00284163	0.0026598	0.00302346	0.0176797	0.00314635	0.0322131	0.0861452	0.0677544	0.104536	0.00744842	0.00464912	0.00755109	0.014674	0.0334503	0.0181991	0.0152147	0.00817614	0.00719444	0.00258394	0.00545644	0.00609433	0.00408968	0.00584571	0.00348995	0.00131324	0.00138178	0.0170578	0.00131118	0.00491518	0.0162659	0.00455986	0.0028383	0.0102626	0.00258383	0.00278331	0.00636324
MAG_19	Microbacterium	0.0841669	0.0421088	0.121688	0.0478835	0.0520696	0.0436974	0.100756	0.0503688	0.108002	0.08121	0.0473779	0.115042	0.0428191	0.0353387	0.0502995	0.0272096	0.022748	0.0316713	0.0165468	0.0132672	0.0214941	0.0111596	0.137424	0.0415194	0.223971	0.119784	0.00824035	0.00657458	0.0197994	0.0295597	0.0509596	0.0612934	0.0389571	0.143327	0.0495554	0.0438869	0.027874	0.0365793	0.0216969	0.067541	0.0091022	0.00642157	0.00957927	0.00466442	0.0031068
MAG_128	f__UBA1977	0.00156026	0.00436829	0.00330759	0.0443147	0.072077	0.0165525	0.0267653	0.0418076	0.0323103	0.0405976	0.0481012	0.033094	0.0513276	0.0894419	0.0132134	0.00927346	0.0103417	0.00820525	0.0100403	0.00798762	0.00478767	0.0739015	0.115918	0.0237748	0.0242483	0.0973537	0.0164285	0.0410974	0.0973731	0.0639877	0.0471186	0.119696	0.0758683	0.198567	0.279697	0.0425526	0.217502	0.337519	0.0440387	0.110825	0.046367	0.0170883	0.0592229	0.123675	0.00999193
MAG_680	UBA1444	0.13983	0.00897348	0.129186	0.00263079	0.00187111	0.00339047	0.0049205	0.00180698	0.0047343	0.0033916	0.00145489	0.0053283	0.00169785	0.00133194	0.00206377	0.00185223	0.00139402	0.00231044	0.0273165	0.0186727	0.0235473	0.00284002	0.00195507	0.0016701	0.00186262	0.00210888	0.000200804	0.00659249	0.00181408	0.00253221	0.00195674	0.0018436	0.00155037	0.000543643	0.00119632	0.00172691	0.000496033	0.00180312	0.00131367	0.00185551	0.000598273	0.0011508	0.000978814	0.000180142	0.000833545
MAG_386	JAGORN01	0.00232745	0.00161169	0.00580342	0.101058	0.001755	0.20036	0.00338262	0.0013206	0.00352635	0.00194365	0.00112276	0.00276454	0.10118	0.00103861	0.201322	0.05106	0.00179711	0.100323	0.0058895	0.00220199	0.00377066	0.0182605	0.0526239	0.0225452	0.0222108	0.00999752	0.00780831	0.000771515	0.00186003	0.0018116	0.00139669	0.00152959	0.00196169	0.000308993	0.000589553	0.0127741	0.000456896	0.00146896	0.0156832	0.00117279	0.000279477	0.00221471	0.000584509	0.00156023	0.000977944
MAG_335	Novosphingobium sp020853995	0.00346765	0.00945792	0.00479079	0.0205523	0.0245265	0.0165781	0.0606836	0.0173992	0.0665146	0.0450591	0.0241779	0.0659404	0.0156919	0.0121092	0.0192746	0.0101163	0.00793412	0.0122985	0.00654374	0.00412661	0.00629085	0.00277334	0.00772867	0.0037204	0.00663623	0.00381809	0.000789808	0.00150799	0.00487921	0.00783276	0.00793821	0.00979094	0.00651282	0.0100558	0.00591085	0.00572531	0.00254363	0.00586061	0.00447446	0.0179218	0.00369979	0.00732195	0.00312407	0.000529552	0.0027082
MAG_203	CAMDMI01	0.00233309	0.00166455	0.00413437	0.0532776	0.0228911	0.0836642	0.0203218	0.0206378	0.0205412	0.022228	0.029277	0.0151791	0.0571585	0.0278384	0.0864786	0.0165122	0.010349	0.0226753	0.012744	0.00379656	0.00521304	0.0102014	0.00426398	0.0123157	0.00415829	0.00274099	0.00554887	0.00367614	0.0183042	0.0132939	0.0260158	0.0240892	0.0149429	0.0161645	0.0239388	0.0175475	0.0151982	0.0218657	0.0166798	0.00768891	0.00843743	0.00453118	0.0124405	0.00567095	0.00209013
MAG_777	CAMASH01	0.0160039	0.00585672	0.0147707	0.00685123	0.00988535	0.00381711	0.0553822	0.0138915	0.0617218	0.0357266	0.0111004	0.0603528	0.00675332	0.0107587	0.00274797	0.00703888	0.00604299	0.00803477	0.00782216	0.00363952	0.00652801	0.000915035	0.00364783	0.00231427	0.00401846	0.00389189	0.000238294	0.00153279	0.00299114	0.00425555	0.00323617	0.00341106	0.00314723	0.00473766	0.0025558	0.00365629	0.00115254	0.00473055	0.00332262	0.00711702	0.00172979	0.00230562	0.000509706	0.000345077	0.00160477
MAG_390	JAIBCL01	0.0078034	0.00817634	0.00730579	0.0381734	0.0226875	0.0536593	0.0919832	0.0211495	0.0896331	0.0528703	0.0271961	0.0785444	0.0375335	0.0251028	0.0499641	0.0226891	0.00964054	0.0357377	0.00807878	0.00221515	0.00361151	0.00404644	0.00294001	0.0129236	0.00248193	0.0018296	0.00182085	0.00242494	0.00382455	0.00239359	0.00765453	0.00531279	0.00351627	0.00573079	0.00344505	0.00718911	0.00234597	0.00314667	0.00642328	0.00904266	0.00138756	0.00202683	0.00139224	0.00168745	0.00137172
MAG_587	f__JABCZZ01	0.00196301	0.00901327	0.00369379	0.00896316	0.0139948	0.0039315	0.0299852	0.0396975	0.0310252	0.0440216	0.0351805	0.0528626	0.0214502	0.0391935	0.00370699	0.00644804	0.00867381	0.00422228	0.00761754	0.00434474	0.00619368	0.0037429	0.00536907	0.00309669	0.00474851	0.00601531	0.000752895	0.0113599	0.0182675	0.0210897	0.028747	0.0334621	0.0142169	0.0074219	0.0157521	0.00330094	0.0122843	0.0260189	0.00270486	0.00854847	0.00148719	0.00150235	0.00850108	0.000341457	0.000822389
MAG_532	f__	0.000995778	0.00190372	0.00190398	0.0464649	0.0222586	0.0706712	0.00302254	0.0104507	0.00565368	0.0399532	0.0279395	0.051967	0.0396009	0.0252453	0.0539564	0.010352	0.00963893	0.0110651	0.0128373	0.003608	0.0060595	0.00472559	0.0119691	0.129725	0.0125291	0.00939811	0.0466014	0.059848	0.0905178	0.0429346	0.0742509	0.0585736	0.12143	0.0403794	0.0370883	0.106205	0.0312235	0.0639557	0.10086	0.0535528	0.0138641	0.0211641	0.0125585	0.00864237	0.0112416
MAG_391	CAJAXB01	0.0261497	0.0155839	0.0343491	0.0297857	0.0400384	0.019533	0.181736	0.0869258	0.163077	0.0646291	0.0481996	0.0810586	0.0284908	0.0358133	0.0211684	0.0120185	0.010931	0.0131061	0.00557968	0.00326716	0.00404382	0.0745218	0.0268938	0.00496255	0.0237271	0.0321454	0.00089828	0.00574309	0.0118562	0.0224587	0.0114278	0.0292327	0.0254145	0.00246314	0.00509426	0.00446039	0.00338404	0.0111566	0.00492601	0.00183723	0.000251831	0.00191644	0.00285738	0.00213787	0.00134468
MAG_404	Caproiciproducens	0.107	0.0326183	0.195193	0.00285048	0.00222752	0.00347344	0.00310539	0.00143955	0.0031522	0.00234639	0.000983295	0.00370949	0.00123628	0.000820266	0.00165229	0.00151715	0.0010362	0.0019981	0.0158943	0.0169395	0.0344945	0.00602456	0.00794392	0.00766514	0.00449634	0.00365301	0.00360381	0.00238181	0.00523684	0.0181499	0.00476794	0.00483585	0.00380754	0.00143286	0.00226254	0.00403652	0.00222853	0.00188743	0.00344638	0.00327401	0.000718404	0.00226104	0.00150447	0.00119815	0.00127957
MAG_355	UBA2658	0.119768	0.00380502	0.159477	0.00158469	0.00100017	0.00216921	0.00158053	0.000738816	0.00185636	0.00187078	0.0005395	0.00320205	0.000921308	0.000642414	0.0012002	0.00122621	0.00081002	0.0016424	0.0355677	0.0143296	0.0176798	0.00312613	0.00800796	0.00341757	0.00945856	0.00425773	0.00092446	0.00264705	0.00410501	0.00586524	0.00264218	0.00223782	0.00411592	0.000872285	0.000994816	0.00242871	0.000730816	0.0025414	0.00234124	0.00171289	0.000384575	0.00132945	0.000152543	0.000174764	0.000542453
MAG_32	UBA11034 sp003514205	0.00301315	0.00394563	0.0040045	0.0432353	0.0140123	0.0724582	0.0458985	0.0245405	0.0470153	0.072819	0.0268973	0.118741	0.0568482	0.0140217	0.0996748	0.029727	0.00578586	0.0536681	0.00862497	0.00268706	0.00421495	0.00745519	0.00947754	0.00600752	0.0152579	0.0100742	0.00106818	0.00653478	0.00514134	0.00757126	0.0133092	0.00940308	0.0104186	0.00327995	0.00299961	0.00475635	0.00236365	0.00346427	0.00427739	0.00577556	0.00144163	0.00144473	0.00176248	0.00265019	0.000864892
MAG_177	Brachymonas denitrificans	0.0136942	0.135484	0.0187215	0.0990123	0.139554	0.0584706	0.0367467	0.027701	0.0400653	0.04104	0.0199085	0.0621715	0.0229791	0.0177635	0.0281946	0.0141008	0.0123291	0.0158725	0.283976	0.360449	0.306375	0.0213202	0.404088	0.249577	0.189764	0.463715	0.1101	0.0871236	0.0710049	0.143887	0.112931	0.0998824	0.0863475	0.0354592	0.052368	0.0866331	0.0431603	0.0475105	0.0812805	0.0503071	0.0193636	0.0160128	0.0158449	0.00634596	0.00896823
MAG_115	f__Ruminococcaceae	0.201162	0.00642446	0.263251	0.00182279	0.00129856	0.00234702	0.00176822	0.000843696	0.00215199	0.00195663	0.000723085	0.00319018	0.000940184	0.000669915	0.00121045	0.00129391	0.000902876	0.00168494	0.0222431	0.00651449	0.0173214	0.0105925	0.00491037	0.00371742	0.00395262	0.00440976	0.000449298	0.001281	0.0021704	0.00342937	0.00230356	0.00212999	0.00191474	0.000586592	0.000818261	0.00417343	0.000598029	0.00172333	0.00452229	0.00194279	0.000370165	0.00150322	0.00118663	0.00138145	0.00096332
MAG_618	JADJXV01	0.000976924	0.00103454	0.00249817	0.0486284	0.0133115	0.0839453	0.0119749	0.0284689	0.0149367	0.0350774	0.0322166	0.0379383	0.06269	0.0314057	0.0939742	0.0203547	0.0160024	0.0247069	0.0198405	0.0086949	0.00397335	0.0257153	0.00455332	0.00952109	0.00295408	0.00260553	0.00865802	0.00531478	0.036497	0.0424975	0.0297495	0.0292542	0.0278288	0.0179788	0.0415356	0.0335344	0.0203462	0.0553009	0.0408272	0.0120865	0.0127397	0.00557452	0.0296415	0.00677884	0.00406493
MAG_290	RUG099 sp012510935	0.0939067	0.0217053	0.152046	0.0022346	0.00213059	0.00233861	0.0032669	0.00125935	0.0034413	0.00157713	0.000891454	0.00226281	0.00118878	0.000865028	0.00151253	0.00142504	0.000899987	0.0019501	0.0241775	0.0311532	0.0397712	0.00345049	0.00408568	0.00520026	0.00425041	0.00495614	0.000730309	0.00111999	0.00140306	0.00537565	0.00126383	0.00180184	0.000916402	0.000623373	0.000307354	0.00219386	0.000498787	0.00101938	0.00200275	0.00163061	0.000176292	0.000739481	0.00048538	0.00159247	0.000514625
MAG_131	Thiothrix unzii	0.0056469	0.0391896	0.00688241	0.0627788	0.119055	0.00650283	0.84701	0.248175	0.818387	0.198925	0.0974722	0.300377	0.053339	0.102461	0.00421701	0.0186659	0.0308819	0.00644987	0.0955023	0.0432749	0.0525509	0.101497	0.553263	0.0186921	0.450504	0.535171	0.00630218	0.414814	0.235199	0.198272	0.280797	0.352321	0.186481	0.229432	0.139069	0.0115041	0.123768	0.154928	0.00801218	0.11617	0.100732	0.00846526	0.0402636	0.0442049	0.00290585
MAG_742	Agitococcus	0.00234114	0.00244518	0.00443094	0.366875	0.176742	0.557008	0.10964	0.200222	0.1903	0.0816842	0.0912704	0.0720981	0.0613604	0.045643	0.0770778	0.0158961	0.00697101	0.0248213	0.00856501	0.00568332	0.00819295	0.0983977	0.0370186	0.644492	0.0140805	0.027881	0.971974	1.16351	0.769512	0.55647	0.313792	0.229025	0.308463	0.0891878	0.155186	0.136663	0.0431819	0.122291	0.151363	0.0455178	0.0118821	0.0311064	0.114394	0.0120028	0.0214646
MAG_317	MHLP01	0.00177728	0.00313869	0.00389349	0.00416531	0.00309575	0.00523488	0.00192397	0.00152723	0.0029928	0.00211486	0.00124181	0.00298791	0.0067619	0.00206795	0.0114558	0.157895	0.0487705	0.267019	0.00617675	0.00433367	0.00432133	0.00903711	0.00279215	0.00323811	0.00225304	0.00175398	0.000552917	0.00532735	0.00757389	0.00869326	0.00412288	0.0024216	0.0073599	0.000646624	0.000870898	0.00621548	0.000595315	0.00193556	0.00587109	0.00322863	0.00328675	0.01293	0.000592429	0.000698078	0.0109547
MAG_164	UBA2376	0.00176645	0.00643052	0.0024936	0.255074	0.102354	0.407795	0.00966473	0.046995	0.0175696	0.117355	0.109183	0.125527	0.225512	0.0850693	0.365954	0.0414939	0.0517641	0.0312238	0.0103536	0.00571167	0.00663789	0.0170744	0.0381366	0.139495	0.0628747	0.0529489	0.152851	0.103614	0.0651136	0.0844994	0.170957	0.175524	0.143809	0.093549	0.101096	0.118389	0.0690036	0.057439	0.132954	0.0628804	0.0389755	0.0171465	0.0262767	0.0288334	0.00868783
MAG_361	f__Desulfovibrionaceae	0.427642	0.00368211	0.420644	0.00183284	0.00140103	0.00226465	0.00171911	0.000989549	0.00209293	0.00214898	0.000809904	0.00348806	0.000956443	0.000809946	0.00110294	0.00140305	0.00102351	0.00178258	0.0143078	0.0156764	0.0194678	0.00342053	0.00293573	0.00156028	0.00241327	0.00484211	0.000352242	0.0024616	0.00287822	0.0028494	0.00146427	0.00157808	0.00165767	0.000852178	0.000918529	0.00174103	0.000464667	0.00139229	0.00197879	0.0023487	0.000611116	0.00129084	0.00060527	0.000862675	0.000784019
MAG_152	Sterolibacterium sp018062105	0.00279097	0.0133712	0.00446164	0.0391535	0.0524628	0.0258443	0.0820564	0.100054	0.0844686	0.0870717	0.0414422	0.132701	0.0229403	0.0311047	0.0147759	0.0247735	0.0250266	0.0245204	0.027072	0.0161512	0.0271268	0.0172192	0.0644303	0.0304371	0.0538486	0.0422979	0.0268201	0.081661	0.0626296	0.0872549	0.0410038	0.0354449	0.0620658	0.0278801	0.0246932	0.0220152	0.0150033	0.0288493	0.0150417	0.0309035	0.00958992	0.00873425	0.0127771	0.0271431	0.00435766
MAG_657	f__Saprospiraceae	0.00351023	0.00535498	0.00605457	0.0498517	0.062593	0.0371104	0.0276121	0.0227302	0.0253549	0.019078	0.0232194	0.0149365	0.0151435	0.0174987	0.0127884	0.00759767	0.00716807	0.00802726	0.00573833	0.00356197	0.00505433	0.0170193	0.208484	0.0366013	0.0471343	0.160024	0.0307331	0.00495024	0.036848	0.0447881	0.0479322	0.050159	0.0230369	0.0251202	0.0222735	0.0142873	0.0213895	0.0179197	0.01192	0.0128559	0.00437003	0.00424897	0.0126205	0.00928361	0.00239526
MAG_188	JADJSS01 sp017984135	0.00361736	0.0240608	0.00931972	0.0905311	0.057282	0.12378	0.0389849	0.0430432	0.0413768	0.0372963	0.062642	0.0119505	0.0844593	0.0632341	0.105684	0.0611898	0.0273404	0.0950393	0.00783905	0.00453718	0.00684383	0.0517952	0.00925817	0.0341226	0.00551717	0.00795786	0.0137257	0.0051955	0.0151471	0.0104362	0.0279128	0.0368522	0.0128001	0.00881354	0.0172767	0.0214405	0.00433405	0.020535	0.0210729	0.00586833	0.0083702	0.00729364	0.00945497	0.0044762	0.00458898
MAG_125	UBA2031 sp002333145	0.00214013	0.0158429	0.00334421	0.344524	0.0727958	0.616252	0.0111964	0.0298244	0.0204405	0.0659489	0.0611565	0.0707413	0.151689	0.0575927	0.245785	0.0427662	0.0212572	0.0642751	0.0164759	0.0149609	0.0358744	0.0385137	0.0491482	1.2061	0.0335781	0.0455275	0.786759	0.154187	0.130373	0.110222	0.16299	0.155403	0.113896	0.102295	0.284039	0.734853	0.0576311	0.175087	0.465149	0.0643032	0.0791949	0.14746	0.0612708	0.0696338	0.0540581
MAG_557	JAAFJT01	0.0026593	0.00621352	0.00610248	0.0240729	0.0395388	0.00860703	0.0578751	0.0514859	0.0592665	0.0216982	0.0260338	0.0173626	0.0197391	0.0317897	0.00768847	0.0080365	0.00787575	0.00819724	0.00631601	0.00299986	0.00445433	0.0136955	0.01516	0.00405758	0.0104612	0.0127739	0.00161683	0.0136984	0.0262114	0.0290115	0.0145451	0.0199773	0.0107442	0.0270222	0.0217704	0.00402023	0.0161906	0.0257615	0.00401039	0.0150785	0.00472619	0.00195828	0.0141612	0.0113171	0.00113493
MAG_172	f__SCOH01	0.00244188	0.0077701	0.00400777	0.0778358	0.0476334	0.108038	0.0142669	0.0285538	0.0314461	0.0330371	0.0239124	0.0421618	0.045258	0.0332944	0.0572216	0.0103432	0.00804699	0.0126394	0.0458475	0.0406836	0.059677	0.0156289	0.0161332	0.073719	0.0151921	0.0109689	0.0851467	0.975953	0.204112	0.120241	0.0387656	0.0345305	0.0330252	0.0256655	0.0383138	0.0942235	0.0224608	0.0616237	0.0755733	0.0252631	0.0126167	0.0147641	0.0127024	0.00895314	0.0050937
MAG_603	Azonexus	0.114733	0.0525338	0.165298	0.0400227	0.0505834	0.0294621	0.0282711	0.0447538	0.0319931	0.0648073	0.0583652	0.0712494	0.0416952	0.0550338	0.0283566	0.0270987	0.0322857	0.0219117	0.0986043	0.0765717	0.1023	0.0163517	0.0565826	0.0717235	0.0384293	0.0298779	0.0422331	0.236057	0.107597	0.126528	0.187778	0.114703	0.0854889	0.0666104	0.111967	0.0600715	0.0565751	0.0875035	0.0402258	0.0411922	0.0190917	0.00822308	0.0291287	0.0149197	0.00581862
MAG_695	Acidovorax defluvii	0.255896	0.746902	0.331882	0.216471	0.198617	0.234326	0.279759	0.201647	0.285659	0.136884	0.0704418	0.203327	0.100303	0.0661126	0.134494	0.0300931	0.0214652	0.0387211	0.348305	0.779711	1.64485	0.052121	0.160725	0.171776	0.149703	0.154992	0.143154	0.427163	0.173468	0.344962	0.0697184	0.047551	0.0832311	0.0689345	0.0425433	0.0730969	0.0300227	0.0413481	0.0530977	0.0313204	0.0151715	0.00779336	0.00836311	0.00730317	0.00283047
MAG_558	OLB14 sp016718275	0.00129059	0.00196786	0.00268591	0.0416903	0.0106618	0.0727189	0.0385411	0.0421503	0.0376031	0.0383991	0.0230304	0.0537678	0.0515824	0.0241372	0.0790275	0.0668659	0.0739863	0.0597456	0.00489139	0.00410544	0.00412872	0.00587384	0.00718149	0.0224456	0.00608092	0.00449965	0.00908209	0.0222621	0.0289539	0.0231721	0.0232842	0.0209585	0.0304875	0.0120488	0.0152041	0.0765565	0.00396508	0.00968837	0.0757069	0.0832273	0.0338385	0.0363715	0.0250645	0.0247617	0.0195152
MAG_666	JAGQSZ01	0.000911384	0.00181346	0.00163521	0.0403036	0.00246386	0.0781434	0.00479732	0.00408579	0.00505894	0.00657095	0.00265473	0.0104872	0.0383159	0.00181306	0.0748188	0.0158598	0.00288886	0.0288307	0.0102157	0.00239981	0.00501926	0.00272873	0.0041713	0.00641901	0.00415668	0.00219031	0.00280195	0.00094819	0.00252323	0.0040902	0.00369851	0.00358726	0.00353097	0.000986649	0.00104021	0.00717652	0.000680443	0.00197463	0.00736911	0.00293784	0.000983225	0.00224909	0.000875085	0.00064205	0.000992875
MAG_701	OLB14 sp016715195	0.0154893	0.0657323	0.0159772	0.507904	0.273076	0.742732	0.406886	0.679465	0.461777	0.503471	0.385413	0.621528	0.672675	0.548227	0.797124	0.592732	0.636822	0.548643	0.20896	0.127858	0.0886857	0.0586777	0.0478535	0.140115	0.0920258	0.047031	0.149585	0.432207	0.34827	0.196087	0.175698	0.0998821	0.22349	0.261903	0.205718	0.482995	0.0867807	0.203498	0.661947	0.504713	0.118131	0.142921	0.191122	0.221732	0.129655
MAG_293	PHOS-HE28 sp016718655	0.000845418	0.00458642	0.00174385	0.0907299	0.0105568	0.170903	0.0169189	0.0159386	0.0175583	0.0193702	0.0101033	0.0286371	0.0917222	0.0104616	0.172983	0.0374609	0.0166696	0.0582522	0.00896658	0.00666893	0.00799884	0.00587456	0.00475813	0.0929605	0.00702585	0.00288694	0.0225252	0.00400305	0.0123607	0.0141239	0.010927	0.0151914	0.0153009	0.00340361	0.00510175	0.0705806	0.00394891	0.0107632	0.0746155	0.0100471	0.00623433	0.0136981	0.00247141	0.003363	0.00556216
MAG_397	UBA2212	0.0860744	0.0486814	0.130227	0.0028448	0.00306921	0.00262039	0.00719684	0.00209844	0.00622276	0.00182742	0.00149906	0.00215579	0.00123347	0.00121502	0.00125192	0.00212734	0.00106814	0.00318655	0.0223369	0.0341007	0.0304018	0.00521315	0.00790946	0.0135405	0.0114718	0.00518053	0.00246073	0.00148173	0.00456797	0.00608413	0.00396252	0.00523237	0.00355803	0.00151018	0.00260942	0.00906744	0.00154319	0.00327915	0.00912677	0.00230538	0.000215852	0.00293086	0.00132485	0.00214703	0.00221345
MAG_135	UBA4417	0.00229355	0.0463815	0.00516857	0.0562793	0.0455906	0.0669681	0.177771	0.0771645	0.154699	0.026215	0.0341643	0.0182657	0.0545442	0.0299868	0.0791016	0.0691269	0.0268533	0.1114	0.0334025	0.110284	0.0392618	0.319563	0.117936	0.370132	0.336578	0.222845	0.414132	0.371954	0.2968	0.542126	0.289984	0.690171	0.3719	0.174941	0.178365	0.986226	0.23873	0.321869	0.897482	0.157396	0.354343	0.719112	0.436618	0.591384	0.548893
MAG_56	Ga0077546	0.0686385	0.0152587	0.0846824	0.108487	0.111149	0.105825	0.0140147	0.0965726	0.0370009	0.148245	0.173312	0.123178	0.135865	0.169942	0.101788	0.0594309	0.0804743	0.0383876	0.0102824	0.0045976	0.00583351	0.02236	0.0112	0.0103996	0.0119379	0.0076254	0.0051419	0.0325971	0.0210253	0.0307046	0.0520497	0.0377782	0.0615669	0.024054	0.0173774	0.0106076	0.00986608	0.0189785	0.0120139	0.020025	0.00569164	0.00464607	0.00664313	0.00097997	0.00289433
MAG_797	Propionivibrio (MAG_797)	0.0085533	0.12804	0.0101642	0.208802	0.238945	0.178659	0.115183	0.231052	0.12893	0.352259	0.285589	0.41893	0.257741	0.293382	0.222101	0.454194	0.503732	0.404655	0.033292	0.0336747	0.0345812	0.015597	0.0755474	0.061709	0.0964856	0.0766282	0.0561098	0.0646484	0.0760147	0.0663131	0.15429	0.159588	0.169559	0.0553484	0.0820602	0.0510638	0.0451829	0.0929114	0.0435913	0.0900862	0.0618339	0.0217119	0.0431659	0.0209238	0.0131104
MAG_63	Sphingorhabdus_B sp016721875	0.00257491	0.00330731	0.00370007	0.0558409	0.0142503	0.0974316	0.0345677	0.014543	0.0363858	0.0261014	0.0157618	0.036441	0.0569265	0.00824739	0.105606	0.0669099	0.0226053	0.111215	0.00971944	0.00677879	0.00874011	0.015053	0.0270297	0.223262	0.0291599	0.0149151	0.0236976	0.00679451	0.0237857	0.0381567	0.0253826	0.0427479	0.0434315	0.00719039	0.0129472	0.239054	0.0057993	0.0172277	0.245449	0.0191655	0.00943832	0.117592	0.00509155	0.00397167	0.101426
MAG_772	Aliarcobacter	0.124205	1.55395	0.208799	0.0550367	0.0895482	0.0205252	0.0354998	0.0816499	0.0383587	0.0197195	0.0288408	0.0105982	0.0133715	0.0211858	0.00555731	0.00838079	0.00617724	0.0105843	0.139452	0.607804	1.93944	0.249453	0.198266	0.250522	0.0860222	0.1718	0.186744	0.1162	0.207738	0.222643	0.101336	0.0804651	0.0723867	0.0196881	0.0180512	0.0597008	0.00765113	0.0331767	0.0387342	0.00712359	0.0030423	0.00705914	0.0127908	0.0345501	0.00620854
MAG_685	RUG12834	0.158678	0.0385937	0.239166	0.0193454	0.0302356	0.00845513	0.0175553	0.0132015	0.0169473	0.00700745	0.0095335	0.0044814	0.00697759	0.0101596	0.00379559	0.0079981	0.0062117	0.0097845	0.00848764	0.00548622	0.0080834	0.0800943	0.0207317	0.0161155	0.0105886	0.0213591	0.0150837	0.00715372	0.0224622	0.0203882	0.00478579	0.00527223	0.00497236	0.00974145	0.0033833	0.00924098	0.0044295	0.00872747	0.0120667	0.00472849	0.00212999	0.00503893	0.0147829	0.0130097	0.00417877
MAG_259	M3007	0.001247	0.00428684	0.00279594	0.0372334	0.0182266	0.0562402	0.037962	0.0344283	0.0368434	0.0302963	0.0253662	0.0352265	0.0515633	0.0284952	0.0746314	0.028362	0.0124408	0.0442832	0.0116359	0.00454097	0.0054365	0.0238177	0.00934993	0.0133956	0.00862024	0.00960502	0.00686947	0.00516145	0.0245356	0.0441427	0.0166493	0.0239068	0.0165733	0.0274418	0.0189108	0.0310302	0.0238116	0.0195167	0.0267216	0.0222581	0.00967727	0.00839053	0.0196322	0.00888085	0.00573829
MAG_454	JAABQG01	0.0109286	0.0465966	0.014113	0.308123	0.179756	0.43649	0.266316	0.17885	0.254576	0.297817	0.1658	0.429833	0.270161	0.162409	0.377912	0.122569	0.0650504	0.180087	0.0473864	0.0318702	0.0407368	0.0124673	0.152153	0.219104	0.29285	0.162894	0.209404	0.120505	0.103744	0.0905709	0.250762	0.22194	0.232535	0.118228	0.0942081	0.154377	0.0791284	0.128445	0.141313	0.106475	0.0314275	0.0246689	0.0317745	0.0236381	0.0139479
MAG_783	JADJSS01	0.00306659	0.0259535	0.00648966	0.109644	0.0954476	0.123841	0.0942475	0.0782421	0.0984271	0.0656072	0.0976167	0.0335977	0.105504	0.105549	0.105458	0.0758985	0.0570901	0.0947068	0.00368054	0.00358177	0.00519356	0.0226901	0.0051766	0.00679416	0.00539336	0.00594862	0.00340876	0.00215966	0.00949856	0.00632705	0.0165947	0.0266397	0.00744583	0.00556096	0.0117361	0.00551016	0.00304709	0.0153784	0.00537249	0.00460265	0.00551957	0.0036087	0.00706743	0.00307017	0.00169937
MAG_292	Fen-999 sp016704145	0.0034536	0.0146747	0.00493071	0.0460636	0.0234383	0.068689	0.0234555	0.0322923	0.0253333	0.0360509	0.027637	0.0444649	0.0573979	0.0288407	0.0859551	0.100228	0.0942424	0.106213	0.0290441	0.0173263	0.0280243	0.00845375	0.0339923	0.0379348	0.0184071	0.0146926	0.0191003	0.0239277	0.0212524	0.0253275	0.0188901	0.0167854	0.0242637	0.0204168	0.0248556	0.052498	0.012221	0.0199111	0.0338546	0.0299684	0.017797	0.0203954	0.0161424	0.00494307	0.00935142
MAG_756	JADJJE01 sp016706685	0.00139143	0.00633375	0.00177135	0.148493	0.151664	0.145321	0.0105714	0.0516551	0.0200575	0.179892	0.1538	0.205985	0.141601	0.143128	0.140074	0.026803	0.0309857	0.0226203	0.00453724	0.00223009	0.00398581	0.00893183	0.0247129	0.0453782	0.00837593	0.00639621	0.0793135	0.0527057	0.0368419	0.0394409	0.0712331	0.0832118	0.0772815	0.082753	0.099456	0.0454396	0.063716	0.0605139	0.0488489	0.0449612	0.0204867	0.0073793	0.0126141	0.00869316	0.00537745
MAG_653	Tabrizicola	0.0134308	0.0306465	0.0151319	0.0545307	0.0520355	0.0570259	0.177787	0.076457	0.203077	0.0776029	0.0528801	0.102326	0.0592396	0.0577036	0.0607756	0.0587524	0.042537	0.0749678	0.0122449	0.0151158	0.0229549	0.0025136	0.0319186	0.0379261	0.0528086	0.0234791	0.013839	0.00887189	0.0115501	0.0181127	0.0338662	0.029135	0.0282588	0.0746478	0.032091	0.0304983	0.031469	0.0249572	0.0183468	0.0745022	0.0153411	0.00977558	0.0111417	0.0111663	0.00497338
MAG_299	Rubrivivax	0.00375155	0.013846	0.00513337	0.11564	0.149109	0.0821719	0.0779163	0.127293	0.0791816	0.189299	0.179414	0.199184	0.133614	0.186345	0.0808827	0.0506182	0.0665505	0.034686	0.0211328	0.00958072	0.0157849	0.00428184	0.0204924	0.0369574	0.0162613	0.00696195	0.0163568	0.0369291	0.0497161	0.0369329	0.0464787	0.0278612	0.0509397	0.0368277	0.0624094	0.0267175	0.0322407	0.06748	0.0185945	0.0302667	0.0218773	0.00671918	0.0184208	0.00791416	0.00312399
MAG_552	Ideonella	0.0035188	0.00879305	0.0039673	0.119922	0.102397	0.137448	0.0137564	0.0439452	0.0245104	0.110218	0.0925545	0.127881	0.158813	0.159203	0.158423	0.0484752	0.0660063	0.0309441	0.0192445	0.00772425	0.0144304	0.0113607	0.0209023	0.0597771	0.00999131	0.00575446	0.0304806	0.0562561	0.0408134	0.0216998	0.0237394	0.0264686	0.0225793	0.0957457	0.167794	0.0880428	0.117382	0.134303	0.0498516	0.0747343	0.053588	0.0171748	0.0902692	0.0304046	0.00550884
MAG_213	Aquisediminimonas sp016714795	0.0031145	0.0155534	0.00406783	0.0919381	0.0705857	0.11329	0.0964331	0.125909	0.107723	0.156676	0.124105	0.189247	0.131415	0.1226	0.140231	0.0751001	0.0600132	0.090187	0.00950236	0.0048178	0.00599834	0.0161932	0.0308529	0.0159584	0.0337541	0.0134104	0.0048824	0.00415434	0.0367492	0.053512	0.0632472	0.0709706	0.0711515	0.0163855	0.0222823	0.0182899	0.0115818	0.0177398	0.0136243	0.0175236	0.0186823	0.0067554	0.00329262	0.00516873	0.00322212
MAG_367	Phycicoccus_A elongatus	0.00272253	0.0080899	0.0033414	0.0591429	0.0183804	0.0999054	0.0355311	0.0236046	0.0389123	0.0555502	0.0373799	0.0737206	0.062413	0.0146613	0.110165	0.0361314	0.0202441	0.0520187	0.00904765	0.00637314	0.00746115	0.00500157	0.018257	0.0135269	0.0254669	0.016818	0.00663256	0.00241708	0.00552319	0.00900145	0.0120524	0.00967208	0.00893631	0.0113462	0.00585451	0.0124168	0.00468217	0.00624799	0.0101223	0.0125292	0.00427208	0.00319276	0.00391833	0.00203667	0.00194749
MAG_159	JAAYAE01	0.153737	0.0951547	0.251314	0.00912232	0.00851709	0.00972754	0.0166925	0.00497401	0.0150071	0.00292246	0.00209647	0.00374845	0.0035519	0.00196935	0.00513445	0.00210642	0.00108128	0.00313156	0.042439	0.0806195	0.0543629	0.0317358	0.0223255	0.00763393	0.0144338	0.0207224	0.00347611	0.00171672	0.00626221	0.0142628	0.00387981	0.0039474	0.00316656	0.00136126	0.00134368	0.00267353	0.000879251	0.00202475	0.002272	0.00146306	0.000482296	0.00096341	0.000722207	0.000586243	0.000649555
MAG_759	OLB14	0.00306241	0.00814847	0.003047	0.293371	0.127925	0.458816	0.299948	0.513699	0.325584	0.35923	0.203391	0.515069	0.353333	0.277776	0.42889	0.238944	0.303699	0.174189	0.00449666	0.00381802	0.00509567	0.00936383	0.00950352	0.0401051	0.0198689	0.0096666	0.032202	0.133214	0.117807	0.0621817	0.0552774	0.0224863	0.0829605	0.0615791	0.0534952	0.161914	0.0182504	0.0428101	0.185004	0.138014	0.0307141	0.0413358	0.023313	0.0408579	0.0332585
MAG_430	Microsaccharimonas	0.00819024	0.00818975	0.0115267	0.0579399	0.0418069	0.0740728	0.0268934	0.0312929	0.0283291	0.0283512	0.0267659	0.0299366	0.0405393	0.0236877	0.0573908	0.00561652	0.00309057	0.00814248	0.00591534	0.00426946	0.0062047	1.07714	0.135533	0.0320813	0.116283	0.0834323	0.00920418	0.00347425	0.0153859	0.0141248	0.0299982	0.0185744	0.0105163	0.00695221	0.00804042	0.0266705	0.00947655	0.00951269	0.0247285	0.0225989	0.00339509	0.00500596	0.0202117	0.00657349	0.00377737
MAG_713	f__UBA660	0.220443	0.0833811	0.286967	0.020923	0.0348433	0.00700264	0.021079	0.0108723	0.0191736	0.00856087	0.0125285	0.00459328	0.00755097	0.0109362	0.00416575	0.00785312	0.00604703	0.00965921	0.00801732	0.0116205	0.0125778	0.160002	0.0746467	0.00888105	0.0749707	0.129138	0.0124147	0.00420471	0.00827872	0.00936564	0.00919459	0.00760079	0.00293368	0.0757232	0.0105822	0.00775035	0.0287973	0.0178384	0.00666305	0.0234267	0.00299514	0.00712351	0.0469353	0.00612971	0.00131065
MAG_336	JAHBZM01	0.0127154	0.0388515	0.0149782	0.217505	0.162388	0.272622	0.104295	0.0965782	0.103137	0.105415	0.0665478	0.144282	0.0359696	0.0295176	0.0424217	0.0164317	0.0128816	0.0199818	0.0296835	0.0185562	0.0382239	0.00540775	0.127839	0.177907	0.0320724	0.0702017	0.226505	0.0915901	0.0273955	0.0252815	0.0288762	0.0233379	0.0240199	0.0189913	0.0185754	0.0244132	0.00739741	0.014202	0.0157306	0.014103	0.0059283	0.00402682	0.00732337	0.00319857	0.00220526
MAG_227	CAIZPE01 sp016710525	0.00399613	0.0347741	0.00499271	0.117552	0.109307	0.125797	0.0851528	0.129026	0.0808017	0.185565	0.180211	0.190918	0.17301	0.185503	0.160517	0.0996334	0.139219	0.0600482	0.0116433	0.0113341	0.0113965	0.0305257	0.0453538	0.0667863	0.0364682	0.01744	0.0230155	0.0299965	0.0757555	0.0661299	0.141534	0.147299	0.136986	0.0557091	0.103914	0.0597889	0.0435887	0.160932	0.0564119	0.0733618	0.0693995	0.0192494	0.0429939	0.0229435	0.0125948
MAG_628	f__B-17BO	0.115414	0.0163212	0.136698	0.0407201	0.0448918	0.0365484	0.0568645	0.0479759	0.0553478	0.0276719	0.0435497	0.0117941	0.0315649	0.0377154	0.0254143	0.0204167	0.0166017	0.0242316	0.00855089	0.00582377	0.00897366	0.0199323	0.00540412	0.00668384	0.00432216	0.00583967	0.0026336	0.00127536	0.0123423	0.0128263	0.00801499	0.00956724	0.0052432	0.005046	0.00549617	0.00543183	0.00402908	0.0103006	0.00480042	0.00247713	0.0015196	0.0017392	0.00340587	0.00113402	0.000970822
MAG_501	ZC4RG30 sp016720075	0.0021063	0.0250685	0.00298013	0.0360051	0.0358928	0.0361174	0.0412566	0.0841275	0.0455441	0.0937814	0.0926399	0.0949229	0.0729487	0.0832382	0.0626592	0.0743312	0.113692	0.0349701	0.0101736	0.0087888	0.0215543	0.0121905	0.0183745	0.0590479	0.0272472	0.0065974	0.0107196	0.0117833	0.0360187	0.0401149	0.0720165	0.0593592	0.0606624	0.0316479	0.0388042	0.0827067	0.0262995	0.0616042	0.0435842	0.047593	0.0174513	0.0181998	0.0252823	0.00164978	0.00959019
MAG_54	AWTP1-18	0.00406888	0.0191547	0.00604172	0.0726157	0.0533631	0.0918682	0.0225546	0.0503736	0.0285625	0.0927299	0.072921	0.112539	0.10241	0.0893805	0.115439	0.0614162	0.0816609	0.0411715	0.0455659	0.033736	0.0449223	0.0144179	0.0396666	0.184476	0.0540825	0.0256558	0.0678554	0.0917569	0.10726	0.0718852	0.147938	0.12296	0.137309	0.11987	0.215845	0.272004	0.118271	0.223257	0.187361	0.18087	0.0842388	0.0738348	0.0816029	0.0625891	0.0398702
MAG_78	Aestuariivirga	0.00377193	0.00875439	0.0049694	0.0618655	0.0896875	0.0340436	0.150922	0.125139	0.13368	0.151784	0.134886	0.168682	0.0855896	0.135026	0.0361533	0.0466006	0.0621283	0.0310728	0.0304563	0.0144615	0.0288258	0.0102901	0.0132729	0.00907988	0.013566	0.00794715	0.00391563	0.00530213	0.014976	0.0118423	0.016647	0.0172086	0.0227578	0.0260813	0.0212713	0.00927808	0.0131655	0.0178042	0.00613686	0.0179894	0.00527814	0.0033651	0.0104993	0.00171102	0.0019735
MAG_400	UBA4923 sp012799695	0.0145415	0.049746	0.0216572	0.0132379	0.00896807	0.0175076	0.0429066	0.0149263	0.0434571	0.0248595	0.0074872	0.0422318	0.0107721	0.00678299	0.0147611	0.00840446	0.00442827	0.0123806	0.0136312	0.0103015	0.0107408	0.00664293	0.00949956	0.00365308	0.0203907	0.00678827	0.000557151	0.00112184	0.00317329	0.00476725	0.00270768	0.00256172	0.00454268	0.00142682	0.00125463	0.00312737	0.000665588	0.00408178	0.00274505	0.00369528	0.00078751	0.00116823	0.00180812	0.00112077	0.000665219
MAG_168	OLB9 sp016714785	0.00254792	0.0175321	0.00698362	0.0259252	0.0376012	0.0142493	0.268253	0.0687008	0.237544	0.0210718	0.0276553	0.0144883	0.023532	0.0297237	0.0173403	0.0160524	0.0101509	0.0219538	0.00677395	0.00532712	0.00420621	0.0248869	0.0145497	0.00374483	0.00824736	0.0116614	0.00103138	0.0029327	0.0102718	0.0197551	0.0065477	0.00909646	0.00596673	0.00531103	0.00328499	0.0042587	0.00347731	0.00609631	0.00440493	0.00533848	0.00283288	0.00176398	0.00296812	0.004597	0.00123979
MAG_760	Laribacter sp018055005	0.019589	0.191052	0.0281223	0.0176597	0.018505	0.0168144	0.00734806	0.00883749	0.00877045	0.0134715	0.00818735	0.0187557	0.00903158	0.00785613	0.010207	0.00867932	0.0093679	0.00799074	0.212881	0.647524	0.49557	0.0268867	0.146649	0.0567952	0.0711682	0.109797	0.0300939	0.0214282	0.0172272	0.0440751	0.0179313	0.0166337	0.0252666	0.0106243	0.0119901	0.0140018	0.00584141	0.0113953	0.00914207	0.0143192	0.00785554	0.00600399	0.00634131	0.00878798	0.00251252
MAG_718	UBA6176	0.00135846	0.00244349	0.00213441	0.058312	0.0320839	0.0845401	0.0187215	0.034545	0.0247379	0.0856515	0.062246	0.109057	0.0672041	0.0522773	0.0821309	0.0195423	0.0241071	0.0149775	0.0105566	0.00425025	0.00668413	0.00326778	0.017358	0.0678509	0.0141964	0.0066685	0.026421	0.0306005	0.07018	0.0443187	0.116637	0.0392242	0.117136	0.040743	0.0403097	0.0614592	0.0568598	0.0540377	0.0631981	0.0603693	0.0133594	0.0154857	0.0126213	0.00650957	0.0086654
MAG_301	SSF14	0.00316335	0.0366024	0.00424264	0.0753216	0.0438196	0.106824	0.0936788	0.0568895	0.10088	0.130069	0.0542524	0.205886	0.0865253	0.030919	0.142132	0.0477539	0.0253613	0.0701466	0.00882969	0.0029333	0.00505481	0.00331598	0.0112273	0.00624023	0.0118244	0.0125022	0.00143686	0.00177487	0.0059982	0.00920949	0.00915107	0.00755297	0.00782731	0.00558745	0.00406278	0.00562824	0.0031593	0.00496413	0.00416143	0.00782636	0.00205624	0.00228546	0.0031762	0.000444659	0.00110406
MAG_353	JAGQSI01	0.00159061	0.0244601	0.00246965	0.0595448	0.0353977	0.0836919	0.15246	0.115092	0.165757	0.115819	0.0515948	0.180043	0.0597964	0.0271573	0.0924356	0.0322325	0.0149491	0.0495158	0.0151151	0.00849116	0.00876666	0.0100378	0.046244	0.0378407	0.0708502	0.0505713	0.0144669	0.00734141	0.0550295	0.0669181	0.13133	0.0436961	0.0731678	0.0121563	0.0129199	0.0188729	0.00756715	0.0111606	0.0195156	0.0157822	0.00453806	0.00470485	0.00391036	0.00690227	0.0020674
MAG_691	PBB1 sp017986065	0.00265687	0.0178376	0.00327965	0.0608401	0.0420571	0.079623	0.0546554	0.0622842	0.0526205	0.0780864	0.0667729	0.0893999	0.0761671	0.0572222	0.0951121	0.0494988	0.0678351	0.0311626	0.0239695	0.021128	0.0295217	0.00335172	0.0341526	0.253514	0.0467834	0.0141586	0.0383973	0.0436955	0.111603	0.0847497	0.151309	0.11849	0.158766	0.0480456	0.0926104	0.214018	0.0764574	0.170331	0.193892	0.10513	0.0271053	0.0293973	0.0640446	0.0314882	0.017718
MAG_776	Aestuariimicrobium	0.00847977	0.018058	0.0105567	0.0318864	0.0219299	0.0418429	0.0503687	0.0259269	0.0556505	0.0515463	0.0348335	0.0682591	0.0312627	0.0212481	0.0412772	0.0680362	0.0238588	0.112214	0.0143851	0.0123322	0.0158616	0.0155894	0.0319219	0.0232214	0.0467377	0.0265785	0.0140027	0.00905736	0.0141483	0.0220631	0.0244794	0.0240385	0.0147794	0.0327818	0.0189472	0.0211784	0.0123312	0.0144894	0.011795	0.0305289	0.0152929	0.0106839	0.0135516	0.00642071	0.00403598
MAG_500	Phycicoccus_A	0.00143705	0.0062932	0.00222796	0.0621773	0.0233803	0.100974	0.042039	0.0367233	0.046711	0.0520769	0.0382016	0.0659521	0.0641784	0.0151347	0.113222	0.017955	0.00725425	0.0286557	0.00786045	0.00394295	0.00555111	0.0039584	0.0225152	0.023885	0.0557746	0.0230283	0.00927297	0.00275313	0.0129721	0.0309437	0.0439877	0.0373795	0.0239835	0.00815246	0.00570038	0.0239315	0.00704528	0.00904201	0.0264421	0.0103268	0.00466739	0.0044449	0.00443547	0.000429651	0.00237201
MAG_415	Rhodoferax sp903873485	0.0050105	0.0324781	0.00677738	0.137492	0.162543	0.112442	0.0566118	0.125036	0.0665977	0.209265	0.17987	0.238661	0.137421	0.183463	0.0913804	0.0521758	0.0558171	0.0485346	0.0270434	0.032711	0.032892	0.0185147	0.076226	0.11329	0.0392805	0.0234315	0.0528193	0.194996	0.138056	0.0527234	0.32916	0.230318	0.205183	0.14586	0.208366	0.0743503	0.11236	0.191337	0.0673905	0.155235	0.0787037	0.0226423	0.0532488	0.0229923	0.0100462
MAG_279	Ga0077523	0.00271706	0.00517415	0.00322101	0.0541887	0.0464225	0.0619548	0.0136002	0.0686143	0.0214969	0.128542	0.113854	0.14323	0.129554	0.156222	0.102886	0.0979239	0.152516	0.043332	0.0200461	0.0137135	0.0147434	0.0117509	0.0151545	0.0844272	0.0177467	0.00693315	0.0505822	0.0987339	0.11225	0.112806	0.173394	0.0906636	0.179375	0.144331	0.314446	0.176518	0.132186	0.22097	0.131927	0.137529	0.136815	0.044042	0.0979276	0.0617201	0.0213794
MAG_476	Prosthecobacter	0.00225481	0.00497814	0.00326574	0.0507788	0.0391528	0.0624047	0.0350579	0.0426738	0.0386159	0.0853057	0.0716463	0.098965	0.0725203	0.0709609	0.0740797	0.0242827	0.0213121	0.0272533	0.0111413	0.00496021	0.00617193	0.00499405	0.0261823	0.00379816	0.0112741	0.00745146	0.000745734	0.00241133	0.00794005	0.00690759	0.009489	0.00692993	0.00524816	0.00664773	0.00604358	0.0054134	0.00378552	0.00633112	0.00402724	0.00911751	0.00189395	0.00348319	0.00273761	0.00253444	0.00136632
MAG_264	JADJRH01	0.00104262	0.00162074	0.00167395	0.122161	0.0334868	0.210836	0.0119661	0.0699415	0.0177792	0.117774	0.0926406	0.142908	0.239345	0.0770778	0.401613	0.0149542	0.0176641	0.0122444	0.00767424	0.00349929	0.00508406	0.0056374	0.00380911	0.0659921	0.00549138	0.00278689	0.0601534	0.0493144	0.107118	0.090516	0.122182	0.0761279	0.159551	0.0716009	0.0886214	0.451466	0.0427597	0.0587843	0.38282	0.206816	0.022523	0.0228793	0.0245404	0.0120545	0.00564538
MAG_193	Cloacibacillus	0.367385	0.00397258	0.485376	0.00141135	0.00103584	0.00178687	0.00137547	0.000721866	0.00176406	0.00226312	0.000613997	0.00391225	0.000872577	0.000653366	0.00109179	0.00144093	0.00118988	0.00169197	0.0858165	0.0367346	0.0452673	0.00332482	0.00361548	0.00177989	0.00310295	0.00313964	0.000217044	0.00571621	0.00291346	0.00407335	0.00199888	0.00339349	0.00189084	0.000944758	0.000859162	0.0016499	0.000598311	0.00235628	0.00144879	0.00217564	0.000508085	0.00100663	0.000665578	0.000745463	0.000702944
MAG_761	f__	0.00380895	0.0140985	0.00624052	0.0492212	0.0476037	0.0508388	0.12531	0.0607798	0.108942	0.0346285	0.0481816	0.0210754	0.0485	0.0476077	0.0493923	0.0319172	0.0226028	0.0412315	0.0160542	0.023799	0.0149739	0.0757507	0.0476801	0.0611337	0.0522062	0.0774068	0.0812347	0.0567229	0.0706391	0.0873984	0.104286	0.148881	0.0607703	0.0879519	0.0769597	0.0688798	0.0699321	0.0919868	0.0593107	0.0334337	0.0267452	0.01669	0.072468	0.0472491	0.0113252
MAG_220	Azonexus sp017983615	0.0245895	0.126086	0.0370439	0.198247	0.181819	0.214676	0.0939084	0.218886	0.10817	0.343626	0.315922	0.371331	0.275075	0.304321	0.245829	0.130455	0.166324	0.0945868	0.130539	0.100088	0.14957	0.0196254	0.106545	0.208787	0.0545485	0.0425457	0.141535	0.433859	0.178822	0.255535	0.333844	0.226516	0.178745	0.176957	0.32262	0.221632	0.120907	0.206956	0.125284	0.0983354	0.0650318	0.0209161	0.0799609	0.0457673	0.0121782
MAG_126	JADJWH01 sp020845975	0.00213869	0.0100762	0.00323782	0.0319725	0.0188631	0.0450818	0.00898884	0.0194056	0.0143613	0.0605436	0.0406209	0.0804663	0.0685971	0.0497728	0.0874213	0.0426286	0.0473303	0.0379268	0.013321	0.0105965	0.0141075	0.00695821	0.0136922	0.0906935	0.0150671	0.0118676	0.0292065	0.029264	0.0311619	0.0236372	0.0863411	0.0999967	0.0595591	0.030619	0.0563048	0.142418	0.0370908	0.0516295	0.147688	0.1026	0.0276032	0.0578454	0.0302375	0.047494	0.0318879
MAG_455	Rhodoferax	0.00673781	0.0778572	0.00767573	0.30645	0.422535	0.190365	0.203936	0.464018	0.223939	0.603976	0.532969	0.674983	0.372583	0.541771	0.203396	0.167328	0.187951	0.146704	0.0200473	0.0870118	0.0444583	0.0749364	0.108061	0.239331	0.0570444	0.0273182	0.100779	0.507676	0.427157	0.163692	0.933471	0.764116	0.702601	0.400834	0.815303	0.188631	0.282379	0.851571	0.124592	0.36937	0.333424	0.0476382	0.234802	0.166197	0.0227742
MAG_217	JADJVJ01	0.00124608	0.00393564	0.00198124	0.0574744	0.0123661	0.102583	0.158828	0.0409364	0.153244	0.0778388	0.0226199	0.133058	0.0515892	0.0108525	0.0923258	0.0544975	0.00692877	0.102066	0.00743909	0.0046206	0.00546162	0.00370185	0.019622	0.0211022	0.0303111	0.0211545	0.00870058	0.00554496	0.0139815	0.021115	0.0303537	0.0291346	0.0224194	0.00852706	0.00484246	0.0111665	0.00415012	0.00735179	0.0125969	0.0102858	0.00593751	0.00370398	0.00334563	0.00191846	0.00203037
MAG_459	JAGOGN01 sp017996675	0.382622	0.121623	0.53009	0.00622725	0.00855166	0.00390285	0.0118688	0.00631038	0.0116649	0.00402088	0.00480465	0.0032371	0.00291134	0.00312164	0.00270104	0.00686647	0.00130429	0.0124286	0.0248123	0.0154745	0.0324066	0.0175848	0.016396	0.00612957	0.016884	0.0090714	0.000646184	0.00199033	0.00699402	0.0311236	0.00634821	0.00529747	0.0046093	0.00167716	0.00189788	0.00965676	0.00166157	0.00277508	0.00643306	0.00287318	0.000643908	0.00143453	0.00133011	0.000330117	0.000682235
MAG_750	Acetoanaerobium	0.0841949	0.0447517	0.126075	0.00256782	0.00268401	0.00245162	0.00374872	0.00165076	0.00387661	0.00160815	0.00123368	0.00198262	0.00101872	0.00098121	0.00105623	0.0017899	0.00117803	0.00240177	0.00602333	0.00632857	0.0122172	0.017149	0.00357314	0.00130403	0.00328299	0.00190535	0.000237681	0.000757575	0.00195615	0.00271459	0.000910904	0.000943546	0.000961589	0.000287504	0.000349106	0.000963099	0.000309833	0.00166312	0.00107226	0.000734619	0.000283249	0.000516247	0.000612325	0.000571676	0.000341076
MAG_429	Zoogloea sp016720685	0.00797373	0.149776	0.0139254	0.266229	0.215128	0.317329	0.0524477	0.165552	0.0843899	0.341612	0.23272	0.450504	0.284733	0.224589	0.344878	0.0849624	0.0976928	0.072232	1.35178	0.632856	0.481522	0.0478452	0.0848355	0.75213	0.0899941	0.03264	0.214321	0.575841	0.610252	0.3057	1.06619	0.685576	0.684292	1.01976	1.35663	1.37589	1.49801	1.47387	0.871064	0.595091	0.196892	0.174651	0.322252	0.190841	0.0555459
MAG_206	JADKCL01 sp016718825	0.00157336	0.00136435	0.00270432	0.0245719	0.030345	0.0187989	0.0736228	0.109845	0.0812748	0.0922419	0.0530649	0.131419	0.0360639	0.0534883	0.0186396	0.00572043	0.00779664	0.00364422	0.0120797	0.00677832	0.00603395	0.0107513	0.020508	0.0221824	0.0119122	0.0110107	0.013572	0.149421	0.510956	0.206483	0.114705	0.102009	0.315359	0.0539678	0.0755225	0.03219	0.0139982	0.0404082	0.0297276	0.0694284	0.0171473	0.00426062	0.0333537	0.0218427	0.00275877
MAG_769	f__B-17BO	0.00756739	0.0177664	0.0119751	0.0610478	0.0683596	0.053736	0.11613	0.0744367	0.105397	0.0428887	0.0677374	0.0180401	0.0538997	0.0628419	0.0449575	0.0283967	0.0214955	0.0352978	0.00771816	0.0096174	0.014651	0.0323511	0.0183076	0.026846	0.0196524	0.0300751	0.0243524	0.0176074	0.0321831	0.0416451	0.039205	0.0512419	0.0206647	0.0303765	0.0361883	0.0257581	0.0111438	0.0325233	0.0174584	0.00764419	0.00604177	0.00471462	0.0133257	0.0189586	0.00284766
MAG_662	f__2-12-FULL-41-12	0.00336601	0.00295557	0.00478591	0.00973792	0.00676917	0.0127067	0.0370588	0.0263795	0.0367665	0.0220115	0.00879947	0.0352236	0.0155262	0.0114983	0.019554	0.0395023	0.0197421	0.0592626	0.00425194	0.00155999	0.00252833	0.0104976	0.00210519	0.00441967	0.00170041	0.00105065	0.00056736	0.00185619	0.00475695	0.00518391	0.00159398	0.00200145	0.00491478	0.00106001	0.00263844	0.00396501	0.00132438	0.0038726	0.003837	0.0024212	0.00173628	0.00182503	0.00042056	0.0157303	0.001049
MAG_789	UBA7703	0.6281	0.046923	1.07889	0.00256396	0.00225995	0.00286797	0.00479155	0.00222175	0.00596183	0.00411529	0.00149625	0.00673434	0.00196117	0.00151354	0.00240879	0.0053319	0.00389684	0.00676695	0.556047	0.0657314	0.245352	0.00289814	0.00956751	0.00577125	0.0101377	0.00592125	0.00113755	0.0137127	0.00833816	0.00958373	0.00424611	0.00504987	0.00598487	0.00621127	0.00383203	0.00566344	0.0053634	0.00661175	0.00488292	0.00650258	0.00838209	0.00572366	0.00975687	0.000103599	0.00272558
MAG_812	f__Spirosomaceae	0.00314656	0.00887242	0.00554034	0.0264679	0.0249101	0.0280256	0.0814192	0.0285826	0.0734143	0.0207667	0.0192073	0.0223261	0.0214758	0.0186135	0.0243381	0.00553472	0.00402857	0.00704087	0.0303652	0.00891179	0.00752827	0.0522315	0.019135	0.00808283	0.0377633	0.0136815	0.00804267	0.0113759	0.020896	0.0220997	0.066184	0.0393903	0.039799	0.0352888	0.0261322	0.0218104	0.0468129	0.0295237	0.0505113	0.0149198	0.0022497	0.00256657	0.0096295	0.0114359	0.00235142
MAG_243	JADKFD01	0.00363002	0.060981	0.00374223	0.220742	0.29082	0.150663	0.0213725	0.0579567	0.0484421	0.130448	0.0905744	0.170322	0.245427	0.372875	0.11798	0.0620149	0.0801921	0.0438377	0.00967565	0.0111022	0.0102132	0.0485577	0.114877	0.0963218	0.136674	0.0529667	0.0407386	0.0847461	0.0407232	0.0235315	0.0240771	0.0260479	0.0366055	0.228116	0.145852	0.059698	0.151457	0.210222	0.0677185	0.124342	0.0531242	0.0122051	0.0467274	0.0398549	0.00668479
MAG_546	B1	0.00245876	0.00604036	0.00569968	0.0343669	0.0426089	0.0261248	0.0622719	0.0689445	0.0664706	0.0573179	0.0883822	0.0262536	0.0534194	0.0778549	0.0289839	0.0171454	0.0156872	0.0186037	0.0185631	0.00455602	0.00511349	0.0490107	0.00711004	0.0362875	0.00795043	0.0235347	0.0323523	0.106929	0.0612514	0.0562117	0.0871385	0.146927	0.0689628	0.057988	0.0861971	0.0255762	0.0441625	0.0986002	0.0181087	0.013435	0.0140587	0.00556787	0.0555915	0.0483677	0.00265294
MAG_118	Thauera	0.00693726	0.070813	0.00930005	0.0566803	0.0721965	0.0411642	0.0325636	0.0777024	0.0369473	0.0962339	0.0839473	0.10852	0.0666781	0.0978037	0.0355525	0.0527178	0.0738849	0.0315507	0.162558	0.111124	0.158267	0.012326	0.0780597	0.0613021	0.108699	0.0459891	0.0603207	0.0490228	0.0631889	0.0774372	0.162648	0.100986	0.117026	0.10881	0.114145	0.0389175	0.0662722	0.0982208	0.0253244	0.105131	0.0425735	0.00995073	0.0562928	0.0171383	0.00547881
MAG_528	OLB9	0.00246778	0.0110443	0.00675296	0.0312383	0.0407788	0.0216977	0.190786	0.0655214	0.166069	0.0159021	0.0205981	0.0112061	0.0224683	0.0188931	0.0260435	0.00758351	0.00434877	0.0108183	0.0101586	0.00535465	0.0059945	0.026682	0.00805496	0.00406367	0.00444279	0.00471995	0.000859229	0.00222365	0.0139373	0.0226216	0.00348652	0.00512152	0.00480156	0.00379389	0.00162526	0.0034426	0.00167695	0.00391716	0.00359123	0.0018455	0.000649111	0.00139357	0.00132002	0.00107762	0.000985632
MAG_698	Sulfurospirillum	0.0618877	0.461149	0.0961162	0.00623218	0.00830318	0.00416117	0.0073913	0.0051619	0.00743716	0.00287939	0.00260818	0.0031506	0.00266947	0.00322056	0.00211838	0.0021087	0.00127695	0.00294044	0.0332172	0.0769927	0.115365	0.00872341	0.00819552	0.0117627	0.00487882	0.0115239	0.00325991	0.00485987	0.00440611	0.0088107	0.00276473	0.00470104	0.00334416	0.00060649	0.00158272	0.00375995	0.000882448	0.00205818	0.00277141	0.00163977	9.85e-05	0.00130382	0.000387777	0.000203099	0.000543809
MAG_627	ELB16-189	0.00272201	0.0109724	0.00533257	0.0732781	0.0440858	0.10247	0.0351881	0.0520386	0.0394731	0.0381733	0.0562306	0.0201159	0.089804	0.0582508	0.121357	0.0984523	0.107082	0.0898232	0.00494587	0.00379946	0.00346537	0.0175563	0.00410793	0.0106945	0.00370426	0.00265681	0.00438481	0.00311736	0.00682159	0.00806031	0.0102319	0.01125	0.00796712	0.00859108	0.00858406	0.0247305	0.00852382	0.0157603	0.0217912	0.00818643	0.00448894	0.00705567	0.0170941	0.00729516	0.00464942
MAG_599	Caedimonas varicaedens	0.00243836	0.00493366	0.00532017	0.136691	0.171766	0.101615	0.0381174	0.0599833	0.0457495	0.0185226	0.0223944	0.0146508	0.0147661	0.0124597	0.0170725	0.00495542	0.00313038	0.00678045	0.00628545	0.00348326	0.00461763	0.0191007	0.073018	0.0542789	0.0235314	0.148707	0.0377133	0.0281108	0.121052	0.122716	0.0203439	0.0350848	0.0270385	0.00128197	0.00760958	0.012892	0.00197219	0.0115025	0.00789484	0.0030435	0.000277945	0.00121501	0.000747835	0.000282123	0.000757506
MAG_132	UBA7236 sp016718035	0.00970137	0.253728	0.00833523	1.39656	0.955515	1.83761	1.08863	1.27709	1.10736	1.12984	1.87213	0.387546	1.95731	1.94301	1.97161	2.45559	1.49684	3.41434	0.0143282	0.0245978	0.0114128	0.34632	0.171928	0.311683	0.219291	0.121552	0.10961	0.0871729	0.343939	0.556184	0.485525	0.620955	0.365528	0.508988	0.377356	0.381614	0.374557	0.600191	0.387179	0.25932	0.242844	0.330582	0.593717	0.203027	0.229166
MAG_123	Rhizomicrobium	0.0036723	0.0309672	0.00478355	0.0426059	0.0335022	0.0517097	0.0700417	0.0959875	0.0679394	0.107384	0.0847813	0.129986	0.0877454	0.0817927	0.093698	0.0333381	0.0348926	0.0317836	0.0107891	0.00742861	0.00875125	0.0185707	0.0252988	0.0307495	0.0419077	0.0163517	0.0114295	0.0113506	0.032197	0.0357284	0.0571256	0.0559128	0.0414604	0.0218789	0.0259842	0.0809274	0.0214542	0.0390647	0.048548	0.0269844	0.00881498	0.00876264	0.0104164	0.00629637	0.00467396
MAG_779	Phosphoribacter (MAG_779)	0.00905327	0.0345134	0.010808	0.289293	0.151978	0.426608	0.35836	0.221999	0.405446	0.555895	0.47758	0.63421	0.393541	0.194319	0.592763	0.450874	0.148301	0.753448	0.00719362	0.00654069	0.00874735	0.00983356	0.0841227	0.046805	0.112969	0.0959161	0.0273588	0.0047441	0.0191073	0.0425981	0.0544451	0.0450603	0.0355049	0.0671189	0.0283285	0.0312397	0.0283714	0.023956	0.0271718	0.0574366	0.0150594	0.0138232	0.0129321	0.00448498	0.00696052
MAG_634	Cypionkella	0.0124405	0.0342896	0.0146113	0.0376423	0.0442329	0.0310517	0.087806	0.0353323	0.103142	0.0423892	0.0318193	0.0529592	0.0295225	0.0295377	0.0295074	0.0159388	0.0136004	0.0182772	0.0393015	0.0164228	0.0209372	0.00737785	0.0533998	0.0171603	0.0948023	0.0354926	0.00648263	0.00806064	0.013506	0.0179747	0.0272892	0.0225676	0.0165544	0.0392339	0.0277025	0.014743	0.0204636	0.0175877	0.00946409	0.0337672	0.0102693	0.00288857	0.00448511	0.000843903	0.00162007
MAG_296	Acidovorax	0.0640436	0.183923	0.0800643	0.0924831	0.0978087	0.0871576	0.105941	0.0911194	0.102876	0.116689	0.0732773	0.160101	0.0711178	0.0792337	0.063002	0.0231789	0.0245044	0.0218534	0.188108	0.6896	0.614254	0.0372377	0.242883	0.23616	0.413464	0.169836	0.129327	0.15623	0.112365	0.122355	0.345972	0.193762	0.211277	0.174509	0.183023	0.0852032	0.27446	0.134356	0.0777549	0.149777	0.0380169	0.0139208	0.0312849	0.0436359	0.0069713
MAG_806	CAG-273	0.214216	0.020887	0.30394	0.00518632	0.00629925	0.00407339	0.00717384	0.00361901	0.00680616	0.00289404	0.00289667	0.0028914	0.00250743	0.00310055	0.0019143	0.00332112	0.00211741	0.00452484	0.00830817	0.00519912	0.0109296	0.0421107	0.0233965	0.00379109	0.0108302	0.00844767	0.000773156	0.00356791	0.00429862	0.00399342	0.00266459	0.00298078	0.00226922	0.00139561	0.00098341	0.00167399	0.000824449	0.0022633	0.00162203	0.00145091	0.000546796	0.00121327	0.00169737	0.00110943	0.000809005
MAG_773	f__Sandaracinaceae	0.000853468	0.00140812	0.00152367	0.0192383	0.0131615	0.0253151	0.00341337	0.00996308	0.00561916	0.0335564	0.0238641	0.0432487	0.0338047	0.0204375	0.0471719	0.0469296	0.0643841	0.0294751	0.00720963	0.00510298	0.0133514	0.00245069	0.0037076	0.0156	0.00298261	0.00226747	0.00286184	0.0023628	0.00740947	0.00627689	0.0116782	0.00973875	0.0106174	0.00986606	0.00972403	0.0142104	0.00676293	0.0118792	0.0136632	0.0180694	0.00562915	0.00636685	0.00549642	0.0053528	0.00369538
MAG_108	JADJBS01 sp016703665	0.00297876	0.00929009	0.00440186	0.214826	0.116014	0.313638	0.0963507	0.0959227	0.0901173	0.108005	0.0676894	0.14832	0.0512697	0.050056	0.0524834	0.0181566	0.0198867	0.0164265	0.0192267	0.0159178	0.0231479	0.0267726	0.290815	0.252189	0.083062	0.0839732	0.178814	0.077117	0.0522173	0.0420039	0.0847612	0.0510422	0.0585149	0.0449368	0.0578586	0.0402714	0.0122814	0.0342553	0.0233536	0.0474112	0.0310948	0.00662729	0.0122533	0.0114253	0.0033998
MAG_736	f__Ruminococcaceae	0.120271	0.00960672	0.130684	0.00221789	0.0023406	0.00209517	0.00223031	0.00100392	0.00269911	0.00150765	0.000587638	0.00242767	0.000974589	0.000845288	0.00110389	0.00150279	0.000864391	0.0021412	0.0335206	0.0196636	0.139272	0.0501741	0.0533132	0.0178329	0.0366754	0.0300602	0.0232231	0.00316537	0.012091	0.0233738	0.0231495	0.0245757	0.0217906	0.0423591	0.0144529	0.030904	0.0206097	0.0163501	0.038718	0.0131415	0.000139605	0.00420738	0.00655338	0.0323031	0.00326478
MAG_205	Rhodoferax sp018061265	0.0151757	0.0366422	0.019301	0.416881	0.35057	0.483193	0.226362	0.163278	0.229448	0.20448	0.138979	0.26998	0.123812	0.123868	0.123756	0.0481474	0.0368816	0.0594132	0.0156357	0.0212329	0.0284233	0.0821441	0.70001	0.382666	0.184905	0.238516	0.297726	0.111083	0.0661292	0.0515159	0.111315	0.095513	0.0968282	0.0733763	0.113438	0.0587809	0.0546106	0.0957571	0.0391149	0.0544674	0.0369028	0.0131075	0.0385745	0.0185414	0.00560941
MAG_140	f__SG8-38	0.00101362	0.0024284	0.00161787	0.117875	0.0814504	0.1543	0.00445504	0.0181459	0.00885478	0.0682892	0.0628547	0.0737237	0.0952099	0.048913	0.141507	0.0196841	0.0162199	0.0231484	0.0126588	0.00371377	0.00545113	0.0068838	0.00959381	0.100943	0.00757562	0.00483043	0.0285812	0.0104962	0.0513495	0.0271632	0.0345512	0.0357774	0.0636778	0.0306675	0.0270547	0.0702558	0.0222846	0.0887234	0.056454	0.0200025	0.0049475	0.0105564	0.00747986	0.00498197	0.00476596
MAG_4	Draconibacterium	0.00292305	0.0123091	0.00699747	0.0739974	0.0328685	0.115126	0.0775765	0.0606716	0.0744953	0.0293475	0.0383978	0.0202973	0.087576	0.0429464	0.132206	0.056196	0.0320669	0.0803251	0.0232182	0.0194944	0.0214522	0.10183	0.029766	0.159174	0.0368768	0.0242596	0.0838856	0.0392268	0.0959031	0.0803582	0.0704569	0.0659266	0.062806	0.0380181	0.0617191	0.185467	0.0573888	0.0796937	0.179843	0.044565	0.0463111	0.0669129	0.0718624	0.104612	0.0518174
MAG_811	f__SZUA-47	0.00729659	0.00809214	0.0098275	0.0154299	0.0185514	0.0123083	0.098114	0.0461114	0.0869129	0.0389544	0.0398439	0.038065	0.0266981	0.0368798	0.0165163	0.0216273	0.0158679	0.0273866	0.0033237	0.00408107	0.00239848	0.00859439	0.0109314	0.00771169	0.0262511	0.0136983	0.00122669	0.00126751	0.0106754	0.0165636	0.0161529	0.022904	0.0160203	0.00212854	0.0047076	0.00615364	0.00618048	0.010522	0.00746185	0.00517145	0.000451219	0.00387322	0.00517919	0.000320605	0.00202481
MAG_796	OLB14	0.00137704	0.00212239	0.00311349	0.0979632	0.0137706	0.182156	0.0437381	0.0763727	0.0489031	0.0593183	0.0305763	0.0880603	0.110326	0.0304398	0.190211	0.0533397	0.0534264	0.0532531	0.00885143	0.00722804	0.00718155	0.00542753	0.0145469	0.0878008	0.0308796	0.0136988	0.0368951	0.106714	0.188139	0.0738217	0.0905502	0.0371947	0.133803	0.0194455	0.0319718	0.171998	0.00869151	0.0490331	0.211618	0.160139	0.0383351	0.0747922	0.0333612	0.0276972	0.0540313
MAG_346	Aquabacterium_A	0.00384797	0.0109826	0.00526707	0.153001	0.116507	0.189496	0.0210034	0.0711742	0.0308024	0.146058	0.113998	0.178117	0.145237	0.122195	0.168279	0.0405758	0.0497105	0.0314412	0.0247964	0.0147647	0.0201631	0.00522765	0.04073	0.089433	0.028983	0.0136695	0.0387829	0.0668906	0.0649375	0.0466255	0.0424276	0.0317191	0.0482637	0.0569611	0.069753	0.121536	0.0429016	0.0611869	0.0885024	0.0415691	0.0262239	0.0198911	0.0177785	0.00959883	0.00879813
MAG_690	Polyangium	0.000788467	0.00150991	0.00170517	0.0902388	0.103936	0.076542	0.00583878	0.0268782	0.00914439	0.044507	0.02794	0.061074	0.0214253	0.0186242	0.0242263	0.00221023	0.00196833	0.00245212	0.00847015	0.00272841	0.00374874	0.0208296	0.00709171	0.0552061	0.00822149	0.00521675	0.0200361	0.02376	0.0815092	0.0444049	0.0499629	0.0305524	0.0578932	0.0185881	0.0365443	0.0311927	0.0110658	0.0501944	0.0312705	0.017362	0.00679711	0.00402147	0.00493619	0.00237226	0.0018952
MAG_432	CAIMNF01	0.00193279	0.00425932	0.00484134	0.0113094	0.0197904	0.0028285	0.0564926	0.0425329	0.0540771	0.0218969	0.02812	0.0156738	0.0137501	0.0253443	0.00215591	0.0040175	0.00529358	0.00274142	0.0097384	0.00485635	0.00662446	0.0111432	0.00957577	0.00249024	0.0142248	0.00820373	0.000536941	0.0102263	0.0164555	0.015776	0.0154477	0.0163901	0.0151129	0.00894832	0.00763764	0.00246739	0.00834426	0.0144916	0.00243946	0.00514581	0.00162978	0.00109762	0.00225412	0.00688057	0.000664753
MAG_240	Dongia	0.0115091	0.0443648	0.013295	0.0584807	0.073403	0.0435584	0.0797645	0.114006	0.0803575	0.12719	0.107986	0.146395	0.0811109	0.105616	0.0566061	0.0962183	0.140705	0.0517311	0.0219905	0.027657	0.0193137	0.029277	0.0380761	0.0688995	0.0671093	0.0257817	0.0390753	0.082135	0.0987893	0.14386	0.14106	0.144592	0.15687	0.0668977	0.113332	0.110718	0.0846559	0.111463	0.0743043	0.0748384	0.0468944	0.0359661	0.0407935	0.0465464	0.0217266
MAG_682	Tabrizicola	0.0122963	0.0273654	0.0136955	0.0691426	0.0665709	0.0717144	0.268555	0.0903045	0.293645	0.108745	0.0711823	0.146308	0.0677051	0.0654067	0.0700035	0.0493032	0.0293622	0.0692441	0.00971439	0.00981826	0.0156696	0.0145132	0.049796	0.029807	0.0693969	0.0281206	0.0100934	0.0126777	0.0141495	0.0220159	0.037327	0.0430183	0.0296596	0.0618211	0.0360093	0.02241	0.0283855	0.0215225	0.0159969	0.0520605	0.00942076	0.0043498	0.0169283	0.0040331	0.00208213
MAG_411	UBA7672	0.00231032	0.0173015	0.00337156	0.0275266	0.035629	0.0194242	0.0566252	0.0718436	0.0537358	0.0699387	0.0584962	0.0813812	0.0404272	0.0560647	0.0247896	0.0292187	0.0468075	0.0116298	0.0083017	0.00673236	0.00804504	0.00178223	0.00723339	0.00651298	0.00913439	0.00381096	0.00178886	0.00449078	0.00733106	0.00973102	0.0151003	0.0163176	0.0112422	0.00806649	0.009018	0.00700706	0.0059765	0.0112422	0.00581332	0.0106791	0.0048398	0.00412456	0.00563644	0.00635526	0.00268775
MAG_7	f__Spirosomaceae	0.00281842	0.00535705	0.00817309	0.0363571	0.0188746	0.0538396	0.142366	0.033237	0.123656	0.00891435	0.00774459	0.0100841	0.0241059	0.00764189	0.0405698	0.00694665	0.00259497	0.0112983	0.00880712	0.0112299	0.00581402	0.0341644	0.00703431	0.0081851	0.0144445	0.010384	0.00215799	0.00367941	0.00956686	0.0101508	0.00700114	0.00584244	0.00429461	0.00553862	0.00329191	0.00591187	0.00353116	0.00809301	0.00546457	0.00229913	0.000661672	0.00211646	0.00152663	0.00193351	0.00171662
MAG_705	Tabrizicola_A	0.0156953	0.0203196	0.0184622	0.022102	0.0257156	0.0184883	0.126418	0.0204101	0.142175	0.0320518	0.0154337	0.0486699	0.0158381	0.0153475	0.0163288	0.0153924	0.0116219	0.0191628	0.0221872	0.0402779	0.0612695	0.0227218	0.102723	0.0353034	0.201782	0.169705	0.00725649	0.0157799	0.0417351	0.0620437	0.137777	0.154702	0.085728	0.0541634	0.0325281	0.0228417	0.0272105	0.0593449	0.0195844	0.0736536	0.0133955	0.0086357	0.0238587	0.043927	0.00543617
MAG_448	Sediminibacterium sp017996795	0.00373814	0.00906244	0.00767457	0.0722623	0.0328328	0.111692	0.0903299	0.0408956	0.0755902	0.0207591	0.0306283	0.0108899	0.0396458	0.0214653	0.0578264	0.0146732	0.00488561	0.0244607	0.00466698	0.00462542	0.00478047	0.0316493	0.0211095	0.0550631	0.0178427	0.0283107	0.0435498	0.0107792	0.0170453	0.0199954	0.0208175	0.0293152	0.0135462	0.00498448	0.00479222	0.0163007	0.00262169	0.0077334	0.0166172	0.00297678	0.00110022	0.0028	0.000559179	0.00103905	0.00234213
MAG_771	CAISYT01	0.00702394	0.0113311	0.00818298	0.0224996	0.024582	0.0204172	0.0332886	0.0390368	0.0360445	0.0592404	0.0642422	0.0542387	0.0362487	0.0453047	0.0271927	0.0383053	0.0537835	0.0228271	0.0109468	0.00634769	0.00995296	0.0121984	0.0161153	0.0102615	0.0150728	0.00773894	0.00429188	0.00630565	0.0123992	0.0184311	0.0256087	0.0189138	0.018403	0.0149394	0.01856	0.0107792	0.00899215	0.0109211	0.00642826	0.0206107	0.00854878	0.00541382	0.00770227	0.000732499	0.00224968
MAG_752	f__Xanthobacteraceae	0.0166182	0.0213005	0.019142	0.020267	0.0183325	0.0222016	0.0639646	0.0300258	0.0667342	0.0573369	0.032849	0.0818248	0.0227857	0.024703	0.0208684	0.0263773	0.0269894	0.0257651	0.011552	0.0220901	0.0233447	0.0323835	0.022779	0.0169342	0.017594	0.0144829	0.00369227	0.00746489	0.00946285	0.0118265	0.0144662	0.015452	0.0107638	0.037466	0.0152952	0.0126962	0.0108395	0.0134544	0.00742728	0.0332544	0.00894241	0.00461688	0.00681045	0.0041295	0.00235575
MAG_149	UBA7672	0.0023062	0.0263412	0.00334862	0.0355774	0.0480156	0.0231391	0.0627102	0.0842673	0.0582036	0.0907023	0.0834182	0.0979864	0.0571243	0.083885	0.0303637	0.0849558	0.155542	0.0143698	0.0079271	0.00498746	0.00644414	0.00689376	0.00904036	0.00688282	0.0145305	0.00462424	0.00265104	0.00636715	0.0147057	0.0158362	0.0275569	0.0237362	0.0154783	0.0149963	0.0170352	0.0075728	0.00896719	0.0180881	0.00522838	0.0123148	0.00517431	0.00193022	0.00761825	0.00154039	0.00139915
MAG_18	Sphingobium sp017984895	0.00584653	0.0342063	0.00662616	0.0968551	0.100008	0.093702	0.175324	0.198743	0.190801	0.214523	0.210719	0.218327	0.147386	0.165027	0.129745	0.098462	0.131383	0.0655413	0.0121952	0.00849475	0.00859415	0.0168801	0.0161247	0.0212463	0.0209163	0.0111732	0.00740674	0.0134075	0.0372829	0.0430941	0.0401124	0.0571118	0.030448	0.0227053	0.031752	0.021512	0.0144977	0.0191508	0.0172116	0.0351014	0.0211048	0.00549352	0.0201972	0.025624	0.00376884
MAG_810	Azonexus	0.00604823	0.0400955	0.0101295	0.0375267	0.0464425	0.0286109	0.099118	0.0669368	0.109119	0.0570157	0.0538894	0.0601419	0.0352139	0.0455973	0.0248305	0.0215733	0.0259245	0.0172222	0.0282076	0.0185828	0.0252466	0.0121914	0.0297983	0.0448844	0.0175325	0.0132777	0.016197	0.33797	0.0597078	0.0614973	0.0944197	0.0624587	0.0450747	0.0212607	0.0525798	0.0294949	0.0229186	0.0452611	0.0256392	0.0169559	0.0134638	0.00262469	0.0191722	0.00741128	0.00197559
MAG_577	Minicystis	0.00149228	0.00418989	0.00211795	0.0307174	0.016855	0.0445799	0.0251774	0.0502579	0.0248189	0.0680904	0.0567092	0.0794716	0.0616192	0.0525836	0.0706548	0.0449449	0.0705371	0.0193527	0.0110605	0.00441915	0.00771463	0.00600442	0.00418288	0.0133552	0.00457733	0.00193065	0.00564373	0.0282631	0.0476745	0.0760479	0.104788	0.0512028	0.106976	0.0198268	0.0180055	0.0247686	0.0080864	0.0108167	0.0274628	0.0681579	0.0341012	0.00970546	0.0135013	0.00217981	0.00376489
MAG_384	Rhodoferax_C	0.00511987	0.0250935	0.00691029	0.248387	0.163022	0.333751	0.0712935	0.142201	0.0793377	0.201138	0.139959	0.262317	0.179144	0.131227	0.227061	0.0550603	0.0446176	0.065503	0.0210852	0.0156761	0.0262663	0.0103872	0.117978	0.163894	0.0292588	0.0242198	0.103601	0.110783	0.100023	0.0593233	0.0796605	0.0633361	0.0691956	0.0677139	0.132935	0.135571	0.036617	0.0803841	0.0840232	0.058485	0.0454174	0.0334107	0.0203676	0.0316106	0.0116232
MAG_541	CAG-302 sp934162325	0.367021	0.0346469	0.483423	0.00667487	0.00918708	0.00416266	0.0096773	0.00568198	0.00902097	0.00406367	0.00491738	0.00320996	0.0034126	0.00458069	0.0022445	0.00404923	0.00251187	0.00558658	0.00735212	0.00910332	0.0134098	0.0260447	0.00871618	0.0105651	0.00685803	0.00439776	0.000878612	0.0108939	0.0259504	0.0109508	0.00592364	0.00380558	0.00458535	0.00117064	0.000856272	0.00638528	0.000837166	0.00270631	0.00761677	0.00224056	0.000935726	0.00206906	0.00304656	0.00257829	0.00212244
MAG_739	Accumulibacter (MAG_739)	0.00336821	0.0362814	0.00399319	0.0924724	0.127322	0.0576228	0.0357601	0.125972	0.0511995	0.18489	0.124735	0.245046	0.152064	0.23404	0.070087	0.214633	0.257777	0.171489	0.0251371	0.0193071	0.0204102	0.0264899	0.0173848	0.0484562	0.0185774	0.0142193	0.0347006	0.114797	0.183522	0.0981851	0.0746208	0.0645608	0.221207	0.233799	0.375322	0.0724601	0.130629	0.301495	0.0580838	0.29626	0.24786	0.048923	0.203793	0.121554	0.0296496
MAG_754	GCA-2746885	0.036163	0.021753	0.0470897	0.0975229	0.0657087	0.129337	0.349744	0.193763	0.337877	0.275872	0.164112	0.387631	0.159368	0.158932	0.159804	0.311105	0.143828	0.478382	0.00374243	0.00137272	0.0021257	0.0081036	0.00637157	0.00326964	0.00484266	0.0059346	0.00131522	0.00317239	0.00429332	0.00585867	0.00506687	0.00647433	0.00486772	0.00715542	0.0074198	0.00519469	0.00478871	0.00508348	0.00460952	0.00778864	0.00143977	0.00378664	0.00578868	7.57e-05	0.00094605
MAG_319	Pseudobdellovibrio	0.00294892	0.00287377	0.00605546	0.0367753	0.00756967	0.0659809	0.0394909	0.0202966	0.0369117	0.00706245	0.00615423	0.00797066	0.0246857	0.00482633	0.0445451	0.00301381	0.00204667	0.00398096	0.0096772	0.00350624	0.00550676	0.00416614	0.00279721	0.00706507	0.00221558	0.00244404	0.00672685	0.0060733	0.00544746	0.00862754	0.00308678	0.00287281	0.0033909	0.00395966	0.00271158	0.00693445	0.00221249	0.00287399	0.00774546	0.0027204	0.00020347	0.00112178	0.00139372	0.00020926	0.000684722
MAG_757	f__SG8-38	0.00116282	0.00269523	0.0019451	0.0421333	0.0246156	0.0596511	0.0123255	0.0244162	0.0152206	0.0403939	0.0296421	0.0511457	0.045342	0.0260798	0.0646042	0.0135376	0.0130418	0.0140334	0.00688083	0.00282798	0.00504867	0.00837924	0.00845855	0.0602043	0.0180081	0.00378619	0.0109544	0.00608796	0.00938544	0.00929926	0.0406215	0.0159421	0.013497	0.0274114	0.0175245	0.0373529	0.0144009	0.0145256	0.0274534	0.0224572	0.00484459	0.00560478	0.00669578	0.00327057	0.00251636
MAG_263	Demequina	0.00278591	0.0147697	0.00434779	0.103238	0.0848251	0.12165	0.0767434	0.028327	0.0858401	0.0617909	0.0629222	0.0606597	0.0803148	0.0432369	0.117393	0.0106229	0.00622251	0.0150233	0.00971309	0.00734354	0.00900728	0.00749298	0.104039	0.0441519	0.0818652	0.130297	0.0334136	0.0142587	0.0225947	0.0360281	0.0490415	0.0571714	0.0213421	0.0436655	0.0676861	0.0876721	0.0344243	0.0609109	0.0789172	0.00887839	0.00650921	0.00608338	0.00200864	0.0119069	0.0020134
MAG_509	JADJRH01	0.0011417	0.00226324	0.00193317	0.0614547	0.0369767	0.0859327	0.0151582	0.0487071	0.018748	0.0752482	0.0574321	0.0930643	0.0697732	0.043755	0.0957913	0.0105462	0.0128581	0.00823427	0.00850773	0.00562999	0.00917185	0.00189218	0.00400582	0.020454	0.0041327	0.00216821	0.0186068	0.0198399	0.0282925	0.0405145	0.0531363	0.038005	0.0486837	0.0616338	0.0673522	0.0667289	0.0391884	0.0434669	0.0568978	0.0489248	0.00961468	0.0056391	0.0138619	0.00757434	0.00210247
MAG_637	Phocaeicola dorei	0.0911829	0.0471549	0.0911791	0.00972723	0.0122762	0.00717827	0.00669757	0.00910443	0.00670308	0.00410531	0.00187046	0.00634016	0.0037109	0.00254762	0.00487417	0.00221754	0.00129738	0.00313771	0.0341664	0.0837431	0.110933	0.0105678	0.0256673	0.0146269	0.0350245	0.0232609	0.00190311	0.00752943	0.00514704	0.0167399	0.00622428	0.00395394	0.00901533	0.00139706	0.00287163	0.00366184	0.00173051	0.0015886	0.00310997	0.00181059	0.000837101	0.00112382	0.000467957	0.000355341	0.000632137
MAG_295	VFMC01	0.00697981	0.0200517	0.00824233	0.0736876	0.0552274	0.0921478	0.158999	0.0638875	0.148676	0.167567	0.0728566	0.262277	0.077993	0.060332	0.0956541	0.0852073	0.0595749	0.11084	0.008049	0.00373937	0.00661608	0.00430737	0.0371449	0.0259246	0.0536643	0.0318513	0.00791848	0.00639431	0.0278129	0.0335926	0.064421	0.0527802	0.0518113	0.0299392	0.0201797	0.0228238	0.0208346	0.0248598	0.0197135	0.0321682	0.00933578	0.0099024	0.0113514	0.00803958	0.00355845
MAG_409	JAGQSI01	0.00107523	0.0121363	0.00185543	0.0384293	0.0252053	0.0516533	0.0229162	0.060487	0.02701	0.066478	0.0438715	0.0890844	0.0460571	0.0338585	0.0582556	0.0295412	0.0232617	0.0358207	0.00809443	0.00404255	0.00502483	0.00139883	0.0247616	0.034016	0.0275759	0.0212242	0.0117173	0.00333448	0.0688847	0.109152	0.0441378	0.0310276	0.0526432	0.00678619	0.016539	0.0235618	0.0087281	0.0129457	0.0241325	0.0104679	0.0127939	0.00519146	0.00483296	0.00412118	0.00237075
MAG_646	CAMAXB01	0.00215155	0.00598417	0.00285687	0.0135661	0.014148	0.0129843	0.00643274	0.0170621	0.00933708	0.057721	0.0516753	0.0637666	0.0376584	0.0516447	0.023672	0.0599247	0.0967319	0.0231176	0.0849172	0.0127242	0.0682389	0.00473504	0.0107334	0.013637	0.00625618	0.00521538	0.00489455	0.00951139	0.0209541	0.0147202	0.0217244	0.0181387	0.0218266	0.0543518	0.0552648	0.0367279	0.0296843	0.025789	0.0215392	0.0837447	0.0253265	0.0107732	0.0290994	0.00683071	0.00641555
MAG_592	CAIMTB01	0.00115352	0.00520006	0.00193107	0.0450702	0.0243204	0.06582	0.0255142	0.0477598	0.0301158	0.0791874	0.052481	0.105894	0.0730207	0.0476379	0.0984035	0.0361571	0.0322079	0.0401063	0.0158741	0.00900541	0.010173	0.00572207	0.00312591	0.0236756	0.00298017	0.001639	0.0113197	0.00875325	0.031953	0.0128711	0.0123459	0.00743914	0.0211471	0.0834377	0.0350911	0.126358	0.052442	0.0695023	0.108211	0.0881428	0.0303123	0.066961	0.0605128	0.0350526	0.0346378
MAG_251	M3007	0.00125732	0.00594397	0.00299758	0.0239943	0.0103138	0.0376747	0.0287	0.0345206	0.0280797	0.0281585	0.0206778	0.0356392	0.038297	0.0205286	0.0560654	0.0321601	0.020355	0.0439651	0.00742808	0.00392617	0.00498889	0.00263087	0.00423928	0.0111656	0.00374907	0.00299084	0.00636434	0.00576971	0.0216862	0.0336217	0.0122358	0.0169253	0.0185296	0.0177708	0.0202678	0.0387774	0.0226658	0.0221304	0.0309627	0.030139	0.0114234	0.0208774	0.0257547	0.022093	0.0114732
MAG_484	UBA1444	0.174604	0.00741228	0.231685	0.00158837	0.00107423	0.00210251	0.00213416	0.000851971	0.00245674	0.00221214	0.000631354	0.00379292	0.00085987	0.000582215	0.00113752	0.00139072	0.00104233	0.00173911	0.0298929	0.0176156	0.0248624	0.00227451	0.00191019	0.00130356	0.0016151	0.00126348	0.000201603	0.00096981	0.00179353	0.00274914	0.00145721	0.0019362	0.00120546	0.000595894	0.000481304	0.00160057	0.000300696	0.00114198	0.00152768	0.00176139	0.000349177	0.001101	0.000264027	0.000988206	0.000700536
MAG_52	TMP-24	0.0118459	0.0208282	0.0138584	0.0508596	0.0443609	0.0573582	0.177836	0.040031	0.19954	0.0610586	0.0395048	0.0826124	0.052594	0.0414163	0.0637717	0.0597049	0.0279793	0.0914305	0.0191218	0.0235311	0.0310313	0.0131007	0.0600335	0.0573117	0.0787136	0.0329987	0.0150151	0.00603353	0.0215285	0.0279463	0.0475496	0.0394348	0.0425095	0.0601379	0.0364882	0.0378759	0.0217152	0.0232974	0.0314751	0.0499721	0.00912658	0.0121889	0.00990801	0.00869101	0.00568417
MAG_619	f__CAIOMD01	0.00224023	0.00127324	0.00464926	0.0470834	0.00249328	0.0916735	0.0040672	0.00199657	0.00375673	0.00275902	0.00201827	0.00349977	0.0412952	0.00180287	0.0807875	0.0122705	0.00129888	0.0232421	0.00373951	0.00211203	0.00350163	0.00670233	0.00152687	0.0153972	0.00128221	0.000819023	0.00633908	0.000563638	0.00231456	0.00186244	0.00200265	0.00257587	0.00145868	0.000537777	0.00141952	0.00809907	0.000433312	0.00165974	0.00716923	0.00123088	0.000297352	0.00148301	0.000534855	0.0023025	0.000448883
MAG_626	Bact-08	0.0326222	0.17857	0.046583	0.00378598	0.00411239	0.00345957	0.00732996	0.00263804	0.00729087	0.00212003	0.00145087	0.00278918	0.00218799	0.00167785	0.00269813	0.00290843	0.00177778	0.00403908	0.489281	0.252795	0.0948253	0.00996777	0.0064782	0.00346534	0.00482455	0.00515701	0.00164325	0.00336344	0.00589803	0.0181012	0.00251694	0.00443926	0.00516216	0.000896135	0.00128717	0.00256421	0.000946376	0.00258452	0.00159671	0.00145011	0.000293994	0.0015435	0.000555013	0.000200299	0.000594894
MAG_717	Accumulibacter regalis	0.00768368	0.086515	0.00776591	0.280402	0.356255	0.204549	0.0436421	0.233819	0.104698	0.542031	0.312745	0.771316	0.400929	0.531826	0.270032	0.627615	0.68951	0.56572	0.0790674	0.0564315	0.0490432	0.0602056	0.0452254	0.215664	0.0308196	0.0184822	0.11467	0.395693	0.454802	0.21428	0.341595	0.24964	0.629724	0.433904	0.783721	0.288859	0.277455	0.535315	0.317244	0.889702	0.536765	0.428134	0.403836	0.480935	0.397856
MAG_80	SCN-70-22 sp016719105	0.0013643	0.00694502	0.00185369	0.0406259	0.0251243	0.0561275	0.0291033	0.0695829	0.0330014	0.0922259	0.0847312	0.0997206	0.0879582	0.0728267	0.10309	0.120214	0.18126	0.0591684	0.0113987	0.0049605	0.00597486	0.00173733	0.00371513	0.00545249	0.00316461	0.00232768	0.00195597	0.003464	0.00999793	0.0101597	0.00905308	0.00833857	0.0125048	0.0170605	0.00999488	0.0102301	0.00970813	0.010233	0.00890798	0.0290278	0.0130655	0.00596401	0.0149635	0.00544371	0.00270223
MAG_724	UBA1312	0.00459918	0.00604614	0.00745251	0.0269299	0.0179586	0.0359012	0.0396765	0.0195902	0.0375461	0.0142066	0.0192671	0.00914608	0.0250416	0.0181882	0.0318951	0.0140713	0.00701856	0.0211241	0.00707269	0.00407249	0.00571807	0.0435655	0.0125892	0.00787294	0.0100948	0.0153696	0.00642948	0.00677268	0.0112938	0.0114706	0.00912905	0.0125758	0.0062537	0.00443496	0.00493584	0.00722652	0.00292634	0.00500893	0.00647998	0.00500872	0.00170912	0.0019428	0.000755073	0.00288048	0.00182605
MAG_141	Rubrivivax	0.00517441	0.0165653	0.00629223	0.114423	0.0913504	0.137496	0.0291716	0.0668024	0.0343432	0.137593	0.125303	0.149884	0.155048	0.128184	0.181912	0.118821	0.176885	0.0607556	0.030036	0.024607	0.0289591	0.0136786	0.0340773	0.0737791	0.0314993	0.0147673	0.0394384	0.0408661	0.0503199	0.0444391	0.0565845	0.0400807	0.0540335	0.0712349	0.091972	0.0962284	0.0456102	0.0633245	0.0573419	0.0738396	0.0394319	0.0195527	0.0322268	0.0139931	0.00835022
MAG_330	f__Synergistaceae	0.679431	0.0256317	0.901966	0.00209701	0.00187615	0.00231788	0.00187083	0.00291478	0.00248662	0.00173211	0.000604395	0.00285981	0.0010339	0.000593463	0.00147433	0.00134015	0.00101215	0.00166816	0.126971	0.123833	0.159873	0.00426175	0.00543272	0.00359873	0.00414243	0.00484979	0.000436533	0.00173972	0.00355692	0.00391704	0.00332081	0.00383241	0.00341477	0.00139633	0.00156452	0.00226766	0.00161229	0.00340913	0.00189118	0.00237399	0.000670676	0.00121933	0.000453285	0.00106813	0.000747273
MAG_728	Tabrizicola	0.0112024	0.0265527	0.0127957	0.0481879	0.0457364	0.0506394	0.160869	0.0665306	0.182276	0.0699284	0.0467267	0.0931301	0.052666	0.0507469	0.0545852	0.0524443	0.0378825	0.067006	0.0122429	0.0119429	0.0157701	0.0135743	0.0304256	0.0343263	0.0315584	0.0120219	0.0068278	0.00747551	0.0111008	0.0149911	0.0254191	0.0235341	0.017277	0.0569852	0.0279495	0.0255106	0.0178504	0.0125154	0.0159412	0.0570267	0.0105348	0.00705908	0.00559452	0.0167304	0.00189499
MAG_308	OLB14 sp016789305	0.00132117	0.0023293	0.00288213	0.123218	0.0148099	0.231626	0.0565466	0.0601288	0.0544458	0.0530132	0.0293131	0.0767134	0.153253	0.0286981	0.277808	0.0863111	0.0770277	0.0955945	0.00629169	0.00412902	0.00468556	0.0114312	0.0189589	0.0638434	0.0114957	0.00768019	0.0298969	0.0271503	0.0397487	0.0416427	0.0245988	0.0248625	0.0406096	0.0126838	0.0144419	0.178113	0.00439	0.00854209	0.159238	0.0451786	0.0164043	0.0508824	0.010229	0.0208877	0.0369496
MAG_652	Tabrizicola sp018057165	0.0196024	0.0384545	0.0220157	0.055405	0.0535252	0.0572848	0.158194	0.0704188	0.174021	0.0704293	0.0499436	0.090915	0.0559969	0.0529303	0.0590635	0.061204	0.0463011	0.0761069	0.0472833	0.0250204	0.0528638	0.0116797	0.113636	0.116201	0.213698	0.0721946	0.0200497	0.00933631	0.045447	0.0548478	0.114603	0.10025	0.107738	0.0671535	0.0476587	0.0580757	0.0425498	0.0556216	0.0647407	0.0838567	0.0214278	0.0157483	0.0224102	0.0200226	0.00791996
MAG_366	Dokdonella	0.00390075	0.0384675	0.00385814	0.130435	0.157881	0.102988	0.124922	0.208576	0.143683	0.140033	0.17977	0.100295	0.123984	0.143902	0.104066	0.0437212	0.0324657	0.0549768	0.00838484	0.00693881	0.00730199	0.0139042	0.035329	0.0273881	0.0553915	0.0237812	0.0119401	0.00923761	0.0156059	0.0189303	0.0327748	0.0407225	0.0243881	0.0417383	0.0215126	0.0234328	0.0222205	0.0271278	0.0222775	0.0265815	0.00611159	0.00538702	0.0142947	0.00112452	0.0034683
MAG_451	Giesbergeria	0.0368854	0.11663	0.0493392	0.126154	0.10072	0.151587	0.118756	0.112727	0.121543	0.136545	0.055025	0.218065	0.0703536	0.0533139	0.0873933	0.0241301	0.0165631	0.031697	0.39371	0.605391	0.690977	0.0596471	0.408942	0.598146	0.505173	0.294992	0.24369	0.320117	0.221588	0.223807	0.228993	0.214168	0.275227	0.0641558	0.088792	0.227751	0.0709201	0.149892	0.211978	0.135319	0.0235631	0.0300983	0.0335424	0.0666677	0.0190307
MAG_244	Competibacter (MAG_244)	0.00418137	0.030617	0.00480129	0.138747	0.103517	0.173978	0.0829072	0.107259	0.0916461	0.146793	0.091759	0.201826	0.168306	0.117197	0.219414	0.136171	0.112603	0.15974	0.0532813	0.0565962	0.0462251	0.0527732	0.236322	0.399983	0.515227	0.194466	0.249106	0.215649	0.319791	0.178886	0.428472	0.493159	0.566678	0.458312	0.456229	0.510636	0.496228	0.534894	0.460785	1.17677	0.242323	0.134495	0.781201	0.407343	0.0950713
MAG_280	Aquabacterium_A	0.00564109	0.0162245	0.00717985	0.122461	0.0941904	0.150731	0.0246934	0.0629509	0.0320399	0.133805	0.118646	0.148964	0.150399	0.152011	0.148788	0.143931	0.2427	0.0451623	0.0333631	0.0152389	0.0269125	0.0155866	0.0423456	0.04215	0.0201729	0.0116612	0.0218561	0.0542371	0.0923573	0.0764478	0.0829996	0.0398611	0.0596893	0.0632133	0.104983	0.0491194	0.0306857	0.088885	0.0318121	0.0527601	0.0490114	0.0134625	0.0443149	0.0229821	0.00590128
MAG_440	Palsa-1233 sp016704275	0.00140349	0.0170394	0.00206234	0.0502864	0.0327699	0.0678029	0.0527639	0.0905855	0.0575705	0.0832563	0.0721636	0.094349	0.0932803	0.0692562	0.117304	0.0865372	0.118986	0.0540887	0.0180349	0.00699634	0.00676036	0.00093942	0.00871532	0.0158866	0.0118773	0.00582902	0.010373	0.0120317	0.0123464	0.0227395	0.0262655	0.0301519	0.0496263	0.0191947	0.0261644	0.0240845	0.0156997	0.0232851	0.0209033	0.0298307	0.0209381	0.00930351	0.0139809	0.000960451	0.00371851
MAG_428	JADKHK01	0.00170004	0.0245575	0.00244636	0.068008	0.0803886	0.0556275	0.103574	0.133041	0.121241	0.125651	0.128474	0.122829	0.0849891	0.126362	0.0436166	0.0145638	0.0155373	0.0135902	0.00719825	0.00332125	0.00568315	0.00888565	0.0153095	0.0133511	0.0167068	0.00735026	0.00786494	0.00972728	0.0129974	0.0210662	0.0246449	0.0328225	0.0277544	0.0315644	0.02149	0.0123496	0.0160053	0.0208394	0.0134998	0.014212	0.00399855	0.00252326	0.00750787	0.00297003	0.00156614
MAG_731	JADJRH01	0.00117366	0.00276557	0.00198071	0.0474785	0.0284985	0.0664586	0.0142116	0.0411786	0.0160525	0.0641019	0.0502313	0.0779724	0.0573141	0.0416654	0.0729628	0.0123558	0.0154846	0.00922705	0.011594	0.00340822	0.00561127	0.00214911	0.00362309	0.00929989	0.0041113	0.00237042	0.00518215	0.0102521	0.0186994	0.0242199	0.0274706	0.0177661	0.0303305	0.0171032	0.0241521	0.0249707	0.0116755	0.0211922	0.0215076	0.0287873	0.00532265	0.00486782	0.0068328	0.00366633	0.00122552
MAG_348	Q3-R57-64	0.00461791	0.0113592	0.00862993	0.170897	0.00902955	0.332764	0.00849622	0.00784368	0.00917139	0.00685815	0.00538939	0.00832691	0.0497956	0.00558409	0.0940071	0.0142302	0.00652976	0.0219306	0.0157907	0.0206535	0.0229558	0.00809774	0.0246629	0.149181	0.0161812	0.0147895	0.0798962	0.0159002	0.0531148	0.0199822	0.00954425	0.0103352	0.00647568	0.00471609	0.00658493	0.0362364	0.00455018	0.00698954	0.0322334	0.00451544	0.00167457	0.00416089	0.00453885	0.00763458	0.00228528
MAG_716	Rhodoferax_C	0.00421788	0.0163701	0.00634766	0.135751	0.105392	0.16611	0.0462794	0.0838863	0.0500057	0.109996	0.0809696	0.139023	0.0868684	0.0805036	0.0932332	0.0370917	0.0301392	0.0440442	0.0297843	0.0206971	0.0326463	0.0285542	0.166443	0.154364	0.0418235	0.0354664	0.115404	0.0959393	0.0654461	0.056951	0.077135	0.0544323	0.0574941	0.0634524	0.076334	0.0827239	0.0335811	0.0697876	0.0566561	0.0466462	0.0320382	0.0182881	0.0339652	0.00435766	0.0075085
MAG_665	f__CAIMTB01	0.00226736	0.00689899	0.00322367	0.0363871	0.021261	0.0515132	0.0152368	0.0273045	0.0180441	0.048548	0.0380637	0.0590323	0.0526326	0.0320312	0.073234	0.0316677	0.0336281	0.0297072	0.0273729	0.019594	0.0210977	0.0185574	0.0986441	0.381283	0.0991193	0.0513007	0.148147	0.121181	0.353675	0.384551	0.362402	0.239932	0.751807	0.117274	0.222012	0.534427	0.0809942	0.2209	0.525616	0.233084	0.18117	0.198714	0.0387878	0.0561285	0.0672398
MAG_647	f__JAGQMS01	0.00976644	0.00820585	0.0136129	0.00917157	0.0147201	0.00362304	0.0562786	0.0331625	0.0507484	0.0502753	0.0499268	0.0506238	0.0232545	0.0423232	0.0041859	0.0266866	0.0375076	0.0158657	0.00656647	0.00297946	0.00384635	0.00202906	0.00172777	0.000763882	0.00369061	0.00191013	5.33e-05	0.00100415	0.00160301	0.00315462	0.00609959	0.00559225	0.00277586	0.00274416	0.00271157	0.000763487	0.00283231	0.00360304	0.000913452	0.00353569	0.00269521	0.000928089	0.00137063	9.03e-05	0.000228813
MAG_809	Nitrotoga (MAG_809)	0.00385456	0.0110549	0.00546251	0.116909	0.0622344	0.171584	0.217962	0.148716	0.182569	0.114094	0.122605	0.105583	0.209154	0.164897	0.253412	0.0888483	0.0676225	0.110074	0.00551476	0.00389023	0.00440076	0.0430908	0.0227483	0.0762942	0.0209292	0.0190752	0.049801	0.0134646	0.0146834	0.0167415	0.0572015	0.0760673	0.034434	0.134149	0.113877	0.370104	0.128265	0.201676	0.339582	0.108016	0.0300131	0.0328881	0.192374	0.117052	0.0431544
MAG_747	UBA2376	0.00142075	0.00417148	0.0022134	0.0611284	0.0528271	0.0694297	0.00624301	0.022483	0.00996782	0.0591584	0.0511837	0.0671331	0.0534453	0.0441111	0.0627794	0.0147394	0.0185659	0.010913	0.00655933	0.00295334	0.00439116	0.00238411	0.0135146	0.0109163	0.0126334	0.00842113	0.0087077	0.00625635	0.0101891	0.0116412	0.0235064	0.0214526	0.0185866	0.0221174	0.0221671	0.032284	0.0139224	0.017274	0.0283136	0.0166179	0.00497815	0.00417209	0.00832147	0.00210026	0.00197225
MAG_538	f__SZUA-47	0.0072678	0.00748051	0.0100778	0.0120856	0.0122696	0.0119017	0.0538363	0.0355702	0.0498997	0.0393997	0.028895	0.0499043	0.0220997	0.0262797	0.0179197	0.0129875	0.0106652	0.0153099	0.0034598	0.00304598	0.00343264	0.00433871	0.00534337	0.0039797	0.0043473	0.00281395	0.00107691	0.00753733	0.00493938	0.00989834	0.00835362	0.00633675	0.00642638	0.00425408	0.00673924	0.00539184	0.00383043	0.00488555	0.00305633	0.00595395	0.00197236	0.00610089	0.00240751	0.00744509	0.00406772
MAG_166	f__Ilumatobacteraceae	0.00184242	0.0109784	0.00241888	0.0435516	0.0360012	0.051102	0.112713	0.0549152	0.103783	0.130856	0.0757271	0.185985	0.055333	0.0424041	0.068262	0.0436944	0.0381847	0.0492041	0.00726679	0.00307164	0.00556321	0.00366125	0.0185802	0.0120075	0.0190014	0.0130187	0.00464614	0.00672761	0.00951669	0.0116433	0.0187934	0.0162716	0.0139627	0.0223753	0.0120497	0.0111174	0.0131885	0.0113549	0.00889674	0.0198329	0.0041927	0.00345774	0.00687099	0.00139647	0.00161719
MAG_493	Rubrivivax	0.00413637	0.0204526	0.00546796	0.11918	0.0819288	0.156431	0.0371085	0.103061	0.0415575	0.113974	0.0901731	0.137774	0.163676	0.136927	0.190425	0.103064	0.142806	0.0633217	0.0214174	0.00954367	0.0126924	0.00523734	0.0253268	0.0465831	0.0183908	0.00881451	0.0254309	0.027302	0.0524748	0.0446474	0.0364753	0.0208863	0.0487504	0.0329369	0.0587663	0.0533804	0.0331705	0.0679953	0.0398298	0.037026	0.0313097	0.0121032	0.0241017	0.00742448	0.0053039
MAG_435	JACKGP01	0.00509714	0.00213838	0.0085017	0.0992409	0.00241433	0.196068	0.00657155	0.00369248	0.00629124	0.00511908	0.00283041	0.00740774	0.103037	0.0027809	0.203292	0.064078	0.00295995	0.125196	0.00511364	0.00227344	0.00367581	0.00858138	0.00228128	0.00659985	0.00266915	0.00121881	0.00164808	0.00133588	0.00282821	0.00439859	0.00218707	0.00212651	0.00279094	0.000767671	0.00080146	0.00683737	0.000533053	0.00128209	0.00592263	0.00198542	0.000418312	0.00272471	0.000911943	0.000377589	0.00142413
MAG_343	Azonexus	0.0117335	0.0948628	0.018078	0.283278	0.28035	0.286205	0.113165	0.240502	0.11989	0.351128	0.326384	0.375871	0.328379	0.334254	0.322505	0.288049	0.276653	0.299445	0.0627511	0.0491993	0.079241	0.0182735	0.0930219	0.126836	0.14934	0.113343	0.0963317	0.16089	0.180819	0.154448	0.199316	0.145353	0.150173	0.094717	0.176323	0.0929129	0.0740092	0.156288	0.0697981	0.0845286	0.0757351	0.0269394	0.0581898	0.021345	0.0140375
MAG_270	f__UBA9973	0.00455895	0.0123831	0.0106312	0.0108944	0.0153004	0.00648844	0.0262256	0.0643483	0.0457063	0.0302881	0.0406381	0.0199382	0.0335411	0.0601993	0.00688295	0.0498854	0.046111	0.0536599	0.0091181	0.00748193	0.00796867	0.00931878	0.0102831	0.0112795	0.00963712	0.00595003	0.00187807	0.0244704	0.0289912	0.025874	0.0189913	0.0204706	0.0263642	0.00894492	0.0061437	0.0100447	0.00328354	0.01088	0.0112688	0.00747147	0.0035083	0.00445355	0.00188428	0.00138701	0.00305023
MAG_795	Phosphoribacter (MAG_795)	0.00698089	0.0200323	0.00856357	0.22034	0.0915453	0.349135	0.189592	0.118996	0.208621	0.282613	0.236178	0.329048	0.301834	0.0998089	0.50386	0.364221	0.0958421	0.6326	0.0286699	0.0355709	0.0165643	0.00991204	0.279418	0.284189	0.677309	0.434803	0.131105	0.0351575	0.290348	0.532469	1.53503	1.87133	0.631584	0.178093	0.0924403	0.248016	0.166435	0.1356	0.343746	0.163399	0.0378116	0.09258	0.0411607	0.0357397	0.055048
MAG_277	Hyphomicrobium_B sp016716675	0.00582263	0.0204371	0.0081522	0.0326213	0.0348055	0.030437	0.0457714	0.0490775	0.0497183	0.0588569	0.0538353	0.0638784	0.037398	0.0453187	0.0294773	0.0355667	0.0243204	0.046813	0.0149476	0.0107613	0.0113548	0.0123118	0.0519369	0.0327389	0.0454529	0.0287237	0.0130227	0.00883077	0.011829	0.0125897	0.0385205	0.0366427	0.0296153	0.093694	0.021681	0.0312611	0.0249029	0.0216714	0.0241086	0.0780791	0.0108506	0.00720821	0.0163192	0.0223824	0.00463615
MAG_245	Gemmatimonas sp017991005	0.001307	0.021907	0.00188513	0.101817	0.0900408	0.113593	0.0682477	0.14423	0.0688472	0.178394	0.158796	0.197992	0.167315	0.170601	0.16403	0.0905345	0.121773	0.059296	0.0195064	0.00441617	0.00719711	0.00633958	0.00777133	0.032792	0.0115685	0.00337859	0.00843087	0.0135104	0.035191	0.0309381	0.0454234	0.0361331	0.0507161	0.0404292	0.031791	0.0374112	0.02355	0.0527466	0.0412268	0.0500329	0.0147127	0.0138644	0.0139541	0.0120747	0.00904872
MAG_72	JAEUQQ01 sp016789685	0.00155831	0.00445573	0.00222311	0.0472205	0.0196449	0.0747962	0.0270452	0.0474079	0.0301075	0.041586	0.0357097	0.0474622	0.0767428	0.0329057	0.12058	0.0948055	0.126009	0.063602	0.01506	0.00878174	0.00826865	0.00499719	0.0061753	0.0906136	0.00751073	0.00413815	0.0714879	0.00797523	0.0150885	0.0131916	0.0355982	0.0434144	0.0605529	0.0103547	0.0168296	0.0910747	0.0113176	0.0176136	0.0767014	0.0235691	0.0163881	0.0232475	0.0120874	0.0112037	0.0120101
MAG_755	Desulfobulbus	0.0198271	0.266941	0.0241274	0.0158333	0.0114729	0.0201937	0.00787311	0.00773074	0.00924113	0.0104	0.0058787	0.0149212	0.00912602	0.00615637	0.0120957	0.00686182	0.00546529	0.00825836	0.822273	0.875057	0.544367	0.00683882	0.0188793	0.0329992	0.0102396	0.0117436	0.0162131	0.0166066	0.0181315	0.0185764	0.0111828	0.0131093	0.0193969	0.0139094	0.0233789	0.00843014	0.00295508	0.0100671	0.00601876	0.00561592	0.00405871	0.00521168	0.00380654	0.0051059	0.00138008
MAG_660	f__JAKFYE01	0.00129775	0.00281811	0.00293501	0.0190587	0.0316992	0.00641822	0.0243888	0.0386672	0.0286092	0.0404456	0.0440369	0.0368543	0.0285258	0.0492935	0.00775813	0.0123193	0.0130544	0.0115842	0.0155241	0.00980505	0.00891233	0.0296749	0.0272821	0.0167068	0.0247016	0.0209609	0.0027753	0.0137601	0.0381616	0.0246076	0.03733	0.0254818	0.047357	0.0190435	0.0172001	0.0120226	0.0184263	0.0472839	0.0132509	0.0121122	0.00391349	0.00440496	0.00138647	0.000143848	0.00258849
MAG_275	f__Ilumatobacteraceae	0.00161415	0.0128171	0.00227517	0.0251	0.0226189	0.0275811	0.0183839	0.03159	0.0259033	0.0990337	0.0427425	0.155325	0.0323263	0.0266846	0.037968	0.0352538	0.0243713	0.0461362	0.0100493	0.00434063	0.00594067	0.00507986	0.0107388	0.00718095	0.0136669	0.00967695	0.00202836	0.00353373	0.00743058	0.00836598	0.0236074	0.0171783	0.0142192	0.0209612	0.0111366	0.00863581	0.0101772	0.0122296	0.00740852	0.0197843	0.00605957	0.00376046	0.00417877	0.0060018	0.0021733
MAG_721	f__Lachnospiraceae	0.0474047	0.197389	0.0583888	0.00446182	0.00531309	0.00361056	0.00611997	0.00267412	0.00602607	0.00180637	0.00148603	0.00212671	0.00147961	0.0012561	0.00170312	0.00201219	0.00125019	0.00277419	0.0269804	0.0507504	0.106457	0.0182718	0.0109456	0.0059609	0.0145167	0.00626641	0.00301541	0.0038137	0.00478616	0.00934863	0.00479052	0.0040765	0.00387326	0.00120645	0.00166113	0.0031577	0.00113137	0.00231115	0.00312267	0.00177077	8.39e-05	0.00204546	0.00085168	0.00213766	0.00112389
MAG_610	UBA2377	0.00218375	0.0140354	0.00342655	0.040172	0.0411416	0.0392024	0.0237399	0.0589183	0.0284742	0.122822	0.113546	0.132097	0.0870173	0.113168	0.0608663	0.054579	0.0827346	0.0264234	0.142936	0.0145564	0.0816289	0.00152896	0.0199737	0.027343	0.00623772	0.00549264	0.0121246	0.0133015	0.0365631	0.0256696	0.0399184	0.0261146	0.0401222	0.0634686	0.0685995	0.067329	0.0593742	0.0487274	0.0554781	0.0773514	0.0244547	0.0158154	0.045771	0.0250221	0.00882927
MAG_669	Macellibacteroides fermentans	0.729826	2.11192	0.836577	0.0196813	0.0185509	0.0208117	0.022023	0.0108127	0.0193487	0.00591748	0.00520197	0.00663299	0.0086842	0.00596535	0.0114031	0.0034524	0.00158908	0.00531573	0.210222	4.62488	0.564047	0.021821	0.0311264	0.0161874	0.0288251	0.0373583	0.00658202	0.0113774	0.017104	0.0513371	0.0172969	0.0197071	0.0223449	0.00369909	0.0105902	0.00638939	0.00308391	0.0102516	0.0042935	0.00575625	0.00142461	0.00561563	0.000850345	0.000816106	0.00145895
MAG_548	JADJOV01	0.00186356	0.00212779	0.00390651	0.0141397	0.0246197	0.00365972	0.0096975	0.0289357	0.0214558	0.0455572	0.0674255	0.0236889	0.0401195	0.0752165	0.0050224	0.036721	0.057011	0.016431	0.0230565	0.0173776	0.0133577	0.00502783	0.00310611	0.0016388	0.00324294	0.00206913	0.000261787	0.00750086	0.00909191	0.00379834	0.0226815	0.0127998	0.0181847	0.0114214	0.0146685	0.00222337	0.0140057	0.022941	0.00206259	0.0139566	0.00386537	0.00262909	0.0171949	0.0210652	0.00181181
MAG_794	f__Synergistaceae	0.527106	0.0203759	0.676173	0.00233173	0.00207487	0.00258859	0.00247524	0.00148426	0.00262122	0.00209182	0.000985503	0.00319813	0.00116454	0.000936988	0.0013921	0.0012239	0.000826601	0.00162119	0.113322	0.067218	0.0846375	0.00936515	0.00612045	0.00235278	0.00406836	0.0047232	0.00033385	0.00483565	0.00565281	0.00483311	0.00166239	0.00186338	0.0024435	0.000800218	0.000859096	0.00142362	0.000644407	0.00182947	0.00138275	0.00131337	0.000586908	0.000687265	0.000846297	0.000671358	0.000315277
MAG_302	Novosphingobium sp017987575	0.00477625	0.0141384	0.0058767	0.0980617	0.0765064	0.119617	0.11582	0.0378939	0.126797	0.108021	0.0654224	0.150619	0.0768695	0.0337038	0.120035	0.0558814	0.023093	0.0886699	0.0116347	0.0111648	0.0113095	0.00743274	0.142363	0.0334769	0.0894773	0.0850373	0.0184493	0.0146532	0.0314968	0.0555301	0.0666325	0.13028	0.0543618	0.0233954	0.0388452	0.0466492	0.0224361	0.0318211	0.0408713	0.0332194	0.0203633	0.0188955	0.0108821	0.0213563	0.0137414
MAG_321	JAGPMH01 sp018052945	0.0542013	0.0534519	0.102512	0.00556479	0.00649408	0.0046355	0.0154761	0.0148524	0.0146421	0.00231468	0.00163541	0.00299396	0.00233842	0.00186563	0.00281121	0.00269112	0.00174369	0.00363855	0.0324108	0.0302015	0.0444711	0.0210136	0.014083	0.0614844	0.0144945	0.0128453	0.0106901	0.0069587	0.0102081	0.0970843	0.00479868	0.0039206	0.00369603	0.00374403	0.00233035	0.0428312	0.00287324	0.00405481	0.0374467	0.00370419	0.00136788	0.00596111	0.00456971	0.00336609	0.00496345
MAG_749	f__WYBJ01	0.00623312	0.0213594	0.00807844	0.0312802	0.0368818	0.0256786	0.040141	0.0500388	0.0482622	0.0617494	0.0540316	0.0694672	0.0434809	0.0533167	0.033645	0.0480729	0.0638963	0.0322495	0.0257953	0.0170788	0.0282278	0.00501653	0.0131025	0.021432	0.00973277	0.00652918	0.00939751	0.0163404	0.0179928	0.0186774	0.0164953	0.0173425	0.0148005	0.0301497	0.03267	0.0340887	0.0139122	0.0181465	0.014809	0.0291308	0.0127783	0.0127015	0.0261204	0.00092571	0.00507376
MAG_766	JAEUUZ01	0.00214369	0.0180198	0.00422912	0.121877	0.105616	0.138139	0.0869097	0.0929803	0.0923138	0.074028	0.118159	0.0298973	0.118958	0.116709	0.121207	0.0358547	0.0308433	0.0408661	0.0057891	0.00374519	0.00368256	0.0401126	0.0201843	0.0617372	0.0278592	0.0400623	0.0403194	0.0176789	0.0432528	0.0254441	0.0435026	0.0620494	0.027636	0.0165523	0.0404658	0.0575601	0.0313075	0.0585725	0.0615498	0.0158749	0.00961475	0.00970633	0.0190959	0.0179023	0.00481889
MAG_609	JALCSJ01	0.491654	0.0415067	0.624709	0.00295254	0.00261957	0.0032855	0.00624164	0.00192918	0.00603906	0.00194633	0.000924606	0.00296805	0.00172924	0.00137057	0.00208791	0.00139335	0.00081155	0.00197514	0.0113149	0.017741	0.0200639	0.00569003	0.00617127	0.00207202	0.00298887	0.00307464	0.000363036	0.00127179	0.0034189	0.00524569	0.00211849	0.00194993	0.00261771	0.00107075	0.000929715	0.00157558	0.00118947	0.00162405	0.00136573	0.00155752	0.000822713	0.00112326	0.000588079	0.000188956	0.000593407
MAG_434	RZYP01	0.565269	0.0923146	0.787225	0.00800131	0.00859041	0.00741221	0.0122773	0.00491561	0.0118584	0.00395679	0.00207471	0.00583887	0.00303128	0.00206541	0.00399715	0.00208252	0.00133327	0.00283178	0.0367797	0.153825	0.108605	0.023473	0.042718	0.00872411	0.0287789	0.0327497	0.0034669	0.00184516	0.0110948	0.0346924	0.0081604	0.0115016	0.00543381	0.00298	0.00334677	0.00312882	0.00226457	0.0023277	0.00223572	0.00264309	0.000225268	0.00120274	0.0015547	0.00415603	0.00118104
MAG_158	Novosphingobium sp016719755	0.00756691	0.0174772	0.00925424	0.0621542	0.0395663	0.0847421	0.0557844	0.0379688	0.0631263	0.0683851	0.0504686	0.0863016	0.0739786	0.035029	0.112928	0.045759	0.0275248	0.0639932	0.0112887	0.00963196	0.00959839	0.0276851	0.0350713	0.063994	0.0501914	0.0309274	0.0366367	0.0187195	0.0368381	0.0448957	0.0733121	0.110444	0.0751032	0.0351592	0.0472295	0.087389	0.0390338	0.0507778	0.0995041	0.0414597	0.0190418	0.0311055	0.02039	0.0144418	0.0241691
MAG_9	Saccharofermentans sp012728275	0.184911	0.0249453	0.234144	0.00200642	0.00174575	0.00226708	0.00226345	0.0012135	0.00229665	0.00131883	0.000681999	0.00195565	0.000898511	0.000670993	0.00112603	0.00118797	0.000745506	0.00163043	0.248568	0.017006	0.0881451	0.00906993	0.0111502	0.00829019	0.00534174	0.00451515	0.00326257	0.00264262	0.00765334	0.0287526	0.00357082	0.00447038	0.0042102	0.00183204	0.00208401	0.00459515	0.00149524	0.00419118	0.00472835	0.00231495	0.000129849	0.000826819	0.000533652	0.00153374	0.000724205
MAG_530	Synergistes	0.103641	0.00417794	0.123282	0.00150439	0.00113604	0.00187274	0.00153622	0.000785764	0.0018651	0.00203376	0.000547869	0.00351966	0.000842746	0.000588972	0.00109652	0.0012366	0.00102687	0.00144633	0.0366919	0.036324	0.0436511	0.0042673	0.00293105	0.00180979	0.0017969	0.0014327	0.000275943	0.000887557	0.00189601	0.00274235	0.00161742	0.00136687	0.00222489	0.000628245	0.000549155	0.00139378	0.000422458	0.00103617	0.00143785	0.00185588	0.000747506	0.00103797	0.000435167	8.97e-05	0.000695519
MAG_105	UBA5518 sp022705125	0.00287952	0.0178836	0.00411057	0.0608149	0.0464596	0.0751703	0.0425951	0.0771682	0.0510176	0.0617104	0.0668702	0.0565506	0.075973	0.0608728	0.0910731	0.0675619	0.0477683	0.0873556	0.0148483	0.0194558	0.0200009	0.00666945	0.0291428	0.160533	0.0483313	0.018593	0.0257643	0.0178584	0.0282908	0.033992	0.0817286	0.139302	0.0463909	0.0169711	0.0249557	0.156343	0.0239474	0.0267095	0.171709	0.0645691	0.0229204	0.0666294	0.024962	0.0129772	0.0367568
MAG_274	JAGOSP01 sp018062205	0.0131556	0.0704294	0.012801	0.228173	0.200278	0.256068	0.362599	0.56059	0.401542	0.33404	0.40133	0.266749	0.592992	0.680965	0.505018	2.16325	1.04361	3.28288	0.00733762	0.00807503	0.00569558	0.011858	0.00355041	0.0112768	0.00492875	0.00225312	0.0038616	0.0276769	0.0427506	0.0208103	0.0163595	0.0107487	0.0419505	0.00612759	0.0103636	0.0242357	0.00481145	0.00964442	0.0290627	0.0201193	0.0055993	0.0522366	0.00375218	0.0335574	0.0273541
MAG_706	Thauera	0.0199133	0.205368	0.0239628	0.0949665	0.100543	0.0893897	0.0419835	0.0538405	0.046475	0.0688727	0.0592548	0.0784905	0.0602531	0.0564882	0.064018	0.0415903	0.0467176	0.0364631	0.131747	0.0794964	0.121486	0.0218216	0.0491562	0.0584586	0.0673642	0.0397139	0.0796724	0.0270589	0.0319934	0.0493691	0.0434472	0.0362858	0.0440331	0.0251476	0.0306772	0.0254138	0.0265709	0.0283639	0.0177414	0.0172014	0.00795099	0.00537799	0.00640421	0.00863151	0.00363839
MAG_50	JAAZBK01	0.00227056	0.0145315	0.00326448	0.124671	0.023259	0.226082	0.125314	0.102783	0.143456	0.131984	0.0803823	0.183586	0.151647	0.0243055	0.278989	0.0808564	0.012965	0.148748	0.0103762	0.00967511	0.00952624	0.00292592	0.0329331	0.0506324	0.065983	0.0302236	0.0220201	0.00566212	0.0494102	0.123474	0.131063	0.327246	0.115752	0.0249494	0.0180813	0.0385142	0.0169592	0.0952532	0.0349658	0.0536482	0.00490321	0.0106949	0.00766611	0.00555476	0.00397946
MAG_633	Flavobacterium	0.00326962	0.0248741	0.00762192	0.0524101	0.0375262	0.0672941	0.0648378	0.0456286	0.0620516	0.0230996	0.036498	0.00970126	0.0411222	0.0293856	0.0528587	0.0291978	0.0197676	0.0386281	0.0127317	0.00661703	0.00917423	0.026886	0.01019	0.014016	0.00932483	0.0106192	0.0079146	0.00730682	0.0179496	0.0175472	0.00921069	0.0149482	0.010529	0.0029079	0.00652724	0.0103854	0.00521279	0.00870325	0.0101301	0.00395432	0.00399062	0.00288187	0.00324967	0.00396773	0.00159113
MAG_97	Mariniflexile	0.00382877	0.0224782	0.00868852	0.024486	0.0362005	0.0127716	0.1131	0.082295	0.102017	0.054451	0.0955951	0.0133069	0.0590501	0.104071	0.0140295	0.112598	0.163015	0.0621816	0.0139666	0.0148864	0.00937125	0.145904	0.0208719	0.0106109	0.0378197	0.0189577	0.00396773	0.0288286	0.0664009	0.0804944	0.0935409	0.0849352	0.080217	0.0958811	0.0425269	0.0198977	0.0610243	0.206519	0.0212957	0.18092	0.0958435	0.107139	0.364628	0.548345	0.122569
MAG_805	f__Synergistaceae	0.216274	0.01306	0.248134	0.00253165	0.00273441	0.00232889	0.00316236	0.00129992	0.00323889	0.00154384	0.000931719	0.00215595	0.000937598	0.000888062	0.000987134	0.00177719	0.0012579	0.00229647	0.0279482	0.0260491	0.0153892	0.00766036	0.0046196	0.00291671	0.00361408	0.00188438	0.000234004	0.00155028	0.00340131	0.00368114	0.00321914	0.00230217	0.002551	0.000708272	0.00155355	0.00226403	0.000901143	0.0023905	0.00192355	0.00202356	0.000618648	0.00142416	0.00170434	0.00241926	0.000884722
MAG_121	Archangium_A	0.00171504	0.00306414	0.00223421	0.0984395	0.148454	0.0484246	0.010296	0.0497743	0.0221449	0.189867	0.180751	0.198983	0.114544	0.170192	0.0588963	0.037737	0.0542239	0.02125	0.00865792	0.00396691	0.00622776	0.0044534	0.00709631	0.0157608	0.00905484	0.0037556	0.00516661	0.0446967	0.0547863	0.0244638	0.112165	0.0420013	0.0807681	0.0696104	0.0582006	0.0239942	0.0693457	0.0494216	0.0257943	0.0541539	0.0190231	0.00837541	0.0164447	0.00993568	0.00362445
MAG_535	Accumulibacter necessarius	0.00388325	0.0292127	0.00511433	0.0637453	0.0601178	0.0673728	0.0248388	0.0470505	0.0315453	0.0763372	0.0515997	0.101075	0.0859196	0.0832378	0.0886013	0.13336	0.133534	0.133186	0.0273303	0.0364039	0.0518962	0.0183224	0.0244433	0.0560108	0.0190574	0.0131366	0.0310029	0.043253	0.0737395	0.0454478	0.0388142	0.036335	0.0754946	0.0948546	0.168051	0.101447	0.121791	0.122601	0.0774958	0.110893	0.0805363	0.0454328	0.0805991	0.069066	0.027678
MAG_323	Giesbergeria	0.0516149	0.16699	0.0675131	0.239783	0.185733	0.293834	0.154628	0.125449	0.157292	0.131317	0.0814204	0.181214	0.113012	0.0711663	0.154857	0.065107	0.0432813	0.0869326	0.0735517	0.0792061	0.160065	0.0123373	0.147646	0.14273	0.0675096	0.0852303	0.107924	0.137252	0.0622496	0.067475	0.0527787	0.0399473	0.0600032	0.0306989	0.0296118	0.0844897	0.0181816	0.0318605	0.054989	0.0439597	0.0168164	0.0140165	0.0178025	0.0182621	0.00598576
MAG_804	Proteocatella	0.227686	0.0367915	0.253073	0.0437815	0.033956	0.053607	0.0283712	0.0245449	0.0309221	0.0141731	0.0186916	0.00965465	0.0127508	0.0154051	0.0100965	0.00853368	0.00605752	0.0110098	0.0169259	0.0319749	0.0298433	0.0114159	0.0243539	0.0118339	0.0111398	0.0409175	0.00703819	0.00922206	0.00791286	0.00928138	0.00419494	0.00533262	0.00483852	0.00287461	0.00222255	0.00432201	0.00183292	0.00364042	0.00437069	0.00296497	0.000462823	0.00153914	0.00277493	0.0142834	0.000936501
MAG_778	Chiayiivirga	0.00671075	0.0139999	0.00721068	0.0758792	0.0292199	0.122538	0.0188254	0.0255988	0.0248525	0.0279678	0.023424	0.0325115	0.0626129	0.0240291	0.101197	0.0279331	0.0152264	0.0406398	0.180638	0.0393305	0.0450149	0.0218763	0.0231426	0.0314212	0.0163129	0.0169841	0.0257839	0.194118	0.0555385	0.0233973	0.0121527	0.0119479	0.0112592	0.0167005	0.0152987	0.0251574	0.00903781	0.0191191	0.0319839	0.0215424	0.00748367	0.0146863	0.0114012	0.00622322	0.0108084
MAG_715	JJ008	0.00222381	0.0458283	0.00371802	0.259731	0.306294	0.213168	0.85129	0.525918	0.776837	0.327908	0.284441	0.371374	0.213977	0.213684	0.214269	0.150206	0.120295	0.180118	0.0361453	0.00470292	0.00644189	0.0154165	0.0208331	0.0059342	0.0341275	0.0154276	0.00147775	0.00383313	0.0317946	0.0732074	0.0175441	0.0260037	0.0158584	0.0120127	0.00747003	0.00686472	0.00855765	0.00847455	0.0076211	0.0130641	0.00451373	0.00352098	0.00952585	0.0117079	0.00249971
MAG_589	JADJCH01	0.00420001	0.0129447	0.00555479	0.0545069	0.077274	0.0317399	0.0280499	0.123667	0.0335322	0.118035	0.11429	0.121779	0.0746308	0.118214	0.0310478	0.0452943	0.0696588	0.0209299	0.0238395	0.0151696	0.0206743	0.0124211	0.0596556	0.028661	0.0615397	0.0222848	0.0173901	0.15111	0.112426	0.0851321	0.396233	0.224793	0.151128	0.1045	0.140349	0.0300406	0.133246	0.118087	0.0281666	0.308019	0.0627666	0.0308392	0.0702989	0.0429924	0.0169624
MAG_588	Flavobacterium sp017997335	0.0136159	0.195681	0.019804	0.0597804	0.0700898	0.0494711	0.0490443	0.0365589	0.0463481	0.0167544	0.0261391	0.00736982	0.0236167	0.0241043	0.0231291	0.0123396	0.00838077	0.0162985	0.0094076	0.0328844	0.0704787	0.16904	0.0247241	0.0295276	0.0163013	0.0291009	0.0248745	0.0280929	0.126865	0.0628317	0.0227304	0.0174697	0.0105035	0.0120992	0.00867065	0.0116752	0.00359672	0.0103214	0.00948146	0.00357091	0.00175344	0.00391283	0.00705933	0.00727021	0.00277665
MAG_320	Dokdonella sp001899855	0.00356819	0.0177958	0.00421859	0.0874093	0.0669675	0.107851	0.0762207	0.107054	0.0877025	0.0539662	0.0503518	0.0575806	0.0776552	0.0421262	0.113184	0.0518604	0.0158642	0.0878567	0.0173803	0.0332662	0.0296676	0.0557434	0.0936933	0.186906	0.205443	0.0924733	0.031419	0.0109757	0.0305035	0.0363065	0.0531356	0.0623166	0.0433358	0.0267272	0.0309499	0.116138	0.0282108	0.0554854	0.114968	0.0287364	0.00677524	0.0183675	0.0101174	0.0200943	0.0133101
MAG_48	CAKUSI01	0.00406095	0.0159361	0.0052467	0.0285251	0.0388079	0.0182423	0.0311491	0.0610403	0.0376747	0.110026	0.0883415	0.13171	0.0499321	0.0743605	0.0255036	0.0693845	0.0841947	0.0545743	0.0124522	0.00918231	0.0111535	0.00725026	0.0342887	0.0142706	0.0416254	0.0327592	0.0043057	0.0034284	0.0708243	0.0850392	0.146224	0.0715828	0.148773	0.0392212	0.061421	0.0225616	0.0664727	0.0912771	0.0232469	0.0792867	0.0238949	0.0220887	0.0371276	0.0152333	0.0123467
MAG_76	Accumulibacter propinquus	0.00642594	0.086198	0.00658838	0.391611	0.471893	0.311328	0.0342423	0.161187	0.0873972	0.457714	0.336537	0.578891	0.683315	0.89638	0.47025	0.737579	0.959515	0.515643	0.216453	0.137324	0.14625	0.103323	0.0551973	0.502625	0.0665401	0.0215185	0.235095	0.471943	0.558223	0.144007	0.123542	0.128275	0.232867	2.17015	4.17278	2.53905	3.88438	2.3776	1.53927	2.38521	1.62072	1.17163	1.97815	0.975364	0.418868
MAG_173	JABFRG01	0.0013194	0.0101515	0.00192049	0.0237265	0.0313287	0.0161243	0.0201284	0.0646757	0.0253713	0.096185	0.0840068	0.108363	0.0495704	0.0748247	0.0243162	0.0239109	0.0402606	0.00756115	0.00930116	0.00472076	0.00626836	0.00338651	0.00486092	0.00827265	0.00787004	0.00448253	0.00266275	0.00781002	0.029137	0.0294904	0.0552507	0.0370738	0.041063	0.0269492	0.0197943	0.0110883	0.0279141	0.0392361	0.0103165	0.0295679	0.00715954	0.00313084	0.0150257	0.0106423	0.00146785
MAG_349	Sulfuritalea sp020853215	0.00727074	0.064484	0.00938375	0.141391	0.170575	0.112207	0.108306	0.266099	0.114388	0.308663	0.269305	0.348022	0.206185	0.263675	0.148695	0.444378	0.652313	0.236442	0.0228381	0.0203587	0.0253244	0.0119683	0.137779	0.103777	0.128126	0.0950286	0.0885289	0.112194	0.10576	0.115484	0.116178	0.106346	0.144905	0.0648366	0.0961748	0.139953	0.110657	0.141345	0.128841	0.160091	0.085734	0.0722738	0.110225	0.0876004	0.0423774
MAG_550	UBA668	0.00175526	0.00783136	0.0026465	0.0317573	0.0207742	0.0427404	0.108627	0.0333708	0.101181	0.0720615	0.0308556	0.113267	0.0358614	0.0252535	0.0464692	0.0266941	0.014149	0.0392392	0.0186102	0.0055329	0.0088057	0.00935237	0.0812608	0.0422923	0.0955857	0.0502106	0.0160237	0.0117959	0.0287022	0.0344314	0.0787111	0.0565723	0.0613476	0.0256316	0.0214129	0.0433326	0.0151614	0.0260338	0.0414882	0.0399803	0.00869201	0.0135818	0.00566206	0.00889533	0.00671287
MAG_461	Rubrivivax	0.00295566	0.00992405	0.0041815	0.0959326	0.0802252	0.11164	0.0765883	0.0830244	0.0699391	0.143915	0.129372	0.158459	0.131618	0.133866	0.129369	0.0773708	0.0933917	0.0613499	0.0151223	0.0102923	0.0158502	0.0131262	0.0483654	0.105933	0.0349147	0.0185118	0.0234512	0.0255285	0.0467533	0.0334077	0.0809358	0.0488186	0.0710818	0.0345023	0.0877831	0.0861005	0.0435318	0.096975	0.0755509	0.0526136	0.0273931	0.0251899	0.033849	0.009164	0.0109089
MAG_219	Rhodoferax_C sp016703945	0.00494934	0.0153858	0.00690577	0.198931	0.167566	0.230296	0.117449	0.0778258	0.1257	0.0900485	0.0713863	0.108711	0.0665265	0.059026	0.0740269	0.0310039	0.0220015	0.0400063	0.0149719	0.0103102	0.0206112	0.0141285	0.127702	0.0845803	0.058486	0.0332015	0.0720675	0.0802899	0.0362341	0.0419576	0.0393616	0.026746	0.0280713	0.0271184	0.0391141	0.0382101	0.0146316	0.0282299	0.0257996	0.0234311	0.0127651	0.00749377	0.0131259	0.00949497	0.00256943
MAG_709	IGN3	0.00372617	0.00604574	0.00951636	0.0117462	0.0100929	0.0133994	0.0116563	0.00924984	0.0116407	0.00657834	0.00814012	0.00501655	0.012158	0.00882945	0.0154866	0.194706	0.229647	0.159765	0.00665269	0.00371042	0.00578946	0.0193038	0.00389483	0.00926262	0.00369917	0.00449199	0.00510033	0.00167322	0.00339752	0.0046228	0.00197329	0.00286941	0.00214037	0.00127444	0.000940551	0.00739432	0.000677755	0.00205866	0.00738346	0.00263282	0.00216214	0.0101604	0.00506465	0.00510806	0.00722073
MAG_342	f__Acutalibacteraceae	0.134406	0.00321033	0.185778	0.00209592	0.00187804	0.0023138	0.00220452	0.000953807	0.00250829	0.00148354	0.000671336	0.00229575	0.000886958	0.00070792	0.001066	0.00162228	0.000972977	0.00227159	0.0126248	0.00451773	0.0101327	0.0479772	0.00744982	0.0438493	0.00566213	0.00658431	0.00433364	0.00166418	0.00308334	0.00330099	0.00190124	0.00269749	0.00177167	0.000738605	0.00106094	0.0302965	0.000615545	0.00243346	0.0284438	0.00135391	0.000259895	0.00427247	0.00131301	0.00248752	0.00367033
MAG_765	Draconibacterium	0.00334844	0.0392557	0.00681522	0.149691	0.109761	0.189621	0.335407	0.265603	0.323766	0.134152	0.21418	0.0541245	0.255399	0.23911	0.271687	0.323556	0.257962	0.389151	0.0088188	0.00932321	0.00872812	0.0544195	0.0472047	0.016543	0.0317754	0.0189788	0.00638356	0.00577047	0.0241694	0.0217498	0.0277016	0.0290915	0.0191744	0.0271771	0.0195759	0.0298419	0.0148646	0.0256715	0.0240566	0.022794	0.0136804	0.0149482	0.0613039	0.0151795	0.0119421
MAG_387	JALCSJ01	0.121223	0.0181852	0.144437	0.00270696	0.00188785	0.00352607	0.0054898	0.00174904	0.00511393	0.00169619	0.000750554	0.00264183	0.00152746	0.000830826	0.0022241	0.00123631	0.000721385	0.00175124	0.0221347	0.0168009	0.0171438	0.00494672	0.00622588	0.00329577	0.00487137	0.00532197	0.000426218	0.00433906	0.00415767	0.00562926	0.00248599	0.00273465	0.00278933	0.000872044	0.0010007	0.0026815	0.000485287	0.00314283	0.00285343	0.00245149	0.000476092	0.0011907	0.000696441	0.000375875	0.000783912
MAG_644	Prosthecobacter	0.00289858	0.00591911	0.00357782	0.0341867	0.035315	0.0330584	0.0312664	0.0414302	0.0340745	0.080033	0.0733127	0.0867534	0.0578225	0.074563	0.0410819	0.0251553	0.0286621	0.0216484	0.0113771	0.00353548	0.00636889	0.00868656	0.00546181	0.00588997	0.00403285	0.0027841	0.0017039	0.00926224	0.0114506	0.0114047	0.0229874	0.0166675	0.0102174	0.0187871	0.019584	0.0119449	0.0181802	0.017036	0.00721329	0.0220505	0.00426573	0.00338693	0.0131909	9.54e-05	0.00176125
MAG_183	JADJCH01 sp016703325	0.00511046	0.0182571	0.00661735	0.0850325	0.12105	0.049015	0.0407886	0.179503	0.0514228	0.181483	0.198564	0.164402	0.132526	0.211407	0.053646	0.0678758	0.103619	0.0321323	0.0593314	0.0311166	0.0426333	0.0127424	0.049207	0.0583223	0.045859	0.0190361	0.0318031	0.228415	0.169823	0.126872	0.172528	0.160927	0.144069	0.11803	0.201163	0.0756514	0.119513	0.19674	0.069849	0.174789	0.0586135	0.0365969	0.0707422	0.0465153	0.0222061
MAG_226	f__Polyangiaceae	0.00104475	0.00208748	0.00165962	0.0435634	0.0396246	0.0475022	0.0284455	0.03567	0.031024	0.0478118	0.0444422	0.0511814	0.0408184	0.0321958	0.049441	0.0129444	0.0146267	0.0112622	0.019923	0.00766034	0.0068865	0.00670933	0.00370944	0.0121458	0.00486829	0.00226712	0.00494965	0.00797821	0.0315002	0.0261807	0.0362785	0.0184811	0.0419912	0.0257549	0.0156765	0.02143	0.0104922	0.0195745	0.0231748	0.0292215	0.00840567	0.00471782	0.0055037	0.00492615	0.00221055
MAG_803	Pirellula_B	0.00685269	0.00929272	0.00856125	0.0138936	0.0136272	0.01416	0.0306867	0.019469	0.0279942	0.0164851	0.0137624	0.0192077	0.0111666	0.0118695	0.0104638	0.0120251	0.00372204	0.0203281	0.00533364	0.00860858	0.00525005	0.00406615	0.00373572	0.00787881	0.00454108	0.00366223	0.00220407	0.00298391	0.022803	0.0210984	0.0085691	0.0118638	0.011297	0.0159177	0.00334575	0.0114703	0.00374482	0.0281845	0.0186396	0.00796227	0.0011538	0.00490133	0.00161356	0.0022212	0.00228934
MAG_542	WHSN01	0.00144122	0.00203965	0.00199897	0.0338249	0.0186706	0.0489792	0.00498391	0.0214235	0.00929125	0.0723854	0.0622242	0.0825466	0.0741509	0.0573999	0.090902	0.0497968	0.0699207	0.0296728	0.00685144	0.00328628	0.00443217	0.00451939	0.00433093	0.0932538	0.00437818	0.00257731	0.0475806	0.0505684	0.0560575	0.0381673	0.0858001	0.0750499	0.0808313	0.0409267	0.0857459	0.146108	0.044454	0.0597142	0.108862	0.0458636	0.0230039	0.03121	0.0409338	0.0341918	0.0162245
MAG_329	UBA668	0.00726669	0.0166888	0.00888155	0.0908171	0.0304046	0.15123	0.165655	0.0385133	0.160259	0.131196	0.0507597	0.211633	0.0852327	0.0271388	0.143326	0.0837998	0.0328397	0.13476	0.00900778	0.00457294	0.00746722	0.00647171	0.0317948	0.0170063	0.0356779	0.0211848	0.00499176	0.00479969	0.00753359	0.0109555	0.0151861	0.0148109	0.0122649	0.0165745	0.00888043	0.0122397	0.00821131	0.00945426	0.00963258	0.0178064	0.00390935	0.00421287	0.0065107	0.00648434	0.00160063
MAG_402	JADZDL01 sp020851075	0.00133773	0.00362695	0.00188319	0.0728586	0.0280164	0.117701	0.004216	0.0148134	0.0108364	0.0777793	0.0520723	0.103486	0.110604	0.0754904	0.145717	0.095912	0.143416	0.0484082	0.0225557	0.00715143	0.00680725	0.00228581	0.0044902	0.0211677	0.0052251	0.00326903	0.00890376	0.0208698	0.0441395	0.0247884	0.0339038	0.0136809	0.060664	0.0231421	0.0222338	0.0360369	0.0261187	0.0416149	0.0330961	0.0521937	0.0204708	0.0176997	0.0311592	0.0130448	0.00674762
MAG_175	Rubrivivax	0.00423883	0.0158098	0.00529093	0.242317	0.245502	0.239132	0.102832	0.219434	0.112786	0.385428	0.321634	0.449221	0.298919	0.336154	0.261683	0.141534	0.153747	0.129322	0.0268926	0.0107206	0.0162809	0.00585687	0.0288326	0.0612979	0.0218593	0.0124359	0.0420432	0.101664	0.118743	0.0671632	0.114534	0.0894479	0.119268	0.0550912	0.184649	0.058577	0.0774743	0.219733	0.0388177	0.0475774	0.0825545	0.0249133	0.0586564	0.0363095	0.0105592
MAG_741	f__Anaerofustaceae	0.127262	0.0113088	0.196609	0.00164668	0.00135723	0.00193614	0.00215898	0.00073529	0.00242153	0.00157706	0.000624882	0.00252923	0.000836364	0.000649827	0.0010229	0.00135161	0.000904049	0.00179918	0.0122737	0.00868443	0.0157389	0.00603428	0.00176169	0.00108979	0.001881	0.00112701	7.96e-05	0.000799223	0.0012062	0.00192415	0.00107725	0.00094386	0.00129943	0.000268292	0.000338452	0.00125433	0.000295846	0.000946399	0.00115586	0.00113445	0.000688914	0.001077	0.000599035	0.000125085	0.000798798
MAG_57	Sphingorhabdus_B lacus	0.00334453	0.0116084	0.00455984	0.0700459	0.0885131	0.0515787	0.192274	0.0830397	0.200481	0.158369	0.140094	0.176643	0.0677247	0.0696818	0.0657677	0.0617352	0.0707262	0.0527442	0.00913697	0.00541808	0.00498601	0.0132564	0.0286302	0.0142349	0.0487841	0.0131157	0.00411913	0.00685217	0.0167035	0.0256747	0.0509027	0.0985889	0.0345247	0.0105828	0.0153708	0.0125092	0.0173079	0.0151037	0.0111709	0.020002	0.0123278	0.00440215	0.00802628	0.00545041	0.00255624
MAG_712	Competibacter_A denitrificans	0.0016464	0.00570228	0.00293245	0.0144967	0.0120587	0.0169346	0.00991257	0.013515	0.0112553	0.016621	0.0102427	0.0229994	0.0160507	0.0134954	0.018606	0.121549	0.136241	0.106858	0.0114233	0.00470148	0.00593033	0.00136507	0.010158	0.0082131	0.0144591	0.0133106	0.00611441	0.00834463	0.00715034	0.00895562	0.0124286	0.0150322	0.0136164	0.0131794	0.012859	0.012269	0.0137316	0.0156633	0.0110116	0.0381951	0.0252957	0.0121139	0.03285	0.00474582	0.00526012
MAG_793	UBA4417	0.00243424	0.0115208	0.00559133	0.0139819	0.0168242	0.0111395	0.0607592	0.0378702	0.0547467	0.0155877	0.0209526	0.0102228	0.019821	0.0273131	0.0123289	0.0343598	0.0269184	0.0418012	0.0376631	0.0104874	0.0114852	0.0100791	0.00326813	0.00196848	0.00230641	0.00213294	0.000602574	0.00416297	0.0202081	0.0126907	0.00464242	0.00705871	0.00410777	0.00424636	0.00411211	0.0023628	0.00274945	0.00503662	0.00175397	0.00431478	0.00232285	0.00221786	0.0109459	0.000236541	0.000944575
MAG_733	UBA964	0.00277683	0.0149166	0.00369572	0.0257209	0.0178453	0.0335965	0.0330971	0.0481058	0.0389068	0.0464204	0.0326594	0.0601815	0.0445342	0.0341856	0.0548828	0.0569277	0.073589	0.0402664	0.0102138	0.00844665	0.0102499	0.0060072	0.00966654	0.0281744	0.0135935	0.00516266	0.00620148	0.00665337	0.0124775	0.0159475	0.0185172	0.0169216	0.020908	0.0152449	0.0138991	0.038224	0.00627923	0.0154264	0.0290037	0.0332269	0.0148737	0.0178366	0.0127867	0.0107253	0.0108847
MAG_122	CAISIP01 sp018063505	0.00418051	0.0349961	0.00538622	0.130238	0.116084	0.144391	0.0431731	0.113104	0.0541718	0.230776	0.178098	0.283454	0.183837	0.201898	0.165777	0.170163	0.232679	0.107647	0.0179066	0.0156003	0.0203339	0.0175861	0.0511761	0.120621	0.0587827	0.0220806	0.0520744	0.0536582	0.129275	0.10724	0.170572	0.0942744	0.158151	0.109848	0.18821	0.125055	0.0964002	0.123167	0.073195	0.101302	0.0962511	0.0296593	0.0620839	0.0206522	0.0165305
MAG_494	f__Sandaracinaceae	0.000875651	0.00204411	0.00160531	0.0438717	0.0609488	0.0267945	0.0101168	0.0243432	0.0130488	0.0481843	0.0454584	0.0509103	0.0267541	0.0356964	0.0178118	0.0127613	0.017152	0.00837068	0.00533642	0.00198483	0.00313028	0.00348189	0.00786482	0.00753876	0.004453	0.0032382	0.00361879	0.00894353	0.0091439	0.0104048	0.0307306	0.0217427	0.0106171	0.0371073	0.0216093	0.00658942	0.0180944	0.0165395	0.00654927	0.0265714	0.0104112	0.00271087	0.00822332	0.00687819	0.00181908
MAG_474	Flavobacterium	0.00672861	0.0182822	0.0130741	0.0252693	0.0267372	0.0238014	0.0673626	0.0334702	0.0621875	0.0156557	0.0237455	0.00756596	0.01712	0.0210853	0.0131547	0.0120714	0.00999053	0.0141523	0.0111586	0.00616569	0.00926189	0.05214	0.0254902	0.0234459	0.0113338	0.0279187	0.0179352	0.0224243	0.0359663	0.0363742	0.014063	0.0275201	0.0100755	0.00583999	0.0112961	0.00966624	0.00331544	0.00989468	0.00869775	0.00529768	0.00502724	0.0031734	0.00512524	0.00228297	0.00188997
MAG_369	Propionivibrio (MAG_369)	0.00798947	0.0697232	0.0104003	0.105628	0.110675	0.100582	0.0389518	0.103301	0.0505575	0.165055	0.128258	0.201852	0.135715	0.142461	0.128968	0.202657	0.168946	0.236367	0.0392434	0.0417874	0.0370351	0.0200048	0.0378545	0.037139	0.0348322	0.0279911	0.0249228	0.0309345	0.0727597	0.0551782	0.0735312	0.0810922	0.0851038	0.0505513	0.0928556	0.0385091	0.0312573	0.0764238	0.0295942	0.0586253	0.0732239	0.0206075	0.0387121	0.0234078	0.0114399
MAG_734	OLB14	0.00182183	0.00407626	0.00316897	0.149471	0.0384823	0.260459	0.153745	0.212406	0.155393	0.138244	0.0643058	0.212182	0.183771	0.0886504	0.278892	0.141924	0.153633	0.130215	0.00518591	0.00304706	0.0053295	0.00641234	0.00766755	0.0147744	0.00894165	0.00589207	0.00999249	0.0549776	0.066104	0.0469377	0.0239853	0.011334	0.0393391	0.0119843	0.0133515	0.0688823	0.00322586	0.00950179	0.0753905	0.0509802	0.0238765	0.0302839	0.00942521	0.0148805	0.0196092
MAG_130	JADJBS01	0.0041075	0.012122	0.00606968	0.186687	0.136495	0.236879	0.0670695	0.0547974	0.0653034	0.0588873	0.0327459	0.0850288	0.0201518	0.0179792	0.0223243	0.0121144	0.0115835	0.0126452	0.0393085	0.0436753	0.0505165	0.0155502	0.179556	0.215495	0.0689764	0.0653197	0.161978	0.0653496	0.0272328	0.0279907	0.03725	0.023616	0.0269099	0.023909	0.0241102	0.0208535	0.00883975	0.0147926	0.0138523	0.0212473	0.0131431	0.00532867	0.00842483	0.00252861	0.00245828
MAG_792	JAGORN01	0.00607259	0.0027675	0.00882532	0.0531534	0.00332621	0.102981	0.00450766	0.00253671	0.00523452	0.00416339	0.00314598	0.0051808	0.044823	0.00254662	0.0870993	0.0370224	0.00354791	0.0704969	0.00285429	0.0022051	0.00291328	0.0056315	0.00293237	0.108937	0.00251101	0.00208331	0.0446342	0.00184227	0.00262201	0.00194925	0.00208407	0.00278599	0.00182512	0.000608822	0.000700221	0.0757152	0.000417901	0.00250874	0.0737115	0.00172392	0.000705691	0.0159911	0.000327766	0.00174369	0.0188306
MAG_808	Aliarcobacter	0.0920921	0.980765	0.159922	0.0422938	0.0722094	0.0123783	0.0166901	0.0418695	0.0174536	0.013465	0.0186527	0.00827728	0.0125145	0.019288	0.00574093	0.00889429	0.0066618	0.0111268	0.0220488	0.0648717	0.257959	0.0831772	0.0343088	0.0368508	0.016766	0.0384411	0.0178731	0.00888995	0.021022	0.0265304	0.0142137	0.0126801	0.012509	0.00372308	0.00458555	0.0100304	0.00253537	0.0076082	0.00833753	0.00309373	0.00116396	0.00230237	0.00331681	0.0108991	0.00198826
MAG_608	JAKVKY01	0.0665804	0.0329198	0.0943096	0.00437569	0.00322704	0.00552435	0.00673363	0.00365874	0.00735017	0.00414369	0.00158735	0.00670004	0.00284672	0.00176224	0.0039312	0.002043	0.00148417	0.00260183	0.0102321	0.021126	0.0226252	0.00367819	0.00359188	0.0027182	0.00355045	0.0023786	0.000815625	0.00323181	0.00214734	0.00447342	0.0017588	0.00198064	0.0021428	0.0010119	0.000792135	0.00207152	0.000843423	0.0015513	0.00167873	0.00170987	0.000644846	0.00092639	0.000402813	0.00195541	0.00066729
MAG_801	ELB16-189	0.00301135	0.0488817	0.00403628	0.305491	0.208828	0.402154	0.277719	0.297445	0.272963	0.196454	0.296317	0.0965917	0.385742	0.308764	0.462719	0.263921	0.267657	0.260185	0.0104099	0.00494095	0.00648748	0.0269745	0.0155773	0.0197407	0.021002	0.00878086	0.00778511	0.0117067	0.0280739	0.040096	0.0347451	0.0509075	0.0340509	0.0573385	0.0404653	0.0438267	0.0349829	0.047555	0.0359123	0.02257	0.017969	0.0169546	0.0768246	0.0223024	0.00792388
MAG_758	Flavipsychrobacter	0.0666259	0.0278481	0.0809609	0.0203542	0.0126096	0.0280987	0.0212607	0.0158224	0.0211096	0.0158071	0.0154749	0.0161393	0.0239905	0.0169135	0.0310674	0.0155798	0.0123728	0.0187869	0.00893733	0.0101784	0.0142999	0.0127637	0.00704888	0.0185508	0.00723603	0.006644	0.00849934	0.00590166	0.0152682	0.0137546	0.0214826	0.0180419	0.0163753	0.0186036	0.0293728	0.0332003	0.0220978	0.0305385	0.0330669	0.026013	0.00835068	0.00632318	0.021906	0.0125512	0.0053959
MAG_585	UBA2658	0.17046	0.0116133	0.229091	0.00174079	0.00135157	0.00213002	0.00168561	0.000883385	0.00185468	0.00199623	0.000637318	0.00335515	0.000967064	0.000741626	0.0011925	0.00125208	0.000907372	0.00159679	0.0173455	0.0132328	0.0186278	0.00265915	0.00324326	0.00377309	0.00318472	0.00218767	0.000831235	0.000799639	0.00167826	0.00319228	0.00197467	0.00199794	0.0018831	0.000759308	0.000786984	0.0025271	0.000507728	0.00139873	0.00178613	0.00221075	0.000846775	0.00107379	0.00130321	0.003123	0.000466025
MAG_679	CAISIP01	0.00319425	0.00847148	0.00450866	0.0535618	0.0410562	0.0660674	0.0526861	0.0935051	0.0535162	0.103835	0.0721076	0.135563	0.074887	0.085342	0.0644319	0.0441848	0.0581303	0.0302394	0.0207467	0.018553	0.0249431	0.0521167	0.192151	0.230754	0.122066	0.11823	0.0595357	0.0729608	0.097797	0.0861868	0.187802	0.138399	0.127832	0.0911897	0.0977236	0.114439	0.0748853	0.121098	0.109465	0.130892	0.0402049	0.0288632	0.045683	0.039528	0.0196647
MAG_746	JAAZAI01	0.140005	0.00310514	0.0896169	0.00171294	0.00116547	0.00226041	0.00158358	0.00106021	0.00191384	0.00294839	0.00122673	0.00467005	0.00130613	0.00111214	0.00150012	0.00184487	0.00158326	0.00210647	0.0443425	0.00867869	0.0221338	0.000954154	0.0021405	0.00175964	0.00175048	0.00132504	0.000365599	0.00168159	0.00189035	0.00206939	0.00331246	0.00270888	0.0025022	0.00102973	0.00144402	0.00175642	0.000802995	0.00204661	0.00163604	0.00522912	0.00157364	0.00123948	0.000771331	0.000338143	0.000686956
MAG_573	Sulfuritalea sp021413665	0.00376913	0.0196057	0.00498933	0.0998331	0.093522	0.106144	0.059102	0.137295	0.0626238	0.177227	0.154052	0.200402	0.144052	0.152097	0.136007	0.457412	0.685782	0.229042	0.0436281	0.0307033	0.0386991	0.0169405	0.0726972	0.102115	0.0767596	0.045271	0.0667436	0.0780248	0.0723673	0.0832106	0.0870167	0.0729528	0.112289	0.032304	0.0600034	0.130673	0.042414	0.063131	0.109117	0.137765	0.0916535	0.105893	0.0638862	0.0454466	0.0649278
MAG_678	JAAYNV01	0.0702271	0.0967237	0.102542	0.00626635	0.00608113	0.00645157	0.00697444	0.0039424	0.00693765	0.00297447	0.00250196	0.00344698	0.00286197	0.00226801	0.00345593	0.00280386	0.00164785	0.00395987	0.0127672	0.0207632	0.0504394	0.0176964	0.00508456	0.0158597	0.00312982	0.00445596	0.00164481	0.00127541	0.00375549	0.00726143	0.00185759	0.00305519	0.0025811	0.00101201	0.000920617	0.0102941	0.00049094	0.0015325	0.00954327	0.0012721	0.000470867	0.00208803	0.00107741	0.00268668	0.00142653
MAG_179	WYBB01	0.00126255	0.0108657	0.00191727	0.0684636	0.0436149	0.0933123	0.0330257	0.0358104	0.037474	0.0511447	0.0425494	0.0597401	0.0562486	0.0340653	0.078432	0.0254282	0.0159425	0.0349139	0.00940403	0.00527866	0.00769948	0.100022	0.449508	0.143162	0.395014	0.302764	0.175197	0.0532171	0.0690597	0.0972348	0.221718	0.254818	0.121782	0.11529	0.103788	0.0567123	0.116731	0.104592	0.059042	0.0623966	0.0348954	0.0155789	0.0539282	0.0317503	0.00931844
MAG_347	JAGXTF01 sp020853295	0.00208539	0.00395119	0.0055037	0.0205773	0.00793118	0.0332234	0.0109094	0.0102932	0.0112031	0.00740755	0.00948059	0.00533452	0.0235012	0.0106571	0.0363453	0.0630238	0.0202754	0.105772	0.0103498	0.00429145	0.00531387	0.00876775	0.00436956	0.0247725	0.00271975	0.00407751	0.0134955	0.00410131	0.00649621	0.00664031	0.00615646	0.0089825	0.0069554	0.00201823	0.00391129	0.0144612	0.00165195	0.00469211	0.0142789	0.00389147	0.00366708	0.020854	0.00107575	0.00199402	0.0150761
MAG_360	Desulfovibrio	1.0966	0.11053	1.38717	0.00377759	0.00378254	0.00377263	0.00497177	0.00318265	0.00512286	0.00421629	0.00111642	0.00731615	0.00189019	0.00134478	0.00243561	0.00184085	0.00134955	0.00233215	0.4214	0.76782	0.676718	0.00825405	0.0624276	0.0187794	0.0393619	0.0721452	0.00678183	0.0676179	0.0173725	0.0584339	0.00863956	0.0103784	0.0159352	0.00897551	0.00628881	0.00797005	0.00280211	0.00778071	0.00709024	0.0289916	0.00189383	0.00299296	0.00658806	0.0169089	0.0013318
MAG_456	JAGOGN01	0.248095	0.0562293	0.351685	0.00467345	0.00487328	0.00447362	0.00779074	0.00346014	0.00760611	0.00250539	0.00197997	0.00303082	0.00232428	0.00173587	0.00291268	0.00353662	0.00104086	0.00603237	0.0213032	0.0162865	0.0198772	0.0203368	0.00654142	0.0152248	0.0063027	0.006182	0.00188704	0.00152252	0.00525428	0.022474	0.00318429	0.00257919	0.00263806	0.00170626	0.000931481	0.00823242	0.00112597	0.00196876	0.00813536	0.00164654	0.000367879	0.00166517	0.000741605	0.000523709	0.00133018
MAG_745	f__Anaerofustaceae	0.124579	0.0161873	0.187208	0.00151741	0.00112327	0.00191154	0.00190718	0.000826968	0.00223911	0.00201133	0.000691208	0.00333146	0.000845629	0.00060021	0.00109105	0.0012382	0.000817751	0.00165864	0.00673112	0.00916316	0.0157506	0.0205786	0.00228064	0.00106062	0.00301579	0.00147681	0.000262576	0.00244088	0.00479115	0.00315094	0.00299813	0.00256177	0.00227527	0.000698543	0.000758164	0.0013567	0.000612131	0.00251605	0.00160588	0.00184416	0.000163426	0.00148118	0.000271755	0.000864979	0.000849626
MAG_764	UBA4416	0.00327646	0.00833375	0.00892871	0.0662565	0.0943882	0.0381248	0.0582046	0.0882389	0.0604915	0.0538333	0.0880655	0.0196011	0.0503415	0.0785175	0.0221655	0.0186435	0.0177131	0.0195739	0.00508587	0.00375426	0.00453515	0.0440697	0.0111263	0.00822273	0.00890486	0.0103963	0.00274705	0.0106467	0.0187103	0.017599	0.0143428	0.0192233	0.0124781	0.00698699	0.00898722	0.00646414	0.00585308	0.0153439	0.00706861	0.00331092	0.000471691	0.00213655	0.00760252	0.00127835	0.00147929
MAG_338	CAKSQL01	0.253973	0.00288631	0.308588	0.00168318	0.00139089	0.00197546	0.00193223	0.000749081	0.00234516	0.00161969	0.000625374	0.00261401	0.000824166	0.000677333	0.000970999	0.00135365	0.000884597	0.00182271	0.00932291	0.00400051	0.00752978	0.00966714	0.00584884	0.00125384	0.00303309	0.00240868	0.000290758	0.00141173	0.00178737	0.00282573	0.00157199	0.00216396	0.00134779	0.000681611	0.000615093	0.00129086	0.000748776	0.00138934	0.00111587	0.00184665	0.00030356	0.000746223	0.00107526	0.000332332	0.000572554
MAG_800	f__	1.53931	0.131981	1.66746	0.0530222	0.0447148	0.0613297	0.0553258	0.040399	0.0571075	0.0263246	0.0338958	0.0187534	0.0364242	0.0334763	0.0393722	0.0200481	0.0153125	0.0247836	0.0638384	0.0614351	0.0545224	0.0676297	0.0745032	0.0146605	0.0462388	0.0394372	0.00910269	0.0394153	0.0966602	0.0395095	0.0166815	0.0144818	0.0107049	0.0185311	0.0124863	0.0244994	0.0509451	0.0144586	0.032416	0.00881956	0.00225232	0.00398315	0.00323805	0.00736751	0.00243515
MAG_620	W0P28-013	0.23902	1.55407	0.262388	0.0115546	0.0148038	0.00830538	0.0127728	0.00733819	0.0128889	0.00417983	0.00452389	0.00383576	0.00655864	0.00600405	0.00711324	0.00381762	0.00255097	0.00508426	3.43365	1.00456	1.37199	0.0515892	0.0191971	0.0908432	0.0109343	0.0247824	0.0139046	0.0285409	0.0130791	0.0345841	0.010027	0.0116026	0.0141468	0.00455757	0.00616866	0.0595564	0.00313972	0.00575676	0.0572601	0.00289277	0.00260938	0.0117058	0.00489802	0.00214865	0.00837217
MAG_29	CAIZPE01	0.0033997	0.0249629	0.00396673	0.0757097	0.0557065	0.095713	0.0987376	0.0767396	0.0987499	0.102647	0.0672788	0.138016	0.0881222	0.050963	0.125281	0.0521826	0.0448368	0.0595285	0.0187764	0.0177168	0.0175021	0.00938719	0.0391013	0.0714444	0.0671347	0.0260831	0.028381	0.0322607	0.0524744	0.0526434	0.0867735	0.0887965	0.0896422	0.0583594	0.0454003	0.0879016	0.0351516	0.065051	0.0874853	0.0613741	0.0315694	0.0269501	0.0197005	0.0233133	0.0156548
MAG_781	Prosthecobacter sp017301975	0.00440832	0.0113947	0.00532026	0.0416478	0.0360919	0.0472037	0.0738683	0.055044	0.0726213	0.0927039	0.0795709	0.105837	0.0693297	0.0814065	0.0572529	0.0274181	0.0232301	0.0316061	0.00772742	0.00315994	0.00525768	0.00227273	0.00429723	0.00609498	0.00391272	0.00232485	0.00134862	0.00241436	0.00876181	0.00518569	0.00834576	0.00677487	0.00448415	0.00924421	0.0092987	0.00895421	0.00457703	0.00638057	0.00729228	0.0155861	0.00343065	0.0034259	0.00431487	0.00310637	0.0016751
MAG_651	JACJXF01	0.00255758	0.00351213	0.00671165	0.0118217	0.00500124	0.0186422	0.005983	0.00657416	0.0067394	0.00374613	0.00452347	0.00296879	0.0153225	0.00557269	0.0250722	0.111692	0.0474461	0.175938	0.0127713	0.0108102	0.00768863	0.00982443	0.00844878	0.105121	0.00734964	0.0066696	0.0331209	0.00698606	0.0147369	0.0178665	0.0156819	0.0179942	0.0179758	0.00438202	0.00870965	0.146551	0.0124477	0.016235	0.184299	0.0460099	0.0469782	0.468245	0.0176854	0.0209652	0.428971
MAG_178	f__Spirosomaceae	0.00272997	0.00319176	0.00793175	0.0289172	0.025663	0.0321715	0.120406	0.0393993	0.105937	0.0132954	0.0138257	0.0127651	0.019636	0.0156233	0.0236487	0.00460378	0.00268215	0.00652541	0.00583381	0.00714469	0.00477119	0.0201813	0.00833365	0.00730262	0.0105723	0.00922985	0.00136601	0.00461355	0.0104231	0.0100233	0.00822388	0.00591538	0.0045771	0.00796152	0.00367949	0.00693246	0.00433072	0.0071658	0.00800255	0.00236179	0.000937972	0.00191737	0.00197636	0.000982605	0.00184486
MAG_791	Desulfomicrobium	0.0216537	0.47947	0.0289504	0.00673289	0.00698685	0.00647893	0.00440387	0.00378755	0.00506023	0.00661754	0.00292046	0.0103146	0.0035448	0.00323533	0.00385428	0.00530167	0.00440401	0.00619933	0.570011	0.696434	1.29135	0.00227108	0.0130878	0.0161153	0.00840985	0.0162773	0.00831782	0.0126132	0.0174016	0.0139337	0.00971742	0.00998941	0.0145396	0.00646265	0.00449495	0.0098283	0.00187792	0.00624843	0.00391863	0.00683493	0.00473836	0.00630742	0.00196172	0.000435811	0.0019332
MAG_229	f__UBA8139	0.00239335	0.00708717	0.0034016	0.0386198	0.0285718	0.0486678	0.0461765	0.0426079	0.0472238	0.063737	0.0435074	0.0839667	0.0371617	0.0253914	0.048932	0.0150082	0.0105471	0.0194694	0.00907351	0.00480438	0.00570246	0.00386691	0.0288697	0.0162448	0.0331718	0.0149601	0.00666141	0.00598545	0.0296233	0.0486998	0.0934782	0.0548787	0.0636113	0.0141693	0.0196635	0.0197919	0.0242481	0.0203852	0.0170087	0.0140712	0.00477525	0.00697111	0.00563561	0.0010154	0.00233451
MAG_197	Rhodoferax_C	0.00638566	0.0253187	0.00885718	0.155436	0.139294	0.171578	0.0443049	0.0978865	0.0501032	0.104171	0.0894514	0.11889	0.0900665	0.0722503	0.107883	0.0164438	0.0181951	0.0146924	0.0314126	0.0703672	0.079714	0.0331897	0.234456	0.386255	0.19677	0.175618	0.45001	0.27011	0.213066	0.254112	0.362538	0.211987	0.133512	0.0849711	0.104844	0.23317	0.100834	0.136723	0.190169	0.0390665	0.0141566	0.011203	0.0215006	0.0272079	0.00501936
MAG_194	Sphingobium	0.00250642	0.016752	0.00373246	0.0336601	0.0361839	0.0311364	0.0628355	0.0624223	0.0656879	0.0795198	0.0715517	0.0874879	0.0503702	0.0612945	0.039446	0.0392091	0.0573121	0.0211061	0.0105927	0.00720582	0.00912568	0.0108906	0.0151949	0.0113936	0.017916	0.00724031	0.0020424	0.00299813	0.0112466	0.0144378	0.0208901	0.0243412	0.014713	0.0154581	0.0243918	0.0100701	0.00933182	0.0119255	0.0051281	0.0258983	0.0135677	0.00316325	0.0121229	0.00940919	0.00170637
MAG_790	UBA7703	0.400842	0.0417503	0.667618	0.00228069	0.00188946	0.00267192	0.00373881	0.00192546	0.00456221	0.00381523	0.00142191	0.00620856	0.00168987	0.00136943	0.00201032	0.00450626	0.00305018	0.00596233	0.327954	0.0367509	0.165676	0.0063641	0.00474194	0.0036893	0.00630173	0.00248549	0.000714067	0.00792435	0.00464825	0.00625016	0.00331698	0.00335726	0.00303037	0.00345269	0.00222142	0.00468962	0.00238003	0.00404837	0.00447131	0.00650438	0.00160524	0.0037802	0.00121656	0.000192393	0.00200444
MAG_310	MT110	0.0631444	0.227624	0.0815819	0.00276769	0.00222435	0.00331103	0.00225031	0.00178526	0.0033846	0.00189573	0.00100534	0.00278612	0.00132069	0.00103735	0.00160404	0.00153326	0.000959286	0.00210723	0.139302	0.249586	0.0773813	0.00697637	0.00271361	0.00334221	0.00241976	0.0020201	0.00134802	0.00628703	0.00528738	0.00514609	0.00228428	0.00179718	0.00261635	0.00121821	0.000755994	0.0032805	0.000768461	0.00192792	0.00475155	0.00245141	0.000103184	0.00146586	0.00123281	0.00178635	0.00147678
MAG_171	JAEUJQ01	0.0015651	0.00200461	0.00210584	0.0429152	0.0400731	0.0457574	0.00995756	0.066735	0.0179401	0.143743	0.12503	0.162456	0.106851	0.12703	0.0866722	0.115376	0.168032	0.0627194	0.00721846	0.00284127	0.00492243	0.00388636	0.00601827	0.0162589	0.00470549	0.00330096	0.00476888	0.0160582	0.040784	0.0321826	0.0699249	0.0408089	0.0703465	0.0319112	0.0417513	0.0271476	0.0143734	0.0461453	0.0266983	0.0359708	0.0243128	0.0126057	0.0257998	0.00743918	0.00600188
MAG_437	Fuscibacter	0.0251963	0.0422401	0.0256842	0.043562	0.0381527	0.0489713	0.17931	0.0432728	0.192642	0.0584747	0.0325772	0.0843722	0.0400644	0.0349369	0.0451919	0.0369712	0.018539	0.0554034	0.0165714	0.029336	0.0341671	0.0324519	0.0844698	0.0588467	0.165186	0.163281	0.0158701	0.0218227	0.0395243	0.0681922	0.0945554	0.107157	0.07935	0.0914774	0.0579331	0.0460829	0.0388678	0.0690979	0.038536	0.0772029	0.015869	0.00946296	0.0117119	0.00626545	0.00548881
MAG_786	Acinetobacter	0.0192732	0.104406	0.0292351	0.0482004	0.0374435	0.0589574	0.027517	0.0112779	0.0279835	0.0185309	0.00818077	0.0288811	0.0171163	0.00614399	0.0280886	0.00392061	0.00185762	0.00598361	0.010993	0.0755556	0.208622	0.0734852	0.0111751	0.154531	0.00814127	0.011998	0.0315407	0.0205902	0.02611	0.0522438	0.0221697	0.0109857	0.0143291	0.00420286	0.00535573	0.0899563	0.00337208	0.00615577	0.0867219	0.00256553	0.00228531	0.0124656	0.00150848	0.00223681	0.0172826
MAG_748	UBA3907	0.00722637	0.0654242	0.0104092	0.0224579	0.0147035	0.0302124	0.0261513	0.0632922	0.0220094	0.0088231	0.00578111	0.0118651	0.0157104	0.0050977	0.0263231	0.00739604	0.003643	0.0111491	0.0408533	0.00871374	0.020683	0.00361465	0.00887807	0.0124371	0.029789	0.00655713	0.00482861	0.00128722	0.00418697	0.0055477	0.00355602	0.00508759	0.00338553	0.00239851	0.00157424	0.0128064	0.00530291	0.00224668	0.0143542	0.00189025	7.83e-05	0.00117611	3.3e-05	0.00064132	0.00108572
MAG_215	Contendobacter (MAG_215)	0.00257935	0.0203412	0.00369678	0.0962841	0.10985	0.082718	0.0951036	0.106651	0.100871	0.125626	0.113937	0.137316	0.107023	0.126859	0.087187	0.113244	0.117335	0.109152	0.0153935	0.0207972	0.0175266	0.0342574	0.159907	0.0795167	0.26299	0.147026	0.0506668	0.0634532	0.0861769	0.0612831	0.131666	0.165552	0.119518	0.212439	0.123279	0.105014	0.145727	0.120186	0.0951761	0.381083	0.0759211	0.0492884	0.235026	0.0890999	0.0393598
MAG_714	Novosphingobium sp020848655	0.00731605	0.0269912	0.00902802	0.0666375	0.0619351	0.0713398	0.099241	0.0709427	0.114316	0.118314	0.0982629	0.138365	0.0808086	0.0582595	0.103358	0.0408727	0.0400371	0.0417084	0.0117217	0.0135248	0.00978387	0.0304279	0.0230237	0.111072	0.0339932	0.0180538	0.0478332	0.0510012	0.0514458	0.0787098	0.288513	0.47456	0.121205	0.105752	0.0938582	0.280135	0.122665	0.0569286	0.325644	0.22567	0.0551274	0.0691155	0.0834623	0.136467	0.0527716
MAG_255	f__Acidaminococcaceae	0.294518	0.0214318	0.401728	0.00294888	0.00299779	0.00289997	0.00404057	0.00170493	0.00422522	0.00222436	0.000974363	0.00347435	0.00136592	0.00109065	0.00164119	0.00142301	0.000952156	0.00189386	0.0231985	0.0363946	0.0317675	0.00900334	0.0157013	0.00832313	0.00891797	0.0124109	0.0016159	0.00276952	0.0131606	0.0270749	0.00309259	0.00376753	0.00405305	0.00186046	0.00162166	0.00342176	0.00139217	0.00217746	0.00313941	0.00243363	0.000850496	0.00149613	0.00124067	0.00140005	0.000907813
MAG_372	JAHBZM01	0.0195537	0.0632472	0.0255694	0.153058	0.153954	0.152163	0.0727957	0.0909503	0.0729484	0.113535	0.0833603	0.143709	0.0670281	0.0588091	0.0752471	0.0322126	0.0287193	0.035706	0.0395952	0.0299067	0.0548292	0.00844931	0.0802642	0.0513845	0.0307608	0.0512979	0.0428335	0.0380541	0.0221504	0.0223681	0.0262589	0.0201819	0.0260802	0.0172222	0.0198367	0.0219652	0.00950347	0.0201824	0.0142529	0.0158296	0.00643636	0.00483897	0.00650066	0.00914864	0.00248969
MAG_385	Acetoanaerobium noterae	0.0707233	0.128338	0.116115	0.0041959	0.00488615	0.00350565	0.00381247	0.00242645	0.00396591	0.00192413	0.0015958	0.00225246	0.00154756	0.0014717	0.00162342	0.00206257	0.00108492	0.00304021	0.0347509	0.0320684	0.05666	0.0210593	0.0197871	0.0240783	0.0112461	0.0112098	0.00212776	0.00323625	0.00562441	0.00818093	0.002412	0.00272464	0.00327322	0.00199876	0.00280812	0.0163756	0.00183719	0.00270966	0.0150361	0.0021503	0.000379478	0.00245609	0.00108678	0.000845253	0.00228666
MAG_99	JADJPO01 sp016713225	0.00265624	0.0149928	0.00323106	0.07736	0.0873875	0.0673325	0.164248	0.134172	0.165309	0.326648	0.246515	0.406781	0.0901018	0.0904703	0.0897333	0.0644143	0.0445602	0.0842683	0.00879415	0.00615781	0.00831813	0.00377683	0.0700601	0.0173969	0.13119	0.0922794	0.00806457	0.0104639	0.0301049	0.0848737	0.117151	0.0927764	0.108299	0.0562938	0.0331944	0.015106	0.0368168	0.0349221	0.0145843	0.0668702	0.0228004	0.0103752	0.0258225	0.00445591	0.00459847
MAG_453	Rhodoferax	0.00337217	0.0166483	0.00480637	0.0880288	0.107907	0.068151	0.0624277	0.0909238	0.0634205	0.127268	0.100091	0.154445	0.0731209	0.0987242	0.0475175	0.0287421	0.0374625	0.0200217	0.0451854	0.0975587	0.0960899	0.135559	0.647609	0.708568	0.221665	0.148874	0.212392	0.309717	0.317642	0.214568	0.933628	0.707237	0.438851	0.254039	0.341052	0.312997	0.255701	0.341254	0.370231	0.463158	0.0980514	0.0732223	0.101765	0.125915	0.0471857
MAG_675	f__Synergistaceae	0.314399	0.00817947	0.406576	0.00118884	0.000893518	0.00148415	0.00119017	0.000574812	0.00134952	0.00125479	0.000444971	0.0020646	0.00055383	0.000381156	0.000726503	0.000927725	0.00065654	0.00119891	0.162009	0.103312	0.117126	0.00175219	0.00367015	0.0015929	0.00172151	0.00395651	0.000352125	0.000535058	0.00223884	0.00328824	0.00128753	0.00103637	0.00175391	0.000224411	0.000412753	0.00108025	0.000270242	0.00122517	0.00100517	0.00105591	0.000184476	0.000491331	0.000137882	0.000484726	0.000326606
MAG_412	JAAZBM01	0.127114	0.00366598	0.110113	0.00173815	0.00117859	0.0022977	0.00212357	0.000955584	0.00253126	0.00217502	0.000756233	0.00359381	0.00115953	0.000865778	0.00145327	0.00152714	0.00112899	0.00192528	0.00941179	0.00311099	0.0064083	0.00485496	0.00353723	0.00207452	0.00313622	0.00324816	0.000282677	0.00423904	0.00825671	0.00419009	0.00345825	0.00289817	0.00322872	0.00100413	0.00128768	0.00215135	0.000911813	0.00183148	0.00165997	0.00279186	0.000807201	0.00356089	0.00137053	0.00184248	0.00208409
MAG_545	40-80	0.00279433	0.00376645	0.00729053	0.0453503	0.0168416	0.073859	0.0293909	0.0208821	0.0267922	0.00892154	0.0115862	0.00625691	0.026607	0.00901393	0.0442002	0.0112746	0.00531139	0.0172379	0.00672159	0.00425299	0.00630121	0.0175389	0.0163799	0.0181005	0.006603	0.0135577	0.00488187	0.00285016	0.00916077	0.00922522	0.0047242	0.00738949	0.00616831	0.00165512	0.00354655	0.0110122	0.00123743	0.00494098	0.0129084	0.00174432	0.000946893	0.00241371	0.0043343	0.00104483	0.00244259
MAG_110	Contendobacter (MAG_110)	0.00588251	0.0569561	0.0070204	0.113075	0.166671	0.0594795	0.0271653	0.109878	0.0444923	0.234107	0.216691	0.251523	0.161033	0.269802	0.0522629	0.108167	0.167046	0.0492876	0.181501	0.125556	0.0816319	0.0729125	0.309473	0.398836	0.615946	0.448773	0.0650003	0.299938	0.434279	0.208615	0.579816	0.54793	0.570975	0.653625	0.544808	0.582744	0.52342	0.77655	0.604229	2.08422	0.297439	0.498	0.828706	0.550389	0.431463
MAG_578	JADJTE01	0.00212823	0.00396747	0.00432932	0.0164051	0.030524	0.0022862	0.0423891	0.0370043	0.0404536	0.0303075	0.0332101	0.0274049	0.0198357	0.0382925	0.00137886	0.00519683	0.0080475	0.00234616	0.00471018	0.00376853	0.00368065	0.0253158	0.0129989	0.00170148	0.0179406	0.0109499	0.000465221	0.0170813	0.052018	0.0812787	0.0388039	0.0488845	0.027651	0.0625902	0.0342485	0.00182146	0.0702427	0.0531543	0.00213122	0.0342718	0.0143934	0.000952383	0.0589374	0.00988944	0.000720827
MAG_174	Parasporobacterium	0.151868	0.0176885	0.244865	0.00327543	0.0038942	0.00265665	0.0032098	0.00241156	0.00359176	0.00174038	0.00103369	0.00244708	0.00115127	0.00106154	0.00124101	0.00221201	0.00162244	0.00280158	0.0143548	0.00952514	0.027124	0.00863692	0.00638044	0.00224892	0.00506066	0.00353632	0.000429183	0.00175674	0.00479745	0.00531207	0.00194645	0.0015567	0.00263131	0.000853381	0.000753059	0.00158971	0.000540164	0.00194419	0.00145309	0.00129912	0.000250342	0.000779645	0.00101992	0.00437034	0.000631157
MAG_478	Brachymonas sp017993135	0.0595667	0.0683392	0.0695707	0.0146344	0.0135253	0.0157435	0.00834272	0.00620491	0.00904812	0.0097909	0.00425802	0.0153238	0.007155	0.0053306	0.0089794	0.00332525	0.00243305	0.00421745	0.0269382	0.0320778	0.0602955	0.00932152	0.0288103	0.0136286	0.00723336	0.0105299	0.00461393	0.0160297	0.0087771	0.0106156	0.00494562	0.00538446	0.00488118	0.00470018	0.00443276	0.00541055	0.00170316	0.0032309	0.00277142	0.00392361	0.00131981	0.00156755	0.00118069	0.00423088	0.000766805
MAG_561	UBA6024	0.00245988	0.0188496	0.00558267	0.029704	0.0137796	0.0456284	0.0415021	0.027962	0.0393571	0.015016	0.0176331	0.0123989	0.03587	0.0196758	0.0520641	0.0492522	0.0242632	0.0742411	0.472206	0.0796456	0.0614437	0.0417076	0.0382698	0.268567	0.040363	0.0243894	0.314954	0.208872	0.153787	0.171915	0.120156	0.177101	0.13178	0.103807	0.124876	0.237967	0.118219	0.0979774	0.254303	0.0924981	0.124727	0.331922	0.0800283	0.0806316	0.258812
MAG_615	Ga0074137	0.00155186	0.00440803	0.002632	0.02845	0.042453	0.0144471	0.0376334	0.036267	0.0411828	0.0777332	0.0689807	0.0864857	0.0432757	0.0666428	0.0199085	0.0153488	0.025863	0.00483459	0.00636079	0.0104959	0.00458378	0.00873815	0.0104615	0.00720911	0.0111438	0.012012	0.00106128	0.00848043	0.00990033	0.00736033	0.0243489	0.0206032	0.0177789	0.0102113	0.0166179	0.00744243	0.0140419	0.0249701	0.00738438	0.00963099	0.00224592	0.00291438	0.00610697	0.000227688	0.00223064
MAG_586	JAAYUD01	0.0736662	0.116634	0.062858	0.00490417	0.00463694	0.0051714	0.00838292	0.00331669	0.00803007	0.001994	0.00121773	0.00277026	0.00225804	0.00183205	0.00268403	0.00174573	0.00110155	0.00238989	0.0337468	0.0907953	0.0644901	0.0109117	0.0155982	0.00680785	0.00649037	0.00650149	0.00137529	0.00709233	0.00754331	0.0210184	0.00341558	0.00370503	0.00379199	0.00222328	0.00224124	0.00351469	0.0012473	0.00247666	0.00269993	0.00172504	0.000730706	0.00114314	0.0011139	0.00120769	0.000802022
MAG_45	UBA3950 sp002385475	0.0799728	0.0300511	0.0995292	0.00802976	0.00818549	0.00787403	0.014878	0.00977693	0.0144791	0.00512924	0.0059376	0.00432088	0.00596763	0.00644762	0.00548765	0.00578373	0.00358602	0.00798144	0.0202074	0.0136022	0.00946876	0.0115568	0.00862791	0.00371043	0.0118948	0.00442296	0.00112552	0.00155907	0.00409979	0.00393855	0.0037135	0.00271308	0.00434064	0.00100092	0.00128026	0.00340884	0.00129499	0.0036594	0.00364599	0.00203528	0.000434818	0.000956119	0.000583318	0.00075627	0.000503628
MAG_414	Vitreoscilla	0.0180378	0.0850412	0.0286669	0.0339933	0.0209454	0.0470411	0.0267173	0.00825407	0.0266027	0.016664	0.00483974	0.0284882	0.0135668	0.00477083	0.0223627	0.00378393	0.00190914	0.00565873	0.0386197	0.0587045	0.108115	0.035327	0.0175525	0.029067	0.0159326	0.0228852	0.00924534	0.0126441	0.0101885	0.0110842	0.00514592	0.00568093	0.00557121	0.00375501	0.00409734	0.0126744	0.00250338	0.00375692	0.0125292	0.00369838	0.00103198	0.00264972	0.0034888	0.00361554	0.0022372
MAG_138	JAAFHN01	0.008744	0.0224381	0.0122075	0.123913	0.110242	0.137583	0.139081	0.119554	0.138235	0.0965479	0.0560469	0.137049	0.0517944	0.0482317	0.0553571	0.0158579	0.0113447	0.0203711	0.0238144	0.0293481	0.0286545	0.103154	0.46739	0.333326	0.314011	0.190913	0.108106	0.0574708	0.185495	0.370446	0.168178	0.194867	0.119792	0.0478042	0.0533706	0.159435	0.0336352	0.0446812	0.164058	0.0227194	0.0148154	0.022789	0.0137974	0.00788946	0.0189875
MAG_525	Desulfobulbus	0.0240363	0.511578	0.0310302	0.0144992	0.0183399	0.0106586	0.0243939	0.0124623	0.0230353	0.013233	0.00749555	0.0189705	0.00724428	0.00689934	0.00758922	0.00802226	0.00630221	0.00974229	2.04722	1.93845	2.17411	0.019351	0.0261486	0.0250739	0.0315229	0.0223689	0.00560439	0.0595809	0.058366	0.0599481	0.03014	0.0286065	0.0528817	0.0282	0.0231708	0.0135549	0.00864586	0.022588	0.00773824	0.0313039	0.00944581	0.0177765	0.00847638	0.00396486	0.0048002
MAG_287	JABFXX01	0.00108594	0.00676072	0.00194558	0.0335057	0.0446613	0.02235	0.00834824	0.0256426	0.0139371	0.0606419	0.0510106	0.0702732	0.0326429	0.0427833	0.0225024	0.0163163	0.023679	0.00895352	0.00764753	0.00376759	0.00472334	0.0283119	0.0348498	0.00765376	0.0329704	0.0189571	0.00273579	0.00869861	0.0169068	0.0147286	0.0184277	0.0118523	0.0160015	0.0203358	0.0111855	0.00824371	0.0157632	0.0179467	0.0083673	0.0173824	0.00535881	0.00333262	0.00756112	0.00547023	0.00147367
MAG_762	Feb_14	0.00108989	0.00145149	0.00207987	0.00662354	0.00483531	0.00841177	0.00241736	0.00598715	0.00294266	0.00993855	0.00610341	0.0137737	0.0115006	0.00788442	0.0151168	0.0957912	0.0845152	0.107067	0.00625854	0.0028357	0.00384213	0.000794675	0.00390576	0.0108045	0.00294409	0.0020418	0.00487631	0.00231466	0.00782009	0.00772168	0.0107386	0.0103855	0.0157839	0.0127948	0.0194957	0.0279997	0.0254917	0.0198076	0.0325588	0.0839706	0.032397	0.0373087	0.109281	0.0536143	0.0383851
MAG_445	Propionicimonas	0.00286936	0.0453171	0.00396145	0.0247566	0.0357653	0.013748	0.0481439	0.0537437	0.0616979	0.0436491	0.0420407	0.0452575	0.0261541	0.0404546	0.0118535	0.0431285	0.0473322	0.0389248	0.0236145	0.0368932	0.033642	0.0166097	0.087606	0.031985	0.19674	0.0935612	0.0129163	0.00851192	0.0156727	0.0308023	0.0938467	0.0800136	0.0509169	0.0752439	0.0293637	0.0180569	0.0365929	0.0274183	0.0151024	0.0989544	0.0221778	0.0127598	0.0166013	0.00587391	0.00498149
MAG_271	JAFIHK01	0.179538	0.101171	0.165746	0.00266436	0.0029929	0.00233582	0.0074101	0.00266428	0.00678945	0.00154182	0.00110144	0.00198221	0.00108867	0.00104105	0.00113628	0.00171958	0.00110984	0.00232932	0.289807	0.355577	0.185909	0.0130815	0.00990724	0.00665013	0.00520096	0.00583818	0.00293901	0.00982815	0.00852608	0.025052	0.00274296	0.00352403	0.00337742	0.00122993	0.00132111	0.00304899	0.000807374	0.00223108	0.00237354	0.00165891	0.000588327	0.00168337	0.00122735	0.00184291	0.00108448
MAG_155	f__Desulfovibrionaceae	0.905607	0.00516068	0.939508	0.00172045	0.00137787	0.00206303	0.00163232	0.000807506	0.00197703	0.00209803	0.000769338	0.00342673	0.000855131	0.000689879	0.00102038	0.00124544	0.00089055	0.00160032	0.0758645	0.160608	0.234525	0.00428799	0.00649535	0.00360072	0.00450123	0.0102884	0.00127974	0.0185811	0.00814355	0.00865158	0.00255829	0.00272802	0.00294532	0.00301563	0.00165161	0.00320517	0.000941299	0.00286135	0.00258005	0.00422394	0.00115817	0.00133509	0.00272307	0.00647064	0.000787845
MAG_726	f__	0.00378168	0.0114386	0.00522211	0.0390194	0.0375158	0.0405231	0.0642538	0.0543366	0.0645497	0.0613563	0.040334	0.0823785	0.0385912	0.0412826	0.0358998	0.0267011	0.0227114	0.0306908	0.0146219	0.0292597	0.0202791	0.0380894	0.114835	0.0829428	0.0720332	0.065022	0.0731843	0.18261	0.144488	0.14863	0.16675	0.140616	0.123901	0.103701	0.120209	0.0496795	0.0815368	0.106203	0.0428652	0.0592483	0.0357099	0.012329	0.0660331	0.0194526	0.00717827
MAG_148	f__	0.000811889	0.00195419	0.00200117	0.0127815	0.0158453	0.00971782	0.141152	0.104887	0.131206	0.0942449	0.0188849	0.169605	0.0106619	0.0159696	0.0053541	0.0026796	0.00251863	0.00284057	0.00458474	0.00239669	0.00360916	0.00520256	0.0117206	0.00940592	0.0119604	0.00788819	0.0013688	0.026545	0.0643082	0.0825657	0.00836039	0.019394	0.0781337	0.0030372	0.0116153	0.00662552	0.00441779	0.0167945	0.00633574	0.00253374	0.00127686	0.00169373	0.000899946	0.00389813	0.0011363
MAG_464	Methanobrevibacter_A smithii	0.0815697	0.0281426	0.0836267	0.00858919	0.0108683	0.00631003	0.0237905	0.00997937	0.0209868	0.00508554	0.00594451	0.00422656	0.00478172	0.00504135	0.0045221	0.00500373	0.00235223	0.00765522	0.0297402	0.00745646	0.00825764	0.00610091	0.0123633	0.00328033	0.0172231	0.00558468	0.000755851	0.00155724	0.00407171	0.00488256	0.00393137	0.00450133	0.00401489	0.00445942	0.00145667	0.00331835	0.00190824	0.00666981	0.00302927	0.00272455	0.000145928	0.00131723	0.00240622	0.000745445	0.000766343
MAG_145	Polymorphobacter_A	0.0314776	0.0106875	0.0434405	0.0344751	0.0538027	0.0151474	0.0521292	0.0401284	0.0539204	0.0588943	0.0551288	0.0626599	0.0313801	0.0479029	0.0148574	0.0190222	0.0273128	0.0107316	0.0140195	0.0134096	0.0122545	0.0282013	0.0373542	0.0133266	0.071555	0.0247832	0.00308902	0.00494327	0.0235621	0.0213622	0.0239974	0.0257089	0.029146	0.0137349	0.0190944	0.0110956	0.00660136	0.0261872	0.00838585	0.0164802	0.0124699	0.00484506	0.0104534	0.00957815	0.00290581
MAG_664	Prosthecobacter sp016713035	0.00157911	0.00383121	0.00248692	0.0274802	0.030768	0.0241924	0.0534051	0.0214063	0.0554791	0.0364633	0.0269783	0.0459482	0.0221755	0.0242492	0.0201018	0.0188694	0.0140188	0.0237201	0.00750544	0.00287134	0.00540853	0.00634417	0.00518202	0.00308397	0.00571669	0.0027363	0.0008962	0.00182648	0.00360209	0.00372216	0.00710503	0.00494363	0.00342395	0.00450794	0.00418887	0.00467383	0.00313188	0.00384336	0.00371277	0.00822778	0.00160959	0.00169444	0.00156294	0.00145218	0.000812372
MAG_704	Tetrasphaera_A (MAG_704)	0.00147439	0.0383786	0.00232857	0.0263362	0.0439887	0.00868368	0.0122571	0.0614027	0.0162799	0.0487847	0.0655549	0.0320144	0.0209213	0.0333254	0.00851726	0.0134132	0.0177783	0.00904816	0.00720202	0.00618795	0.00827271	0.0102408	0.0295298	0.0127836	0.0589457	0.0330942	0.00594059	0.00268796	0.0243369	0.0376927	0.101825	0.0986597	0.0297196	0.0199804	0.0116063	0.0110154	0.014616	0.0138608	0.00903256	0.0231972	0.0100667	0.00782838	0.00273112	0.0076964	0.00243862
MAG_410	JACKQE01 sp020852405	0.00124208	0.00190535	0.00226861	0.032439	0.00210845	0.0627695	0.00621697	0.00220781	0.00677505	0.00661165	0.00299367	0.0102296	0.0369709	0.00253726	0.0714045	0.0301176	0.00377328	0.056462	0.00786104	0.00281339	0.00471048	0.00332519	0.00335167	0.00605188	0.00245973	0.00218884	0.00172929	0.000914764	0.00240907	0.00211096	0.00211916	0.00190861	0.00230282	0.00144822	0.00111733	0.00807247	0.000875691	0.00210785	0.00833269	0.0030645	0.000589918	0.00390608	0.00100181	0.000482146	0.0023067
MAG_281	Desulfobulbus	0.115241	0.198403	0.141931	0.00870507	0.00960186	0.00780827	0.00739102	0.00518344	0.00807657	0.01059	0.00639362	0.0147863	0.00555477	0.00455799	0.00655155	0.00695546	0.00624419	0.00766673	4.62705	2.06913	1.6559	0.0169133	0.0513557	0.0632674	0.114098	0.0581977	0.0177279	0.0517972	0.0636634	0.0556039	0.0577418	0.0499671	0.0947549	0.0188862	0.0235605	0.0274715	0.0124037	0.0546682	0.0253082	0.0320093	0.017538	0.0406717	0.00907162	0.00598865	0.0163998
MAG_490	RXIV01	0.00388066	0.023585	0.00522001	0.119132	0.167178	0.0710859	0.033807	0.0613492	0.0397598	0.0866768	0.0640478	0.109306	0.0775689	0.075301	0.0798368	0.10449	0.146324	0.0626568	0.0306569	0.0587419	0.0379061	0.0332003	0.226618	0.214346	0.305546	0.2523	0.127499	0.141941	0.182218	0.119556	0.200403	0.240394	0.268097	0.196085	0.259913	0.253441	0.188033	0.262927	0.224529	1.02122	0.19003	0.0633083	0.391106	0.221509	0.0420554
MAG_224	Propionivibrio (MAG_224)	0.0156004	0.355901	0.0169998	0.556549	0.759568	0.35353	0.247764	0.631251	0.321919	1.21725	1.04303	1.39146	0.764484	1.05872	0.470248	0.79575	0.857034	0.734465	0.0687562	0.0582486	0.0531453	0.034427	0.158439	0.137223	0.217621	0.134255	0.100091	0.146601	0.18351	0.13833	0.421495	0.362939	0.387006	0.162025	0.235693	0.102663	0.114526	0.268795	0.0792966	0.248011	0.134501	0.037731	0.128996	0.0951908	0.0270224
MAG_534	UBA2334	0.018683	0.0316753	0.0237475	0.841334	1.21773	0.464942	0.411072	0.329307	0.384885	0.331087	0.204166	0.458009	0.0516427	0.0666359	0.0366495	0.0261364	0.0274514	0.0248214	0.0435067	0.0209294	0.040462	0.0437316	1.7114	0.42513	0.264516	0.238095	0.223107	0.217716	0.117638	0.0963109	0.124841	0.0900961	0.10848	0.022665	0.0440759	0.0206656	0.0176139	0.0293168	0.013313	0.0244226	0.0210012	0.00591206	0.0200799	0.0128716	0.00293943
MAG_230	Ornithinibacter sp017989115	0.00656144	0.053912	0.0077782	0.0979246	0.161779	0.0340703	0.1781	0.197645	0.190673	0.252418	0.192095	0.312741	0.0828006	0.128139	0.037462	0.0406417	0.0462528	0.0350306	0.0127126	0.0105193	0.0127894	0.0189661	0.159168	0.0191447	0.243505	0.177958	0.00812602	0.0103286	0.0266928	0.0436275	0.0884267	0.0767339	0.0568037	0.0864454	0.0380886	0.0110056	0.0356589	0.0339742	0.00861033	0.0680462	0.0238081	0.00414923	0.0144793	0.00574064	0.00191806
MAG_424	Nitrosomonas (MAG_424)	0.00754646	0.195831	0.00565319	0.408011	0.142417	0.673606	0.120212	0.298049	0.189679	0.22061	0.200903	0.240318	0.814924	0.491876	1.13797	0.179693	0.210754	0.148632	0.0198868	0.208722	0.0933691	0.0206857	0.0153032	0.0192082	0.0247384	0.011721	0.00359227	0.328712	0.452842	0.218722	0.0801332	0.0501143	0.172772	0.00642431	0.0103542	0.0239733	0.0144017	0.0404011	0.0299199	0.0267493	0.00706355	0.0105098	0.0123799	0.0173273	0.00650801
MAG_124	JACQZU01	0.00204091	0.0130158	0.00284277	0.0704367	0.0730762	0.0677972	0.0197692	0.107313	0.0294741	0.145791	0.104801	0.186781	0.113722	0.114355	0.113088	0.164693	0.230637	0.0987499	0.109073	0.0436647	0.040861	0.00207555	0.0113405	0.0332614	0.00935608	0.00466381	0.0104561	0.0305655	0.0702972	0.0489148	0.0703443	0.0640108	0.108238	0.0461095	0.0859769	0.0504898	0.054366	0.098743	0.0443137	0.0973625	0.0800427	0.0530754	0.0880041	0.0223812	0.0228187
MAG_315	f__Caldilineaceae	0.00928333	0.0523306	0.0103768	0.140689	0.204884	0.0764939	0.0847162	0.117537	0.109117	0.199194	0.19276	0.205628	0.0972413	0.117458	0.077025	0.0363219	0.0326569	0.0399869	0.0285368	0.0431927	0.0313512	0.0192177	0.491691	0.322721	1.15327	0.653791	0.179173	0.246154	0.253044	0.27756	0.699957	0.364297	0.443495	0.503285	0.373777	0.254158	0.734533	0.371215	0.251937	0.463245	0.120205	0.0536103	0.214222	0.128884	0.034485
MAG_368	OLB9 sp016717105	0.00443399	0.0378426	0.00748461	0.201699	0.240684	0.162715	1.03272	0.237367	0.903709	0.0848735	0.110244	0.0595031	0.144293	0.118821	0.169764	0.137224	0.0499832	0.224464	0.00880294	0.0054971	0.00565097	0.071421	0.0859496	0.0162587	0.0819071	0.0868643	0.00459505	0.00845829	0.0310251	0.054164	0.0287747	0.0343241	0.0210317	0.012861	0.0124924	0.0106808	0.0107056	0.0204712	0.0101881	0.0129735	0.00735739	0.00393844	0.0139836	0.0184412	0.00345546
MAG_231	WHSN01	0.00221519	0.00340269	0.00249255	0.0697431	0.0750498	0.0644364	0.0134209	0.0871617	0.027443	0.260235	0.234164	0.286306	0.169928	0.218004	0.121853	0.107037	0.15305	0.0610233	0.0158773	0.00703752	0.00800981	0.00589234	0.00836222	0.20236	0.0101292	0.00581356	0.121331	0.218274	0.246221	0.196961	0.415769	0.35619	0.388395	0.214335	0.405216	0.297304	0.225171	0.304627	0.242337	0.146326	0.0757	0.0640031	0.128846	0.114567	0.0473053
MAG_473	WHSN01	0.00187511	0.00254101	0.00225714	0.0458401	0.0414681	0.0502121	0.00722787	0.0371886	0.0150402	0.169612	0.160121	0.179104	0.121863	0.149603	0.0941218	0.0539006	0.0828698	0.0249315	0.00821185	0.0043251	0.00611018	0.00907781	0.036979	0.152507	0.0237886	0.0121522	0.0877234	0.0962139	0.0702816	0.0791286	0.208652	0.166956	0.155409	0.141942	0.286113	0.229607	0.156281	0.202739	0.184964	0.141718	0.0462211	0.0284925	0.133437	0.0914788	0.0213032
MAG_200	Bacteroides_I graminisolvens	0.36222	1.90694	0.345516	0.0253889	0.0294872	0.0212906	0.0314464	0.0153356	0.0273548	0.00795658	0.00660584	0.00930732	0.0110059	0.00804584	0.0139659	0.00429445	0.0023532	0.0062357	0.789377	1.90859	1.45045	0.0941899	0.0736199	0.0809573	0.0550433	0.0761121	0.0183483	0.0253854	0.033645	0.128055	0.0291778	0.033531	0.0531429	0.00988959	0.0245674	0.0303492	0.0083413	0.0162818	0.023062	0.00589818	0.00201013	0.0077619	0.00491715	0.00480119	0.00465428
MAG_580	Sulfurospirillum	0.100367	0.696907	0.145735	0.0075132	0.0101328	0.0048936	0.00848197	0.00549839	0.00873171	0.0033349	0.00335088	0.00331892	0.00293351	0.00349469	0.00237233	0.00217914	0.00142081	0.00293749	0.134325	0.399026	0.595765	0.0576286	0.0337617	0.0251907	0.0186798	0.0448585	0.0167728	0.0166402	0.0200599	0.034632	0.0122174	0.0157887	0.0113935	0.00291272	0.00393324	0.00888578	0.00258371	0.00477285	0.00506515	0.00397017	0.000388799	0.00190277	0.00139431	0.000968278	0.000746907
MAG_725	OLB8 sp016711705	0.00329087	0.0323906	0.00513501	0.122958	0.129432	0.116484	0.54474	0.113381	0.479273	0.0709772	0.110536	0.0314181	0.122464	0.0549844	0.189944	0.12701	0.0455182	0.208502	0.00386508	0.00288035	0.00320411	0.0235446	0.0154403	0.00543658	0.0229833	0.00971558	0.00303333	0.00242938	0.00436473	0.00853513	0.0097632	0.0143766	0.00466767	0.014712	0.00412174	0.00511808	0.00473284	0.00603867	0.00476889	0.00736904	0.00251085	0.00129072	0.00857458	0.00183991	0.000805059
MAG_180	JADJJE01 sp016706685	0.00152973	0.0100352	0.00193205	0.260657	0.28214	0.239175	0.0189758	0.0936132	0.0356814	0.315769	0.288154	0.343384	0.249826	0.270624	0.229028	0.0454265	0.0564832	0.0343698	0.00664209	0.00399774	0.00503595	0.0134968	0.0229442	0.0588726	0.013081	0.00727719	0.0348802	0.0272026	0.0432668	0.0369469	0.082516	0.0942408	0.0735188	0.0842809	0.0991224	0.0459411	0.0580324	0.0779607	0.0442438	0.0553072	0.021004	0.00803839	0.0121006	0.0168462	0.0040541
MAG_574	Aquabacterium_A sp017999135	0.00481901	0.0143029	0.00614601	0.218572	0.203916	0.233228	0.0456932	0.218859	0.0576169	0.278061	0.249186	0.306935	0.234973	0.247676	0.22227	0.0756358	0.100229	0.0510425	0.0289622	0.0159837	0.023343	0.0115327	0.0768087	0.100972	0.073482	0.0266919	0.0464319	0.0675029	0.0898412	0.0646863	0.131632	0.070998	0.1247	0.0842364	0.14545	0.116544	0.0965962	0.107628	0.0645235	0.0667914	0.0381807	0.0240221	0.0203111	0.0261231	0.00565243
MAG_234	B1	0.00310216	0.00970874	0.00695809	0.0672644	0.0738313	0.0606974	0.203517	0.158115	0.18748	0.105735	0.167793	0.0436778	0.117342	0.156413	0.0782712	0.0494848	0.0382453	0.0607243	0.00805489	0.00535051	0.00624683	0.0857909	0.0251433	0.120934	0.0287378	0.0721308	0.0917788	0.1831	0.154307	0.158233	0.192836	0.343418	0.154159	0.163382	0.17961	0.109889	0.101745	0.188753	0.0760302	0.0478264	0.0315172	0.0215213	0.116752	0.0931637	0.0134547
MAG_239	Fen-668	0.00693436	0.0318281	0.00700712	0.0766285	0.0841249	0.0691321	0.195027	0.0930784	0.233484	0.258247	0.221215	0.29528	0.0954368	0.0913795	0.099494	0.123135	0.0611143	0.185157	0.0109876	0.0129711	0.0162053	0.00559218	0.0398094	0.0128673	0.0638061	0.0332797	0.00577256	0.00656936	0.00817233	0.0174182	0.0334039	0.0252808	0.0188524	0.0502704	0.017784	0.00981123	0.0230613	0.0153363	0.00862981	0.0503955	0.0165504	0.00664121	0.008784	0.00141884	0.00285129
MAG_601	Propionivibrio (MAG_601)	0.00732042	0.128692	0.00752156	0.618791	0.542652	0.69493	0.280952	0.532874	0.308463	0.707223	0.503018	0.911428	0.720295	0.605386	0.835204	1.38161	1.32771	1.4355	0.0218554	0.0277863	0.0228009	0.108899	0.226323	0.279009	0.273032	0.207194	0.261472	0.144754	0.247463	0.320986	0.610997	0.795504	0.68853	0.134963	0.217525	0.233547	0.119812	0.35867	0.219708	0.22079	0.272665	0.103015	0.158264	0.155069	0.0715307
MAG_498	Aliarcobacter sp017996075	0.635436	5.04648	0.97275	0.211244	0.376884	0.045604	0.0475455	0.109476	0.046758	0.0548076	0.0761644	0.0334509	0.0616579	0.0954793	0.0278364	0.0429498	0.0275949	0.0583047	0.233271	0.74238	3.40423	1.55396	0.647207	0.558742	0.288081	0.689471	0.384987	0.119308	0.22075	0.3231	0.165122	0.138589	0.257301	0.0503463	0.0470899	0.18292	0.037256	0.125677	0.118104	0.0181877	0.0164759	0.0305757	0.0403283	0.0936924	0.0203443
MAG_507	IGN3 sp016707585	0.00310296	0.00439289	0.00924171	0.0109426	0.00919082	0.0126945	0.0101821	0.00800784	0.00967212	0.00410027	0.00490421	0.00329632	0.0113655	0.00518803	0.0175429	0.408474	0.512945	0.304002	0.0112249	0.00492514	0.00630906	0.0120584	0.00397139	0.00712025	0.00297371	0.00348017	0.00136549	0.00161983	0.00341727	0.00423679	0.00180771	0.00287485	0.00186099	0.00175593	0.000878286	0.00512416	0.000721924	0.00219572	0.00432604	0.00317552	0.00505229	0.00779522	0.00250994	0.000629353	0.00433364
MAG_233	Macellibacteroides sp018054455	0.99352	2.71192	1.13394	0.0165254	0.0181776	0.0148731	0.0270164	0.01067	0.0243598	0.00538733	0.00607607	0.00469859	0.00768566	0.00638747	0.00898385	0.00374389	0.00201804	0.00546974	0.788882	6.29707	1.10601	0.0598782	0.0544928	0.0271693	0.059321	0.0616021	0.0081333	0.0179826	0.030168	0.0973404	0.0247651	0.0267957	0.0296195	0.00751847	0.0128699	0.0102452	0.00415981	0.0139029	0.00684109	0.00714696	0.00247835	0.00781858	0.00617823	0.00813285	0.00154349
MAG_345	Zoogloea	0.0134998	0.140511	0.0212648	0.205038	0.264657	0.145419	0.271751	0.367719	0.279327	0.400429	0.332439	0.468419	0.248827	0.357288	0.140366	0.0586909	0.0683143	0.0490675	0.233718	0.222751	0.169983	0.118704	0.321312	0.273433	0.286751	0.1369	0.107092	0.235868	0.357559	0.246694	0.703691	0.624296	0.522748	0.34079	0.414538	0.296792	0.404999	0.472279	0.235018	0.230582	0.0708074	0.0334452	0.130976	0.127737	0.0241131
MAG_156	Phosphoribacter sp016710385	0.00621381	0.039822	0.00686478	0.281247	0.297449	0.265046	0.757013	0.461165	0.818586	0.974592	0.814917	1.13427	0.397505	0.40564	0.38937	0.382316	0.178899	0.585733	0.0133094	0.0136311	0.0106395	0.00969227	0.251374	0.0568625	0.332631	0.351034	0.0292204	0.0346532	0.0832066	0.185258	0.243891	0.2256	0.160629	0.179873	0.0907501	0.0396371	0.0925856	0.0878608	0.0334895	0.167127	0.0545925	0.0179793	0.0397391	0.0316423	0.00754641
MAG_487	Piscinibacter sp016706565	0.00603591	0.0332442	0.0071493	0.197169	0.168502	0.225835	0.0673573	0.133312	0.0756006	0.237812	0.205442	0.270181	0.26333	0.220351	0.30631	0.136764	0.184553	0.0889755	0.0422218	0.0232581	0.0339232	0.0160612	0.0525526	0.0934343	0.0306066	0.0173449	0.0401794	0.0564042	0.0628681	0.0541675	0.0724869	0.0528195	0.0741604	0.0853273	0.116999	0.0884271	0.0485171	0.0912181	0.0516234	0.0662683	0.0457365	0.0223542	0.0485322	0.017525	0.00902811
MAG_196	Rubrivivax	0.00492357	0.0525784	0.00568964	0.159685	0.168376	0.150994	0.0401245	0.242029	0.0549077	0.337922	0.324896	0.350949	0.243405	0.300954	0.185857	0.314909	0.505616	0.124202	0.0244778	0.0364745	0.0306424	0.0192843	0.0855456	0.109379	0.144949	0.0395346	0.0607131	0.0834296	0.152985	0.127231	0.231071	0.179326	0.256142	0.235659	0.364236	0.190231	0.217657	0.265325	0.118307	0.311235	0.214896	0.0989298	0.239617	0.0898269	0.0312566
MAG_191	Moraxella_A sp002478835	0.0116513	0.541621	0.0102899	0.170818	0.0975674	0.244068	0.199765	0.0226283	0.186682	0.0309586	0.0178438	0.0440734	0.0750974	0.0151075	0.135087	0.00573413	0.0022368	0.00923147	0.021885	1.50483	1.38896	0.152445	0.206635	0.128755	0.1584	0.479469	0.0679169	0.0998146	0.102958	0.194207	0.0715102	0.0631818	0.0297586	0.0438361	0.0182924	0.0327944	0.0218168	0.0314412	0.0273135	0.00855757	0.0078885	0.0045979	0.010145	0.0100356	0.00663706
MAG_218	JAEUKH01	0.00303074	0.0153425	0.0026335	0.502798	0.792216	0.21338	0.222255	0.485806	0.243231	0.893513	0.853141	0.933885	0.463562	0.747247	0.179876	0.0563371	0.0879694	0.0247048	0.0143756	0.0128613	0.0103294	0.449256	0.209216	0.217883	0.195198	0.147789	0.0830832	0.188302	0.591136	0.430283	1.59793	1.55426	1.1368	2.88769	2.86942	0.215288	1.56276	2.53566	0.236702	1.32799	0.491408	0.0379445	0.34497	0.152358	0.0121671
MAG_732	JADKFD01	0.00619797	0.0254866	0.00801913	0.15509	0.108877	0.201302	0.0533243	0.0916851	0.0588416	0.147083	0.11723	0.176935	0.166254	0.130151	0.202358	0.101369	0.0760442	0.126694	0.0215095	0.0238795	0.0261458	0.0289958	0.0756337	0.650912	0.203849	0.0645469	0.262395	0.0720704	0.0754464	0.0578645	0.156407	0.156503	0.109498	0.107999	0.105827	0.419959	0.0880588	0.103854	0.528339	0.110793	0.0414943	0.263863	0.040711	0.0522879	0.175053
MAG_144	Accumulibacter phosphatis	0.00568877	0.0499292	0.00658513	0.123507	0.173636	0.073378	0.0184922	0.0797127	0.0410406	0.246501	0.201734	0.291267	0.230786	0.356725	0.104846	0.294341	0.363826	0.224856	0.0908847	0.0504066	0.0542796	0.0390896	0.0203303	0.0733025	0.0236518	0.0117859	0.0321842	0.205964	0.190016	0.0791738	0.175941	0.127204	0.180187	0.463566	0.949313	0.251924	0.633656	0.634923	0.181662	0.654184	0.361164	0.203795	0.498373	0.24697	0.103531
MAG_313	Accumulibacter ACC003_d322	0.00637714	0.0722229	0.00690667	0.169889	0.225086	0.114693	0.0486519	0.201381	0.0788096	0.353236	0.242567	0.463906	0.296099	0.44813	0.144069	0.444934	0.575317	0.314551	0.0674571	0.0655349	0.0553126	0.0318063	0.03912	0.0895726	0.0380655	0.0264488	0.0450877	0.206547	0.347907	0.181118	0.201719	0.179397	0.396942	0.33558	0.6126	0.145928	0.190677	0.576156	0.128122	0.692074	0.396165	0.149898	0.340289	0.270774	0.108076
MAG_352	Accumulibacter MAG_352)	0.00674479	0.061788	0.00662401	0.240037	0.287894	0.192179	0.0562328	0.226446	0.0957783	0.431936	0.291737	0.572135	0.359238	0.4791	0.239376	0.549583	0.593067	0.506099	0.0450593	0.0345022	0.0335736	0.0403229	0.0418041	0.154446	0.0352434	0.0235967	0.113695	0.272819	0.537762	0.214637	0.294899	0.218332	0.640785	0.538912	0.985839	0.233878	0.313347	0.704257	0.184555	0.723084	0.571422	0.145642	0.395366	0.194878	0.0928673
MAG_248	Accumulibacter (MAG_248)	0.0076838	0.0848797	0.00816245	0.192509	0.273779	0.111239	0.031154	0.188074	0.071416	0.342051	0.242778	0.441324	0.299042	0.45839	0.139695	0.39241	0.486295	0.298524	0.0409456	0.0270479	0.0273859	0.0294187	0.02978	0.0907441	0.0262452	0.0147876	0.0686161	0.261893	0.254085	0.10385	0.160132	0.135993	0.229258	0.342048	0.828928	0.126419	0.237509	0.8321	0.0986233	0.465699	0.391568	0.0997069	0.310152	0.206557	0.0565368
MAG_624	Draconibacterium sp016705335	0.00415579	0.050671	0.00796675	0.183625	0.136873	0.230378	0.426913	0.336914	0.40318	0.165063	0.269524	0.0606015	0.315522	0.297661	0.333384	0.405831	0.320407	0.491255	0.175413	1.26278	0.34739	1.81755	0.810331	7.28551	1.67272	0.688436	5.10711	4.11673	9.28887	8.40587	10.4186	10.9018	13.4491	7.08812	10.5056	14.7347	13.2349	15.7654	16.0343	9.33066	23.893	45.9468	15.3281	30.9563	62.0233
MAG_533	Nitrotoga sp016721605	0.00344846	0.010116	0.00374462	0.216711	0.111465	0.321957	0.429271	0.327136	0.368342	0.210385	0.241108	0.179662	0.419181	0.334034	0.504329	0.156133	0.107942	0.204325	0.00821625	0.00829113	0.00833891	0.217066	0.0734018	0.216409	0.128764	0.0394967	0.0594256	0.0216097	0.0565782	0.0687892	0.18306	0.207926	0.116277	0.242289	0.224934	0.616868	0.247119	0.368736	0.472521	0.260017	0.0571578	0.0768908	0.303495	0.159177	0.0802382
MAG_446	Accumulibacter (MAG_446)	0.00337272	0.0362137	0.00436719	0.0765917	0.10439	0.0487932	0.0308902	0.114032	0.0425736	0.156954	0.107481	0.206428	0.127278	0.195496	0.0590606	0.187162	0.239427	0.134898	0.0345667	0.0281045	0.0289621	0.0193466	0.0150017	0.0404616	0.0150945	0.00941552	0.0302782	0.101933	0.155902	0.0832463	0.0688042	0.054182	0.186002	0.173712	0.29019	0.0530685	0.11245	0.248567	0.047099	0.228211	0.216977	0.0411511	0.134571	0.0388665	0.0275989
MAG_632	Desulfomicrobium	0.0232856	0.464404	0.031056	0.00851435	0.00840544	0.00862326	0.00518422	0.00503922	0.0059505	0.00883029	0.00523982	0.0124208	0.00548562	0.00521126	0.00575998	0.00796777	0.00764982	0.00828572	0.998354	0.865742	1.81926	0.0157717	0.0168867	0.0210797	0.00681931	0.0192378	0.0106863	0.0170524	0.0236749	0.0185039	0.0142945	0.0135016	0.017491	0.011243	0.00636464	0.011644	0.00253916	0.00688221	0.00524915	0.0104721	0.00625359	0.00663816	0.00206628	0.000921251	0.00287888
MAG_154	AWTP1-35	0.00681132	0.120018	0.00807486	0.200639	0.209022	0.192257	0.569362	0.304966	0.633807	0.508018	0.183529	0.832508	0.15706	0.119522	0.194598	0.0593516	0.0389205	0.0797827	0.0129932	0.0129777	0.0127976	0.0584849	0.110362	0.0227313	0.177987	0.117998	0.00818554	0.00795991	0.0257229	0.0371093	0.0520251	0.041447	0.041546	0.0443273	0.0421066	0.015575	0.0178802	0.0264689	0.0137823	0.0352583	0.0112241	0.00805885	0.0155599	0.0128281	0.00467921
MAG_496	UBA7239	0.00182477	0.0304223	0.00360265	0.0661671	0.0653467	0.0669874	0.035243	0.0990098	0.0694166	0.0750042	0.0663058	0.0837025	0.0601726	0.0881237	0.0322216	0.0167178	0.0255363	0.00789928	0.00635935	0.00541782	0.00967172	0.0176444	0.0128898	0.0147324	0.00545386	0.0531717	0.0139316	0.0603424	0.0487588	0.0304598	0.0235792	0.024383	0.0232521	0.00703567	0.0222909	0.0124262	0.00292569	0.0272462	0.00998368	0.00543297	0.00506353	0.00155488	0.00340263	0.000370175	0.000948278
MAG_236	PHOS-HE28 sp016710685	0.00146016	0.0130487	0.00228476	0.0764962	0.0667355	0.0862569	0.137833	0.130002	0.140871	0.155896	0.103037	0.208755	0.0939517	0.0926511	0.0952523	0.0827462	0.0834739	0.0820185	0.00693426	0.00497113	0.00531846	0.00748174	0.00995658	0.0108676	0.00995715	0.0102563	0.00375992	0.00513601	0.0155747	0.017392	0.0230758	0.0206606	0.0243649	0.00891106	0.00945111	0.0101596	0.00991075	0.0203846	0.0096907	0.0110493	0.00629995	0.00477637	0.00703199	0.00134158	0.00269198
MAG_686	UBA4416	0.0064565	0.01715	0.0122188	0.0927131	0.120211	0.065215	0.138902	0.13438	0.135025	0.070657	0.114809	0.0265052	0.072313	0.0996571	0.0449688	0.0351929	0.0317021	0.0386838	0.00492049	0.00334688	0.00458109	0.101072	0.0145938	0.0193742	0.0138754	0.0136441	0.00829718	0.00945687	0.0185433	0.0229429	0.0285025	0.0395019	0.0198776	0.0133313	0.0180329	0.0118454	0.00931788	0.0271009	0.0123821	0.00733588	0.00329045	0.00353675	0.0163261	0.00410041	0.00231452
MAG_523	OLB14	0.00212321	0.00428813	0.0031184	0.16428	0.0561122	0.272447	0.190583	0.313646	0.197131	0.197438	0.105131	0.289745	0.218919	0.135533	0.302305	0.128852	0.143187	0.114518	0.00553162	0.00530046	0.00569336	0.00789531	0.0160499	0.0275267	0.0331371	0.0177581	0.0182236	0.114294	0.182772	0.103781	0.0657114	0.0273069	0.127647	0.0169272	0.0262522	0.0957352	0.00695938	0.0196631	0.115333	0.0931369	0.0414728	0.0524481	0.0124998	0.0150557	0.0355686
MAG_517	JAHBVH01	0.00145429	0.023879	0.00228155	0.0586916	0.0719493	0.0454339	0.0317417	0.0962501	0.0326312	0.0942207	0.099354	0.0890874	0.0655666	0.0897983	0.0413349	0.127872	0.165231	0.0905128	0.00576226	0.0109024	0.00636327	0.0212913	0.0548534	0.109257	0.0621153	0.0674216	0.107647	0.033213	0.0482439	0.0316441	0.0823276	0.0982781	0.149724	0.136156	0.114494	0.192663	0.1822	0.146943	0.187762	0.636549	0.179827	0.222879	0.445649	0.239297	0.150236
MAG_444	JADJSS01 sp016721245	0.00274021	0.0225964	0.0057267	0.170908	0.138747	0.203069	0.122549	0.106671	0.125825	0.0967692	0.140704	0.0528339	0.156851	0.151335	0.162366	0.0855284	0.0546014	0.116455	0.00496455	0.00336573	0.00458238	0.0519842	0.0138906	0.0161924	0.0127127	0.0133317	0.00652651	0.00500071	0.0225381	0.0179807	0.0401059	0.0678622	0.0221529	0.0132018	0.0332829	0.0105136	0.00684507	0.0320192	0.0102512	0.00867376	0.0160254	0.00795367	0.0160671	0.00670105	0.00428956
MAG_268	Phosphoribacter hodrii	0.072704	0.281132	0.081498	1.40994	1.20562	1.61426	2.89337	1.8011	3.25402	4.54091	3.93605	5.14577	1.83226	1.56561	2.09892	1.75207	0.975159	2.52898	0.088892	0.100904	0.0368031	0.0603047	1.16614	0.405938	2.36129	1.64774	0.148432	0.0794875	0.751988	1.41096	1.72578	1.55737	1.45742	0.631766	0.318502	0.351812	0.378183	0.661075	0.34267	0.587333	0.189258	0.167335	0.104678	0.0760587	0.0712531
MAG_655	JADJPG01	0.0029998	0.00509202	0.00362678	0.029555	0.028179	0.0309309	0.00806639	0.0209628	0.01444	0.093258	0.0728338	0.113682	0.0664902	0.0823691	0.0506112	0.127681	0.211861	0.0435008	0.012324	0.00383867	0.00608544	0.00232869	0.00389691	0.00877649	0.00320378	0.00241643	0.0043603	0.00745862	0.00925025	0.00721217	0.0143837	0.00815601	0.0136144	0.0216299	0.0200156	0.020845	0.0283732	0.0133965	0.0172724	0.0424761	0.014259	0.00747812	0.0309445	0.00996875	0.00522081
MAG_560	Propionivibrio aalborgensis	0.0115372	0.320403	0.00874616	1.54362	1.41072	1.67651	0.66016	1.39356	0.736966	1.83609	1.3503	2.32188	1.69928	1.41153	1.98704	3.39869	3.43901	3.35838	0.189795	0.432502	0.277822	0.678413	1.68069	3.24295	2.1307	1.09504	0.757847	0.572551	1.86745	1.54283	3.64869	4.02474	3.98918	0.464555	0.871496	2.12552	0.594948	2.03626	2.32231	1.67781	1.11262	2.20903	0.519578	0.761716	1.58153
MAG_505	Methyloversatilis	0.00325685	0.0349604	0.00399127	0.0588313	0.0545885	0.0630742	0.0254071	0.0600545	0.0309017	0.108136	0.10189	0.114381	0.0809201	0.0892557	0.0725846	0.0439882	0.0628281	0.0251484	0.0197222	0.0332353	0.0312189	0.0187236	0.019981	0.201089	0.022559	0.0149325	0.0526022	0.0767302	0.147022	0.122972	0.214992	0.2039	0.194735	0.0942999	0.151083	0.295632	0.136303	0.299392	0.286093	0.261326	0.0575753	0.0568368	0.0534615	0.0422673	0.0380391
MAG_165	Methyloversatilis sp017984755	0.00376433	0.0367362	0.00483751	0.099851	0.0751412	0.124561	0.02636	0.0973273	0.0397644	0.18189	0.154331	0.209449	0.148792	0.139379	0.158206	0.0734583	0.105925	0.0409913	0.0245052	0.0224463	0.0269525	0.0134723	0.0254805	0.1232	0.0194876	0.0112692	0.0483246	0.0606475	0.0838297	0.071874	0.0722424	0.0468515	0.0800427	0.0932608	0.168114	0.213817	0.0964567	0.122109	0.12388	0.087324	0.0620465	0.020009	0.064697	0.0255814	0.00983126
MAG_364	Accumulibacter phosphatis_G	0.00841457	0.151293	0.00598799	1.02288	1.13395	0.911816	0.0842142	0.611338	0.19732	1.09307	0.700966	1.48518	1.43794	1.78015	1.09572	3.09194	3.22976	2.95412	0.107381	0.0838013	0.0703451	0.0778872	0.0433644	0.491135	0.0312844	0.0177898	0.378932	0.519568	1.18047	0.492116	0.288685	0.181447	1.05676	1.10182	1.97141	0.754543	0.618492	1.76586	0.667907	1.732	1.48296	0.604554	1.02808	0.53203	0.412119
MAG_515	Casimicrobium sp017989135	0.00507088	0.0553925	0.0054812	0.121236	0.0962556	0.146217	0.306056	0.231169	0.297149	0.195599	0.113206	0.277991	0.119702	0.112372	0.127032	0.0761403	0.0254367	0.126844	0.00685285	0.00469766	0.00667318	0.00261524	0.0156786	0.00859605	0.0198204	0.010274	0.00562877	0.0137471	0.0162838	0.0128618	0.00520826	0.00425589	0.00812669	0.0361227	0.0127528	0.0101862	0.0170117	0.0152436	0.0136908	0.0222186	0.00428854	0.00374185	0.00407842	0.00197193	0.00282112
MAG_283	UBA6669	0.00182731	0.00669324	0.00230488	0.0728373	0.0648721	0.0808024	0.00985957	0.0421181	0.0203705	0.166781	0.146536	0.187026	0.137731	0.153881	0.121581	0.0944069	0.134143	0.0546704	0.0713461	0.0568667	0.0295263	0.0142436	0.0468956	0.109952	0.0320313	0.01747	0.0806046	0.228211	0.455086	0.436991	0.316902	0.152481	0.570745	0.668382	0.604525	0.370052	0.76875	0.702853	0.38012	1.13584	0.880133	0.500697	0.577602	0.33125	0.195598
MAG_442	UBA2033 sp016708435	0.00643898	0.00309396	0.00867957	0.360742	0.681313	0.0401709	0.0679782	0.413413	0.23472	0.226354	0.321763	0.130945	0.292718	0.561691	0.0237447	0.0353733	0.0527365	0.01801	0.00853183	0.00316877	0.00473873	0.0255276	0.0138738	0.00999805	0.0108312	0.0114525	0.00151367	0.340595	0.504417	0.12252	0.022917	0.00767852	0.108474	0.0103943	0.00633308	0.00664803	0.00491596	0.00471303	0.00509271	0.00434996	0.00298461	0.0028661	0.00209297	0.00258328	0.00174106
MAG_238	Nitrosomonas sp. RBC050	0.00377066	0.0579001	0.00516961	0.0844269	0.0771756	0.0916783	0.0864344	0.193213	0.112837	0.101657	0.139176	0.0641391	0.17195	0.193549	0.15035	0.0542938	0.0652804	0.0433073	0.0218996	0.110701	0.0535461	0.0238911	0.0118276	0.00587259	0.0106721	0.00622949	0.00179209	0.123104	0.245368	0.135382	0.120608	0.0785258	0.18377	0.00495781	0.004577	0.00890906	0.0053692	0.00888378	0.00723935	0.0122408	0.00418716	0.0054893	0.0125889	0.00778834	0.00347576
MAG_204	Azonexus	0.0152809	0.388782	0.0163764	1.34085	1.4064	1.27529	0.196731	0.967279	0.350291	1.84357	1.55457	2.13257	2.17627	2.57748	1.77506	1.91924	1.83803	2.00044	0.0555559	0.0630099	0.0775491	0.11265	0.125278	0.511934	0.0756569	0.0456597	0.306881	0.439661	0.416336	0.249933	0.483353	0.483059	0.514594	0.539677	1.17595	0.471545	0.395843	0.979266	0.41714	0.649915	0.646849	0.177694	0.302104	0.226372	0.0947744
MAG_127	f__Nannocystaceae	0.00146687	0.00261888	0.00225338	0.531319	0.274371	0.788268	0.0199333	0.105902	0.0304241	0.16984	0.133852	0.205828	0.267429	0.130332	0.404527	0.0369955	0.0291917	0.0447993	0.00918655	0.00452382	0.00855526	0.0774209	0.0989196	0.573309	0.124342	0.0301681	0.270534	0.0818758	0.277364	0.189143	0.163226	0.16653	0.242848	0.112071	0.211747	0.255755	0.058841	0.182886	0.241345	0.0314082	0.0177745	0.0260001	0.0140222	0.008924	0.0107106
MAG_75	CAG-791	2.0752	0.421867	2.54661	0.0693161	0.0415877	0.0970445	0.0244805	0.0135406	0.0237302	0.0170001	0.00906506	0.0249351	0.03203	0.00885465	0.0552054	0.00618919	0.00210989	0.0102685	0.0179481	0.100545	0.22172	0.0920913	0.154298	0.198314	0.0327848	0.031149	0.0527395	0.00249373	0.0231248	0.303945	0.0269714	0.0212248	0.0406805	0.0158323	0.0232545	0.0499218	0.0145132	0.0109631	0.0367484	0.00861437	0.00309446	0.00348125	0.0057686	0.000399454	0.00202153
MAG_576	Propionivibrio sp017990155	0.0228215	0.681813	0.0281802	0.0677044	0.0774591	0.0579498	0.0221453	0.0464992	0.0262688	0.0631534	0.0475368	0.0787701	0.0506179	0.0502166	0.0510193	0.0581727	0.0628872	0.0534582	0.336821	0.616162	0.502696	0.0487029	0.105076	0.154987	0.177496	0.0716626	0.0630787	0.0783452	0.0924857	0.0997341	0.135808	0.161386	0.136932	0.0449001	0.0816666	0.113728	0.0491227	0.0952938	0.0994661	0.0782797	0.0586818	0.0828381	0.0300808	0.0408047	0.0526599
MAG_139	UBA5518	0.00247433	0.0427592	0.00310683	0.0844508	0.115489	0.0534122	0.21835	0.284418	0.242811	0.275852	0.236228	0.315476	0.157255	0.240799	0.0737103	0.150604	0.187807	0.113401	0.00862338	0.00711109	0.0104668	0.0381523	0.0316315	0.0381244	0.0513498	0.027421	0.0173986	0.0174951	0.042038	0.0405556	0.0691145	0.064348	0.0599604	0.0352444	0.0300902	0.0427672	0.0227105	0.0467335	0.0282144	0.0383576	0.0148149	0.0114454	0.0146709	0.0144324	0.00685271
MAG_356	Giesbergeria	0.0680775	0.148589	0.083225	0.409654	0.260826	0.558482	0.449433	0.365645	0.441221	0.416288	0.257879	0.574697	0.351203	0.216955	0.485451	0.0881279	0.0597546	0.116501	0.0358957	0.0394169	0.0757997	0.00687365	0.0571314	0.0972661	0.0784972	0.0351796	0.0732848	0.0607251	0.0743031	0.0503752	0.0791708	0.0636889	0.116362	0.075754	0.0442658	0.122984	0.0277308	0.047067	0.0749245	0.0526263	0.0154975	0.00885295	0.0139096	0.0148992	0.0041232
MAG_41	JADJBW01 sp016703525	0.00528803	0.162798	0.00339123	0.673882	0.540872	0.806892	0.460574	1.25876	0.616003	1.92023	1.23392	2.60654	0.925862	0.459881	1.39184	0.69574	0.187074	1.20441	0.0189305	0.0166355	0.0104576	0.0126906	0.288655	0.142234	0.485578	0.262003	0.0451771	0.0272798	0.742408	0.81681	1.31372	0.442622	0.990595	0.158577	0.0962953	0.129299	0.0805683	0.116496	0.106399	0.203416	0.0530073	0.0448481	0.0297401	0.0158454	0.0144875
MAG_378	Flavobacterium	0.00450588	0.0568065	0.00779367	0.207309	0.265778	0.14884	0.578813	0.296679	0.514238	0.191463	0.330418	0.0525075	0.222338	0.299702	0.144974	0.101412	0.136421	0.0664028	0.00722766	0.00672481	0.00926704	0.110598	0.0241076	0.155438	0.0412539	0.0341382	0.0327819	0.0117002	0.0291369	0.0404622	0.0560054	0.108572	0.0362981	0.0247011	0.0320448	0.118886	0.0209235	0.0388761	0.130227	0.011745	0.0112819	0.0219051	0.0159681	0.0173981	0.0214526
MAG_252	Prevotella sp018053665	0.699303	3.45157	0.51758	0.0819163	0.101291	0.0625416	0.140537	0.0557961	0.121434	0.0151004	0.0166058	0.013595	0.0260911	0.0193849	0.0327974	0.00993934	0.00462884	0.0152498	0.119614	0.785364	0.682399	0.201741	0.106888	0.0442682	0.0414206	0.0485764	0.017484	0.0375466	0.0443477	0.144762	0.032478	0.0278518	0.032247	0.00906164	0.0112609	0.00959116	0.00484065	0.00625449	0.00621609	0.00450174	0.00281582	0.00227942	0.00393295	0.00878873	0.00080106
MAG_181	M0108	0.0675782	0.0916477	0.110031	0.139046	0.144586	0.133507	0.186348	0.173922	0.193776	0.166405	0.118931	0.21388	0.146449	0.1315	0.161398	0.0802431	0.0833825	0.0771036	0.0331314	0.0483166	0.0464679	0.0345826	0.470792	0.336129	0.644726	0.453292	0.122578	0.0985894	0.300172	0.370025	0.189921	0.306425	0.537032	0.201668	0.284309	0.293882	0.204772	0.230613	0.211209	0.202466	0.0911703	0.0479082	0.0838904	0.0832199	0.023099
MAG_555	f__Fen-336	0.00191036	0.00263396	0.0023887	0.00878341	0.00819051	0.00937631	0.0035935	0.00411246	0.00479988	0.0115156	0.00540005	0.0176312	0.0126616	0.00969628	0.015627	0.435658	0.715328	0.155987	0.0117848	0.00440881	0.00685107	0.00351591	0.010978	0.00998746	0.014217	0.0046004	0.00441074	0.00341099	0.00642578	0.0175133	0.009306	0.00629215	0.00759517	0.00445691	0.0104013	0.0163896	0.00438499	0.00711773	0.02241	0.00993399	0.253896	0.166382	0.0219083	0.0130023	0.0396907
MAG_222	Lacunisphaera	0.00227263	0.00426114	0.00287837	0.146423	0.144468	0.148378	0.0174014	0.0864393	0.0401625	0.298743	0.238571	0.358915	0.229521	0.264163	0.194879	0.10449	0.149088	0.0598907	0.135857	0.0308867	0.0473068	0.0111443	0.0310516	0.282919	0.0277592	0.0113193	0.192996	0.693682	0.831451	0.740468	0.971166	0.796306	1.17955	0.691186	0.95267	0.485379	0.890458	0.742063	0.513155	1.44376	1.27515	0.454616	0.837519	0.74668	0.21073
MAG_285	Lacunisphaera	0.0027186	0.00839308	0.00328832	0.16672	0.164072	0.169368	0.0267499	0.129039	0.0527533	0.360736	0.296876	0.424596	0.283331	0.345664	0.220998	0.165597	0.245479	0.0857143	0.0734108	0.0133295	0.0743458	0.00954268	0.00894464	0.0608151	0.00564395	0.00364781	0.0252637	0.0415352	0.064124	0.0401452	0.0540844	0.0266748	0.0781676	0.135656	0.10018	0.130764	0.108041	0.0963352	0.10791	0.14394	0.0358656	0.0330836	0.0571906	0.0382969	0.0137348
MAG_114	PHOS-HE28 sp016719225	0.00192786	0.0274964	0.00236771	0.145007	0.155792	0.134223	0.258344	0.281523	0.2567	0.319495	0.220672	0.418317	0.184322	0.212006	0.156639	0.148576	0.163531	0.133621	0.00769572	0.00549648	0.00649198	0.0202539	0.0446657	0.0453967	0.0947426	0.032755	0.00638349	0.00946439	0.0305133	0.0361238	0.0870872	0.067603	0.0712257	0.0217154	0.0337115	0.0281922	0.0311836	0.0509373	0.027296	0.0413879	0.0135421	0.0106808	0.02265	0.0132318	0.00674281
MAG_256	Azospira_A	0.0201044	0.0452194	0.0226692	0.126078	0.16909	0.0830653	0.0556472	0.127261	0.0718596	0.13662	0.101866	0.171374	0.0675125	0.0814197	0.0536053	0.0339645	0.0380469	0.0298821	0.0400095	0.0339456	0.0480974	0.0261417	0.220819	0.130618	0.174522	0.224637	0.139627	0.319068	0.232908	0.47466	0.167016	0.158668	0.124512	0.0604	0.0893124	0.0812038	0.0608555	0.128088	0.0573414	0.0342428	0.0241957	0.00953703	0.0239403	0.0211763	0.00568953
MAG_318	JAABRC01 sp011391115	0.00534468	0.0331236	0.00682288	0.225485	0.160143	0.290827	0.173467	0.22374	0.157798	0.299468	0.193096	0.405839	0.282946	0.220144	0.345747	0.1503	0.189192	0.111408	0.0343919	0.0536169	0.0586729	0.0663881	0.140546	0.425554	0.17977	0.107122	0.106228	0.0895588	0.157101	0.15473	0.265704	0.260231	0.208585	0.0747597	0.135289	0.284071	0.0866669	0.194239	0.251965	0.163687	0.0547701	0.0533097	0.0730322	0.0680818	0.0393039
MAG_309	UBA1573	0.00604424	0.0664063	0.00975411	0.0340418	0.0443468	0.0237369	0.105093	0.0776269	0.0989103	0.0559011	0.0639368	0.0478654	0.0528946	0.0731803	0.032609	0.283147	0.276656	0.289638	0.00936311	0.00631005	0.00770228	0.0100576	0.00504999	0.0064194	0.00440819	0.00537924	0.00403135	0.0126188	0.017463	0.0203709	0.0145007	0.0190478	0.0161041	0.00898166	0.00912345	0.00992057	0.00405829	0.0212133	0.00757679	0.00740414	0.00567733	0.00645263	0.00793858	0.0197738	0.00879939
MAG_282	CAISIP01	0.00461119	0.0129331	0.00591281	0.130754	0.102284	0.159223	0.090707	0.176795	0.0891501	0.202385	0.147522	0.257249	0.179427	0.190561	0.168293	0.0960038	0.11872	0.0732878	0.0221421	0.0235367	0.0281977	0.0242204	0.0728303	0.229046	0.047108	0.035938	0.0635179	0.0665986	0.113905	0.0907188	0.145239	0.105355	0.13404	0.101703	0.153585	0.187444	0.0825236	0.15776	0.134171	0.119027	0.0558957	0.0392219	0.045215	0.0575515	0.0233789
MAG_333	Thermomonas	0.0269715	0.096582	0.0225946	0.182473	0.263675	0.101271	0.286799	0.356958	0.336847	0.306499	0.248277	0.364721	0.151758	0.205467	0.098048	0.046949	0.0512123	0.0426858	0.0216226	0.0329016	0.0321499	0.0469659	0.185127	0.0531346	0.544147	0.160174	0.0174333	0.0261801	0.0449916	0.0664378	0.210611	0.192611	0.109123	0.0990642	0.0618745	0.0306361	0.0709522	0.0724506	0.0254886	0.0584324	0.01507	0.00628713	0.0276469	0.0160747	0.00538806
MAG_362	Prevotella	0.0369691	0.392535	0.0389294	0.0106639	0.0112513	0.0100765	0.0188209	0.00766781	0.0165927	0.00321045	0.0025716	0.00384931	0.0042766	0.00307543	0.00547776	0.00213858	0.00119337	0.00308378	0.110648	0.85601	0.505947	0.0444752	0.0301511	0.0369398	0.0132575	0.0154311	0.00806963	0.0231223	0.0317171	0.0660114	0.0109264	0.0112052	0.0120607	0.00460884	0.00813253	0.02139	0.00218885	0.00481875	0.0189417	0.0035494	0.00123222	0.00394816	0.00294845	0.00121458	0.00336578
MAG_37	Aquimonas sp002068275	0.00691543	0.130281	0.00704394	0.256468	0.371935	0.141002	0.430288	0.354118	0.4838	0.26113	0.252172	0.270089	0.193002	0.234497	0.151507	0.122798	0.0619004	0.183696	0.0161013	0.0186	0.0145897	0.0482521	0.204938	0.0756898	0.226776	0.128711	0.0388876	0.0532038	0.0639942	0.106978	0.128458	0.156587	0.0982143	0.13341	0.0775115	0.0624871	0.0791952	0.0719733	0.0600187	0.0775013	0.0245136	0.0143087	0.0359611	0.0162696	0.0072579
MAG_214	Contendobacter odensis	0.00486621	0.0404706	0.00523983	0.113516	0.0826576	0.144375	0.245326	0.18342	0.251616	0.189923	0.0979605	0.281885	0.154628	0.144827	0.164428	0.245933	0.189748	0.302119	0.0209888	0.0392589	0.0264527	0.0637303	0.244039	0.189337	0.498304	0.23987	0.0989688	0.119672	0.175314	0.139928	0.296563	0.367922	0.2848	0.48594	0.299504	0.273677	0.345674	0.286973	0.248925	1.18949	0.239751	0.224381	0.741996	0.351542	0.181372
MAG_211	Propionivibrio sp016705685	0.00567907	0.0679894	0.00703197	0.217326	0.201587	0.233066	0.0911867	0.195203	0.10081	0.253383	0.195561	0.311206	0.249092	0.204881	0.293303	0.946805	1.05503	0.838577	0.0296381	0.033451	0.0374752	0.0216844	0.0950611	0.101493	0.0927701	0.0800118	0.0803376	0.0545677	0.120377	0.124972	0.19719	0.228356	0.231116	0.0419448	0.0671209	0.0799029	0.0331965	0.0893323	0.0655135	0.0663344	0.115557	0.0478798	0.0395949	0.0383393	0.0270162
MAG_504	GCA-2747695	0.00287812	0.00962364	0.00734995	0.0416083	0.0212423	0.0619743	0.0491955	0.0296317	0.0446164	0.0140349	0.0213471	0.00672269	0.0425955	0.0214076	0.0637834	0.430913	0.29941	0.562415	0.00965739	0.00605352	0.00748667	0.0287831	0.0139407	0.0275158	0.0107566	0.0172274	0.00756892	0.00464181	0.0102533	0.0146512	0.00815844	0.0163834	0.00833551	0.00334038	0.00427955	0.0251562	0.00477404	0.00742999	0.0259765	0.00833888	0.0193128	0.0625445	0.00751004	0.0120855	0.0550278
MAG_235	JADKHK01 sp016721845	0.00868431	0.389785	0.00720446	0.670238	1.238	0.102472	1.2821	1.79915	1.56492	1.41753	1.70252	1.13254	0.877141	1.66223	0.0920542	0.125016	0.197735	0.0522973	0.0172972	0.0276613	0.024348	0.106875	0.220347	0.0701043	0.213274	0.082237	0.0253313	0.129535	0.231034	0.374607	0.505937	0.648358	0.428558	0.506855	0.337781	0.0617983	0.23741	0.375369	0.0631252	0.223325	0.0626767	0.0131193	0.0683634	0.0771186	0.00687331
MAG_374	JAGONL01	0.0103143	0.0115023	0.0134057	0.0202524	0.0242016	0.0163031	0.128264	0.0655095	0.113557	0.0487318	0.0551572	0.0423064	0.0321788	0.0435348	0.0208228	0.0175148	0.0152708	0.0197587	0.0071548	0.00398883	0.00722763	0.0132094	0.00630591	0.00540919	0.0131454	0.00592196	0.0014916	0.00435216	0.00566473	0.00783685	0.0074314	0.00730206	0.0065149	0.00439556	0.00433602	0.00342874	0.00363698	0.00533701	0.00364941	0.00424298	0.000131326	0.00111471	0.00574472	0.00136348	0.000814338
MAG_27	UBA2475	0.00293432	0.00812262	0.00624549	0.117507	0.221854	0.0131589	0.18094	0.195814	0.182256	0.153178	0.254189	0.0521672	0.123064	0.233338	0.01279	0.0218632	0.0329334	0.010793	0.011255	0.00621509	0.00670437	0.0802072	0.020656	0.010191	0.024989	0.0363554	0.00379097	0.0213424	0.0343262	0.0435182	0.066815	0.11507	0.0362721	0.0374731	0.0546936	0.00903004	0.022383	0.0843089	0.00793855	0.0118433	0.0090311	0.00296646	0.0340493	0.00452003	0.00230151
MAG_176	Trichococcus flocculiformis	0.141565	0.602171	0.196774	0.228611	0.227029	0.230192	0.0714912	0.132746	0.0946331	0.122505	0.130219	0.11479	0.124638	0.0948661	0.154411	0.0349672	0.0293404	0.040594	0.0260002	0.0412852	0.173624	0.0802042	0.0400067	0.125483	0.0485223	0.0281537	0.0886635	0.0055959	0.018031	0.0245272	0.0780986	0.0382839	0.0295442	0.0254408	0.0201676	0.0640169	0.0197512	0.0195003	0.0663706	0.0168269	0.00503431	0.00973652	0.0136488	0.0144983	0.00684332
MAG_49	Ferruginibacter	0.00308495	0.0135714	0.00616191	0.0320195	0.0364848	0.0275543	0.144467	0.055374	0.128442	0.0359427	0.0522337	0.0196518	0.037461	0.0467957	0.0281263	0.19994	0.258852	0.141027	0.00745595	0.00459196	0.00486087	0.0194259	0.00622637	0.0321044	0.00937546	0.00462397	0.00397408	0.00205729	0.00439497	0.00685302	0.00671145	0.00910369	0.00350728	0.00516736	0.00287705	0.0248577	0.00312452	0.00392481	0.0230544	0.0213376	0.00846053	0.00563333	0.0317237	0.0146183	0.00475887
MAG_12	UBA3362 sp016712225	0.0048854	0.024362	0.0091595	0.0565337	0.083033	0.0300344	0.282425	0.192728	0.250541	0.0869496	0.144303	0.029596	0.101539	0.156784	0.0462946	0.107586	0.105121	0.11005	0.00582737	0.00469035	0.00530773	0.0359968	0.0213255	0.0469834	0.0271978	0.0222739	0.00575783	0.00832363	0.0227514	0.0248901	0.0314784	0.0347367	0.0224295	0.0172243	0.012105	0.0361323	0.0156476	0.0260005	0.0378123	0.0289116	0.00551761	0.0125095	0.0405317	0.024757	0.0131424
MAG_780	Ferruginibacter	0.00303741	0.00430398	0.00432204	0.0138164	0.011764	0.0158688	0.0275401	0.0159364	0.0258184	0.0110241	0.0111439	0.0109042	0.0126066	0.0108887	0.0143244	0.0188853	0.0226947	0.015076	0.00705311	0.00982313	0.00469943	0.133768	0.0294807	0.00507289	0.0246303	0.00796245	0.0020393	0.0048764	0.00335315	0.00566039	0.00735046	0.00601269	0.00425636	0.0020176	0.0841845	0.00434105	0.00961883	0.00742486	0.00503915	0.00478768	0.0319571	0.00465272	0.0236249	0.0349942	0.00515749
MAG_113	Ferruginibacter sp018057635	0.00246324	0.00950031	0.00575749	0.0631924	0.0410163	0.0853685	0.147727	0.074357	0.131464	0.0382682	0.0490236	0.0275128	0.0710977	0.0479462	0.0942492	0.063027	0.0604286	0.0656253	0.00755866	0.00525766	0.00779365	0.051319	0.0307971	0.0217773	0.0300236	0.0105743	0.00351574	0.00393056	0.0127278	0.0168377	0.01907	0.0237248	0.0150767	0.00740871	0.00893116	0.0145793	0.00676278	0.00909432	0.0143271	0.0170895	0.00692019	0.00599061	0.00580364	0.0148671	0.00523515
MAG_562	Flavobacterium	0.00713425	0.0532851	0.0119308	0.237786	0.205805	0.269767	0.801689	0.347296	0.689597	0.0854037	0.134322	0.0364858	0.104176	0.0897719	0.11858	0.0350533	0.0297768	0.0403298	0.00650508	0.0056979	0.00917446	0.546082	0.0535044	0.0812836	0.226387	0.228539	0.173155	0.0579682	0.0655664	0.0882512	0.259777	0.0992382	0.0787305	0.0290934	0.0152774	0.0185579	0.00978402	0.0165551	0.0189191	0.00413719	0.00324114	0.00311975	0.0117356	0.00833701	0.00200631
MAG_77	JADJSS01 sp016711605	0.00424466	0.010906	0.00991525	0.0973142	0.102637	0.0919912	0.100977	0.0858617	0.0996793	0.0662035	0.111427	0.0209799	0.0981585	0.117293	0.0790242	0.0657363	0.0434599	0.0880126	0.0079051	0.00517419	0.00695719	0.0556098	0.0144103	0.0229807	0.0101905	0.0147066	0.00904973	0.00727272	0.0229079	0.0137331	0.0325299	0.0474338	0.0166617	0.0124082	0.0238483	0.0142182	0.0114058	0.0270878	0.0139641	0.0085853	0.00587039	0.00688554	0.0154343	0.0143369	0.00457696
MAG_13	ELB16-189 sp016709845	0.00295913	0.0480692	0.00478749	0.426798	0.230165	0.623431	0.144783	0.252807	0.171142	0.186228	0.288676	0.0837796	0.522117	0.29317	0.751063	0.481849	0.50885	0.454848	0.00570014	0.00656488	0.00542493	0.0528892	0.0200341	0.212283	0.038497	0.0120155	0.0549121	0.0215854	0.0661194	0.0734679	0.102033	0.113871	0.0857128	0.0624676	0.0788279	0.216489	0.0782314	0.0997973	0.18462	0.0892985	0.0354737	0.0728628	0.141983	0.0685594	0.045666
MAG_316	M3007	0.00204732	0.00867203	0.00407929	0.0452413	0.058909	0.0315736	0.14139	0.0829693	0.131865	0.0656629	0.0645353	0.0667904	0.0473105	0.063915	0.030706	0.0186112	0.0153252	0.0218971	0.00678134	0.00577665	0.00671985	0.0252284	0.0285982	0.013515	0.0333391	0.018852	0.00578378	0.0178089	0.068893	0.162947	0.0874339	0.0821288	0.0543251	0.0556449	0.0422329	0.0195404	0.0483214	0.0539895	0.0196354	0.0338994	0.0186271	0.00628162	0.0303462	0.0238007	0.003937
MAG_581	Pseudobdellovibrio	0.00300336	0.00406155	0.00727238	0.0109726	0.0162652	0.00567997	0.0490703	0.0248663	0.0466961	0.0173971	0.0202991	0.0144952	0.0124108	0.0209223	0.00389926	0.0077591	0.0103301	0.00518806	0.00751674	0.00301739	0.00463241	0.0259369	0.00438783	0.0028649	0.0033358	0.00270167	0.000750295	0.00418235	0.00474539	0.00460016	0.00574413	0.00424569	0.00469281	0.0118796	0.00373569	0.00286954	0.00640405	0.00850044	0.00356361	0.00718584	0.00312166	0.00175622	0.0159518	0.00624783	0.00214363
MAG_727	JAGORM01 sp018062815	0.00446718	0.00268808	0.00913936	0.00318607	0.00339496	0.00297719	0.00325322	0.00261218	0.00349951	0.00191813	0.0016795	0.00215676	0.00318786	0.00203359	0.00434212	0.0275445	0.0212969	0.0337921	0.00424738	0.00201451	0.00362251	0.0171421	0.00404474	0.00169692	0.00260461	0.00625485	0.000170264	0.00202688	0.00217313	0.00251493	0.00162123	0.00170765	0.00177651	0.000532727	0.000862681	0.00210631	0.00044581	0.00285434	0.00219831	0.00342833	0.000991143	0.00154681	0.00280283	0.00219056	0.0027617
MAG_711	WTXA01	0.0325764	0.011201	0.0326531	0.00802031	0.0116553	0.00438528	0.0193169	0.0123249	0.0173738	0.00722064	0.0103854	0.00405585	0.00570253	0.00935733	0.00204772	0.0138741	0.0123201	0.015428	0.0172948	0.0157967	0.024758	0.30548	0.0396162	0.0173867	0.0643398	0.0120018	0.00275192	0.00506169	0.011866	0.012054	0.0159657	0.0121467	0.0103497	0.0169421	0.0269828	0.00727982	0.0213129	0.0186646	0.00858538	0.021667	0.0121891	0.0077924	0.0368639	0.0719237	0.00648069
MAG_16	OLB11 sp020853515	0.00222593	0.00692479	0.00495765	0.0863953	0.0499524	0.122838	0.231717	0.062242	0.212597	0.0593686	0.0543046	0.0644327	0.0953552	0.0545754	0.136135	0.053758	0.0205779	0.0869381	0.00527312	0.0051575	0.00568019	0.0242647	0.0213534	0.0185948	0.0280803	0.0168466	0.00395995	0.004939	0.0151225	0.0185984	0.0209583	0.0241409	0.0123369	0.0119458	0.00942085	0.0146519	0.0104953	0.0121071	0.0154952	0.011616	0.00606528	0.00402458	0.0055818	0.00258456	0.00339794
MAG_167	JADJXV01	0.00157626	0.0030552	0.00335783	0.0502749	0.0235635	0.0769862	0.0204539	0.0426559	0.0244468	0.050313	0.0524588	0.0481672	0.0732563	0.0532063	0.0933064	0.041738	0.050457	0.0330189	0.00829001	0.0107328	0.0114309	0.251427	0.0338549	0.0448193	0.0445649	0.00878763	0.0204213	0.0140323	0.0690267	0.0777049	0.0682786	0.0735839	0.06033	0.0567549	0.117273	0.0783078	0.0695638	0.121816	0.0839113	0.0428576	0.0532096	0.0172751	0.112085	0.0611923	0.0118951
MAG_89	JADKIH01 sp016711505	0.00281037	0.0154919	0.00625797	0.0332681	0.0446836	0.0218526	0.133517	0.0861566	0.117423	0.0468663	0.0760593	0.0176733	0.0455629	0.061885	0.0292409	0.0993577	0.125591	0.0731241	0.00777652	0.00491768	0.00650692	0.0201991	0.00980406	0.00725046	0.0104149	0.00565735	0.00282935	0.00514869	0.0101127	0.0112286	0.0155102	0.0176914	0.0091939	0.0108353	0.00843914	0.0072046	0.0105786	0.0111011	0.00659748	0.0151481	0.0042704	0.00433902	0.0212391	0.00905333	0.00371731
MAG_543	UBA6024	0.00320266	0.0225058	0.00645186	0.0304015	0.0295651	0.031238	0.0584654	0.0609479	0.0580249	0.0332774	0.0492064	0.0173484	0.0514899	0.0636023	0.0393774	0.0539156	0.0531626	0.0546686	0.24447	0.0907094	0.0515792	0.149443	0.0301603	0.117906	0.0494076	0.0182241	0.111636	0.156139	0.172955	0.130404	0.258022	0.197179	0.203632	0.203339	0.249779	0.149176	0.282997	0.265305	0.15028	0.197183	0.357642	0.285067	0.350175	0.360547	0.263658
MAG_553	CAIVPM01	0.00283942	0.00414018	0.00741554	0.00871868	0.0122665	0.00517085	0.0597109	0.0231806	0.051705	0.0116499	0.0162858	0.00701399	0.00962373	0.0153205	0.00392693	0.00690351	0.00670538	0.00710164	0.00785463	0.00414804	0.0052518	0.0267214	0.00722392	0.0309742	0.0105819	0.00674209	0.00336686	0.00310946	0.0102935	0.0171329	0.00990953	0.0136086	0.00827106	0.00439173	0.00360966	0.0192301	0.00366435	0.0095611	0.0166458	0.00374978	0.000828016	0.00407359	0.00179732	0.000810462	0.00424488
MAG_129	JADJSS01	0.00516467	0.0209533	0.0110292	0.119174	0.151997	0.0863509	0.0936325	0.0711824	0.0902745	0.063423	0.108288	0.0185578	0.0786778	0.105284	0.0520716	0.0684729	0.0551917	0.0817542	0.0110722	0.00580838	0.0068626	0.0628651	0.0287837	0.0511425	0.0148224	0.0231977	0.0222352	0.0109343	0.0266291	0.0161295	0.0466692	0.0719171	0.019842	0.0148555	0.0280262	0.0250947	0.0112714	0.0280523	0.0267201	0.00995028	0.0111717	0.00898724	0.021075	0.0318735	0.00599555
MAG_69	f__M30B66	0.00246986	0.00784713	0.0051752	0.0343754	0.0596177	0.0091332	0.127223	0.066542	0.106432	0.0379977	0.0610111	0.0149843	0.031164	0.0545402	0.00778782	0.0130446	0.0169315	0.00915771	0.0118194	0.0132936	0.0106687	0.123611	0.0296656	0.00706055	0.0641808	0.031024	0.00352587	0.0407655	0.0980043	0.115537	0.0739004	0.0853906	0.0710824	0.0614301	0.0479348	0.0112246	0.0396933	0.110838	0.0108023	0.0507176	0.0115859	0.00698342	0.0378453	0.0671796	0.00611118
MAG_87	JADIYW01 sp016705125	0.00475455	0.0116536	0.0101653	0.104013	0.145899	0.0621275	0.119429	0.0854717	0.124058	0.0750535	0.12971	0.0203966	0.0927824	0.141725	0.0438395	0.0740732	0.0740249	0.0741216	0.00828931	0.00562579	0.00657643	0.0631458	0.0144616	0.0119961	0.00677716	0.00856302	0.00515714	0.00581265	0.0146521	0.0125009	0.0216505	0.0290228	0.00827944	0.0116738	0.0157868	0.00930867	0.0043727	0.0175812	0.00984384	0.00968036	0.0134079	0.00593208	0.010875	0.00566123	0.00355151
MAG_506	UBA1312	0.00433841	0.00806479	0.00776783	0.0192591	0.0237264	0.0147918	0.0343604	0.0158698	0.0311373	0.0124285	0.0163682	0.00848887	0.0141128	0.0158552	0.0123705	0.0121749	0.0111194	0.0132304	0.00520845	0.00382953	0.00478746	0.0161797	0.019376	0.00772467	0.0131622	0.0115606	0.0015979	0.004111	0.00942122	0.0118709	0.010242	0.0155883	0.00616146	0.00440808	0.00684232	0.00599974	0.00372043	0.00646738	0.00598591	0.0040652	0.00394593	0.00256412	0.00572184	0.0113242	0.00163994
MAG_43	OLB11	0.00275135	0.00486048	0.00706786	0.0537733	0.0542559	0.0532906	0.204844	0.089664	0.17959	0.0494958	0.082768	0.0162235	0.0721788	0.0830361	0.0613216	0.0536083	0.0417679	0.0654488	0.0108295	0.00425735	0.00547523	0.0180667	0.00982709	0.00997486	0.0134806	0.00805055	0.00429531	0.00382715	0.0140563	0.0259067	0.0115076	0.017497	0.00851501	0.0101064	0.00512012	0.00822023	0.00502569	0.00860279	0.00948539	0.00649127	0.00917472	0.00258822	0.00537491	0.00298433	0.00250508
MAG_20	UBA6183 sp018058165	0.00356786	0.0184639	0.00824555	0.103392	0.0519634	0.15482	0.0870496	0.107785	0.0901186	0.0640976	0.1009	0.027295	0.123532	0.103572	0.143492	0.0694412	0.0417766	0.0971058	0.00855375	0.00656012	0.00815738	0.039651	0.00911524	0.197146	0.0097755	0.0178019	0.197863	0.0715336	0.0464403	0.0378717	0.0735261	0.105807	0.0492313	0.0435549	0.0591114	0.114829	0.0153719	0.0555605	0.0851128	0.0279033	0.00762081	0.0209915	0.0215321	0.0178053	0.0112416
MAG_116	UBA1573 sp018063145	0.0133514	0.0554275	0.0189556	0.0482941	0.0672376	0.0293506	0.37237	0.241204	0.344673	0.171783	0.133453	0.210113	0.0825158	0.128434	0.0365979	0.0639527	0.0538401	0.0740654	0.0257741	0.029741	0.0107136	0.0283263	0.0310265	0.0144405	0.0403691	0.0330172	0.00573022	0.0908339	0.197422	0.170358	0.140018	0.177332	0.189873	0.028288	0.035131	0.0211433	0.025678	0.0825092	0.0187532	0.0316259	0.0161688	0.0139855	0.0242286	0.0311886	0.00891799
MAG_86	OLB11	0.00729767	0.0175863	0.0115196	0.0359063	0.0377834	0.0340291	0.13967	0.062988	0.119422	0.0390726	0.0635986	0.0145466	0.0440165	0.0640335	0.0239995	0.014835	0.0100681	0.0196018	0.00766547	0.00544058	0.00670543	0.0487784	0.0162511	0.0398562	0.0217085	0.0141117	0.00951781	0.011004	0.0274314	0.0337929	0.0229537	0.0639656	0.0189896	0.0124508	0.0176727	0.0283272	0.00866997	0.0219581	0.0326955	0.00692873	0.00476849	0.00624612	0.00580882	0.00862417	0.00569523
MAG_325	JADJOU01	0.0028187	0.00540671	0.00624593	0.0146878	0.0180111	0.0113645	0.0301079	0.0199143	0.027503	0.0165259	0.024972	0.00807967	0.0169859	0.0228148	0.011157	0.00795804	0.00754604	0.00837005	0.0099063	0.00318891	0.00428287	0.0296566	0.0187814	0.00621662	0.0183862	0.00981966	0.00585526	0.0054331	0.00994014	0.0116137	0.0238798	0.0237166	0.0109373	0.0100485	0.0111368	0.00592321	0.00891708	0.0119062	0.00589824	0.00596261	0.003096	0.00137209	0.00999476	0.0171866	0.000968063
MAG_763	Flavobacterium	0.00597787	0.0748335	0.0104831	0.240326	0.250703	0.22995	0.899755	0.39754	0.774621	0.152799	0.254912	0.0506854	0.169639	0.214968	0.12431	0.131142	0.125819	0.136466	0.00971781	0.00973049	0.0165131	0.404913	0.0561849	0.0799111	0.23455	0.227712	0.138308	0.0547944	0.0655039	0.101601	0.322868	0.195109	0.114967	0.0638091	0.0339049	0.0237771	0.0334506	0.0527878	0.0196341	0.0233603	0.0199393	0.00725329	0.0757344	0.00243827	0.00591993
MAG_427	JAGPDB01	0.0104666	0.00639875	0.0156024	0.0208551	0.0112131	0.0304971	0.0508925	0.0172279	0.0461947	0.0117634	0.0127107	0.010816	0.0233152	0.0107433	0.0358871	0.0314047	0.00585627	0.0569532	0.0157719	0.0129536	0.00922424	0.0415105	0.00751976	0.0095172	0.00891515	0.00606006	0.00203359	0.00271596	0.00685025	0.0106641	0.0109446	0.0110651	0.00824221	0.00294501	0.00329817	0.0101335	0.0018543	0.00641341	0.00908674	0.00468017	0.00232685	0.00359219	0.002236	0.00501592	0.00275495
MAG_133	JAGOYM01 sp018059165	0.922566	0.228206	1.0235	0.0935073	0.164019	0.0229955	0.11094	0.0287775	0.0967979	0.0205661	0.0273063	0.013826	0.0179952	0.0236014	0.0123891	0.0124461	0.00946915	0.015423	0.0258893	0.0706594	0.125661	0.838993	0.111342	0.0888315	0.15369	0.0256343	0.0108637	0.00529188	0.0211149	0.0249978	0.0301142	0.0325251	0.0224002	0.00621593	0.0624972	0.0277359	0.0221964	0.0236728	0.0291324	0.0138277	0.0171931	0.0182665	0.0370867	0.106642	0.0124212
MAG_60	UBA3362 sp016710585	0.00392137	0.0156321	0.00859226	0.0566244	0.100534	0.0127153	0.516352	0.199219	0.448775	0.104581	0.175876	0.033286	0.0876215	0.156803	0.01844	0.0519866	0.0490851	0.054888	0.00614718	0.00458339	0.00548825	0.0197573	0.0125144	0.0472165	0.0117288	0.0111867	0.00524228	0.0040612	0.0106556	0.0122148	0.0142226	0.0145853	0.00965701	0.0083569	0.00522255	0.0389526	0.00493235	0.00991537	0.0340574	0.00591886	0.00143131	0.00564424	0.00613992	0.00348149	0.00507374
MAG_594	f__UBA7985	0.00178444	0.00236649	0.00415875	0.00400468	0.00590767	0.00210169	0.0388586	0.00474948	0.0321385	0.00510344	0.00597418	0.0042327	0.00269052	0.00443013	0.000950905	0.00292751	0.00384295	0.00201207	0.0109818	0.00534505	0.00864376	0.0189946	0.0212472	0.0172009	0.0112621	0.0246549	0.00570823	0.00631154	0.0181969	0.0169204	0.00559042	0.00881283	0.00726846	0.00176194	0.00248476	0.00342697	0.00186104	0.00312767	0.00317133	0.00394185	0.00110045	0.00161481	0.00173465	0.00407728	0.00108916
MAG_607	JABMMZ01	0.00953772	0.0110878	0.0154256	0.0149649	0.024567	0.00536271	0.0287364	0.0195604	0.0254304	0.0126569	0.0198577	0.00545618	0.010703	0.0186373	0.00276874	0.00675841	0.00830578	0.00521105	0.00752205	0.00478767	0.00696353	0.0256805	0.00984006	0.00505622	0.00454318	0.0075017	0.00208723	0.00468943	0.0109315	0.0145713	0.0118773	0.0163676	0.00859207	0.0045999	0.00615479	0.0034595	0.00318278	0.0103368	0.00276749	0.00346314	0.00177053	0.00151163	0.00589945	0.00601613	0.0009169
MAG_689	Bog-950	0.00200899	0.00650402	0.00440773	0.0172487	0.00707429	0.0274232	0.00892802	0.0117244	0.00976566	0.0098659	0.0108115	0.00892034	0.0208404	0.0111167	0.0305641	0.0100771	0.00632263	0.0138316	0.00575491	0.00388514	0.00443572	0.00869432	0.00418751	0.017809	0.00281984	0.00252478	0.00923544	0.00356293	0.00765813	0.00778789	0.00593164	0.0077866	0.0062797	0.00330818	0.00652005	0.0191029	0.00427772	0.0100189	0.0158848	0.00405077	0.00150984	0.00315145	0.00631437	0.0153715	0.00279228
MAG_210	JAGVMN01	0.00262895	0.00782067	0.00703707	0.0152194	0.0247042	0.0057347	0.0671967	0.0243481	0.0585798	0.0142998	0.022253	0.00634652	0.0121363	0.0200643	0.00420827	0.00905522	0.0108662	0.00724424	0.00750091	0.00568243	0.00602811	0.0259359	0.0448022	0.0191906	0.0177916	0.0334051	0.0030509	0.00706429	0.0201447	0.0284726	0.0143841	0.0213319	0.0185825	0.0035704	0.0074948	0.0161965	0.00425112	0.0159612	0.0167961	0.00827854	0.00447751	0.00597908	0.0118075	0.00746711	0.00521585
MAG_645	JADJTE01	0.00251625	0.00461442	0.00514879	0.00981903	0.0172827	0.00235534	0.0237872	0.0205982	0.0230502	0.0172866	0.0175524	0.0170207	0.0113072	0.0212703	0.00134414	0.00418919	0.0057803	0.00259808	0.00758502	0.00422696	0.00392738	0.109858	0.0275393	0.00295055	0.0221204	0.023564	0.000805736	0.00572516	0.0325224	0.0477783	0.0144676	0.0171578	0.0138028	0.0179436	0.0131927	0.0022039	0.016748	0.0293404	0.00241276	0.0143592	0.00656803	0.00120197	0.0189531	0.0211362	0.000927127
MAG_357	2-12-FULL-35-15 sp016707685	0.00385855	0.0061234	0.00866665	0.0287412	0.0446258	0.0128566	0.0333871	0.0566958	0.0394321	0.0367005	0.0595267	0.0138743	0.0366322	0.0636159	0.0096486	0.0217394	0.026558	0.0169208	0.015345	0.00962983	0.0106745	0.0230768	0.00911031	0.0439831	0.00788061	0.00695907	0.0053659	0.00928716	0.0161727	0.0182357	0.0189967	0.0257594	0.0138022	0.0107777	0.0136092	0.0365618	0.00661736	0.0249382	0.0344485	0.00591619	0.00222872	0.00575777	0.00846055	0.0085651	0.00483151
MAG_782	UBA4416	0.0033719	0.00908386	0.00871099	0.0777625	0.104655	0.0508695	0.067074	0.099864	0.0743931	0.0614024	0.0997448	0.02306	0.0596108	0.0881862	0.0310354	0.0217928	0.0202086	0.023377	0.00628178	0.00438864	0.00656655	0.0931419	0.0431074	0.0307361	0.0353754	0.0315144	0.00886505	0.0137833	0.0418025	0.0401127	0.0496767	0.0619026	0.0370161	0.0158817	0.0250347	0.0177123	0.0131772	0.0566772	0.0180718	0.00864101	0.00489271	0.00336011	0.0176728	0.00462963	0.00223706
MAG_497	Mycobacterium tuberculosis	0.0102255	0.0149545	0.008122	0.0155905	0.0212637	0.00991723	0.0109407	0.0542184	0.011924	0.0188885	0.0173545	0.0204224	0.0121644	0.0145281	0.00980077	0.0144548	0.0167674	0.0121422	0.0334997	0.0368955	0.0386581	0.254578	0.0374656	0.0349941	0.0662414	0.0344731	0.0110681	0.0201203	0.0256179	0.0255468	0.0279758	0.0245761	0.0191593	0.0112684	0.02434	0.0173163	0.0136036	0.0221186	0.0169741	0.0153668	0.0157517	0.0154658	0.0271256	0.0528414	0.0140323
MAG_703	Giesbergeria	0.0878586	0.22466	0.111259	0.36311	0.269293	0.456927	0.303401	0.246555	0.295896	0.28725	0.181295	0.393204	0.252735	0.160706	0.344763	0.0997567	0.0693675	0.130146	0.824707	3.06293	2.86978	0.555106	1.26715	2.29129	2.55809	0.980027	0.526448	0.63325	0.680874	0.91946	1.17516	1.41791	0.992574	0.446148	0.583794	1.17287	0.597159	1.25751	1.24215	0.666976	0.17458	0.161108	0.332822	0.327397	0.120459
MAG_339	Flavobacterium	0.00611725	0.0850709	0.0103405	0.166648	0.229151	0.104145	0.73373	0.331058	0.62236	0.186055	0.323525	0.0485845	0.18731	0.296206	0.0784146	0.205137	0.205335	0.204938	0.00935115	0.0129156	0.0188097	0.201369	0.0591539	0.105072	0.19018	0.120436	0.0690264	0.031348	0.0527943	0.0836044	0.193564	0.12696	0.0839968	0.0372935	0.0281839	0.0436033	0.0281114	0.0537583	0.0449968	0.0261355	0.0154413	0.010078	0.0407529	0.0180273	0.00839629
MAG_216	Acinetobacter johnsonii	0.323888	0.694411	0.45176	0.379156	0.263392	0.49492	0.0932382	0.0657586	0.0993298	0.0445146	0.0475568	0.0414723	0.112696	0.0410468	0.184344	0.0169595	0.00684172	0.0270773	0.126866	1.26322	3.6543	0.982858	0.1585	0.674971	0.216325	0.132033	0.247426	0.364151	0.36886	0.936599	0.250667	0.198914	0.189626	0.0504767	0.072877	0.10745	0.033628	0.0576116	0.0754014	0.0164426	0.01066	0.0110904	0.0121578	0.0146829	0.0102033
MAG_209	UBA10329	0.00247677	0.00469048	0.00428022	0.0151029	0.0193453	0.0108605	0.029406	0.0293479	0.0283173	0.0287357	0.0373708	0.0201006	0.0252732	0.0395344	0.0110121	0.0179283	0.0182751	0.0175815	0.00905352	0.0091274	0.00622872	0.260156	0.0102755	0.00620373	0.00831356	0.0121857	0.00438676	0.00990095	0.0330966	0.0417259	0.028666	0.042712	0.0277193	0.0190836	0.036342	0.00931922	0.0168272	0.0365322	0.00810514	0.0141753	0.0107544	0.00653846	0.0184357	0.0271268	0.00573222
MAG_392	f__AWTP1-31	0.0358575	0.0298314	0.0465163	0.0852893	0.0427569	0.127822	0.155906	0.0904561	0.14153	0.0669005	0.0679627	0.0658384	0.0989475	0.0585961	0.139299	0.0676242	0.0312685	0.10398	0.00947668	0.00807866	0.00740353	0.0471778	0.02053	0.0246432	0.0270836	0.0247035	0.00644584	0.00789505	0.0274473	0.0417072	0.0369125	0.0621213	0.0348047	0.00925338	0.0119077	0.0366288	0.00776175	0.0346509	0.039039	0.0191789	0.00798404	0.0128049	0.0117998	0.00855371	0.00990417
MAG_457	Flavobacterium	0.00525756	0.0230882	0.0118592	0.0371485	0.049951	0.0243461	0.0983506	0.0583311	0.0884175	0.0326455	0.0535883	0.0117026	0.0336982	0.0520134	0.015383	0.0243894	0.0275061	0.0212727	0.00827386	0.0132177	0.0205618	0.0888813	0.0534146	0.0280446	0.0423245	0.0522656	0.0209748	0.0245731	0.0526929	0.0627737	0.0335203	0.0590139	0.0256137	0.0258417	0.0427459	0.0160226	0.0196591	0.0398932	0.015391	0.0162877	0.0178296	0.00571456	0.0179259	0.0241075	0.0039698
MAG_324	M3007	0.00192892	0.0166218	0.00317711	0.0690493	0.0844348	0.0536638	0.0499798	0.102313	0.0576463	0.107569	0.144716	0.0704228	0.10918	0.152403	0.065957	0.0540916	0.0417505	0.0664326	0.00835794	0.0112465	0.00798122	0.260826	0.0585281	0.0233652	0.0950896	0.0390637	0.0106361	0.0228386	0.0673283	0.102462	0.129095	0.156161	0.0829061	0.135105	0.0960605	0.0309752	0.147363	0.0891347	0.0306647	0.0891982	0.0525746	0.0144065	0.0899567	0.0791065	0.010815
MAG_707	SXRF01	0.0056048	0.00982827	0.010313	0.00774215	0.0104238	0.00506054	0.0262548	0.0676667	0.024685	0.0134642	0.0168522	0.0100763	0.0120468	0.0173085	0.00678506	0.00579324	0.00714503	0.00444144	0.0155015	0.00622015	0.0102356	0.0232191	0.00502509	0.00609168	0.00314839	0.00416389	0.0025548	0.00701276	0.0128937	0.00883977	0.0112819	0.0103553	0.00792122	0.00505557	0.00389106	0.00523953	0.00359257	0.0140832	0.00480751	0.00430274	0.000823903	0.00116498	0.00384654	0.00863948	0.0012794
MAG_639	JAGNRR01 sp017988595	0.00445342	0.0053706	0.0123969	0.0151712	0.0126817	0.0176606	0.0488702	0.0104311	0.0441296	0.00618032	0.00697559	0.00538505	0.0109796	0.00634348	0.0156157	0.0158782	0.00563954	0.0261168	0.00628004	0.00444641	0.00615212	0.0192932	0.00413996	0.00317322	0.00285956	0.00356205	0.000854727	0.00310494	0.00692297	0.00440502	0.00783095	0.00606962	0.00674239	0.00223471	0.00222887	0.00396228	0.00194173	0.00853558	0.00438264	0.00874309	0.0033833	0.0187369	0.00561328	0.00927366	0.0178845
MAG_288	f__UBA2364	0.00199941	0.00580408	0.00386517	0.013937	0.0219208	0.00595319	0.192942	0.025756	0.188639	0.0363529	0.0247518	0.0479541	0.0148892	0.0230086	0.00676979	0.0193294	0.0191012	0.0195576	0.00582162	0.00505298	0.00539405	0.0213959	0.0111625	0.00393237	0.00901971	0.0126598	0.00137101	0.00716867	0.0151555	0.022553	0.0273082	0.0279341	0.0136346	0.0181139	0.0081263	0.0033273	0.0136699	0.0138497	0.00338799	0.022273	0.00553873	0.00251069	0.012767	0.0185713	0.00194434
MAG_189	CAIKXD01	0.0043596	0.00983624	0.00955905	0.0702225	0.0612772	0.0791679	0.136652	0.0769027	0.120375	0.0532145	0.0899034	0.0165257	0.0901335	0.091814	0.0884531	0.0379711	0.0298584	0.0460838	0.0109845	0.00671176	0.00845449	0.0384464	0.00625723	0.0536733	0.00843671	0.00874092	0.029602	0.0137817	0.0261349	0.026248	0.0398018	0.0484481	0.0215162	0.0266131	0.020958	0.04855	0.0174989	0.0344493	0.038607	0.00755018	0.00586855	0.007735	0.0155682	0.00599519	0.00506378
MAG_326	Flavobacterium sp016718345	0.00513432	0.0538218	0.00962666	0.139832	0.142976	0.136688	0.354942	0.155856	0.296807	0.10015	0.17148	0.02882	0.135987	0.169176	0.102799	0.115324	0.0848779	0.14577	0.0109131	0.0179155	0.0261638	0.0721031	0.0251638	0.036712	0.0271014	0.0238575	0.03774	0.0147729	0.0232126	0.0516544	0.0401304	0.0510213	0.0241945	0.0238189	0.0229687	0.0232493	0.0133083	0.0275319	0.0194722	0.0116186	0.0109823	0.00748887	0.0374539	0.00861146	0.0044234
MAG_198	JAKRSD01	0.00354538	0.0123345	0.00615592	0.0301111	0.0413133	0.0189089	0.0330629	0.021764	0.0324777	0.0280619	0.0322821	0.0238417	0.0210654	0.0301321	0.0119988	0.0187123	0.0234033	0.0140212	0.0154217	0.017234	0.0260565	0.0610561	0.0500341	0.0261121	0.0439799	0.0455582	0.00253048	0.00588961	0.021978	0.0259239	0.020955	0.0301186	0.0143321	0.0139542	0.0227881	0.012543	0.0263124	0.0161922	0.01162	0.0130564	0.00876658	0.00738869	0.0133872	0.0134194	0.00279543
MAG_24	JAEUUX01 sp016718845	0.0185216	0.0268275	0.0167126	0.11879	0.232624	0.00495636	0.386587	0.258647	0.342009	0.179697	0.276775	0.0826188	0.152676	0.301378	0.00397411	0.0337556	0.061306	0.00620524	0.00684926	0.0110831	0.00853877	0.267673	0.112387	0.0025516	0.137579	0.0441647	0.00111241	0.0981219	0.226194	0.371252	0.291644	0.31272	0.154519	0.480829	0.240989	0.00350968	0.527447	0.380161	0.00304455	0.270513	0.0944035	0.00186866	0.461628	0.209744	0.00154592
MAG_785	f__JADIYW01	0.00367317	0.0047434	0.00944226	0.0207204	0.0300287	0.0114121	0.0251662	0.0151537	0.0248268	0.0109994	0.0163811	0.00561764	0.0123446	0.0181545	0.00653464	0.0162975	0.0125951	0.0199999	0.00922179	0.00429409	0.00550757	0.0538639	0.0767943	0.00375761	0.0420798	0.0361985	0.000737544	0.00439259	0.00708784	0.0063894	0.00485661	0.00772173	0.00451371	0.00350902	0.00521424	0.00277604	0.00351615	0.00880621	0.00275922	0.00366027	0.00643447	0.00192239	0.00480577	0.00215453	0.00163845
MAG_527	JADJDM01 sp016702705	0.00355054	0.00642595	0.00836153	0.038509	0.0405947	0.0364233	0.0539711	0.0476355	0.051213	0.0246311	0.03788	0.0113822	0.0287946	0.033817	0.0237722	0.0176896	0.0129229	0.0224563	0.00897458	0.00679351	0.00906431	0.0144053	0.00951796	0.0119304	0.00628789	0.00722764	0.00342057	0.00687109	0.0175799	0.0203818	0.0127295	0.0217611	0.010956	0.00979905	0.014434	0.0105229	0.00434048	0.0149442	0.00948561	0.00518357	0.00383296	0.0218651	0.00351492	0.00738293	0.0165789
MAG_34	ELB16-189	0.00403593	0.118801	0.00496063	0.573043	0.491847	0.654239	0.80188	0.739705	0.753923	0.478599	0.713735	0.243463	0.731509	0.693543	0.769475	0.426393	0.447037	0.40575	0.0076769	0.00933862	0.00668863	0.103397	0.0900452	0.172391	0.150016	0.0394202	0.0362696	0.0267039	0.128395	0.162021	0.19673	0.225087	0.168426	0.136608	0.129324	0.164851	0.10786	0.168334	0.147787	0.10006	0.0386206	0.0518074	0.102147	0.0587874	0.0362545
MAG_668	Azonexus phosphorivorans	0.0159057	0.175012	0.0219256	0.45822	0.74675	0.16969	0.253978	0.649984	0.289638	0.923474	0.936006	0.910943	0.49256	0.830922	0.154197	0.218816	0.335252	0.102379	0.115005	0.157478	0.123029	0.117808	0.466706	0.179266	0.230193	0.201768	0.149396	0.426158	0.769264	0.825644	1.67425	1.08505	0.822545	0.410348	1.15556	0.148961	0.480434	0.857411	0.0856267	0.196666	0.152111	0.0170116	0.220988	0.154011	0.0115067
MAG_276	JAIPBJ01	0.00182306	0.0054833	0.0035128	0.0305943	0.0195521	0.0416366	0.0528058	0.0417887	0.0479394	0.0380896	0.0394204	0.0367587	0.041855	0.0403935	0.0433164	0.01193	0.00950642	0.0143536	0.0109997	0.00740082	0.00914639	0.0448229	0.0146387	0.0146789	0.0188723	0.0135012	0.00433557	0.00802582	0.0236046	0.0344736	0.019688	0.0283339	0.0234292	0.0133312	0.0416097	0.0149021	0.013149	0.0267746	0.0118604	0.0109821	0.00768464	0.0050959	0.0180731	0.0080708	0.00248656
MAG_53	JJ008 sp016706055	0.00526644	0.0706653	0.00748773	0.151012	0.211362	0.0906626	1.29809	0.510384	1.12916	0.210289	0.285279	0.135299	0.181516	0.250147	0.112885	0.284315	0.317602	0.251028	0.0106412	0.0138866	0.00826749	0.107564	0.0935517	0.0466634	0.283651	0.0824739	0.00803054	0.0259196	0.0944683	0.104754	0.126446	0.194195	0.108452	0.0365569	0.0441322	0.0361666	0.0573675	0.0952928	0.0404785	0.0830111	0.0221453	0.024414	0.0423229	0.0803142	0.0225625
MAG_30	GCA-2786225	0.00398808	0.024275	0.00876133	0.306198	0.496835	0.115562	0.318939	0.346685	0.294871	0.23134	0.404466	0.0582129	0.240248	0.374779	0.105718	0.145813	0.0914557	0.20017	0.0151099	0.011619	0.00861731	0.352674	0.238707	0.0647141	0.26544	0.246635	0.0297397	0.0408889	0.191906	0.228182	0.146149	0.255236	0.153478	0.152103	0.0975308	0.089397	0.0696197	0.140324	0.0815758	0.0706785	0.0228191	0.0311957	0.0559085	0.0244287	0.0155332
MAG_699	UBA6024	0.00280602	0.0202772	0.00623556	0.019714	0.0124199	0.0270082	0.0323154	0.0233763	0.0307355	0.0130531	0.0168703	0.00923585	0.0266436	0.0201225	0.0331648	0.0442744	0.0270327	0.0615162	0.383422	0.115857	0.0804864	0.114819	0.0551746	0.408806	0.0740791	0.0405815	0.59109	0.572539	0.43214	0.351644	0.585159	0.610482	0.49661	0.683823	0.544638	0.381891	0.737492	0.445242	0.455798	0.41123	0.670482	0.732295	0.683875	1.1805	0.627523
MAG_104	OLB11	0.00318809	0.0105126	0.00678224	0.122614	0.122776	0.122451	0.528788	0.147049	0.456231	0.0706271	0.0991866	0.0420675	0.111804	0.0925309	0.131077	0.104209	0.0532822	0.155136	0.00787684	0.0041433	0.00601976	0.0223862	0.0179453	0.0255501	0.029548	0.0166888	0.00841324	0.00919125	0.0259095	0.054343	0.0260974	0.0365492	0.0180375	0.0280039	0.0158628	0.0205904	0.0162482	0.0231281	0.0229023	0.0120368	0.0107665	0.00452558	0.0126213	0.00781918	0.00378064
MAG_649	JAHBVH01	0.00202963	0.0208076	0.00343475	0.0488145	0.0595791	0.0380499	0.0281123	0.079191	0.0291722	0.076865	0.0797063	0.0740236	0.0533728	0.0717858	0.0349597	0.101037	0.128474	0.0736002	0.00823545	0.0135468	0.0109126	0.12404	0.119628	0.107415	0.126948	0.0837207	0.102704	0.0373835	0.0545742	0.0377573	0.0866235	0.107615	0.145549	0.157387	0.127536	0.18746	0.189237	0.152019	0.172009	0.481319	0.151773	0.130402	0.380714	0.21945	0.104395
MAG_622	f__UBA8649	0.00629913	0.019449	0.0126504	0.02733	0.023506	0.031154	0.0242265	0.0137647	0.0218321	0.0086945	0.012861	0.00452796	0.0121203	0.0107578	0.0134827	0.00754268	0.00538181	0.00970354	0.00611685	0.00501459	0.00771865	0.0250637	0.00902694	0.00666538	0.00446812	0.0179269	0.012989	0.00520632	0.00570092	0.00624484	0.00509612	0.0104504	0.0037417	0.00145515	0.00281628	0.00341395	0.00143786	0.00479773	0.00290862	0.00226556	0.00423607	0.00174935	0.00619451	0.00370559	0.0010743
MAG_42	OLB11 sp016711825	0.0039518	0.0306212	0.00810376	0.0398197	0.041355	0.0382845	0.264405	0.0699231	0.227245	0.0303641	0.0379492	0.0227791	0.0422599	0.0415875	0.0429324	0.0381854	0.0188017	0.057569	0.00715928	0.00872873	0.011773	0.012485	0.0156968	0.0100121	0.0222127	0.0131112	0.00227846	0.00344692	0.00675938	0.0106888	0.00895513	0.0112889	0.00648942	0.00528613	0.00413898	0.00623313	0.00493969	0.00511987	0.00670747	0.00467491	0.00121416	0.00190508	0.00441577	0.00469713	0.00167265
MAG_202	f__	0.0055013	0.00599122	0.00908558	0.01452	0.0199052	0.00913474	0.0787164	0.0375849	0.075871	0.0395235	0.0502322	0.0288148	0.0275466	0.0431128	0.0119804	0.0122007	0.0105223	0.0138792	0.020686	0.00666745	0.00885363	0.0117311	0.00557307	0.0110748	0.00614573	0.00574774	0.00929663	0.00976496	0.0124286	0.0178104	0.0294146	0.0287291	0.0161547	0.0136136	0.0115761	0.0182988	0.00832241	0.011209	0.0188112	0.00736355	0.00248677	0.00204455	0.00614829	0.00429163	0.00134147
MAG_376	OLB11	0.00190101	0.00360844	0.00496427	0.0324132	0.010137	0.0546895	0.0444411	0.0134141	0.039328	0.00788033	0.00782759	0.00793307	0.0320235	0.00679508	0.0572518	0.0173973	0.00388558	0.0309091	0.00698528	0.00310666	0.00355848	0.00835239	0.0046403	0.0183485	0.00580821	0.00396623	0.00908474	0.00399693	0.00639078	0.00944611	0.00446255	0.0116601	0.00434953	0.00225026	0.00280844	0.0137272	0.00187644	0.00405174	0.017412	0.00282751	0.00138968	0.00408697	0.00236945	0.000736954	0.00268461
MAG_62	JADJVK01 sp016710625	0.0039242	0.0176716	0.00968346	0.0956373	0.149489	0.0417855	0.404997	0.0721791	0.348039	0.0332821	0.0497629	0.0168013	0.0399773	0.0456261	0.0343284	0.065022	0.0279377	0.102106	0.00772271	0.00821385	0.00940088	0.187706	0.152331	0.0152725	0.0478218	0.0482868	0.00313707	0.00620386	0.0179416	0.032254	0.0164173	0.0179456	0.0133944	0.00906245	0.0181834	0.00876929	0.00662525	0.012678	0.00923464	0.00947738	0.00847282	0.00595255	0.0143608	0.0243591	0.00463703
MAG_93	f__LD1	0.00295292	0.0158632	0.00615615	0.0381674	0.059942	0.0163928	0.0903546	0.0659663	0.0832438	0.0498506	0.07952	0.0201811	0.0472692	0.0810638	0.0134747	0.0151006	0.0190329	0.0111683	0.00894723	0.00444238	0.00546054	0.0393202	0.0178324	0.0187448	0.0156511	0.0289825	0.0127782	0.0135341	0.0271173	0.0247132	0.0410668	0.05364	0.0223767	0.0177958	0.0368434	0.0139863	0.0145958	0.0329625	0.0100556	0.0080291	0.00690129	0.0034585	0.00869395	0.0130025	0.00188066
MAG_631	Flavobacterium	0.0115343	0.147484	0.0196362	0.0602712	0.0757378	0.0448046	0.118795	0.0639171	0.105271	0.0274578	0.045607	0.00930863	0.0281181	0.0360967	0.0201394	0.0203173	0.0189189	0.0217157	0.00677698	0.013284	0.0338972	0.0696229	0.0446311	0.0144689	0.020179	0.0476931	0.0114341	0.0264942	0.0367307	0.0753757	0.0155637	0.0226779	0.010449	0.00790739	0.00983091	0.00761423	0.00369895	0.0123975	0.00610749	0.00472881	0.00293419	0.00200201	0.00538674	0.00575814	0.00192862
MAG_82	JADKBO01 sp016715105	0.00262653	0.00985995	0.00636667	0.035281	0.0321379	0.0384242	0.258159	0.0443518	0.224399	0.0191391	0.020495	0.0177831	0.0263147	0.0141197	0.0385096	0.0134715	0.00763303	0.01931	0.0135321	0.00713735	0.0066929	0.0474005	0.0232209	0.00971979	0.0391451	0.0203195	0.00301191	0.0059026	0.0230364	0.0302738	0.0267472	0.041146	0.0153155	0.00928807	0.00723655	0.011272	0.0111839	0.0147878	0.0121213	0.0320321	0.0028563	0.00234453	0.011023	0.0128097	0.00166408
MAG_431	JADJXV01	0.00396791	0.00448061	0.0070158	0.01084	0.0103765	0.0113035	0.0241432	0.0228399	0.0233602	0.014644	0.020846	0.00844205	0.0185977	0.0219556	0.0152399	0.0179623	0.0192468	0.0166778	0.00493036	0.00515195	0.00432828	0.0460229	0.00615778	0.00859913	0.00552945	0.00440769	0.00210933	0.0135445	0.0279234	0.0268693	0.0106741	0.0132733	0.0115855	0.00997446	0.0119052	0.00734923	0.00795742	0.0145324	0.00741556	0.00747542	0.00889483	0.00335401	0.0183747	0.00313369	0.00272364
MAG_120	OLB11	0.011059	0.0200534	0.0157674	0.0399545	0.0561552	0.0237538	0.250919	0.0495535	0.21878	0.0364302	0.0484038	0.0244566	0.0355041	0.0477363	0.0232719	0.0234738	0.0190629	0.0278847	0.00574002	0.00466638	0.00574385	0.0371648	0.0164158	0.0239558	0.0206771	0.0138081	0.00231889	0.00470341	0.00724992	0.00901426	0.0112641	0.01598	0.006855	0.00455017	0.00303586	0.0156456	0.00217682	0.00631472	0.0155745	0.00468726	0.00191291	0.0045759	0.00819081	0.0026663	0.00454335
MAG_212	JAEYZS01	0.00289876	0.0113405	0.0060521	0.0304607	0.0515656	0.00935573	0.0381932	0.0507498	0.0462837	0.0390609	0.0595094	0.0186125	0.0315203	0.055138	0.00790257	0.00701498	0.00909435	0.00493561	0.0107124	0.00463334	0.00570975	0.0125777	0.00752845	0.00367445	0.0063926	0.00581734	0.00205662	0.00660799	0.0123972	0.0117319	0.0175982	0.017541	0.0120805	0.00997413	0.00690433	0.00480904	0.00715337	0.0149135	0.00483724	0.00541871	0.00136167	0.00257558	0.0066908	0.00590204	0.00186628
MAG_684	Flavobacterium	0.0158255	0.167729	0.0246706	0.0676199	0.0859232	0.0493165	0.124095	0.0624095	0.111376	0.0274158	0.0438391	0.0109926	0.0290039	0.0355583	0.0224495	0.0196962	0.0182638	0.0211286	0.0111562	0.0185947	0.043456	0.114307	0.0399126	0.0245936	0.0216491	0.0488135	0.0212167	0.0193901	0.0309192	0.0843913	0.0182493	0.0271663	0.0146223	0.0109184	0.0123243	0.0116074	0.00681143	0.0150122	0.0123593	0.0044454	0.00776756	0.00310635	0.00612808	0.00495673	0.00181911
MAG_363	Flavobacterium sp022709825	0.00481763	0.0357138	0.010003	0.0974535	0.110569	0.0843379	0.239504	0.107579	0.20995	0.0540912	0.0896758	0.0185066	0.0726502	0.065099	0.0802014	0.0599456	0.0398819	0.0800092	0.00809761	0.0096153	0.0145915	0.0811642	0.0220589	0.0202023	0.0200011	0.0254071	0.0174596	0.00921311	0.0167128	0.0323411	0.0132267	0.0305902	0.0100401	0.00957665	0.009854	0.0145918	0.00397804	0.0109288	0.013247	0.00457733	0.00491847	0.00364216	0.00550985	0.0122065	0.00258523
MAG_85	Daejeonella	0.00616007	0.0143841	0.00993952	0.0831135	0.0708879	0.095339	0.197826	0.105859	0.170344	0.0579571	0.0858116	0.0301025	0.0601368	0.0608159	0.0594577	0.0482467	0.0598737	0.0366196	0.0234607	0.0306135	0.0226377	0.177771	0.0575763	0.0474496	0.0405749	0.0362841	0.0200268	0.0215413	0.0288003	0.0366752	0.0607447	0.0937844	0.0345784	0.014932	0.0195431	0.0281055	0.0131006	0.0210509	0.0291012	0.0354653	0.0175267	0.02498	0.0272183	0.0662889	0.0263249
MAG_265	UBA1930 sp018061385	0.00597491	0.106321	0.0109603	0.40548	0.500029	0.310932	1.94708	0.783898	1.64911	0.345083	0.559357	0.130809	0.379855	0.443767	0.315942	0.213786	0.126889	0.300684	0.00627895	0.00650709	0.00697845	0.206173	0.0626201	0.0624872	0.0770239	0.0694931	0.0161715	0.0204543	0.0705928	0.0855857	0.0609296	0.116002	0.0536186	0.0388106	0.0226015	0.041895	0.0189244	0.0368313	0.0444254	0.0176676	0.00399043	0.007802	0.00927355	0.0115373	0.00616323
MAG_508	JADJSS01	0.00343792	0.0486922	0.00723546	0.144174	0.152706	0.135643	0.127963	0.110054	0.133147	0.0953268	0.150596	0.0400573	0.134005	0.157711	0.110299	0.0801611	0.06206	0.0982622	0.00519202	0.00400864	0.00514024	0.0450971	0.0105934	0.0278759	0.00529914	0.00863789	0.00605669	0.00536898	0.0176421	0.012753	0.0272121	0.0464518	0.0141568	0.0100066	0.0291723	0.0185597	0.00469689	0.0244423	0.0166499	0.0063478	0.0105452	0.00956906	0.0194639	0.0239462	0.00566743
MAG_499	CAMDFR01	0.00342924	0.00558137	0.00958932	0.0157849	0.0243157	0.00725403	0.0345166	0.0133227	0.0298199	0.0116451	0.019151	0.00413922	0.0106066	0.0172537	0.00395945	0.0108072	0.0114098	0.0102045	0.00597986	0.00509088	0.00578299	0.0299799	0.00854724	0.0678939	0.00913089	0.00715461	0.00623447	0.00282464	0.0072065	0.00585832	0.0151472	0.00830459	0.00536225	0.00401856	0.00412101	0.053364	0.00355445	0.00880731	0.0508301	0.00408257	0.0021577	0.0080487	0.00946751	0.00775239	0.00601995
MAG_26	JAJTFW01 sp017995075	0.00216357	0.0147156	0.00424509	0.0943744	0.113143	0.0756062	0.179501	0.16176	0.167728	0.0947192	0.11813	0.0713088	0.0893468	0.109077	0.0696164	0.050029	0.0508939	0.049164	0.0152135	0.0101955	0.00932825	0.0242875	0.00998373	0.016669	0.0103287	0.00920542	0.00972433	0.0246549	0.0456897	0.0517033	0.0486052	0.0711449	0.0501367	0.02886	0.0344894	0.0174739	0.0221751	0.0467521	0.0158773	0.0174227	0.00838118	0.00643046	0.0293984	0.0045784	0.00519034
MAG_737	Mariniflexile	0.00670693	0.035184	0.0118685	0.0825573	0.0948656	0.0702489	0.207843	0.0980057	0.182179	0.0524925	0.0865654	0.0184196	0.0672585	0.0689669	0.0655502	0.0688598	0.0615387	0.076181	0.0132992	0.0149176	0.0189951	0.0320028	0.0141306	0.0188537	0.0164945	0.0180967	0.0110131	0.00662546	0.00876082	0.024946	0.014643	0.0231443	0.00927637	0.0121635	0.00949024	0.0143036	0.00723426	0.0116033	0.0110121	0.00746187	0.00278893	0.00335821	0.0215908	0.0169057	0.00243648
MAG_495	f__Saprospiraceae	0.00341268	0.00752825	0.00524354	0.0307458	0.0432061	0.0182855	0.0183353	0.0186492	0.0173715	0.0145565	0.020495	0.00861797	0.0114809	0.0164416	0.0065203	0.00793905	0.0108746	0.00500354	0.011657	0.0119008	0.00872405	0.150998	0.208373	0.0393903	0.0600055	0.169179	0.0334482	0.00589459	0.0401327	0.0442078	0.0499513	0.0530674	0.0236785	0.0257718	0.0909743	0.0145318	0.0288051	0.0225878	0.0137159	0.0123767	0.0348498	0.00772452	0.0394226	0.0361073	0.00871689
MAG_14	Leadbetterella sp016722655	0.00317573	0.00849653	0.00763589	0.0775668	0.0530626	0.102071	0.0969258	0.0259067	0.0846496	0.0180582	0.0254588	0.0106575	0.0591405	0.022051	0.0962299	0.0108335	0.00281465	0.0188524	0.00819915	0.00557689	0.00694602	0.0190817	0.0154345	0.00896145	0.00714394	0.0190776	0.00323792	0.00424234	0.0100852	0.0104126	0.00609536	0.013007	0.00372193	0.00613404	0.00552543	0.00933466	0.00383124	0.0111302	0.00900231	0.00252791	0.00138621	0.00179057	0.00316867	0.00325967	0.0013084
MAG_567	Flavobacterium	0.00360831	0.0452597	0.00708193	0.102404	0.155241	0.0495662	0.284087	0.158493	0.25206	0.109998	0.19067	0.0293257	0.111109	0.178384	0.0438336	0.0582082	0.0914262	0.0249902	0.0323171	0.0440334	0.0609946	0.696243	0.128011	0.0795129	0.164978	0.0344569	0.0245919	0.0231485	0.0403788	0.0536587	0.0603224	0.0789355	0.0368412	0.0241433	0.106746	0.0308795	0.0332771	0.044141	0.0311882	0.0242525	0.037748	0.0247588	0.0523899	0.134035	0.018948
MAG_383	f__Absconditicoccaceae	0.00694185	0.00494732	0.0135472	0.00791366	0.0117199	0.00410738	0.0426471	0.00939922	0.0371438	0.0112573	0.0166287	0.00588589	0.00951302	0.0163833	0.00264277	0.00592413	0.00675474	0.00509353	0.00648092	0.0151184	0.00731849	0.023181	0.0189678	0.00580716	0.0127598	0.0120411	0.00212073	0.00682246	0.0517135	0.0620629	0.0422651	0.015788	0.0380522	0.00643404	0.00634664	0.00454549	0.00433677	0.00800815	0.00467529	0.00598233	0.00212214	0.00328474	0.00373004	0.00466741	0.00167308
MAG_2	JAEUUM01	0.00437917	0.0634807	0.00812369	0.0556646	0.0800039	0.0313254	0.33646	0.145829	0.29066	0.0567184	0.08802	0.0254168	0.0612777	0.0794937	0.0430616	0.109481	0.0745058	0.144457	0.0441837	0.0574802	0.0621026	1.50652	0.408507	0.0755517	0.537067	0.0806389	0.02147	0.0329668	0.0595912	0.0721592	0.0932481	0.105864	0.0591334	0.0549578	0.322104	0.0348726	0.0782889	0.158074	0.0368811	0.0579881	0.113698	0.034494	0.146963	0.308156	0.048582
MAG_208	Draconibacterium	0.00487623	0.0834144	0.00915485	0.058618	0.0568249	0.0604111	0.127783	0.11743	0.122677	0.068871	0.107889	0.0298529	0.106933	0.130867	0.0829979	0.1463	0.135943	0.156657	0.226017	0.18175	0.0786795	0.190047	0.0547839	0.181287	0.116185	0.0271834	0.0307212	0.0542168	0.170367	0.167319	0.247878	0.203245	0.174537	0.146185	0.169048	0.160337	0.15858	0.245146	0.178322	0.267818	0.257433	0.359504	0.339505	0.511511	0.469626
MAG_674	f__	0.208488	0.024271	0.248503	0.0294999	0.0367357	0.022264	0.078452	0.038411	0.0698363	0.0388145	0.0548803	0.0227487	0.0339433	0.0532198	0.0146669	0.111746	0.108373	0.115119	0.00690394	0.00695869	0.0111197	0.0458367	0.00810972	0.00750291	0.00651195	0.00531298	0.0110776	0.0150317	0.0138967	0.0159404	0.0106949	0.0134016	0.0100361	0.0118516	0.00819799	0.00742162	0.0124494	0.0197589	0.00746235	0.00660724	0.00718165	0.00510929	0.0187196	0.0238145	0.00424227
MAG_486	UBA1312	0.00499446	0.0061404	0.00757056	0.0207278	0.0154526	0.026003	0.0299222	0.0172655	0.027972	0.0116717	0.0164838	0.00685964	0.0187218	0.0151114	0.0223322	0.0124015	0.0060104	0.0187926	0.00560746	0.00525668	0.00594096	0.0229532	0.016774	0.00492803	0.0123177	0.00955123	0.00421501	0.00573354	0.012483	0.0176642	0.0143964	0.0207619	0.00723743	0.00700527	0.00806209	0.00494825	0.00396469	0.00624571	0.00505267	0.00554334	0.00375958	0.0021595	0.00802102	0.00409695	0.00182931
MAG_670	Ferruginibacter	0.00184969	0.00388933	0.00482567	0.00989547	0.0100093	0.00978168	0.0300671	0.014931	0.0271732	0.00983311	0.0101172	0.00954902	0.00883073	0.00865583	0.00900564	0.0127368	0.0137537	0.0117199	0.00599312	0.0039359	0.00417511	0.0196733	0.0153308	0.00351867	0.00778699	0.00534209	0.00106516	0.00328397	0.0133437	0.00991065	0.00400118	0.0045769	0.00429767	0.00323909	0.00551017	0.00418006	0.00175935	0.00642392	0.00796301	0.00464983	0.00177508	0.00431808	0.00277626	0.00362622	0.00426013
MAG_23	Sediminibacterium	0.00319921	0.0222941	0.00741612	0.136058	0.206817	0.0652982	0.422031	0.189081	0.350477	0.0722513	0.104641	0.0398616	0.0282742	0.028723	0.0278254	0.0107551	0.00643029	0.01508	0.00905222	0.00733997	0.00825531	0.257765	0.143699	0.0379264	0.094239	0.206617	0.0575735	0.0589461	0.0474532	0.087248	0.0987876	0.149198	0.071506	0.00925876	0.00670541	0.00692252	0.00259789	0.00692751	0.00579775	0.00360783	0.00114558	0.00206883	0.00452327	0.000773985	0.00132945
MAG_740	Aquirickettsiella isopodorum	0.00877957	0.00289851	0.0155494	0.00271755	0.00279567	0.00263942	0.00266479	0.00151512	0.00314698	0.00180137	0.00115097	0.00245177	0.00112116	0.00107982	0.00116249	0.00171087	0.00135385	0.00206789	0.0059587	0.00409692	0.00491131	0.0180362	0.0478209	0.0187713	0.0298335	0.039535	0.00303797	0.00332496	0.0107118	0.010661	0.0118689	0.00909251	0.00916215	0.00149416	0.00311278	0.00825405	0.00222123	0.0075174	0.00923135	0.00618563	0.00252657	0.00400611	0.00382464	0.0018612	0.00226726
MAG_38	JADKIH01 sp016708785	0.00259076	0.02291	0.0055696	0.06809	0.0754665	0.0607134	0.179057	0.11387	0.157773	0.0647611	0.104272	0.0252505	0.0832836	0.0920279	0.0745393	0.110417	0.13338	0.0874534	0.0108676	0.00646538	0.00710436	0.0414579	0.00864762	0.0143716	0.0112473	0.00878087	0.00661552	0.00660301	0.0158399	0.0191494	0.0205138	0.0262584	0.0156495	0.014885	0.0107843	0.0142592	0.0173647	0.0266242	0.0132591	0.0125197	0.00651603	0.00499828	0.0171153	0.0218675	0.00378228
MAG_5	Crocinitomix sp020849935	0.00304783	0.00420659	0.00669716	0.0690236	0.0543004	0.0837468	0.105883	0.0881418	0.102599	0.0663805	0.105116	0.0276456	0.109893	0.106429	0.113356	0.0287516	0.0291434	0.0283598	0.00952196	0.00549595	0.00645768	0.0651841	0.0276925	0.0298852	0.0285033	0.0306356	0.0235671	0.022734	0.0652362	0.066518	0.048315	0.105249	0.041009	0.0369312	0.0588669	0.0432121	0.0284078	0.0561696	0.0480436	0.0265915	0.0129341	0.00586788	0.0246695	0.0291806	0.0049173
MAG_98	JABWCE01	0.00312861	0.0124323	0.00678369	0.156143	0.201171	0.111115	0.0300024	0.0527418	0.0488297	0.0775765	0.127682	0.0274709	0.0974446	0.137704	0.0571848	0.072872	0.0910865	0.0546574	0.00781755	0.00560336	0.00686148	0.0850498	0.042473	0.0352857	0.0162318	0.0597469	0.026371	0.0195235	0.0175221	0.0146529	0.0479457	0.0604111	0.0222347	0.0309888	0.02987	0.0180291	0.0127587	0.0310598	0.0182534	0.0228922	0.00768388	0.0073397	0.0449883	0.0215378	0.0062178
MAG_10	Limnovirga soli	0.00547843	0.0226385	0.00831445	0.0297316	0.0497059	0.0097573	0.0655674	0.053733	0.0615798	0.0376775	0.0544055	0.0209494	0.0297816	0.0516203	0.00794284	0.00957731	0.0134326	0.00572202	0.0104075	0.00992508	0.0077517	0.0729755	0.0183827	0.00856729	0.0357005	0.0149684	0.00237196	0.00750947	0.0171453	0.026744	0.0292016	0.0370466	0.015364	0.0212671	0.0150557	0.00641445	0.0126956	0.0192175	0.00643784	0.0115977	0.00379024	0.00150332	0.0102052	0.00724353	0.00123088
MAG_22	OLB11	0.00676474	0.010785	0.011393	0.0464934	0.0591993	0.0337874	0.174493	0.0547295	0.150829	0.0374776	0.0615072	0.0134481	0.0484485	0.0629524	0.0339445	0.0386506	0.0236463	0.0536549	0.0109595	0.00446923	0.0066703	0.0198215	0.00693635	0.00581078	0.00715584	0.00664435	0.00303292	0.00521675	0.0126445	0.016851	0.0111354	0.008327	0.0051301	0.00625166	0.00353535	0.00824117	0.00366318	0.00518085	0.0101664	0.0034841	0.00314868	0.00331123	0.00343648	0.00195716	0.00247382
MAG_47	OLB11 sp017989935	0.00272881	0.00632858	0.00662326	0.0493393	0.0583728	0.0403057	0.23179	0.0840782	0.201049	0.0479079	0.0698988	0.025917	0.0548674	0.0676845	0.0420504	0.0255477	0.0197844	0.0313111	0.00671066	0.00401245	0.00525146	0.01937	0.00783781	0.0350202	0.00747035	0.012533	0.00549045	0.00903982	0.0237912	0.0264312	0.0155263	0.0290078	0.0131745	0.00572178	0.00856272	0.0265694	0.00428051	0.0203998	0.0277164	0.00601152	0.0023512	0.00433094	0.00363178	0.00449513	0.00416009
MAG_332	JAFDZO01	0.00543754	0.00338056	0.0108037	0.00523009	0.00497801	0.00548216	0.0172257	0.00675481	0.0161953	0.00569342	0.0051864	0.00620045	0.00804787	0.00548657	0.0106092	0.0198211	0.0144238	0.0252184	0.0120379	0.0146058	0.00997948	0.0525936	0.00651131	0.0028389	0.00559661	0.00461544	0.000839415	0.00252259	0.00512637	0.00603063	0.00320927	0.00389805	0.00300227	0.00228126	0.0147989	0.00418698	0.00296582	0.00480448	0.00377327	0.00445723	0.00720759	0.00391082	0.00823331	0.0115795	0.00223602
MAG_710	Prosthecobacter	0.00648489	0.021354	0.00723627	0.0570243	0.0521848	0.0618638	0.0744578	0.0567759	0.0753049	0.101153	0.0786196	0.123686	0.0729232	0.0814806	0.0643657	0.0346382	0.030269	0.0390073	0.0396321	0.0490819	0.0209684	0.252273	0.0729956	0.0690327	0.121914	0.0716554	0.0137022	0.0211307	0.13696	0.137436	0.151519	0.114433	0.122779	0.0448158	0.0465079	0.083283	0.0297077	0.177189	0.0845406	0.099965	0.0232074	0.0377716	0.0317708	0.0443515	0.0296225
MAG_40	OLB14 sp016715195	0.00816671	0.0302354	0.00657826	0.987659	0.479456	1.49586	0.96191	1.75483	1.0551	1.09436	0.703728	1.485	1.1641	0.989537	1.33866	0.845757	1.09132	0.60019	0.0123124	0.0201959	0.0200027	0.0475382	0.0732716	0.333309	0.153033	0.0764416	0.312381	0.941892	0.765243	0.300762	0.407031	0.165767	0.490524	0.455849	0.43408	1.02838	0.160368	0.305966	1.21776	0.997463	0.340013	0.309367	0.251077	0.310416	0.234729
MAG_327	CAIVPM01	0.00446442	0.00825619	0.00978614	0.0162763	0.0234748	0.00907793	0.116832	0.0411943	0.101435	0.0206721	0.0306996	0.0106446	0.0163927	0.0249107	0.00787477	0.0138006	0.0114899	0.0161113	0.00655341	0.00612645	0.00908888	0.0338171	0.0184065	0.0181532	0.0290586	0.00675881	0.00170305	0.00407211	0.0118748	0.0112995	0.00541806	0.00759898	0.00456344	0.00404966	0.0125024	0.0102473	0.00337072	0.00529514	0.00972031	0.00452848	0.00404805	0.00365501	0.00470073	0.00625476	0.0027687
MAG_134	JAMLHH01	0.00441212	0.0255	0.00985665	0.0712693	0.0740443	0.0684942	0.0268559	0.0704651	0.0322782	0.0554813	0.0926387	0.0183239	0.061227	0.0864514	0.0360026	0.0690687	0.0243382	0.113799	0.0134738	0.00943439	0.00841889	0.0225066	0.0202233	0.0480786	0.0213107	0.0120283	0.0093691	0.00497694	0.0184647	0.0116685	0.0196872	0.0308021	0.0267553	0.00921805	0.0313461	0.0417466	0.00620646	0.0407205	0.0401513	0.00559462	0.0112245	0.0180405	0.016162	0.00186337	0.00926829
MAG_549	f__GCA-2746535	0.00354369	0.00957372	0.00880407	0.00781025	0.0122649	0.00335565	0.00484272	0.00760568	0.0054266	0.00709773	0.0100118	0.00418368	0.0053878	0.00881617	0.00195944	0.0499954	0.0864379	0.0135529	0.0120098	0.0125594	0.0206949	0.230315	0.0534645	0.0357349	0.0623986	0.00875833	0.00270928	0.00962311	0.0108401	0.0107328	0.0105502	0.0120264	0.0090607	0.00361799	0.037333	0.0144246	0.00833608	0.0116987	0.0152964	0.0149974	0.0135568	0.00888028	0.025499	0.0402052	0.00750289
MAG_659	Propionivibrio (MAG_659)	0.0177864	0.180033	0.0169149	0.735046	0.691913	0.778178	0.322692	0.650843	0.375692	1.00361	0.769263	1.23796	0.890098	0.837704	0.942493	1.56115	1.61259	1.5097	0.0553999	0.06874	0.0775652	0.139984	0.411708	0.427859	0.409972	0.365681	0.261413	0.269961	0.532878	0.514481	0.84741	1.05094	0.895493	0.205559	0.293666	0.367708	0.158679	0.434457	0.314462	0.332654	0.390048	0.177308	0.188621	0.255301	0.100929
MAG_566	RBG-16-40-8	0.00251214	0.00699772	0.00527694	0.00892587	0.00984226	0.00800949	0.0198011	0.0162214	0.01898	0.0158011	0.0139731	0.0176291	0.0112185	0.0143696	0.00806754	0.019874	0.0230424	0.0167056	0.0193542	0.0377901	0.0620555	1.74606	0.550244	0.0845264	0.732861	0.0460619	0.00854698	0.006805	0.0202637	0.0215703	0.0292744	0.02803	0.0154694	0.00811111	0.465843	0.0203466	0.0695455	0.0501368	0.0196426	0.030585	0.101838	0.0193343	0.0801497	0.254744	0.0424307
MAG_688	f__	0.0164524	0.00454759	0.0240052	0.00699827	0.0104806	0.00351595	0.0260001	0.0106353	0.0225405	0.00871382	0.0107975	0.00663015	0.00607345	0.00985793	0.00228897	0.00526851	0.00609349	0.00444353	0.00456556	0.0111994	0.00383798	0.140686	0.00863965	0.00505613	0.00554747	0.00629979	0.000890285	0.00215368	0.00829773	0.0128917	0.00566309	0.00620707	0.0043772	0.00381258	0.00312535	0.00336851	0.00280481	0.00985511	0.00344363	0.00300642	0.00233685	0.00359556	0.00636284	0.0118135	0.00290761
MAG_770	f__	0.0437008	0.0207679	0.0637711	0.00844036	0.0124868	0.00439396	0.00974329	0.00807313	0.00907783	0.00424501	0.00539716	0.00309286	0.00334658	0.00445387	0.00223929	0.00351289	0.00292822	0.00409757	0.00934328	0.00983199	0.00996509	0.109405	0.032845	0.0274399	0.05106	0.0319353	0.00416601	0.00810949	0.0270103	0.0258242	0.0175961	0.0481265	0.0190087	0.00433998	0.0291459	0.0156714	0.00597398	0.0136335	0.0171533	0.00328634	0.0125269	0.00547084	0.0128384	0.0145538	0.0060654
MAG_591	UBA2475	0.00224646	0.00459488	0.00601923	0.0123894	0.015188	0.00959087	0.00805054	0.0152947	0.011331	0.0149893	0.023063	0.00691555	0.0171226	0.0244664	0.00977884	0.0196248	0.0222549	0.0169948	0.00513	0.00404694	0.00485423	0.0189228	0.0056757	0.00841318	0.00470183	0.00402111	0.0012424	0.00246702	0.00623037	0.0053808	0.00478473	0.00573373	0.00538055	0.00294528	0.00458111	0.00603774	0.00180181	0.0087708	0.00591545	0.0033276	0.00179744	0.00303656	0.00812272	0.00560177	0.00232361
MAG_722	f__	0.0160315	0.0333337	0.0186112	0.0235712	0.0421757	0.0049667	0.0206094	0.0359619	0.0245032	0.0366988	0.049335	0.0240626	0.0259989	0.0477645	0.00423323	0.023383	0.0366881	0.0100779	0.0150294	0.0218352	0.0115347	0.383065	0.0261159	0.00824622	0.0166418	0.0150768	0.00566306	0.0121195	0.0203976	0.022535	0.0141465	0.012756	0.0124567	0.0118499	0.0295992	0.00740579	0.0108209	0.0719975	0.00779303	0.0110204	0.0344333	0.00858958	0.0682703	0.10784	0.0112757
MAG_802	f__CAMDFR01	0.00272202	0.0128659	0.00534476	0.041715	0.0414995	0.0419305	0.0920395	0.04897	0.0813445	0.029758	0.0441693	0.0153467	0.0408498	0.0439479	0.0377518	0.0288596	0.0225333	0.0351859	0.0172355	0.0237181	0.0174367	0.112834	0.0387295	0.0605888	0.0333009	0.0500292	0.0520943	0.034357	0.0566794	0.0666628	0.0889185	0.134716	0.0535309	0.0629738	0.0696224	0.0505819	0.0516004	0.0757717	0.0424221	0.0299658	0.0292674	0.0161786	0.0740802	0.0317816	0.00973161
MAG_449	Flavobacterium	0.00308116	0.0433847	0.00612434	0.173887	0.190755	0.157019	0.41999	0.205945	0.370527	0.129406	0.214821	0.0439907	0.174288	0.194767	0.15381	0.0793507	0.0841589	0.0745425	0.0144926	0.00639285	0.0119466	0.0733662	0.0242833	0.0268492	0.0331632	0.0296062	0.0247977	0.0144899	0.0297625	0.0510466	0.0329576	0.0837016	0.0248771	0.0241949	0.0341054	0.0197519	0.0156672	0.0413455	0.0164512	0.00848249	0.0139432	0.00433017	0.0126169	0.0040005	0.00258647
MAG_636	UBA2475	0.00276722	0.00498759	0.00682828	0.041406	0.0310905	0.0517215	0.0297402	0.0431422	0.0322009	0.0252799	0.0373789	0.0131809	0.0366135	0.0297019	0.0435252	0.0136573	0.010168	0.0171467	0.0353211	0.013157	0.0150195	0.0327916	0.0189263	0.064479	0.0126326	0.0133443	0.0157312	0.0183584	0.0378516	0.0363877	0.0258679	0.0309621	0.0254124	0.0195692	0.0227327	0.0555838	0.00851573	0.014542	0.0329888	0.007914	0.00233365	0.00589754	0.0110297	0.00268433	0.00315365
MAG_485	Agitococcus sp002333125	0.00724106	0.0201525	0.00954069	1.03622	0.701855	1.3706	0.286464	0.440338	0.315597	0.145746	0.165929	0.125563	0.105248	0.0789152	0.131582	0.0284215	0.014748	0.0420949	0.013217	0.0127209	0.0239142	0.238878	0.0952188	1.58014	0.0339517	0.058541	2.12235	1.11138	0.930528	0.790833	0.334223	0.348436	0.416625	0.10338	0.253126	0.194328	0.0346863	0.2136	0.145605	0.0364314	0.0272237	0.0420162	0.0762954	0.0475576	0.0200567
MAG_74	JADKJB01	0.00376582	0.0482831	0.00588475	0.220003	0.230996	0.209011	0.615113	0.36773	0.528194	0.231612	0.372163	0.0910612	0.311311	0.369081	0.25354	0.217527	0.213552	0.221502	0.0118143	0.0176224	0.0120944	0.0769128	0.0319948	0.0978453	0.0825397	0.0395277	0.0489732	0.0530884	0.151366	0.140886	0.207391	0.24044	0.153554	0.099715	0.0884024	0.123061	0.104691	0.198122	0.100402	0.0962198	0.027666	0.0370359	0.0905493	0.0491038	0.0324469
MAG_36	OLB9 sp016714445	0.00287324	0.0148406	0.00675559	0.0649942	0.0721528	0.0578355	0.55546	0.147304	0.486432	0.050268	0.0605814	0.0399545	0.0821624	0.0511175	0.113207	0.07682	0.0186428	0.134997	0.00666625	0.00596566	0.00562546	0.121486	0.0772256	0.0138346	0.0589935	0.0456631	0.003873	0.00869068	0.0224839	0.031025	0.0328087	0.0372831	0.0259585	0.0141807	0.00945441	0.0120873	0.0101085	0.022681	0.0104925	0.0161838	0.00452274	0.00449076	0.0122594	0.00771586	0.00427014
MAG_359	JAAFJR01	0.0286467	0.0776835	0.0346518	0.31666	0.209091	0.42423	0.348299	0.178885	0.309991	0.179157	0.151021	0.207292	0.198069	0.129125	0.267014	0.0765758	0.046202	0.10695	0.0525059	0.0917718	0.126938	0.0596601	0.178283	0.171704	0.0727458	0.10977	0.112555	0.0941995	0.0456327	0.0649548	0.0868292	0.0957753	0.0426782	0.0485847	0.0406819	0.0960346	0.0186412	0.0361115	0.0650122	0.036053	0.012433	0.0183515	0.0160588	0.0300575	0.0135703
MAG_702	JAGOOR01	0.00570622	0.0121464	0.00738132	0.0118145	0.0175733	0.00605567	0.0229921	0.0609577	0.0343445	0.0308463	0.0359177	0.0257749	0.0312029	0.0541563	0.00824942	0.0121344	0.0168107	0.00745803	0.0155295	0.00358809	0.00464323	0.0222326	0.0108683	0.00268837	0.00590291	0.0130951	0.00152155	0.0115978	0.0385589	0.0203646	0.0169622	0.0150554	0.0367231	0.0105464	0.0131646	0.00427228	0.00421859	0.0134497	0.00374085	0.0115163	0.00182327	0.00185429	0.000907538	0.00310984	0.00110124
MAG_185	JAFMKE01	0.0039402	0.00542029	0.00921134	0.0248506	0.0317167	0.0179846	0.0459721	0.0211898	0.0399795	0.0196339	0.0313458	0.007922	0.0211291	0.0307223	0.011536	0.0150346	0.0103352	0.0197339	0.0114695	0.00733829	0.00907804	0.037633	0.0386151	0.0157086	0.0153722	0.048712	0.00725793	0.00705816	0.0234845	0.018968	0.0112887	0.0479119	0.014393	0.00313283	0.0124176	0.0108003	0.00352585	0.0211944	0.0116807	0.00491142	0.00475672	0.0044944	0.00396157	0.0133437	0.00432607
MAG_201	OLB14	0.00435382	0.00951485	0.00426073	0.440507	0.159877	0.721136	0.553687	0.839842	0.562553	0.551335	0.307326	0.795345	0.585682	0.402434	0.768931	0.324863	0.376637	0.273089	0.00765079	0.0079921	0.00863214	0.0176054	0.0346072	0.0800102	0.076907	0.0416127	0.0589965	0.356945	0.426143	0.258923	0.194515	0.0834119	0.35741	0.10024	0.104015	0.282064	0.0248345	0.073655	0.33006	0.288539	0.105314	0.112698	0.0361556	0.0503076	0.0789428
MAG_15	UTCHB3 sp016707285	0.00262726	0.00582851	0.00600824	0.0158775	0.0177563	0.0139987	0.170332	0.0547529	0.145391	0.0246437	0.0317453	0.0175421	0.0292138	0.0244859	0.0339418	0.0504019	0.0318954	0.0689083	0.0119982	0.00998316	0.0124145	0.0309972	0.0486616	0.0159089	0.0546456	0.0708767	0.00500369	0.0333213	0.0756738	0.0960606	0.108171	0.241718	0.0711136	0.0138481	0.0189859	0.019563	0.016888	0.0471321	0.0218104	0.027894	0.0211564	0.0125442	0.0143233	0.0185441	0.00810857
MAG_55	JAJTHY01	0.0106619	0.0169535	0.0174245	0.0311851	0.037374	0.0249961	0.0724861	0.0687969	0.0723784	0.0312802	0.0391851	0.0233753	0.0369464	0.043605	0.0302878	0.0151686	0.00948197	0.0208553	0.0326932	0.0538988	0.0956319	1.24584	0.449387	0.156146	0.706416	0.0417843	0.0173435	0.0203432	0.0393831	0.0395765	0.0548026	0.055927	0.0375925	0.0131009	0.419619	0.0466801	0.0655826	0.048243	0.0479001	0.0329733	0.0729514	0.0353714	0.0617868	0.177201	0.0488978
MAG_8	Flavobacterium sp020161455	0.00763935	0.059403	0.0140799	0.160108	0.244545	0.0756705	0.632498	0.274801	0.537891	0.153791	0.26977	0.0378132	0.141723	0.224479	0.0589666	0.0965233	0.114932	0.0781148	0.0154182	0.0092083	0.0158452	0.144775	0.0572074	0.0473039	0.0852792	0.10899	0.0516754	0.0425758	0.049034	0.0962781	0.0881851	0.171731	0.0768253	0.0584496	0.0379283	0.0288083	0.0266404	0.0665377	0.0276749	0.0251735	0.0140754	0.00945046	0.0316725	0.0384224	0.0116721
MAG_94	OLB8 sp016711705	0.00541644	0.0469047	0.00829446	0.182797	0.189995	0.175599	0.850589	0.163454	0.741022	0.108948	0.166525	0.0513712	0.180772	0.0798263	0.281717	0.194803	0.0676613	0.321945	0.00677871	0.0123742	0.00660199	0.261794	0.0704167	0.0424334	0.279132	0.103154	0.0201327	0.0170538	0.0623628	0.0687193	0.106632	0.111134	0.0810688	0.0382317	0.017065	0.0390868	0.022905	0.0613515	0.0361587	0.0233982	0.00954789	0.00971701	0.0282141	0.0247054	0.00725007
MAG_537	GCA-016700035	0.0137778	0.0220425	0.0198493	0.0296617	0.0278371	0.0314863	0.113016	0.0574489	0.105024	0.0529268	0.0281284	0.0777251	0.0284021	0.0199011	0.0369031	0.0197597	0.0139932	0.0255262	0.070822	0.0131743	0.0295761	0.0262322	0.0170143	0.0143288	0.0124373	0.0141004	0.00619811	0.0184853	0.0230676	0.0517172	0.0190932	0.0382891	0.0454948	0.00397753	0.00811524	0.0132	0.00449107	0.0140949	0.0146793	0.0100275	0.00381979	0.00672224	0.00384192	0.00914941	0.00538139
MAG_297	f__LD1	0.00256218	0.00351175	0.0062322	0.0157002	0.0187661	0.0126342	0.0263293	0.0222171	0.0257983	0.0168079	0.025685	0.00793083	0.0181823	0.025975	0.0103896	0.00749649	0.008022	0.00697097	0.00581928	0.00667694	0.00497505	0.0185246	0.0116219	0.0282946	0.015241	0.0119657	0.00812062	0.00915703	0.0197687	0.0214874	0.02865	0.0266199	0.0182208	0.00874013	0.0156597	0.0187022	0.012855	0.0208298	0.0132742	0.00926365	0.00320985	0.003595	0.00786247	0.00558389	0.00287597
MAG_186	JADJSS01	0.00428689	0.0128589	0.0116663	0.0362616	0.0611632	0.01136	0.0544153	0.0362938	0.0543388	0.0281456	0.0472253	0.00906587	0.0253438	0.0449763	0.0057114	0.0225691	0.0270193	0.0181189	0.00624115	0.00570787	0.00696852	0.0485332	0.0163092	0.00937178	0.00774305	0.0166471	0.00360573	0.00945497	0.013555	0.00907915	0.0190475	0.0269821	0.00920231	0.00521839	0.0133165	0.00465664	0.00527499	0.0212265	0.00468897	0.0073361	0.00684326	0.00282274	0.0204653	0.0120535	0.00205268
MAG_237	Flavobacterium	0.00560417	0.0258232	0.0120614	0.0547666	0.0764001	0.0331332	0.136717	0.0670091	0.121305	0.0490708	0.0843498	0.0137918	0.0558773	0.0835156	0.0282391	0.0459579	0.0384316	0.0534842	0.0091495	0.0121141	0.0143463	0.0515555	0.0644867	0.0208261	0.0386457	0.0621611	0.0175746	0.0111054	0.0266674	0.0394898	0.0349201	0.0863817	0.0229294	0.0277445	0.050234	0.0153209	0.0248692	0.0446265	0.0154527	0.0146641	0.0158287	0.0104924	0.036087	0.0414554	0.00559023
MAG_153	f__SHWZ01	0.00332182	0.00565433	0.00843728	0.0193637	0.0224209	0.0163066	0.0736583	0.0321231	0.0651245	0.0157532	0.0236011	0.00790535	0.0186655	0.021486	0.0158449	0.0218967	0.0124708	0.0313225	0.0104092	0.00960263	0.00964043	0.0599261	0.0149105	0.036572	0.0108885	0.0176775	0.0249956	0.0222618	0.0204765	0.0296097	0.024906	0.0306082	0.0212698	0.0107583	0.0081058	0.014496	0.00682735	0.0117857	0.0125656	0.0092675	0.00409978	0.00647753	0.0172745	0.00837002	0.00515465
MAG_522	JAGPBS01	0.00512441	0.00509049	0.00887899	0.010972	0.0133415	0.00860244	0.0367678	0.01713	0.0324582	0.00936165	0.00926896	0.00945434	0.00929194	0.0115425	0.00704134	0.00438392	0.00333015	0.00543769	0.0165627	0.0075723	0.0111259	0.413272	0.0368902	0.0104111	0.0213717	0.0396997	0.00677463	0.0201694	0.0331051	0.0327052	0.0101121	0.0182472	0.0173586	0.003955	0.00544628	0.0108756	0.00262249	0.0245495	0.0107385	0.00442055	0.00928917	0.00440504	0.0141279	0.0387241	0.0045401
MAG_405	f__HK-STAS-PATE-42	0.0376763	0.0385349	0.04618	0.217145	0.211137	0.223154	1.15659	0.36179	1.00223	0.267458	0.37006	0.164855	0.274024	0.281946	0.266102	0.226989	0.143567	0.310412	0.00530582	0.00609203	0.00640679	0.0417301	0.0322482	0.0226102	0.0439858	0.044386	0.0129368	0.00689902	0.0250943	0.0541755	0.0857141	0.0948253	0.0411691	0.0298748	0.0205556	0.0208064	0.0187443	0.0273698	0.0265103	0.0391198	0.00962418	0.0103717	0.0207242	0.0227896	0.0103684
Totall/sum (binned/mapped)		43.9432	59.0455	56.1641	68.481	63.3872	73.5748	75.6683	70.3613	76.7619	78.2497	71.0563	85.4432	71.6853	71.0924	72.2782	68.097	64.6585	71.5355	48.7835	65.3238	66.4805	43.8482	48.4663	67.2592	52.8483	38.6917	37.39	46.6112	66.2564	66.4328	78.3024	74.6321	76.6902	52.7984	67.1007	67.9479	54.2922	73.7727	64.4598	66.6083	53.6159	70.844	49.654	57.9481	78.0155
Non_binned (Non_mapped)		56.0568	40.9545	43.8359	31.519	36.6128	26.4252	24.3317	29.6387	23.2381	21.7503	28.9437	14.5568	28.3147	28.9076	27.7218	31.903	35.3415	28.4645	51.2165	34.6762	33.5195	56.1518	51.5337	32.7408	47.1517	61.3083	62.61	53.3888	33.7436	33.5672	21.6976	25.3679	23.3098	47.2016	32.8993	32.0521	45.7078	26.2273	35.5402	33.3917	46.3841	29.156	50.346	42.0519	21.9845
