# Supplementary material for: Genome-Resolved Metatranscriptomics Provide Insights on Immigration Influence in Structuring Microbial Community Assembly of a Full-Scale Aerobic Granular Sludge Plant
Source: Environ Sci Technol. 2025 Mar 19;59(12):6126–41. doi: 10.1021/acs.est.4c14471 (PMC11966751; doi:10.1021/acs.est.4c14471)
Supplement: Supplementary file 4 — es4c14471_si_004.xlsx [file es4c14471_si_004.xlsx]

## Sheet: Genomic Mass balance 15-June-22
Metagenomics mass balance calculations for samples collected on 15 June 2022					Genomic (DNA) relative abudance (15-June_2022)											Calculations of sepcific growth rates and SRT for MLSS AGS											Calculations of SRT for Large granules (LG)					Calculations of SRT for Small granules (SG)						Calculations of SRT for Flocs (FL)
Prameter	Value	unit			MAG_ID	LG	SG	FL	Influent	Effluent	Excess sludge	mixed	domin			µx (1/d)	SRT (d)	weighted SRT (d)	Avg SRT (d)	Corrected SRT (d)							SRT (d)	weighted SRT (d)	Avg SRT (d)	Corrected SRT(d)		SRT (d)	weighted SRT (d)	Avg SRT (d)	Corrected SRT(d)			SRT (d)	weighted SRT (d)	Avg SRT (d)	Corrected SRT(d)
Volume of one SBR	13993	m³			MAG_187	0.0191283	0.0391313	0.022093	0.001478	0.0456238	0.0552004	0.0304711	SG			0.100085	9.63987	0.00293737	18.5685	26.4906							3.72085	0.000711736	42.7057	62.7129		10.4445	0.00408706	15.9656	22.2717			2.63949	0.000583141	7.73257	10.7868
Mixed liquor suspended solids (MLSS) concentation	4	kg/m3			MAG_677	0.0029595	0.00455322	0.00800251	0.00138983	0.076581	0.0133337	0.00506492	FL			0.420658	2.26598	0.00011477									0.373147	1.10433e-05				1.2367	5.63097e-05					1.01189	8.09762e-05
Total biomass in AGS system (MAGS)	55972	Kg			MAG_64	0.103794	0.157064	0.108117	0.00435931	0.251885	0.272843	0.133108	SG			0.119361	8.20846	0.0109261									3.69357	0.00383371				7.99885	0.0125633					2.47179	0.00267242
Flocs (FL) fraction in AGS	25	%			MAG_604	0.00641098	0.0313367	0.0237742	0.00107571	0.00927041	0.0384533	0.0239624	SG			0.0674248	14.1236	0.00338436									4.99219	0.000320048				18.9177	0.00592817					6.24088	0.00148372
Small granules (SG) fraction in AGS	53	%			MAG_403	0.00982605	0.0180372	0.0212743	0.00336889	0.0477106	0.0238531	0.01704	FL			0.102159	8.54421	0.00145594				Dominant OTUs ( abudance >0.1%)	Rare OTUs ( abudance <0.1%)				1.93503	0.000190137				6.43106	0.00115998					3.47016	0.000738251
Large granules (LG) fraction in AGS	22	%			MAG_163	0.00154012	0.000860091	0.00204892	0.104441	0.00218652	0.00155204	0.0013069	Influent			-5.93092	11.9722	0.000156465			Number of species in AGS	173	639				6.5051	0.000100186				5.98872	5.15085e-05					6.47395	0.000132646
Flocs (FL) biomass in AGS	13993	Kg			MAG_481	0.0187088	0.0277646	0.0301237	0.0455347	0.0472891	0.0380003	0.0263621	Influent			-0.0339301	10.4095	0.00274417			Cumulative abunadance in AGS	47.4163	22.6785				3.62615	0.00067841				8.53817	0.00237059					4.1908	0.00126243
Small granules (SG) biomass in AGS	29665.2	Kg			MAG_103	0.434625	0.0240398	0.0193422	0.00200473	0.0119688	0.0134716	0.113194	LG			0.0056476	143.256	0.162157			Number of species in LG	137	675				324.408	1.40996				25.3132	0.00608524					9.13381	0.00176668
Large granules (LG) biomass in AGS	12313.8	Kg			MAG_467	0.058974	0.0531115	0.039802	0.00258612	0.0168775	0.0850766	0.0510739	LG			0.0680881	13.9084	0.00710356			Cumulative abunadance in LG	49.2884	18.8087				23.8707	0.0140775				15.1271	0.00803421					4.91259	0.00195531
average dry weather flow (DWF)	20520	m3/d			MAG_526	0.274345	0.135885	0.100294	0.00462754	0.0346746	0.0260945	0.157448	LG			0.00914713	88.035	0.13861			Number of species in SG	179	633				72.8174	0.199771				58.4138	0.0793756					19.5365	0.0195938
Influent TSS load (JWW)	4212.5	kg/day			MAG_643	0.0080807	0.0173767	0.0651353	0.0946793	0.0232121	0.0194575	0.0272712	Influent			-0.214563	21.4018	0.00583652			Cumulative abunadance in SG	50.1187	21.5665				3.18186	0.000257116				10.709	0.00186087					18.1404	0.0118158
Flow Excess sludge	254.917	m3/d			MAG_65	0.0234495	0.0610179	0.0424026	0.00270998	0.0266901	0.0826157	0.048099	SG			0.0747045	12.6671	0.00609274			Number of species in FL	180	632				6.7967	0.00159379				15.8663	0.00968129					4.82254	0.00204489
Excess sludge production (JES)	2166.67	kg/day			MAG_744	0.0157987	0.0388475	0.0273417	0.00139162	0.0249618	0.013961	0.0309003	SG			0.0322335	28.0718	0.00867426			Cumulative abunadance in FL	47.0748	21.4062				5.9176	0.000934903				25.6236	0.00995412					8.23003	0.00225023
Flocs (FL) fraction in Excess sludge	50	%			MAG_6	0.00122727	0.000837082	0.00142487	0.509995	0.0276094	0.00224555	0.00106987	Influent			-35.2155	1.51392	1.6197e-05									0.432614	5.30932e-06				0.673344	5.63644e-06					0.537099	7.65297e-06
Small granules (SG) fraction in Excess sludge	45	%			MAG_35	0.00160376	0.000909297	0.00243373	0.305505	0.00236159	0.00147844	0.00144319	Influent			-15.8554	13.0911	0.000188929									6.31477	0.000101274				6.11851	5.56355e-05					7.45382	0.000181406
Large granules (LG) fraction in Excess sludge	5	%			MAG_246	0.00637483	0.0155472	0.0100887	0.00225028	0.069988	0.0296178	0.0121646	SG			0.209476	4.47631	0.000544527				positive-net-growth-rate species	negative-net-growth-rate species				0.86126	5.49039e-05				3.94828	0.000613845					1.17622	0.000118666
Flocs (FL) flux in Excess sludge	1083.33	kg/day			MAG_254	0.00633356	0.0236435	0.0549098	0.0170993	0.0235302	0.0214287	0.0276519	FL			0.00256004	20.3667	0.00563178			Number of species (all)	635	177				2.44594	0.000154915				13.9006	0.0032866					14.558	0.00799377
Small granules (SG) flux in Excess sludge	975	kg/day			MAG_1	0.00141017	0.000958156	0.00187408	0.468494	0.0017489	0.00213266	0.00128658	Influent			-27.3108	10.5619	0.000135887			Cumulative abunadance in Influent	3.75111	40.1921				7.15059	0.000100836				6.64618	6.36807e-05					5.81751	0.000109024
Large granules (LG) flux in Excess sludge	108.333	kg/day			MAG_354	0.00155563	0.00295253	0.00384342	0.00212671	0.00331894	0.00361492	0.00286793	FL			0.0189603	13.3744	0.000383568			Cumulative abunadance in AGS (mixed)	67.4423	2.65252				4.19931	6.53257e-05				11.383	0.000336087					6.65095	0.000255624
Flow effluent	20265.1	m3/d			MAG_184	0.198371	0.0596312	0.0449529	0.00258059	0.0158737	0.0274182	0.0864843	LG			0.0141467	61.004	0.0527589			Cumulative abunadance in LG	66.1993	1.89769				106.6	0.211464				37.898	0.022599					12.6699	0.00569549
TSS in Effluent	62	mg/l			MAG_190	0.00188267	0.00121122	0.00263759	0.179992	0.00389846	0.00177906	0.00171553	Influent			-7.80513	10.9704	0.0001882			Cumulative abunadance in SG	69.4101	2.27513				4.5538	8.5733e-05				5.41721	6.56144e-05					5.40734	0.000142623
Effluent TSS load (JEF)	1256.44	kg/day			MAG_305	0.0420217	0.0639548	0.0454938	0.00834604	0.0485682	0.0587261	0.0545143	SG			0.0501774	16.2075	0.00883542			Cumulative abunadance in FL	64.3642	4.11685				7.67902	0.00322686				16.0401	0.0102584					5.10735	0.00232353
Calculated SRT based on TSS loads	16.3513	day			MAG_106	0.04765	0.148079	0.102952	0.00891501	0.00845097	0.0570321	0.114703	SG			0.0150515	47.8446	0.0548792			Number of dominant species in AGS (mixed)	168	5				34.933	0.0166456				66.332	0.098224					19.897	0.0204843
Daily influent load% into AGS system	7.52608	%			MAG_518	0.10705	0.115406	0.0937172	0.00255939	0.0270547	0.0527006	0.108145	SG			0.0226984	40.8505	0.044178			Cumulative abunadance in influent (dominant)	1.42367	0.900859				33.2024	0.0355431				40.0997	0.0462775					14.3974	0.0134928
					MAG_738	0.0293505	0.0297083	0.0301534	0.00142057	0.0137731	0.0314163	0.0297409	FL			0.0476913	19.4985	0.00579901			Cumulative abunadance in AGS (dominant)	46.8014	0.614891				17.4527	0.00512247				18.385	0.00546188					8.21858	0.00247818
					MAG_584	0.0289881	0.0819368	0.0938624	0.00338484	0.0184616	0.0369495	0.0732695	FL			0.0217005	39.7183	0.0291014			Number of dominant species in LG	133	4				13.124	0.00380439				41.0436	0.0336298					20.7739	0.0194988
					MAG_111	0.0660752	0.103436	0.156364	0.0263338	0.0528762	0.13203	0.108448	FL			0.0397968	17.22	0.0186748			Cumulative abunadance in LG (dominant)	48.7414	0.54692				10.0774	0.0066587				15.7223	0.0162624					10.4455	0.0163329
					MAG_136	0.00328217	0.00598927	0.00908204	0.104261	0.0157241	0.0089683	0.0061669	Influent			-1.15887	8.80822	0.000543195			Number of dominant species in SG	172	7				1.94984	6.39968e-05				6.23403	0.000373373					4.31206	0.000391623
					MAG_81	0.0196407	0.0221634	0.0229215	0.00161798	0.105699	0.0199168	0.0217979	FL			0.138632	6.93394	0.00151145			Cumulative abunadance in SG (dominant)	49.3742	0.744494				1.79201	0.000351963				4.3192	0.00095728					2.0776	0.000476219
					MAG_322	0.0014552	0.00223508	0.00486106	0.165407	0.00167633	0.00169834	0.00272	Influent			-4.53872	26.3128	0.000715709			Number of dominant species in FL	172	8				7.82429	0.000113859				17.6243	0.000393917					17.2377	0.000837934
					MAG_600	0.0413883	0.0375458	0.0497191	0.0156692	0.0177331	0.0478937	0.0414345	FL			0.0258901	18.3988	0.00762344			Cumulative abunadance in FL (dominant)	45.5162	0.422005				18.5536	0.00767904				16.1475	0.0060627					9.38066	0.00466398
					MAG_232	0.0142853	0.0325154	0.0386464	0.231581	0.0178083	0.0390965	0.0300375	Influent			-0.516549	15.7004	0.004716									6.61046	0.000944324				15.9449	0.00518455					8.35444	0.00322869
					MAG_28	0.221038	0.0625352	0.0342977	0.00279321	0.0119464	0.0253141	0.0903465	LG			0.0114875	72.3888	0.0654007									153.323	0.338902				46.7388	0.0292282					11.3101	0.0038791
					MAG_513	0.00256699	0.00413895	0.00564024	0.0616615	0.0094257	0.0033659	0.00416844	Influent			-1.03128	12.1928	0.00050825									2.58937	6.64687e-05				8.11812	0.000336005					5.09542	0.000287394
					MAG_614	0.0289529	0.027309	0.023277	0.00647733	0.0278468	0.0231021	0.0266626	LG			0.0387014	17.5485	0.00467889									9.50965	0.00275332				14.0861	0.00384679					5.42722	0.00126329
					MAG_417	0.00381808	0.00876323	0.0287136	0.179207	0.0151624	0.013992	0.0126629	Influent			-0.995452	14.3573	0.00181805									2.28603	8.72823e-05				7.9517	0.000696826					11.7453	0.00337251
					MAG_642	0.381821	0.0881262	0.0606327	0.00421647	0.0296062	0.0977759	0.145866	LG			0.0283284	32.7827	0.0478187									98.3809	0.375639				19.726	0.0173837					5.92804	0.00359433
					MAG_654	0.0177433	0.0298549	0.0295163	0.00153208	0.0706313	0.0694496	0.0271057	SG			0.153421	6.34217	0.00171909									2.2696	0.000402701				5.66067	0.00168999					2.51872	0.000743431
					MAG_381	0.769368	0.024708	0.0208799	0.00305313	0.0193014	0.00654118	0.187576	LG			0.00243473	273.244	0.512541									379.568	2.92027				23.9308	0.00591281					9.32348	0.00194673
					MAG_161	0.16902	0.00345579	0.00445057	0.00186684	0.00353378	0.00204235	0.0401286	LG			0.000445651	253.363	0.101671									446.511	0.754692				15.9404	0.000550867					9.36141	0.000416636
					MAG_687	0.0765591	0.0181491	0.0157612	0.000730292	0.00612986	0.00824552	0.0304023	LG			0.0132168	66.5575	0.020235									109.684	0.0839729				34.2031	0.00620757					13.2584	0.00208968
					MAG_395	0.0877835	0.0402761	0.0237162	0.00616308	0.122673	0.06053	0.0465878	LG			0.099446	9.14058	0.00425839									6.72704	0.00590523				5.60551	0.00225768					1.51049	0.000358231
					MAG_551	0.0152565	0.0132998	0.016342	0.00242814	0.0458481	0.0237967	0.0144908	FL			0.121981	7.42987	0.00107665									3.12156	0.00047624				4.88249	0.00064936					2.74239	0.00044816
					MAG_422	0.0473633	0.0215379	0.0127915	0.00977493	0.0970422	0.0282634	0.0250329	LG			0.101337	7.64963	0.00191492									4.6662	0.00221006				4.27421	0.000920576					1.17336	0.000150091
					MAG_433	0.0118708	0.016216	0.0218736	0.00311247	0.0412519	0.0235224	0.0166745	FL			0.0960933	9.07923	0.00151391									2.68809	0.000319097				6.43421	0.00104337					3.95895	0.000865967
					MAG_775	0.00467484	0.00650081	0.00972636	0.0234851	0.0372671	0.0057677	0.00690548	Influent			-0.102482	6.5157	0.00044994									1.21321	5.67159e-05				3.67698	0.000239034					2.56445	0.000249428
					MAG_462	0.124469	0.0178418	0.0146703	0.00170039	0.0169905	0.00444096	0.0405068	LG			0.0105003	73.2089	0.0296546									70.2145	0.087395				20.6127	0.00367768					7.84759	0.00115127
					MAG_502	0.00256528	0.0220452	0.0923259	0.000723996	0.00448433	0.0464212	0.0353298	FL			0.0521692	18.618	0.00657769									2.96237	7.59929e-05				12.8495	0.0028327					23.1013	0.0213285
					MAG_284	0.00595446	0.0226421	0.0317459	0.0354341	0.0100599	0.0113169	0.0212468	Influent			-0.0942689	32.0032	0.00679964									5.28809	0.000314877				28.3727	0.00642416					17.8405	0.00566363
					MAG_96	0.002017	0.00145973	0.00379449	0.642195	0.00353318	0.00194385	0.00216602	Influent			-22.2424	14.0144	0.000303554									5.34152	0.000107739				6.83614	9.97895e-05					8.11245	0.000307826
					MAG_544	0.0317201	0.0378933	0.017656	0.014114	0.0144441	0.0386007	0.0314759	SG			0.0240258	17.3091	0.00544819									17.4922	0.00554855				20.1513	0.00763599					4.12004	0.000727434
					MAG_389	0.104765	0.0313383	0.0127407	0.00161683	0.00869703	0.00803728	0.0428428	LG			0.00897853	84.6112	0.0362498									109.346	0.114556				49.5457	0.0155268					9.08009	0.00115687
					MAG_112	0.00230729	0.00361033	0.0104051	0.246041	0.0129254	0.00319975	0.00502236	Influent			-3.60453	12.1311	0.000609269									1.71293	3.95222e-05				5.53217	0.000199729					7.38844	0.000768776
					MAG_787	0.00554275	0.00463422	0.00645655	0.00215625	0.11474	0.0071622	0.00528968	FL			0.508651	1.85415	9.80788e-05									0.470904	2.6101e-05				0.909548	4.21504e-05					0.594689	3.83964e-05
					MAG_729	0.00656206	0.00334644	0.00639884	0.0311275	0.00563651	0.00619555	0.00481698	Influent			-0.410284	13.1484	0.000633355									10.4222	0.000683911				7.56504	0.00025316					6.49126	0.000415365
					MAG_250	0.00426	0.021297	0.108411	0.00281375	0.0957205	0.0116292	0.0393273	FL			0.0606982	15.1325	0.0059512									0.431651	1.83883e-05				4.80056	0.00102237					11.4175	0.0123778
					MAG_307	0.00123257	0.00123248	0.00215482	0.123345	0.00334309	0.0021595	0.00146308	Influent			-6.23644	9.22276	0.000134937									3.42278	4.21883e-05				5.798	7.14589e-05					4.61057	9.93492e-05
					MAG_306	0.0789252	0.0585107	0.037969	0.00133997	0.00525762	0.0766228	0.0578665	LG			0.0515537	18.763	0.0108575									65.1972	0.051457				21.3463	0.0124898					5.92877	0.0022511
					MAG_291	0.0153905	0.0602661	0.0689665	0.00122176	0.0143987	0.0231601	0.0525685	FL			0.0214536	43.0982	0.0226561									9.19979	0.00141589				43.9565	0.0264909					22.3489	0.0154132
					MAG_272	0.00520551	0.0369855	0.0319429	0.000959759	0.00610778	0.100444	0.0287332	SG			0.137577	7.13822	0.00205104									3.45451	0.000179825				10.3893	0.00384253					3.8371	0.00122568
					MAG_413	0.00258924	0.00177749	0.00427019	0.0143548	0.00488222	0.00192987	0.00257925	Influent			-0.347409	13.9949	0.000360964									5.02637	0.000130145				6.57817	0.000116926					7.26489	0.000310225
					MAG_261	0.00224462	0.00293431	0.00549009	0.157128	0.00611125	0.00399266	0.00342152	Influent			-3.37096	11.7281	0.000401279									3.40773	7.64906e-05				7.52269	0.000220739					6.3999	0.000351361
					MAG_700	0.0113791	0.0628985	0.0756091	0.00375588	0.019388	0.0503111	0.0547419	FL			0.0383633	22.9743	0.0125765									4.70041	0.000534863				25.4164	0.0159865					13.4156	0.0101434
					MAG_472	0.0290737	0.0637877	0.0359499	0.000948368	0.00470794	0.0448548	0.0491912	SG			0.0359948	26.7053	0.0131367									33.2275	0.00966048				38.1133	0.0243116					9.22889	0.00331778
					MAG_667	0.0182999	0.0405958	0.0795589	0.111026	0.0527888	0.0533924	0.0454315	Influent			-0.112347	13.9712	0.00634733									3.12498	0.00057187				10.1727	0.00412969					8.96586	0.00713314
					MAG_241	0.00723081	0.0127748	0.0481393	0.424979	0.0197174	0.0136252	0.0203962	Influent			-1.52059	21.0262	0.00428856									3.392	0.000245269				9.95751	0.00127205					17.0387	0.00820231
					MAG_267	0.022879	0.0114469	0.023598	0.0295222	0.0426882	0.0119205	0.0169997	Influent			-0.0471876	11.9743	0.0020356									5.1292	0.00117351				5.20361	0.000595651					4.96188	0.00117091
					MAG_751	0.086082	0.124122	0.139489	0.0191631	0.0595909	0.0811544	0.119595	FL			0.0253933	26.7005	0.0319325									12.6697	0.0109064				23.9102	0.0296779					11.9902	0.0167251
					MAG_616	0.00159404	0.00167497	0.00296218	0.050562	0.00267623	0.00314765	0.00197897	Influent			-1.83096	10.8782	0.000215277									5.30003	8.44844e-05				7.72581	0.000129405					6.12034	0.000181296
					MAG_570	0.0172412	0.0202982	0.0646287	0.118686	0.112651	0.0135971	0.0307083	Influent			-0.191392	10.0515	0.00308664									1.48452	0.000255949				3.88994	0.000789587					5.78712	0.00374014
					MAG_488	0.0255723	0.0946353	0.076137	0.00247638	0.138961	0.11909	0.0748169	SG			0.100819	9.67963	0.007242									1.67946	0.000429477				9.65698	0.00913891					3.50905	0.00267169
					MAG_157	0.0251076	0.162971	0.258313	0.00155157	0.176605	0.266917	0.156476	FL			0.0906199	10.945	0.0171263									1.2327	0.000309501				10.0274	0.0163417					7.07279	0.0182699
					MAG_466	0.026055	0.0172656	0.022111	0.00381783	0.0589173	0.0158116	0.0204106	LG			0.0807071	10.5502	0.00215336									4.23611	0.00110372				5.72646	0.000988708					3.39421	0.000750492
					MAG_398	0.0328022	0.0237093	0.0155433	0.00499597	0.0794814	0.032913	0.0236683	LG			0.113326	7.73922	0.00183174									3.9053	0.00128102				5.33022	0.00126376					1.60493	0.000249459
					MAG_380	0.146498	0.101583	0.100923	0.00336614	0.00339443	0.00286012	0.111299	LG			-0.000596829	595.465	0.662748									394.33	0.577685				427.23	0.433992					191.791	0.193562
					MAG_137	0.773677	0.0527701	0.0405588	0.00279929	0.0198567	0.0535081	0.208317	LG			0.0110713	82.7631	0.172409									309.866	2.39736				20.2989	0.0107117					6.84478	0.00277616
					MAG_753	0.00562811	0.0147369	0.011113	0.00150745	0.0239677	0.0147913	0.011827	SG			0.0843101	10.6493	0.00125949									2.18511	0.000122981				9.81631	0.00144662					3.37041	0.000374552
					MAG_162	0.096272	0.177434	0.211468	0.00827604	0.0557121	0.314933	0.168087	FL			0.0762626	12.505	0.0210192									11.3861	0.0109616				13.9597	0.0247692					7.1966	0.0152185
					MAG_469	0.00146185	0.00101647	0.00181748	0.0958394	0.00176473	0.00238214	0.00131471	Influent			-5.38609	9.97305	0.000131116									7.27215	0.000106308				6.642	6.75138e-05					5.30065	9.63385e-05
					MAG_371	0.19397	0.0249223	0.00944534	0.00108977	0.00192628	0.0162161	0.0582435	LG			0.0101118	86.8059	0.0505588									571.827	1.10917				40.5532	0.0101068					6.61251	0.000624574
					MAG_406	0.00323435	0.0215407	0.026161	0.0013711	0.0154909	0.0534629	0.0186684	FL			0.123957	7.72291	0.00144174									1.57699	5.10054e-05				8.92599	0.00192272					4.73074	0.00123761
					MAG_247	0.030758	0.0271209	0.0145006	0.00128676	0.0220435	0.0551342	0.024766	LG			0.102246	9.42009	0.00233298									11.2491	0.00346001				9.87753	0.00267888					2.32092	0.000336548
					MAG_531	0.0163094	0.0303749	0.0277811	0.00417283	0.0234977	0.0218559	0.026632	SG			0.0397813	19.3898	0.0051639									6.29739	0.00102706				17.7262	0.00538433					7.30706	0.00202998
					MAG_460	0.00843519	0.157473	0.187462	0.0024187	0.0373037	0.0716456	0.132182	FL			0.0259396	36.6076	0.0483885									1.90128	0.000160377				40.0213	0.0630225					21.0719	0.0395017
					MAG_719	0.0169279	0.0538813	0.0446819	0.00193579	0.00683587	0.010538	0.0434517	SG			0.00956658	77.4025	0.0336327									21.4222	0.00362633				84.7355	0.0456566					31.2538	0.0139648
					MAG_388	0.0258488	0.0339691	0.0195839	0.00130639	0.0240618	0.0440878	0.0285863	SG			0.0751562	12.7234	0.00363714									9.09208	0.00235019				13.7631	0.00467518					3.51358	0.000688094
					MAG_160	0.020344	0.0145889	0.0224429	0.0183207	0.124992	0.00995477	0.0178185	FL			0.101707	5.58381	0.000994953									1.5843	0.00032231				2.5954	0.000378641					1.87122	0.000419955
					MAG_169	0.100776	0.0883209	0.0710824	0.00295508	0.0167675	0.0187554	0.0867514	LG			0.010144	78.6925	0.0682669									53.7224	0.0541393				66.5768	0.0588012					24.0338	0.0170838
					MAG_590	0.0842967	0.0185525	0.00648218	0.0012748	0.00581164	0.00805251	0.0299987	LG			0.0115414	67.8444	0.0203524									126.985	0.107044				36.3201	0.00673829					5.66005	0.000366895
					MAG_807	0.0020677	0.00421585	0.00950778	0.0798006	0.00522365	0.00569016	0.00506624	Influent			-1.11884	15.01	0.000760445									3.54633	7.33275e-05				10.3264	0.000435346					10.4531	0.000993861
					MAG_491	0.00153788	0.00116217	0.00215336	0.00872035	0.00201035	0.00173167	0.00149262	Influent			-0.364553	13.3079	0.000198638									6.97894	0.000107328				8.18077	9.50743e-05					6.84529	0.000147404
					MAG_101	0.00774464	0.0236297	0.0189085	0.00114341	0.073723	0.0611121	0.0189547	SG			0.207573	4.71447	0.000893613									0.960882	7.44169e-05				4.60527	0.00108821					1.66582	0.00031498
					MAG_351	0.0162867	0.0596174	0.0344484	0.00134854	0.00685156	0.099817	0.0437924	SG			0.0894267	10.8999	0.00477331									10.326	0.00168175				16.6955	0.00995343					4.12902	0.00142238
					MAG_623	0.0984511	0.0710924	0.0538241	0.0157187	0.0514751	0.110913	0.0727943	LG			0.0586022	13.3594	0.0097249									15.8078	0.015563				12.2036	0.00867585					4.07487	0.00219326
					MAG_565	0.0129065	0.0354682	0.0307792	0.000874456	0.0097575	0.0313904	0.0293324	SG			0.0466493	20.4528	0.0059993									10.1485	0.00130981				24.546	0.00870603					9.30908	0.00286526
					MAG_375	0.0271912	0.0395751	0.025414	0.0271232	0.0679821	0.0863304	0.0333104	SG			0.084855	6.84292	0.0022794									3.53316	0.00096071				6.92271	0.00273967					1.98736	0.000505069
					MAG_418	0.0494579	0.060347	0.043884	0.0104465	0.0690428	0.0568784	0.0538356	SG			0.0550821	14.3501	0.00772545									6.55493	0.00324193				12.5889	0.00759705					4.13888	0.00181631
					MAG_602	0.0181483	0.0230419	0.0242497	0.00360126	0.0599284	0.0273969	0.0222673	FL			0.0958692	9.25575	0.002061									2.8554	0.000518206				6.70086	0.00154401					3.2324	0.000783847
					MAG_479	0.00211978	0.00152523	0.00205628	0.0846528	0.00238444	0.00263675	0.00178879	Influent			-3.47466	11.4966	0.000205651									7.95438	0.000168616				8.12798	0.000123971					4.91655	0.000101098
					MAG_593	0.00872332	0.0149313	0.0203171	0.00263557	0.0767437	0.0167187	0.014912	FL			0.145623	6.29228	0.000938305									1.09348	9.53877e-05				3.92941	0.000586713					2.48218	0.000504306
					MAG_416	0.10603	0.0337168	0.0159716	0.00150346	0.00815525	0.0228613	0.0451895	LG			0.0211304	42.3114	0.0191203									102.619	0.108808				30.7415	0.010365					6.38309	0.00101948
					MAG_661	0.00397213	0.00343066	0.00661486	0.0170448	0.00893567	0.00299137	0.00434584	Influent			-0.222381	13.7362	0.000596951									4.2344	0.000168196				7.19553	0.000246855					6.39781	0.000423206
					MAG_579	0.151837	0.0822533	0.0285008	0.00338868	0.0798745	0.140542	0.0841236	LG			0.082953	11.63	0.00978356									16.1763	0.0245617				10.2789	0.00845472					1.57876	0.00044996
					MAG_225	0.0363174	0.0647875	0.070769	0.00182727	0.178564	0.114615	0.0600195	FL			0.138414	7.10704	0.00426561									1.88877	0.000685953				5.71827	0.00370472					2.84136	0.0020108
					MAG_465	0.0808114	0.0478321	0.0274993	0.00139598	0.00580312	0.0364019	0.0500044	LG			0.0286838	32.4835	0.0162432									88.5731	0.0715772				33.1661	0.0158641					8.23509	0.00226459
					MAG_44	0.0195626	0.0685119	0.1341	0.00832219	0.0241882	0.0696377	0.0741402	FL			0.0352345	22.8924	0.0169725									6.35011	0.00124225				20.6782	0.0141671					17.7307	0.0237769
					MAG_708	0.00949922	0.0126849	0.0120967	0.00189255	0.0488642	0.0265173	0.011837	SG			0.16735	5.57465	0.000659872									1.82008	0.000172893				4.31294	0.000547091					1.87823	0.000227205
					MAG_109	0.00260595	0.00383475	0.00814798	0.19853	0.00434436	0.00716673	0.00464272	Influent			-3.13751	12.3825	0.000574882									5.14679	0.000134123				9.14017	0.000350502					8.62286	0.000702589
					MAG_768	0.00789423	0.0464101	0.0804286	0.00464296	0.0169769	0.0437123	0.0464412	FL			0.0371168	22.4009	0.0104033									3.72933	0.000294402				21.5288	0.00999154					16.3854	0.0131786
					MAG_540	0.00182791	0.00166454	0.00305153	0.727665	0.00408	0.0037061	0.00204723	Influent			-26.6358	8.70982	0.00017831									4.07192	7.4431e-05				5.64996	9.40462e-05					4.67116	0.000142542
					MAG_223	0.00812266	0.135851	0.194023	0.00232106	0.144792	0.0796939	0.122294	FL			0.0503745	19.304	0.0236076									0.524892	4.26352e-05				15.5227	0.0210877					10.1207	0.0196365
					MAG_658	0.0189906	0.0373009	0.0176018	0.00287184	0.0329481	0.0645719	0.0283479	SG			0.106641	8.75158	0.00248089									4.8323	0.000917682				10.6036	0.00395524					2.21197	0.000389347
					MAG_396	0.0119443	0.0481635	0.0582229	0.00153298	0.00415088	0.00745806	0.0427101	FL			0.00623982	111.842	0.0477681									24.4187	0.00291664				114.422	0.0551095					61.2803	0.0356792
					MAG_692	0.072666	0.0677434	0.04626	0.000965666	0.0150835	0.0181385	0.0634555	LG			0.0152556	60.9722	0.0386902									42.7796	0.0310862				54.8529	0.0371592					16.7692	0.00775742
					MAG_564	0.151581	0.0609541	0.047763	0.00358445	0.0193974	0.0521879	0.0775942	LG			0.0281702	31.5987	0.0245188									62.1655	0.0942308				24.0279	0.014646					8.26054	0.00394548
					MAG_242	0.0170178	0.0500128	0.0970682	0.0242118	0.0592043	0.0634813	0.0545177	FL			0.0360276	14.3985	0.00784975									2.5787	0.000438838				10.8866	0.00544471					9.48796	0.0092098
					MAG_514	0.0275007	0.0699305	0.0983533	0.00518889	0.0445571	0.088435	0.0677016	FL			0.0595699	15.305	0.0103617									5.16504	0.00142042				14.5879	0.0102014					9.06699	0.00891769
					MAG_92	0.0532905	0.12219	0.122166	0.00252395	0.0602427	0.0715248	0.107026	SG			0.03673	25.9707	0.0277954									7.86451	0.00419104				24.9249	0.0304556					11.1601	0.0136339
					MAG_598	0.00746619	0.00201208	0.00271915	0.513157	0.00440295	0.00431063	0.00338875	Influent			-11.3183	12.7541	0.000432204									15.3254	0.00114423				6.13142	0.000123369					3.72962	0.000101414
					MAG_450	0.00835393	0.0205098	0.0392857	0.0758989	0.0763596	0.0269014	0.0225295	Influent			-0.131241	8.17637	0.00184209									1.0406	8.69313e-05				4.98017	0.00102142					4.39484	0.00172654
					MAG_575	0.0140019	0.034015	0.0357704	0.0011156	0.0342385	0.0419888	0.030051	FL			0.076869	12.5529	0.00377227									3.6247	0.000507528				12.0187	0.00408817					5.65536	0.00202295
					MAG_583	0.0128767	0.0152423	0.0145663	0.00796843	0.0972354	0.0319331	0.0145529	SG			0.193715	4.2567	0.000619472									1.26214	0.000162522				2.94946	0.000449568					1.30021	0.000189392
					MAG_192	0.0273222	0.0745667	0.088442	0.0334681	0.0893162	0.128082	0.0676418	FL			0.0657008	9.71452	0.00657107									2.66814	0.000728995				9.32955	0.00695674					4.93104	0.00436111
					MAG_394	0.00989484	0.0228963	0.0220368	0.0292611	0.0502357	0.0389308	0.0198211	Influent			0.0218184	7.52317	0.00149118									1.8095	0.000179047				6.71996	0.00153862					2.9286	0.000645369
					MAG_88	0.00450542	0.0104429	0.0138559	0.0799741	0.0152142	0.00609143	0.00998989	Influent			-0.544711	17.3039	0.00172864									2.80543	0.000126397				12.3645	0.00129121					7.53986	0.00104471
					MAG_31	0.00268503	0.00571376	0.0103656	0.0656288	0.00930612	0.00317701	0.0062104	Influent			-0.741884	18.7127	0.00116214									2.74685	7.37535e-05				11.4603	0.000654816					9.58394	0.000993435
					MAG_547	0.00408224	0.0131931	0.0498177	0.0263564	0.0152242	0.0170316	0.0203449	FL			-0.0482958	20.3238	0.00413485									2.39677	9.78416e-05				10.9525	0.00144497					18.5502	0.00924127
					MAG_784	0.0765697	0.0638328	0.0215908	0.00323771	0.0583396	0.110125	0.0560744	LG			0.0950316	10.0627	0.00564259									11.0626	0.00847061				10.4809	0.00669026					1.56862	0.000338677
					MAG_697	0.0122035	0.0335995	0.0262484	0.00133204	0.0112872	0.0131326	0.0270546	SG			0.0244498	35.5173	0.00960907									9.63018	0.00117522				36.9354	0.0124101					12.929	0.00339365
					MAG_253	0.00582206	0.103626	0.104557	0.00311895	0.0282471	0.0549644	0.0823417	FL			0.0306892	29.8152	0.0245503									1.72981	0.00010071				34.5088	0.03576					15.3949	0.0160964
					MAG_21	0.00344937	0.0165521	0.013476	0.00160772	0.112447	0.0521202	0.0129005	SG			0.34268	2.84043	0.000366428									0.289086	9.97163e-06				2.55607	0.000423083					0.953594	0.000128506
					MAG_572	0.00529287	0.00551207	0.0204693	0.0381669	0.00812235	0.00664356	0.00920315	Influent			-0.264363	20.9401	0.00192715									5.96576	0.00031576				9.80156	0.000540269					16.4591	0.00336905
					MAG_331	0.113855	0.0423653	0.0333461	0.00120669	0.0162282	0.0152537	0.0558383	LG			0.0154721	58.4846	0.0326568									63.6054	0.0724182				35.641	0.0150994					12.6403	0.00421505
					MAG_696	0.0282043	0.0433814	0.0229591	0.00121985	0.00384889	0.0528837	0.0349369	SG			0.05844	16.3752	0.005721									32.8731	0.00927163				22.8187	0.00989908					5.17116	0.00118725
					MAG_199	0.0025169	0.0410155	0.0625261	0.00191585	0.0059204	0.0174705	0.0379235	FL			0.017535	46.8667	0.0177735									3.32139	8.35962e-05				49.7187	0.0203924					33.1853	0.0207495
					MAG_611	0.0228844	0.0274448	0.0251731	0.00242443	0.0407114	0.0207009	0.0258736	SG			0.0592393	15.0849	0.00390301									5.27767	0.00120777				11.4132	0.00313232					4.78746	0.00120515
					MAG_681	0.0726279	0.0689571	0.0470999	0.000983685	0.0136033	0.0182882	0.0643004	LG			0.0146074	63.4567	0.0408029									46.89	0.0340553				58.5757	0.0403921					17.8591	0.0084116
					MAG_671	0.0718287	0.0703116	0.058114	0.00144229	0.0483233	0.0488362	0.067596	LG			0.0424083	22.7199	0.0153578									13.4002	0.00962516				19.2541	0.0135379					7.15703	0.00415924
					MAG_73	0.127103	0.46236	0.188765	0.00269332	0.191541	0.840484	0.320205	SG			0.114402	8.69304	0.0278355									4.71835	0.00599719				12.938	0.0598201					2.2945	0.00433123
					MAG_278	0.00173981	0.00160431	0.00256201	0.130987	0.0024869	0.00358196	0.00187355	Influent			-5.15797	9.63353	0.000180489									6.099	0.000106111				7.19236	0.000115388					5.11775	0.000131118
					MAG_563	0.0364092	0.0469953	0.0247723	0.00181394	0.0285329	0.0435123	0.0391106	SG			0.0559523	16.8229	0.00657953									11.0527	0.0040242				17.8108	0.00837023					4.17697	0.00103473
					MAG_730	0.0331604	0.0886251	0.109667	0.0239867	0.149758	0.150391	0.0816835	FL			0.0903246	8.89479	0.00726557									1.99719	0.000662277				7.85288	0.00695962					4.37097	0.00479353
					MAG_441	0.0339354	0.0204457	0.0118092	0.00422377	0.0778602	0.0258148	0.0212543	LG			0.114291	7.73712	0.00164447									4.15288	0.0014093				4.93127	0.00100823					1.31364	0.000155129
					MAG_774	0.0415181	0.0180354	0.0161499	0.000865	0.00598541	0.00377089	0.0227302	LG			0.0094688	81.0842	0.0184306									64.4798	0.0267707				47.7831	0.00861785					19.4725	0.00314479
					MAG_401	0.00662783	0.0187175	0.0242283	0.0677535	0.0319625	0.0327221	0.0174355	Influent			-0.178661	8.7874	0.00153213									1.86744	0.000123771				7.7052	0.00144222					4.48402	0.0010864
					MAG_286	0.0104931	0.0255292	0.00973006	0.00235729	0.0395609	0.0476981	0.0182715	SG			0.139946	6.68201	0.0012209									2.35473	0.000247085				7.87152	0.00200954					1.34301	0.000130676
					MAG_426	0.00871558	0.00461675	0.00592447	0.00487346	0.0685491	0.00599588	0.00584543	LG			0.240201	3.3009	0.000192951									1.23676	0.000107791				1.48909	6.87476e-05					0.895038	5.30263e-05
					MAG_511	0.0159733	0.0382319	0.0767474	0.0139282	0.0374258	0.0344942	0.0429639	FL			0.0262346	19.75	0.00848538									3.87497	0.000618962				14.0618	0.0053761					12.7255	0.00976647
					MAG_46	0.105474	0.0755036	0.0515378	0.00831602	0.229699	0.120981	0.0761056	LG			0.121062	7.73481	0.00588662									4.30477	0.0045404				5.50922	0.00415966					1.71844	0.000885646
					MAG_475	0.0896668	0.0712388	0.0527025	0.00158624	0.0208009	0.0198491	0.0706589	LG			0.0157928	57.2006	0.0404173									39.036	0.0350023				46.4589	0.0330968					15.4806	0.00815865
					MAG_423	0.0402783	0.0994338	0.0829091	0.00465206	0.00819761	0.0036683	0.0822884	SG			-0.000292897	252.406	0.207701									46.3656	0.0186753				212.572	0.211368					81.2783	0.0673871
					MAG_33	0.0722989	0.112857	0.0487102	0.00230897	0.00985857	0.191355	0.0878974	SG			0.0848129	11.5221	0.0101276									26.883	0.0194361				16.8273	0.0189907					3.10259	0.00151128
					MAG_39	0.00160669	0.00133395	0.00222725	0.421068	0.0024521	0.0027109	0.00161728	Influent			-19.4957	10.1091	0.000163492									5.86281	9.41974e-05				6.91325	9.2219e-05					5.17903	0.00011535
					MAG_629	0.0669291	0.03166	0.0250972	0.014735	0.0340139	0.0392032	0.0377785	LG			0.0310258	16.5617	0.00625675									17.5414	0.0117403				11.6008	0.00367283					4.12158	0.0010344
					MAG_438	0.0196194	0.0251093	0.022409	0.00367149	0.0393195	0.0495782	0.0232265	SG			0.108733	8.28986	0.00192544									4.41072	0.000865358				7.62087	0.00191355					3.04105	0.000681468
					MAG_694	0.00339516	0.002812	0.00309979	0.102143	0.00358485	0.00496569	0.00301225	Influent			-2.46152	11.0463	0.000332742									8.29172	0.000281517				8.9259	0.000250997					4.3886	0.000136037
					MAG_358	0.0520869	0.041662	0.0183495	0.00263108	0.0434304	0.0713653	0.0381273	LG			0.0928318	10.2014	0.00388954									10.2954	0.00536255				9.95507	0.00414748					1.94696	0.000357258
					MAG_58	0.0264363	0.101057	0.164654	0.176143	0.122552	0.0560578	0.10054	Influent			-0.0829093	20.4308	0.0205411									2.03393	0.000537696				14.369	0.0145208					10.7309	0.0176689
					MAG_119	0.00164488	0.00194764	0.00344707	0.525851	0.00994324	0.00232432	0.00225589	Influent			-17.4046	7.20328	0.000162498									1.58925	2.61413e-05				3.91464	7.6243e-05					3.21329	0.000110764
					MAG_559	0.00598692	0.00747834	0.0574399	0.00262583	0.0420129	0.00967338	0.0196406	FL			0.0570206	14.907	0.00292783									1.36942	8.1986e-05				3.56563	0.00026665					12.7044	0.0072974
					MAG_102	0.00169322	0.00552615	0.00842253	0.156289	0.0243795	0.00462039	0.005407	Influent			-2.04112	7.44649	0.000402632									0.669737	1.13401e-05				4.66569	0.000257833					3.30717	0.000278548
					MAG_289	0.00307941	0.0070813	0.0126454	0.0438646	0.0222116	0.0120312	0.00759191	Influent			-0.307823	7.87281	0.000597697									1.29813	3.99746e-05				5.29969	0.000375287					4.32199	0.000546533
					MAG_182	0.00113768	0.000956904	0.00171768	2.47442	0.00296479	0.00173557	0.00118687	Influent			-156.793	8.87473	0.000105332									3.5801	4.07301e-05				5.24006	5.01424e-05					4.28803	7.36548e-05
					MAG_554	0.0396071	0.0438954	0.0228311	0.00088522	0.00370747	0.0227999	0.0376859	SG			0.0238599	39.0202	0.0147051									68.4206	0.0270994				48.429	0.0212581					10.882	0.00248449
					MAG_568	0.0361159	0.0151642	0.0102887	0.000760617	0.0215256	0.0294526	0.0185547	LG			0.0844024	11.4302	0.00212083									14.7083	0.00531205				8.06729	0.00122334					2.44213	0.000251264
					MAG_582	0.0160597	0.0303046	0.0207627	0.00614797	0.048865	0.046561	0.0247852	SG			0.0983073	8.54878	0.00211883									2.97647	0.00047801				8.41808	0.00255106					2.59783	0.000539379
					MAG_314	0.0049913	0.0308721	0.133822	0.00185379	0.0255192	0.0185694	0.0509158	FL			0.0226284	39.4188	0.0200704									1.80373	9.00298e-05				18.255	0.0056357					35.8868	0.0480245
					MAG_556	0.0341331	0.0352695	0.0183578	0.00102151	0.0293138	0.0496491	0.0307915	SG			0.0812903	11.935	0.00367498									9.95769	0.00339887				12.2746	0.0043292					2.83478	0.000520402
					MAG_304	0.0534732	0.0969794	0.092337	0.00143274	0.156662	0.102164	0.0862475	SG			0.0853779	11.5436	0.00995606									3.16714	0.00169357				9.70465	0.00941152					4.20167	0.00387969
					MAG_79	0.0241259	0.0729307	0.156427	0.326715	0.0757511	0.0508459	0.0830678	Influent			-0.251845	22.6425	0.0188086									2.95062	0.000711865				14.9463	0.0109005					14.5674	0.0227874
					MAG_606	0.0979188	0.0188312	0.0107348	0.00182993	0.005974	0.00476248	0.0342064	LG			0.00528365	107.413	0.0367421									150.308	0.14718				45.9803	0.00865867					11.8602	0.00127317
					MAG_408	0.0058374	0.0445895	0.0247854	0.0021836	0.0093333	0.0112415	0.031113	SG			0.0154382	48.2621	0.0150158									5.55299	0.00032415				58.3041	0.0259975					14.5083	0.00359594
					MAG_477	0.0269785	0.012369	0.0106277	0.0173509	0.0879313	0.0136443	0.0151478	LG			0.0789665	6.05423	0.00091708									2.96726	0.00080052				2.96429	0.000366653					1.18722	0.000126174
					MAG_512	0.104457	0.010781	0.00557449	0.00175193	0.00394132	0.00521868	0.030088	LG			0.00527238	103.578	0.0311646									233.13	0.24352				31.8539	0.00343417					7.35497	0.000410002
					MAG_492	0.00449927	0.00295222	0.00373436	0.394163	0.00742853	0.00626376	0.0034881	Influent			-8.3873	8.52376	0.000297318									5.53368	0.000248975				5.67192	0.000167447					3.24178	0.00012106
					MAG_107	0.0433445	0.0748515	0.0643732	0.00186608	0.0335542	0.178555	0.0653004	SG			0.115231	8.51923	0.00556309									8.67834	0.00376158				10.2681	0.00768583					3.82342	0.00246126
					MAG_67	0.24198	0.0301472	0.0549113	0.00562863	0.0840402	0.0223172	0.0829415	LG			0.0280532	30.1562	0.025012									27.5876	0.0667566				7.02252	0.00211709					5.92114	0.00325137
					MAG_641	0.00538197	0.0244092	0.0241572	0.00139139	0.0238471	0.0466051	0.0201602	SG			0.110845	8.61775	0.00173736									1.8929	0.000101875				9.60321	0.00234407					4.2017	0.00101501
					MAG_195	0.00246027	0.00134296	0.00392706	0.61091	0.00369443	0.00193838	0.00223479	Influent			-20.5029	14.1474	0.000316164									6.24414	0.000153622				6.09932	8.19115e-05					8.15092	0.000320091
					MAG_463	0.0203135	0.0234971	0.0203211	0.0160425	0.0193745	0.00528396	0.0220027	SG			-0.0258113	34.4086	0.00757082									10.0395	0.00203938				23.6328	0.00555302					9.45725	0.00192181
					MAG_489	0.0038868	0.0128826	0.0215078	0.00193683	0.0303876	0.0188173	0.0130598	FL			0.0968449	9.25871	0.00120917									1.19003	4.62542e-05				6.76072	0.000870954					5.13885	0.00110526
					MAG_656	0.00157913	0.000952333	0.00230764	0.0870437	0.00265318	0.00156888	0.00142906	Influent			-4.49996	11.8802	0.000169775									5.55018	8.76444e-05				5.80915	5.53225e-05					6.41561	0.000148049
					MAG_788	0.0109059	0.0203625	0.0223628	0.0028778	0.0421911	0.0436529	0.0187821	FL			0.128862	7.12284	0.00133782									2.32585	0.000253654				6.32042	0.00128699					3.11984	0.000697684
					MAG_61	0.130781	0.0760135	0.0367811	0.00102389	0.0024963	0.0118339	0.0782542	LG			0.00558519	152.209	0.11911									364.475	0.476664				153.665	0.116806					32.2551	0.0118638
					MAG_425	0.00796836	0.0204025	0.0596791	0.124801	0.0222074	0.0281083	0.0274861	Influent			-0.284	17.3243	0.00476177									3.17059	0.000252644				10.9432	0.00223268					14.311	0.00854071
					MAG_735	0.0103873	0.0421468	0.0483654	0.00155874	0.029628	0.0618937	0.0367144	FL			0.0801773	11.9944	0.00440365									2.91156	0.000302432				12.814	0.00540071					6.49018	0.003139
					MAG_344	0.00730087	0.0392682	0.0314761	0.00115728	0.0131471	0.0538941	0.0302874	SG			0.0757496	12.7186	0.00385211									4.0212	0.000293582				16.8666	0.00662323					5.88014	0.00185084
					MAG_638	0.0322646	0.0675609	0.0682071	0.00272527	0.0132274	0.0420838	0.0599573	FL			0.0287017	31.1308	0.0186652									18.7597	0.00605275				34.7644	0.0234871					15.3419	0.0104643
					MAG_269	0.0135327	0.0407376	0.0330217	0.0011046	0.0124051	0.0249946	0.0328235	SG			0.0354279	26.3431	0.00864672									9.10897	0.00123268				30.2455	0.0123213					10.8306	0.00357644
					MAG_90	0.0465809	0.10247	0.0339866	0.00321244	0.0449799	0.168258	0.0730536	SG			0.0996687	9.71079	0.00709408									7.67423	0.00357472				13.7818	0.0141222					1.99157	0.000676866
					MAG_350	0.0017159	0.00179341	0.00282495	0.101754	0.00181798	0.00240426	0.00203424	Influent			-3.69878	15.1948	0.000309099									8.30347	0.000142479				11.4948	0.00020615					8.08576	0.000228419
					MAG_617	0.00103396	0.000682706	0.00149706	0.380799	0.00261393	0.00135423	0.000963571	Influent			-29.6275	8.67312	8.35717e-05									3.71092	3.83693e-05				4.39832	3.00276e-05					4.40897	6.60051e-05
					MAG_17	0.00944866	0.0135371	0.0138053	0.368257	0.0286626	0.0371821	0.0127047	Influent			-2.01757	6.10006	0.000774996									2.90577	0.000274556				5.55704	0.000752264					2.53205	0.000349558
					MAG_482	0.00800607	0.0246515	0.0343208	0.088313	0.0414223	0.0439089	0.0234069	Influent			-0.171615	8.90151	0.00208356									1.73562	0.000138955				7.70952	0.00190051					4.8212	0.00165468
					MAG_68	0.0423692	0.063444	0.040473	0.00145533	0.055334	0.0437048	0.0530648	SG			0.0532253	18.0867	0.00959765									7.02585	0.00297679				16.7839	0.0106484					4.84587	0.00196127
					MAG_300	0.0737202	0.203181	0.188904	0.00172237	0.120133	0.194414	0.17113	SG			0.0589772	16.7407	0.0286484									5.27776	0.00389077				17.702	0.0359671					7.31103	0.0138108
					MAG_421	0.00173691	0.00174452	0.00455303	0.0102952	0.0748032	0.00192354	0.00244498	Influent			0.400325	1.39425	3.40892e-05									0.227065	3.94391e-06				0.539862	9.41802e-06					0.663173	3.01945e-05
					MAG_373	0.0342136	0.0255829	0.0231363	0.00102024	0.0244069	0.0192262	0.02687	LG			0.0452302	20.7953	0.00558769									12.8647	0.00440149				15.3593	0.00392934					6.28705	0.00145459
					MAG_341	0.00509231	0.0184574	0.0287795	0.00231616	0.0635512	0.020207	0.0180976	FL			0.112416	8.19348	0.00148282									0.764362	3.89237e-05				5.50017	0.00101519					3.95829	0.00113918
					MAG_799	0.0330884	0.0680779	0.0376733	0.0116639	0.0786784	0.0871383	0.052779	SG			0.0807406	10.2698	0.0054203									3.7624	0.00124492				10.9869	0.00747962					2.72782	0.00102766
					MAG_312	0.0428346	0.167452	0.141417	0.00282748	0.133052	0.117784	0.133527	SG			0.05492	17.6948	0.0236274									2.93144	0.00125567				17.6145	0.0294957					6.71316	0.00949355
					MAG_260	0.00192201	0.00188316	0.00289872	0.328629	0.00318375	0.0034124	0.00214559	Influent			-11.4324	10.5403	0.000226152									5.41603	0.000104096				7.62413	0.000143574					5.26986	0.000152759
					MAG_258	0.0165238	0.0272106	0.0228729	0.0030833	0.0483303	0.0364773	0.0237751	SG			0.0952626	9.52173	0.0022638									3.14603	0.000519844				8.38315	0.00228111					3.19291	0.000730311
					MAG_683	0.17623	0.0203699	0.0136539	0.00233041	0.00555003	0.0168527	0.0529801	LG			0.0113545	68.19	0.0361271									246.627	0.434631				25.8187	0.00525926					7.57262	0.00103396
					MAG_334	0.0126836	0.0550644	0.390154	0.00213616	0.262279	0.0725177	0.129513	FL			0.0658922	14.8957	0.0192918									0.462913	5.87139e-05				4.08128	0.00224733					13.3778	0.0521938
					MAG_569	0.0190175	0.0230357	0.0273641	0.00360939	0.0879088	0.0227381	0.0232338	FL			0.111126	8.14214	0.00189173									2.07394	0.000394412				5.15269	0.00118696					2.83457	0.000775655
					MAG_382	0.00128594	0.000786829	0.00149382	0.105504	0.00255729	0.00132128	0.00107338	Influent			-7.29634	9.88823	0.000106138									4.71809	6.06719e-05				5.18546	4.08007e-05					4.50064	6.72316e-05
					MAG_25	0.0248956	0.180991	0.138164	0.00362623	0.0395917	0.0746685	0.135943	SG			0.0257918	35.972	0.0489016									5.30075	0.00131966				43.8132	0.079298					14.7994	0.0204475
					MAG_529	0.00308752	0.00666382	0.0174674	0.0132049	0.0512165	0.00873945	0.00857792	FL			0.0576106	5.76477	0.000494498									0.582251	1.79771e-05				2.71278	0.000180775					3.31113	0.000578366
					MAG_151	0.00379911	0.00612413	0.0113775	0.00338174	0.00489706	0.00874342	0.00692596	FL			0.0279919	15.4465	0.00106982									6.58893	0.000250321				12.3775	0.000758015					10.1892	0.00115927
					MAG_596	0.0488939	0.0357927	0.020467	0.0119181	0.0480695	0.0413581	0.0348435	LG			0.0511728	13.0013	0.0045301									9.28025	0.00453748				10.542	0.00377327					2.72235	0.000557183
					MAG_337	0.0310157	0.0677319	0.0892291	0.00955428	0.0533636	0.076507	0.0650287	FL			0.0529058	15.6339	0.0101665									5.06958	0.00157237				14.1856	0.00960817					8.32775	0.00743078
					MAG_723	0.0458207	0.0303681	0.0336893	0.0107959	0.0180422	0.0393884	0.034598	LG			0.0322914	17.929	0.00620307									20.947	0.00959809				14.7509	0.00447955					7.21484	0.00243063
					MAG_71	0.0428022	0.21042	0.241786	0.00145474	0.00567806	0.0924599	0.181386	FL			0.0198311	48.9363	0.0887634									30.7312	0.0131536				64.1651	0.135016					31.5316	0.0762388
					MAG_468	0.00206667	0.00105535	0.00270551	0.345111	0.00376001	0.00154369	0.00169038	Influent			-15.2801	11.7258	0.00019821									5.20268	0.000107522				5.02577	5.30393e-05					5.91854	0.000160127
					MAG_142	0.0349884	0.0497758	0.05588	0.00973676	0.016103	0.0862686	0.0480486	FL			0.0617732	12.9829	0.00623811									14.5662	0.00509648				14.1513	0.00704394					6.87772	0.00384327
					MAG_458	0.00150716	0.000917537	0.00198768	0.173156	0.00289534	0.00153385	0.00131479	Influent			-9.81718	10.5717	0.000138996									4.87882	7.35316e-05				5.3024	4.86515e-05					5.24835	0.00010432
					MAG_11	0.122791	0.293425	0.297366	0.00524748	0.102133	0.157928	0.256871	FL			0.0311872	30.558	0.0784944									10.3968	0.0127664				30.8338	0.090474					13.8974	0.041326
					MAG_419	0.00681779	0.0119211	0.131608	0.00349655	0.0272763	0.0198615	0.0407201	FL			0.027455	29.4833	0.0120056									2.30498	0.000157149				6.5934	0.000786009					33.0108	0.0434447
					MAG_447	0.00211712	0.00314526	0.00470359	0.0939772	0.0119432	0.00402851	0.00330865	Influent			-2.00951	7.80272	0.000258165									1.68821	3.57415e-05				4.92799	0.000154998					3.3979	0.000159823
					MAG_146	0.138766	0.0792295	0.0482181	0.00151946	0.00596713	0.0382458	0.0845748	LG			0.0177367	52.3866	0.0443059									146.792	0.203698				52.4786	0.0415786					13.7893	0.00664895
					MAG_673	0.0250922	0.0154977	0.0194365	0.00245656	0.101128	0.019428	0.0185932	LG			0.152595	6.15237	0.00114392									2.39215	0.000600245				3.14886	0.000488001					1.83634	0.000356921
					MAG_303	0.00301978	0.0387706	0.322309	0.00090133	0.00301579	0.0187174	0.10179	FL			0.0071167	128.483	0.130783									6.39263	0.000193043				52.1874	0.0202334					187.402	0.604012
					MAG_370	0.0346981	0.0439883	0.0183798	0.00404398	0.0439553	0.066485	0.0355423	SG			0.0916079	9.98292	0.00354816									6.84399	0.00237474				10.8698	0.00478145					2.02108	0.00037147
					MAG_524	0.0115203	0.0316534	0.0169628	0.00107763	0.0352604	0.0561924	0.0235515	SG			0.122523	7.93858	0.00186965									2.81523	0.000324324				9.47626	0.00299956					2.25676	0.000382808
					MAG_480	0.122338	0.00361325	0.00332045	0.00114896	0.00175026	0.00239355	0.0296595	LG			0.00153312	224.79	0.0666717									612.78	0.749663				23.6471	0.000854429					9.69577	0.000321943
					MAG_521	0.0225112	0.0445825	0.0351405	0.00132085	0.00532603	0.0536727	0.0373663	SG			0.0561417	17.0062	0.00635459									22.1647	0.00498953				22.4074	0.00998979					7.58393	0.00266503
					MAG_143	0.00329897	0.00633624	0.0111237	0.357982	0.0296725	0.00467801	0.00686491	Influent			-3.80119	8.10344	0.000556294									1.07501	3.54644e-05				4.4922	0.000284637					3.67548	0.00040885
					MAG_379	0.51583	0.221864	0.0771399	0.00880662	0.0195664	0.103477	0.250356	LG			0.0151065	56.3257	0.141015									177.456	0.915373				52.4543	0.116377					7.8972	0.00609189
					MAG_407	0.0180108	0.0557796	0.022161	0.00172482	0.00708589	0.046527	0.0390658	SG			0.0468518	19.9304	0.00778595									15.9059	0.00286477				30.4921	0.0170084					5.22868	0.00115873
					MAG_147	0.0514301	0.0108971	0.0181492	0.0128012	0.0173203	0.00483735	0.0216274	LG			-0.0179115	37.5442	0.00811983									28.4172	0.014615				12.2087	0.0013304					9.40517	0.00170696
					MAG_328	0.0193057	0.0789113	0.0856648	0.00113917	0.0052395	0.0557911	0.0674864	FL			0.0324738	29.6347	0.0199994									18.8267	0.00363462				38.3886	0.030293					17.8849	0.015321
					MAG_436	0.0167811	0.0282546	0.0284626	0.00195445	0.0347441	0.0153117	0.0257824	FL			0.0475339	18.7832	0.00484276									4.56034	0.000765276				14.3076	0.00404256					6.61136	0.00188177
					MAG_635	0.0178699	0.0223284	0.0229647	0.108857	0.0178687	0.0320043	0.0215066	Influent			-0.304681	13.1139	0.00282035									8.49012	0.00151717				12.3451	0.00275646					5.62557	0.0012919
					MAG_377	0.0189177	0.0263985	0.0175786	0.0188321	0.1024	0.0770062	0.0225478	SG			0.17129	4.2708	0.000962969									1.70035	0.000321666				3.84371	0.00101468					1.15982	0.000203881
					MAG_439	0.0449392	0.0651833	0.0598487	0.00417635	0.00438697	0.00374267	0.059396	SG			-0.00119471	244.071	0.144969									93.5165	0.0420255				211.076	0.137586					87.5413	0.0523924
					MAG_663	0.00134771	0.000829504	0.00194749	0.0879256	0.00196086	0.00148157	0.00122301	Influent			-5.32784	12.065	0.000147556									6.32404	8.52298e-05				6.2963	5.22281e-05					6.69772	0.000130438
					MAG_365	0.0445955	0.0492729	0.0156486	0.00221199	0.012134	0.0637415	0.0398378	SG			0.0645951	14.5404	0.00579258									24.7909	0.0110556				18.8864	0.0093059					2.59756	0.000406482
					MAG_605	0.00113718	0.00111463	0.00187485	0.879005	0.00148964	0.0015853	0.00130965	Influent			-50.4409	13.814	0.000180915									6.85287	7.79291e-05				9.67598	0.000107852					7.30968	0.000137046
					MAG_471	0.0400674	0.0323522	0.0173641	0.00174927	0.014989	0.0221413	0.0303025	LG			0.0350434	25.3884	0.00769334									23.2384	0.00931102				23.7437	0.00768159					5.67447	0.000985323
					MAG_767	0.0754021	0.063098	0.0320947	0.00151092	0.00900829	0.0742599	0.0580541	LG			0.0510402	18.8683	0.0109538									47.9513	0.0361563				22.3575	0.0141072					4.89396	0.0015707
					MAG_503	0.195451	0.101327	0.0481056	0.00338433	0.0348618	0.149559	0.108729	LG			0.0581009	16.5444	0.0179885									40.11	0.0783954				15.852	0.0160624					3.27048	0.00157328
					MAG_676	0.130781	0.00300867	0.0054743	0.0029171	0.00483046	0.00269573	0.031735	LG			-0.000213004	149.142	0.0473303									253.163	0.331089				10.2619	0.000308746					8.52123	0.000466478
					MAG_693	0.00986866	0.0141092	0.0193977	0.00308845	0.0503908	0.0403981	0.0144984	FL			0.169847	5.37983	0.000779989									1.79528	0.00017717				4.07544	0.000575011					2.53491	0.000491714
					MAG_257	0.00311681	0.00230333	0.00745771	0.140079	0.0190498	0.0028793	0.00377089	Influent			-2.6528	6.99507	0.000263776									1.58289	4.93356e-05				2.55509	5.88523e-05					3.8573	0.000287666
					MAG_483	0.0697782	0.0331553	0.023221	0.00290723	0.0333316	0.0129411	0.0387288	LG			0.0266046	31.0038	0.0120074									19.8526	0.0138528				18.048	0.00598388					5.81289	0.00134981
					MAG_470	0.00389016	0.00345518	0.0217654	0.0706153	0.0110983	0.00277844	0.00812843	Influent			-0.609944	22.789	0.00185238									3.36271	0.000130815				6.15484	0.000212661					17.9638	0.00390989
					MAG_443	0.0633131	0.0260954	0.0126012	0.000900723	0.00980759	0.0126072	0.0309097	LG			0.0207181	43.6467	0.0134911									56.9554	0.0360603				31.4497	0.00820694					6.78695	0.000855235
					MAG_207	0.030902	0.033359	0.0254054	0.00105924	0.00418515	0.0433213	0.0308301	SG			0.0548551	17.4092	0.00536727									38.2376	0.0118162				20.8352	0.00695042					6.81162	0.00173052
					MAG_452	0.030184	0.048957	0.0413302	0.00117336	0.0134445	0.0185703	0.0429202	SG			0.0217226	42.0519	0.0180488									19.6616	0.00593467				41.497	0.0203157					15.6264	0.00645843
					MAG_536	0.0474147	0.0370259	0.0221622	0.00116613	0.00543466	0.0534487	0.0355955	LG			0.0590868	16.2463	0.00578296									46.2696	0.0219386				18.6353	0.00689987					4.79083	0.00106175
					MAG_100	0.0175025	0.0311958	0.0411375	0.0010752	0.00723168	0.036921	0.0306687	FL			0.049256	19.2698	0.00590981									16.4698	0.00288263				20.5267	0.00640347					11.7276	0.00482445
					MAG_170	0.00608718	0.0140206	0.0146907	0.00193786	0.162668	0.0242901	0.0124428	FL			0.357309	2.7098	0.000337175									0.362086	2.20408e-05				1.82371	0.000255694					0.891076	0.000130906
					MAG_613	0.00194514	0.00180952	0.00276601	0.0825339	0.00209114	0.00350608	0.00207848	Influent			-2.90063	11.3789	0.000236509									7.96494	0.00015493				8.87884	0.000160665					6.0235	0.000166611
					MAG_625	0.0800786	0.055134	0.0253648	0.00183539	0.007371	0.0201743	0.0531795	LG			0.015199	56.191	0.0298821									86.1446	0.0689834				56.5328	0.0311688					11.4064	0.00289321
					MAG_51	0.00342564	0.078202	0.106345	0.00121776	0.006709	0.0259496	0.068787	FL			0.0154601	59.5503	0.0409629									3.7527	0.000128554				68.7771	0.0537851					40.7232	0.0433072
					MAG_672	0.0435274	0.079002	0.590948	0.00616801	0.267869	0.225533	0.199184	FL			0.0716882	13.5101	0.0269099									1.48476	0.000646279				4.21168	0.00332731					14.2353	0.0841234
					MAG_298	0.0882662	0.0466022	0.0170025	0.0015042	0.00314771	0.0305735	0.0483684	LG			0.0235887	38.5665	0.018654									149.565	0.132016				40.9448	0.0190812					6.41695	0.00109105
					MAG_399	0.0219263	0.0460138	0.0523983	0.0425108	0.102229	0.0174083	0.0423107	FL			-0.00545307	14.2524	0.00603027									2.07163	0.000454231				9.38679	0.00431922					4.97754	0.00260815
					MAG_612	0.00222524	0.00142438	0.00187591	0.0779916	0.00163364	0.00358718	0.00171345	Influent			-3.32322	9.76159	0.00016726									11.2246	0.000249774				7.61336	0.000108443					4.42013	8.29178e-05
					MAG_311	0.78627	0.622974	0.397366	0.00474213	0.17382	0.274752	0.602498	LG			0.0235363	41.4445	0.249702									39.0154	0.306767				38.0043	0.236757					10.775	0.0428162
					MAG_228	0.00219146	0.00154531	0.00236074	0.363534	0.00594769	0.00344088	0.00189132	Influent			-14.325	7.09138	0.000134121									3.43952	7.53757e-05				4.23375	6.54247e-05					2.94932	6.96258e-05
					MAG_70	0.0995532	0.115565	0.0452748	0.00215282	0.00712609	0.0492531	0.09447	SG			0.02016	45.7141	0.0431861									85.7907	0.0854073				60.1712	0.069537					10.1672	0.0046032
					MAG_95	0.00419869	0.0103027	0.0135613	0.136507	0.0141279	0.0152175	0.00977446	Influent			-0.958359	10.7861	0.00105429									2.66513	0.000111901				9.37866	0.000966255					5.54271	0.000751662
					MAG_84	0.00308678	0.0258893	0.136418	0.0139697	0.0195145	0.0281585	0.0485048	FL			0.0098278	31.7426	0.0153967									1.37872	4.2558e-05				14.777	0.00382566					34.6921	0.0473261
					MAG_720	0.0179043	0.0161934	0.0184182	0.00477495	0.0367318	0.0248665	0.017126	FL			0.0833674	9.58304	0.00164119									4.51369	0.000808146				6.82396	0.00110503					3.52616	0.000649457
					MAG_249	0.0993502	0.199776	0.222044	0.00208641	0.0189076	0.0196092	0.183249	FL			0.00560152	154.837	0.283737									47.2704	0.0469633				138.224	0.276138					69.0466	0.153314
					MAG_519	0.025876	0.0653306	0.0486183	0.00505299	0.0287912	0.0684927	0.0524725	SG			0.0555975	15.9122	0.00834952									7.30905	0.00189129				18.8242	0.012298					6.16369	0.00299669
					MAG_520	0.00872488	0.0396554	0.044092	0.0014589	0.0166664	0.0169159	0.0339599	FL			0.0270653	33.0049	0.0112084									4.71776	0.000411619				31.4262	0.0124622					15.7129	0.00692813
					MAG_510	0.00362889	0.00248059	0.00578477	0.0264488	0.0169019	0.00261642	0.00355926	Influent			-0.42421	7.40454	0.000263547									2.07651	7.53543e-05				3.09358	7.67391e-05					3.36288	0.000194535
					MAG_91	0.00351225	0.0194284	0.0915991	0.0216903	0.133465	0.015434	0.0339695	FL			0.0577276	9.45329	0.00321124									0.255366	8.96908e-06				3.15395	0.000612761					6.95052	0.00636662
					MAG_648	0.0111162	0.0236081	0.0804557	0.00287201	0.0574571	0.0743681	0.0350718	FL			0.112695	8.41343	0.00295074									1.70575	0.000189614				4.83994	0.00114262					7.37001	0.00592959
					MAG_743	0.0338294	0.0469167	0.0342134	0.00658823	0.0480102	0.0456117	0.0408617	SG			0.0574499	14.371	0.00587225									6.38295	0.00215932				13.2813	0.00623116					4.36279	0.00149266
					MAG_340	0.0362144	0.0278268	0.0254841	0.0319808	0.0405456	0.0652105	0.0290864	LG			0.0353271	8.46903	0.00246334									7.68762	0.00278403				7.20802	0.00200576					2.93285	0.00074741
					MAG_3	0.0326196	0.0382399	0.02228	0.00209903	0.081607	0.0532135	0.0330134	SG			0.113099	8.48289	0.00280049									3.70893	0.00120984				7.34628	0.00280921					1.94631	0.000433639
					MAG_221	0.0097741	0.0409667	0.0422842	0.00247117	0.00741303	0.0343944	0.0344337	FL			0.0380971	22.9894	0.00791611									9.22977	0.000902128				28.3623	0.0116191					12.704	0.00537178
					MAG_798	0.0114258	0.024566	0.0198699	0.00171063	0.0406109	0.0385889	0.0205011	SG			0.11105	8.52299	0.00174731									2.54857	0.000291194				8.22064	0.00201948					2.99515	0.000595132
					MAG_66	0.00506427	0.0157784	0.0326383	0.0024015	0.0441565	0.0320882	0.0176363	FL			0.116385	7.89683	0.00139271									1.05775	5.35672e-05				5.39464	0.000851189					5.06091	0.00165179
					MAG_597	0.00275942	0.00333944	0.0071332	0.0897617	0.00957827	0.00320806	0.00416027	Influent			-1.54229	12.2652	0.000510267									2.74423	7.57248e-05				6.53362	0.000218186					6.43557	0.000459061
					MAG_650	0.0141728	0.0691451	0.0456139	0.000835432	0.00636099	0.0372292	0.0511684	SG			0.0297263	32.3049	0.0165299									14.5128	0.00205688				46.3123	0.0320227					13.2083	0.00602483
					MAG_571	0.0333927	0.0841845	0.012698	0.00454599	0.0120828	0.0329881	0.0551387	SG			0.0218732	35.6148	0.0196376									21.9245	0.00732117				52.7482	0.0444058					3.48955	0.000443102
					MAG_420	0.0154639	0.0543897	0.0261138	0.0279947	0.0622253	0.0451758	0.038757	SG			0.0267989	12.3212	0.00477533									2.29211	0.00035445				13.2005	0.00717971					2.87447	0.000750635
					MAG_539	0.0216785	0.0336128	0.0292952	0.00116909	0.0148784	0.0315506	0.0299079	SG			0.0490611	19.2296	0.00575118									12.0726	0.00261717				20.1622	0.00677707					7.75298	0.00227125
					MAG_294	0.0628905	0.0127333	0.0125487	0.0016134	0.0334736	0.0142307	0.0237218	LG			0.049779	18.2157	0.00432108									17.7624	0.0111708				6.75345	0.00085994					3.05519	0.000383388
					MAG_621	0.0815088	0.0149627	0.00755329	0.000987004	0.00180457	0.0038879	0.0277505	LG			0.00420625	145.284	0.0403171									373.323	0.304291				73.2699	0.0109632					16.3126	0.00123214
					MAG_595	0.00452576	0.0329488	0.207089	0.0048226	0.0623489	0.0430875	0.0702309	FL			0.0385092	22.8952	0.0160795									0.671398	3.03858e-05				8.12174	0.00267602					23.1795	0.0480024
					MAG_516	0.0161051	0.0323142	0.0141325	0.00119949	0.0257079	0.0392226	0.0242027	SG			0.0828462	11.5505	0.00279554									5.42593	0.00087385				13.5891	0.0043912					2.64409	0.000373675
					MAG_59	0.00216533	0.00416401	0.00576665	0.269134	0.0185046	0.00396361	0.00412496	Influent			-4.77252	7.25187	0.000299137									1.12603	2.43822e-05				4.55575	0.000189702					2.92962	0.000168941
					MAG_640	0.0157899	0.0182135	0.0230222	0.00307019	0.0529492	0.0373777	0.0188825	FL			0.127335	7.16475	0.00135288									2.75494	0.000435				5.24718	0.000955693					3.01019	0.000693012
					MAG_117	0.0594065	0.0620076	0.0454011	0.00119784	0.00648782	0.00573589	0.0572838	SG			0.00484467	155.802	0.089249									83.3841	0.0495356				133.838	0.0829896					44.2242	0.0200783
					MAG_83	0.0197286	0.0262962	0.0616735	0.185173	0.0493731	0.0645318	0.0336956	Influent			-0.306566	9.34349	0.00314835									3.51952	0.000694352				6.24301	0.00164167					6.54066	0.00403385
					MAG_262	0.124733	0.151576	0.0954097	0.00218216	0.0455436	0.0608797	0.131629	SG			0.0244228	38.9552	0.0512764									24.0676	0.0300203				38.5702	0.0584632					10.8387	0.0103412
					MAG_266	0.00176145	0.0016059	0.00366228	0.200004	0.00506126	0.00308103	0.00215421	Influent			-6.87934	9.25035	0.000199272									3.24077	5.70846e-05				5.08794	8.17071e-05					5.28479	0.000193544
					MAG_273	0.0587453	0.0388481	0.0346178	0.00111098	0.0896834	0.0882843	0.0421679	LG			0.126803	7.76481	0.00327426									5.91744	0.00347621				5.79817	0.00225248					2.32527	0.000804958
					MAG_150	0.0230564	0.0301596	0.00987072	0.00155665	0.0380081	0.0685111	0.0235247	SG			0.144023	6.71128	0.00157881									5.14551	0.00118637				7.81026	0.00235554					1.13237	0.000111773
					MAG_630	0.0726478	0.248786	0.263107	0.00256759	0.152466	0.14176	0.213616	FL			0.0408058	23.9748	0.0512141									4.32325	0.00314075				22.3794	0.0556769					10.6672	0.0280662
					MAG_393	0.0861452	0.0176797	0.0131852	0.00348377	0.00616865	0.00284163	0.0316185	LG			-0.000433968	127.253	0.0402353									131.637	0.113399				49.8495	0.00881325					17.0377	0.00224645
					MAG_19	0.0272096	0.0428191	0.0478835	0.0841669	0.100756	0.08121	0.0406511	Influent			-0.0228558	7.52052	0.00305718									2.47471	0.00067336				6.17298	0.00264322					3.12266	0.00149524
					MAG_128	0.00927346	0.0513276	0.0443147	0.00156026	0.0267653	0.0405976	0.0403225	SG			0.050962	18.5618	0.00748456									3.00292	0.000278475				20.7978	0.010675					7.98994	0.00354072
					MAG_680	0.00185223	0.00169785	0.00263079	0.13983	0.0049205	0.0033916	0.00196505	Influent			-5.23242	8.12873	0.000159734									3.4823	6.45004e-05				5.30789	9.01203e-05					3.73485	9.82559e-05
					MAG_386	0.05106	0.10118	0.101058	0.00232745	0.00338262	0.00194365	0.0901233	SG			-0.000266263	596.173	0.537291									140.955	0.0719718				488.444	0.49421					222.495	0.224848
					MAG_335	0.0101163	0.0156919	0.0205523	0.00346765	0.0606836	0.0450591	0.0156804	FL			0.181466	5.04772	0.000791501									1.53551	0.000155337				3.87346	0.00060782					2.29962	0.000472625
					MAG_203	0.0165122	0.0571585	0.0532776	0.00233309	0.0203218	0.022228	0.0472461	SG			0.0241507	35.8845	0.016954									7.27705	0.0012016				35.9201	0.0205314					15.0265	0.00800576
					MAG_777	0.00703888	0.00675332	0.00685123	0.0160039	0.0553822	0.0357266	0.00684062	Influent			0.207832	2.6048	0.000178184									1.17999	8.30581e-05				1.91863	0.000129571					0.885318	6.06552e-05
					MAG_390	0.0226891	0.0375335	0.0381734	0.0078034	0.0919832	0.0528703	0.0344277	FL			0.102363	8.37372	0.00288288									2.30333	0.000522604				6.66252	0.00250067					3.09036	0.0011797
					MAG_587	0.00644804	0.0214502	0.00896316	0.00196301	0.0299852	0.0440216	0.015028	SG			0.148351	6.32182	0.000950042									1.87073	0.000120625				7.89529	0.00169356					1.46925	0.000131691
					MAG_532	0.010352	0.0396009	0.0464649	0.000995778	0.00302254	0.0399532	0.0348821	FL			0.0441341	21.6064	0.00753678									15.6872	0.00162394				27.4786	0.0108818					13.8101	0.00641684
					MAG_391	0.0120185	0.0284908	0.0297857	0.0261497	0.181736	0.0646291	0.0251906	FL			0.183134	3.8276	0.000964196									0.628849	7.55784e-05				2.90089	0.000826488					1.39697	0.000416096
					MAG_404	0.00151715	0.00123628	0.00285048	0.107	0.00310539	0.00234639	0.00170162	Influent			-4.63816	10.5995	0.000180364									4.49527	6.82e-05				5.92529	7.32529e-05					6.19009	0.000176447
					MAG_355	0.00122621	0.000921308	0.00158469	0.119768	0.00158053	0.00187078	0.00115423	Influent			-7.71594	10.6976	0.000123475									6.8994	8.46012e-05				7.17373	6.60921e-05					5.52636	8.75757e-05
					MAG_32	0.029727	0.0568482	0.0432353	0.00301315	0.0458985	0.072819	0.0474783	SG			0.0762948	12.3348	0.00585638									5.58372	0.00165987				13.1068	0.00745098					4.43036	0.00191548
					MAG_177	0.0141008	0.0229791	0.0990123	0.0136942	0.0367467	0.04104	0.0400342	FL			0.0345427	16.5874	0.00664063									3.43045	0.00048372				7.90958	0.00181755					15.2872	0.0151362
					MAG_115	0.00129391	0.000940184	0.00182279	0.201162	0.00176822	0.00195663	0.00123865	Influent			-12.1295	10.7305	0.000132914									6.54703	8.47124e-05				6.75423	6.35022e-05					5.87522	0.000107093
					MAG_618	0.0203547	0.06269	0.0486284	0.000976924	0.0119749	0.0350774	0.0498608	SG			0.0311492	30.6525	0.0152836									13.2997	0.00270712				37.7635	0.0236739					12.8276	0.00623787
					MAG_290	0.00142504	0.00118878	0.0022346	0.0939067	0.0032669	0.00157713	0.00150221	Influent			-4.61527	11.1785	0.000167925									4.10426	5.84874e-05				6.25013	7.43003e-05					5.37892	0.000120197
					MAG_131	0.0186659	0.053339	0.0627788	0.0056469	0.84701	0.198925	0.0480709	FL			0.546873	1.79949	0.000865028									0.211693	3.95144e-05				1.25763	0.000670809					0.686452	0.000430946
					MAG_742	0.0158961	0.0613604	0.366875	0.00234114	0.10964	0.0816842	0.127737	FL			0.0426419	22.7163	0.0290171									1.33517	0.00021224				8.37296	0.00513768					22.6906	0.083246
					MAG_317	0.157895	0.0067619	0.00416531	0.00177728	0.00192397	0.00211486	0.039362	LG			-0.000221153	314.759	0.123895									734.677	1.16002				44.7818	0.0030281					12.3789	0.000515619
					MAG_164	0.0414939	0.225512	0.255074	0.00176645	0.00966473	0.117355	0.192418	FL			0.0240455	40.4263	0.0777877									20.5559	0.00852947				52.8573	0.119199					25.627	0.0653678
					MAG_361	0.00140305	0.000956443	0.00183284	0.427642	0.00171911	0.00214898	0.0012738	Influent			-25.1712	10.4601	0.00013324									7.22051	0.000101307				6.66784	6.37741e-05					5.71454	0.000104738
					MAG_152	0.0247735	0.0229403	0.0391535	0.00279097	0.0820564	0.0870717	0.0273969	FL			0.182592	5.256	0.00143998									2.71086	0.000671576				3.61995	0.000830427					2.77509	0.00108655
					MAG_657	0.00759767	0.0151435	0.0498517	0.00351023	0.0276121	0.019078	0.0221605	FL			0.0493737	16.3145	0.00361538									2.54509	0.000193368				8.42941	0.00127651					12.6006	0.00628159
					MAG_188	0.0611898	0.0844593	0.0905311	0.00361736	0.0389849	0.0372963	0.0808579	FL			0.0253111	34.8699	0.0281951									14.2106	0.00869545				29.357	0.0247947					14.1722	0.0128302
					MAG_125	0.0427662	0.151689	0.344524	0.00214013	0.0111964	0.0659489	0.175935	FL			0.0150234	62.7397	0.110381									24.8262	0.0106172				57.4201	0.0871					56.377	0.194232
					MAG_557	0.0080365	0.0197391	0.0240729	0.0026593	0.0578751	0.0216982	0.018248	FL			0.106255	8.53073	0.00155669									1.31829	0.000105945				6.23789	0.0012313					3.50076	0.000842735
					MAG_172	0.0103432	0.045258	0.0778358	0.00244188	0.0142669	0.0330371	0.0457212	FL			0.0309559	28.5915	0.0130724									5.92272	0.000612599				26.7786	0.0121194					20.2764	0.0157823
					MAG_603	0.0270987	0.0416952	0.0400227	0.114733	0.0282711	0.0648073	0.0380659	Influent			-0.144266	12.1102	0.00460984									7.84383	0.00212558				12.5309	0.00522477					5.29694	0.00211998
					MAG_695	0.0300931	0.100303	0.216471	0.255896	0.279759	0.136884	0.113899	Influent			-0.0674306	9.83697	0.0112042									1.01156	0.000304409				6.13557	0.00615419					6.06071	0.0131197
					MAG_558	0.0668659	0.0515824	0.0416903	0.00129059	0.0385411	0.0383991	0.0524717	LG			0.0429649	22.3134	0.0117083									15.6582	0.01047				17.8213	0.00919266					6.48024	0.00270163
					MAG_666	0.0158598	0.0383159	0.0403036	0.000911384	0.00479732	0.00657095	0.0338725	FL			0.00866357	93.5579	0.0316904									28.9782	0.00459587				91.4131	0.0350258					42.9003	0.0172904
					MAG_701	0.592732	0.672675	0.507904	0.0154893	0.406886	0.503471	0.613895	SG			0.0447261	21.4477	0.131666									12.9007	0.0764666				19.913	0.13395					6.72606	0.0341619
					MAG_293	0.0374609	0.0917222	0.0907299	0.000845418	0.0169189	0.0193702	0.0795367	SG			0.0134024	70.4109	0.0560025									19.7503	0.00739863				67.7807	0.06217					30.055	0.0272689
					MAG_397	0.00212734	0.00123347	0.0028448	0.0860744	0.00719684	0.00182742	0.00183295	Influent			-3.40747	7.89078	0.000144634									2.83494	6.03088e-05				3.38052	4.16977e-05					3.6116	0.000102743
					MAG_135	0.0691269	0.0545442	0.0562793	0.00229355	0.177771	0.026215	0.0581862	LG			0.0830557	11.6249	0.00676408									3.76315	0.00260135				6.50039	0.00354558					3.12808	0.00176046
					MAG_56	0.0594309	0.135865	0.108487	0.0686385	0.0140147	0.148245	0.112205	SG			0.00790816	18.5367	0.0207991									21.7362	0.012918				24.8568	0.0337717					8.51852	0.0092415
					MAG_797	0.454194	0.257741	0.208802	0.0085533	0.115183	0.352259	0.288726	LG			0.0539534	17.799	0.0513903									30.5819	0.138901				15.6624	0.0403683					5.55116	0.0115909
					MAG_63	0.0669099	0.0569265	0.0558409	0.00257491	0.0345677	0.0261014	0.0588515	LG			0.0270605	32.9453	0.0193888									17.8107	0.0119171				24.5167	0.0139565					10.8966	0.00608478
					MAG_772	0.00838079	0.0133715	0.0550367	0.124205	0.0354998	0.0197195	0.0226899	Influent			-0.343219	14.5427	0.00329972									2.20798	0.000185046				6.21448	0.000830971					11.6746	0.00642533
					MAG_685	0.0079981	0.00697759	0.0193454	0.158678	0.0175553	0.00700745	0.010294	Influent			-1.09548	15.4721	0.0015927									4.31654	0.000345241				7.16496	0.000499941					9.13029	0.00176629
					MAG_259	0.028362	0.0515633	0.0372334	0.001247	0.037962	0.0302963	0.0428765	SG			0.0450379	21.1744	0.00907886									6.85077	0.00194301				19.8047	0.010212					6.4707	0.00240926
					MAG_454	0.122569	0.270161	0.308123	0.0109286	0.266316	0.297817	0.247181	FL			0.0674974	14.1193	0.0349003									4.11395	0.00504241				12.8234	0.0346437					6.56008	0.0202131
					MAG_783	0.0758985	0.105504	0.109644	0.00306659	0.0942475	0.0656072	0.100026	FL			0.0442334	21.4865	0.021492									7.44564	0.00565113				17.1605	0.018105					8.09672	0.00887757
					MAG_292	0.100228	0.0573979	0.0460636	0.0034536	0.0234555	0.0360509	0.063987	LG			0.025976	33.2911	0.021302									36.9786	0.0370629				26.3497	0.0151242					9.40626	0.00433287
					MAG_756	0.026803	0.141601	0.148493	0.00139143	0.0105714	0.179892	0.118068	FL			0.0601025	16.3963	0.0193588									10.0715	0.00269945				22.2634	0.0315252					9.98174	0.0148221
					MAG_653	0.0587524	0.0592396	0.0545307	0.0134308	0.177787	0.0776029	0.0579552	SG			0.103253	8.28536	0.0048018									3.12128	0.00183383				5.87663	0.00348129					2.48188	0.00135338
					MAG_299	0.0506182	0.133614	0.11564	0.00375155	0.0779163	0.189299	0.110861	SG			0.0793281	12.2138	0.0135403									5.26422	0.00266465				14.0325	0.0187494					5.34096	0.0061763
					MAG_552	0.0484752	0.158813	0.119922	0.0035188	0.0137564	0.110218	0.124816	SG			0.0345347	27.2804	0.0340503									20.4253	0.00990121				37.7664	0.0599779					12.2768	0.0147226
					MAG_213	0.0751001	0.131415	0.0919381	0.0031145	0.0964331	0.156676	0.109157	SG			0.0732452	13.2639	0.0144784									6.69467	0.0050277				14.232	0.018703					4.42253	0.00406599
					MAG_367	0.0361314	0.062413	0.0591429	0.00272253	0.0355311	0.0555502	0.0558135	SG			0.0491463	18.9331	0.0105672									8.78233	0.00317318				18.739	0.0116956					7.89516	0.00466943
					MAG_159	0.00210642	0.0035519	0.00912232	0.153737	0.0166925	0.00292246	0.0046265	Influent			-2.39545	9.48377	0.000438767									1.21835	2.56635e-05				4.42305	0.000157103					5.28806	0.000482394
					MAG_759	0.238944	0.353333	0.293371	0.00306241	0.299948	0.35923	0.313177	SG			0.0651657	15.1741	0.0475219									7.07659	0.0169091				14.4154	0.0509345					5.35896	0.0157216
					MAG_430	0.00561652	0.0405393	0.0579399	0.00819024	0.0268934	0.0283512	0.0372064	FL			0.0291552	21.8712	0.00813748									1.87625	0.00010538				19.5761	0.00793601					12.5691	0.00728252
					MAG_713	0.00785312	0.00755097	0.020923	0.220443	0.021079	0.00856087	0.0109604	Influent			-1.44028	13.6229	0.00149313									3.52775	0.000277039				6.43103	0.000485605					8.18753	0.00171307
					MAG_336	0.0164317	0.0359696	0.217505	0.0127154	0.104295	0.105415	0.0770552	FL			0.0709204	11.9991	0.00924591									1.42031	0.000233381				4.56354	0.00164149					12.4105	0.0269936
					MAG_227	0.0996334	0.17301	0.117552	0.00399613	0.0851528	0.185565	0.143002	SG			0.0614948	15.7238	0.0224854									9.65341	0.00961802				17.826	0.0308407					5.34028	0.00627759
					MAG_628	0.0204167	0.0315649	0.0407201	0.115414	0.0568645	0.0276719	0.0314011	Influent			-0.201856	13.3756	0.00420007									3.37712	0.000689495				9.51345	0.00300291					5.61793	0.00228763
					MAG_501	0.0743312	0.0729487	0.0360051	0.0021063	0.0412566	0.0937814	0.064017	LG			0.0686982	14.05	0.00899437									14.7639	0.0109742				15.1043	0.0110184					3.28365	0.00118228
					MAG_54	0.0614162	0.10241	0.0726157	0.00406888	0.0225546	0.0927299	0.0859427	SG			0.0440948	20.9829	0.0180332									19.7027	0.0121006				25.5832	0.0261997					7.88932	0.00572888
					MAG_78	0.0466006	0.0855896	0.0618655	0.00377193	0.150922	0.151784	0.071081	SG			0.126327	7.67335	0.0054543									2.78469	0.00129768				7.52054	0.0064368					2.44505	0.00151264
					MAG_400	0.00840446	0.0107721	0.0132379	0.0145415	0.0429066	0.0248595	0.0108676	Influent			0.0764705	5.64419	0.00061339									1.82839	0.000153666				4.08913	0.000440484					2.29139	0.000303331
					MAG_168	0.0160524	0.023532	0.0259252	0.00254792	0.268253	0.0210718	0.0224848	FL			0.295558	3.28854	0.000739422									0.582527	9.35094e-05				1.9522	0.000459391					1.00806	0.000261342
					MAG_760	0.00867932	0.00903158	0.0176597	0.019589	0.00734806	0.0134715	0.0111111	Influent			-0.070907	16.1869	0.00179855									9.99608	0.000867592				11.9785	0.00108184					10.3713	0.00183155
					MAG_718	0.0195423	0.0672041	0.058312	0.00135846	0.0187215	0.0856515	0.0544955	SG			0.0666765	14.5873	0.00794944									7.33633	0.00143369				18.6263	0.0125176					7.0153	0.00409076
					MAG_301	0.0477539	0.0865253	0.0753216	0.00316335	0.0936788	0.130069	0.0751947	SG			0.0917583	10.5347	0.00792153									4.46183	0.0021307				10.4973	0.00908282					4.07555	0.00306976
					MAG_353	0.0322325	0.0597964	0.0595448	0.00159061	0.15246	0.115819	0.0536695	SG			0.145073	6.78872	0.00364347									1.94464	0.000626805				5.82592	0.00348369					2.6282	0.00156496
					MAG_691	0.0494988	0.0761671	0.0608401	0.00265687	0.0546554	0.0780864	0.0664683	SG			0.0609258	15.6411	0.0103964									7.90248	0.00391164				15.6038	0.011885					5.55468	0.00337947
					MAG_776	0.0680362	0.0312627	0.0318864	0.00847977	0.0503687	0.0515463	0.0395088	LG			0.0629685	12.6388	0.00499342									12.1649	0.00827654				8.16797	0.00255352					3.74548	0.0011943
					MAG_500	0.017955	0.0641784	0.0621773	0.00143705	0.042039	0.0520769	0.053509	SG			0.0532883	18.0801	0.00967445									3.78193	0.000679045				18.3781	0.0117948					7.96485	0.00495233
					MAG_415	0.0521758	0.137421	0.137492	0.0050105	0.0566118	0.209265	0.118685	FL			0.075783	12.6646	0.015031									6.84956	0.00357382				14.8154	0.0203595					6.45977	0.0088817
					MAG_279	0.0979239	0.129554	0.0541887	0.00271706	0.0136002	0.128542	0.103754	SG			0.0489296	19.6462	0.0203837									38.8809	0.0380737				26.986	0.0349614					4.85004	0.00262817
					MAG_476	0.0242827	0.0725203	0.0507788	0.00225481	0.0350579	0.0853057	0.0564726	SG			0.0694041	13.8104	0.00779911									5.61111	0.00136253				16.9101	0.0122633					5.2069	0.002644
					MAG_264	0.0149542	0.239345	0.122161	0.00104262	0.0119661	0.117774	0.160683	SG			0.029556	33.2841	0.053482									6.62542	0.000990782				54.674	0.13086					11.9854	0.0146416
					MAG_193	0.00144093	0.000872577	0.00141135	0.367385	0.00137547	0.00226312	0.00113231	Influent			-24.3142	9.55687	0.000108213									8.99145	0.00012956				6.57863	5.74036e-05					4.72477	6.66833e-05
					MAG_761	0.0319172	0.0485	0.0492212	0.00380895	0.12531	0.0346285	0.0450321	FL			0.0858655	10.8423	0.00488251									2.43818	0.000778199				7.52463	0.00364944					3.53282	0.0017389
					MAG_220	0.130455	0.275075	0.198247	0.0245895	0.0939084	0.343626	0.224052	SG			0.0605178	14.5396	0.0325763									10.3495	0.0135015				18.0125	0.049548					5.65847	0.0112177
					MAG_126	0.0426286	0.0685971	0.0319725	0.00213869	0.00898884	0.0605436	0.0537279	SG			0.0443801	21.1078	0.0113407									29.4028	0.012534				28.9367	0.0198498					5.81913	0.00186052
					MAG_455	0.167328	0.372583	0.30645	0.00673781	0.203936	0.603976	0.310894	SG			0.0882958	11.1201	0.0345718									6.40559	0.0107183				13.0785	0.0487282					4.70946	0.0144322
					MAG_217	0.0544975	0.0515892	0.0574744	0.00124608	0.158828	0.0778388	0.0537003	FL			0.120756	8.16309	0.00438361									3.22648	0.00175835				5.55601	0.0028663					2.833	0.00162825
					MAG_459	0.00686647	0.00291134	0.00622725	0.382622	0.0118688	0.00402088	0.00461045	Influent			-6.15437	10.9233	0.000503614									5.50902	0.000378275				4.58591	0.000133512					4.52233	0.000281617
					MAG_750	0.0017899	0.00101872	0.00256782	0.0841949	0.00374872	0.00160815	0.00157565	Influent			-3.92864	10.7626	0.000169581									4.51258	8.07707e-05				4.81372	4.90383e-05					5.56888	0.000142998
					MAG_429	0.0849624	0.284733	0.266229	0.00797373	0.0524477	0.341612	0.236158	SG			0.0584396	16.3986	0.0387266									10.1668	0.00863793				21.1712	0.0602816					8.5448	0.0227487
					MAG_206	0.00572043	0.0360639	0.0245719	0.00157336	0.0736228	0.0922419	0.0265154	SG			0.192526	5.07634	0.00134601									0.687257	3.9314e-05				5.86414	0.00211484					1.7868	0.000439051
					MAG_769	0.0283967	0.0538997	0.0610478	0.00756739	0.11613	0.0428887	0.050076	FL			0.0738382	11.7355	0.00587668									2.32254	0.000659522				8.51741	0.00459086					4.44056	0.00271086
					MAG_662	0.0395023	0.0155262	0.00973792	0.00336601	0.0370588	0.0220115	0.0193539	LG			0.0739187	11.4932	0.00222438									9.9379	0.0039257				6.77102	0.00105128					1.93534	0.000188462
					MAG_789	0.0053319	0.00196117	0.00256396	0.6281	0.00479155	0.00411529	0.00285343	Influent			-16.473	10.6926	0.000305104									10.1539	0.000541395				5.79888	0.000113726					3.42391	8.77876e-05
					MAG_812	0.00553472	0.0214758	0.0264679	0.00314656	0.0814192	0.0207667	0.0192168	FL			0.124616	7.30249	0.0014033									0.651891	3.60803e-05				5.19875	0.00111647					2.96778	0.000785508
					MAG_243	0.0620149	0.245427	0.220742	0.00363002	0.0213725	0.130448	0.198905	SG			0.0264256	35.9724	0.071551									18.6322	0.0115547				47.2646	0.116					18.3672	0.040544
					MAG_546	0.0171454	0.0534194	0.0343669	0.00245876	0.0622719	0.0573179	0.040676	SG			0.0843635	11.247	0.00457482									2.50001	0.000428638				11.815	0.00631151					3.42677	0.00117767
					MAG_118	0.0527178	0.0666781	0.0566803	0.00693726	0.0325636	0.0962339	0.0611074	SG			0.0643795	13.713	0.00837965									12.6445	0.00666588				14.68	0.00978837					5.46354	0.00309675
					MAG_528	0.00758351	0.0224683	0.0312383	0.00246778	0.190786	0.0159021	0.0213861	FL			0.220354	4.36608	0.000933737									0.386783	2.93318e-05				2.61163	0.000586789					1.70126	0.000531444
					MAG_698	0.0021087	0.00266947	0.00623218	0.0618877	0.0073913	0.00287939	0.00343678	Influent			-1.27455	12.3903	0.000425825									2.7052	5.70444e-05				6.54785	0.000174793					7.02939	0.000438084
					MAG_627	0.0984523	0.089804	0.0732781	0.00272201	0.0351881	0.0381733	0.0875752	LG			0.0235536	38.6207	0.0338222									25.0755	0.0246875				32.7156	0.02938					11.9835	0.00878129
					MAG_599	0.00495542	0.0147661	0.136691	0.00243836	0.0381174	0.0185226	0.0430889	FL			0.0322388	27.399	0.0118059									1.22288	6.05991e-05				6.64184	0.000980743					28.1455	0.0384722
					MAG_132	2.45559	1.95731	1.39656	0.00970137	1.08863	1.12984	1.92674	LG			0.0350035	28.2626	0.544548									20.2911	0.498266				23.5135	0.460231					7.54002	0.105301
					MAG_123	0.0333381	0.0877454	0.0426059	0.0036723	0.0700417	0.107384	0.0644909	SG			0.0845498	11.2568	0.0072596									4.12019	0.00137359				13.5078	0.0118525					2.91768	0.00124311
					MAG_779	0.450874	0.393541	0.289293	0.00905327	0.35836	0.555895	0.380092	LG			0.0759856	12.8571	0.0488687									10.8761	0.0490374				11.7656	0.0463024					3.84624	0.0111269
					MAG_634	0.0159388	0.0295225	0.0376423	0.0124405	0.087806	0.0423892	0.0285641	FL			0.0936712	7.90829	0.00225893									1.70794	0.000272226				5.775	0.00170493					3.37119	0.00126899
					MAG_296	0.0231789	0.0711178	0.0924831	0.0640436	0.105941	0.116689	0.0659126	FL			0.0314836	9.55928	0.00630077									1.9583	0.000453913				8.54553	0.00607739					4.98655	0.00461171
					MAG_806	0.00332112	0.00250743	0.00518632	0.214216	0.00717384	0.00289404	0.00335616	Influent			-4.72235	12.2908	0.0004125									4.38468	0.000145621				6.28494	0.00015759					5.97368	0.000309814
					MAG_773	0.0469296	0.0338047	0.0192383	0.000853468	0.00341337	0.0335564	0.0330506	LG			0.0396771	24.0266	0.00794092									72.9286	0.0342251				27.0988	0.00916065					6.62383	0.00127431
					MAG_108	0.0181566	0.0512697	0.214826	0.00297876	0.0963507	0.108005	0.0848739	FL			0.072101	13.3793	0.0113555									1.68409	0.000305773				6.71897	0.00344479					12.6271	0.0271264
					MAG_736	0.00150279	0.000974589	0.00221789	0.120271	0.00223031	0.00150765	0.00140162	Influent			-6.38067	12.9269	0.000181187									6.24	9.37743e-05				6.76731	6.59534e-05					6.99688	0.000155183
					MAG_205	0.0481474	0.123812	0.416881	0.0151757	0.226362	0.20448	0.180433	FL			0.0657003	13.883	0.0250496									1.93397	0.000931157				7.59214	0.00939996					11.5301	0.048067
					MAG_140	0.0196841	0.0952099	0.117875	0.00101362	0.00445504	0.0682892	0.0842605	FL			0.031654	30.7131	0.025879									18.6517	0.00367142				39.1305	0.0372561					20.7273	0.0244323
					MAG_4	0.056196	0.087576	0.0739974	0.00292305	0.0775765	0.0293475	0.0772778	SG			0.0343883	26.8564	0.020754									6.87526	0.00386362				20.605	0.018045					8.01038	0.00592748
					MAG_811	0.0216273	0.0266981	0.0154299	0.00729659	0.098114	0.0389544	0.0227654	SG			0.138859	6.13568	0.00139681									2.08884	0.000451759				4.91151	0.00131128					1.30479	0.000201328
					MAG_796	0.0533397	0.110326	0.0979632	0.00137704	0.0437381	0.0593183	0.0946981	SG			0.033521	28.8889	0.0273572									10.7008	0.00570777				29.0172	0.0320134					11.4985	0.0112643
					MAG_346	0.0405758	0.145237	0.153001	0.00384797	0.0210034	0.146058	0.124153	FL			0.0470045	20.2687	0.0251642									11.8365	0.00480275				25.5249	0.0370717					11.5966	0.0177429
					MAG_690	0.00221023	0.0214253	0.0902388	0.000788467	0.00583878	0.044507	0.0344013	FL			0.0521661	18.556	0.0063835									2.23862	4.94787e-05				12.5287	0.0026843					22.7303	0.0205115
					MAG_432	0.0040175	0.0137501	0.0113094	0.00193279	0.0564926	0.0218969	0.0109988	SG			0.179136	5.19854	0.000571775									0.674436	2.70955e-05				4.41791	0.000607468					1.67108	0.00018899
					MAG_240	0.0962183	0.0811109	0.0584807	0.0115091	0.0797645	0.12719	0.078777	LG			0.0742328	11.7332	0.00924306									10.3933	0.0100003				10.7308	0.00870389					3.4382	0.00201069
					MAG_682	0.0493032	0.0677051	0.0691426	0.0122963	0.268555	0.108745	0.0640161	FL			0.145471	6.25285	0.00400283									1.73857	0.000857168				4.52924	0.00306653					2.12533	0.00146951
					MAG_411	0.0292187	0.0404272	0.0275266	0.00231032	0.0566252	0.0699387	0.0347361	SG			0.109527	8.73115	0.00303287									4.5704	0.00133541				8.60709	0.0034796					2.62182	0.000721698
					MAG_7	0.00694665	0.0241059	0.0363571	0.00281842	0.142366	0.00891435	0.0233937	FL			0.142292	6.60678	0.00154557									0.475645	3.30414e-05				3.81255	0.000919049					2.69846	0.000981084
					MAG_705	0.0153924	0.0158381	0.022102	0.0156953	0.126418	0.0320518	0.017306	FL			0.167413	4.24324	0.000734335									1.16777	0.000179748				2.47172	0.000391475					1.59782	0.00035315
					MAG_448	0.0146732	0.0396458	0.0722623	0.00373814	0.0903299	0.0207591	0.0423059	FL			0.0602736	14.9424	0.00632152									1.56108	0.000229059				8.79433	0.00348659					7.43599	0.00537341
					MAG_771	0.0383053	0.0362487	0.0224996	0.00702394	0.0332886	0.0592404	0.0332639	LG			0.0755115	10.9405	0.00363924									9.77735	0.00374525				10.7981	0.00391418					2.9701	0.00066826
					MAG_752	0.0263773	0.0227857	0.020267	0.0166182	0.0639646	0.0573369	0.0229462	LG			0.104795	6.27743	0.00144043									3.75155	0.000989557				4.96029	0.00113024					1.9904	0.000403395
					MAG_149	0.0849558	0.0571243	0.0355774	0.0023062	0.0627102	0.0907023	0.0578605	LG			0.0820109	11.7632	0.00680627									11.8051	0.0100291				10.1336	0.00578876					2.8118	0.00100036
					MAG_18	0.098462	0.147386	0.0968551	0.00584653	0.175324	0.214523	0.12399	SG			0.095167	10.1301	0.0125603									4.97877	0.00490219				10.1811	0.0150055					2.99391	0.00289976
					MAG_810	0.0215733	0.0352139	0.0375267	0.00604823	0.099118	0.0570157	0.0327912	FL			0.121277	7.39869	0.00242611									2.03233	0.000438442				5.79943	0.0020422					2.8186	0.00105773
					MAG_577	0.0449449	0.0616192	0.0307174	0.00149228	0.0251774	0.0680904	0.0502254	SG			0.0614953	15.6908	0.00788079									14.1872	0.00637641				18.6483	0.0114909					4.07814	0.0012527
					MAG_384	0.0550603	0.179144	0.248387	0.00511987	0.0712935	0.201138	0.169156	FL			0.0532114	18.0215	0.0304844									6.08809	0.00335212				18.6021	0.0333245					11.3039	0.0280775
					MAG_541	0.00404923	0.0034126	0.00667487	0.367021	0.0096773	0.00406367	0.00436822	Influent			-6.23772	11.663	0.000509467									3.95754	0.00016025				6.27972	0.000214302					5.63977	0.000376447
					MAG_739	0.214633	0.152064	0.0924724	0.00336821	0.0357601	0.18489	0.150931	LG			0.0510585	18.9617	0.028619									40.6859	0.0873255				20.0312	0.0304601					5.27658	0.00487938
					MAG_754	0.311105	0.159368	0.0975229	0.036163	0.349744	0.275872	0.177289	LG			0.0891664	9.56773	0.0169625									8.1627	0.0253945				6.67367	0.0106357					1.84837	0.00180258
					MAG_319	0.00301381	0.0246857	0.0367753	0.00294892	0.0394909	0.00706245	0.0229403	FL			0.0408854	19.7785	0.00453724									0.736592	2.21995e-05				12.9603	0.00319934					8.98564	0.0033045
					MAG_757	0.0135376	0.045342	0.0421333	0.00116282	0.0123255	0.0403939	0.0375429	SG			0.046688	20.4002	0.00765883									8.39283	0.00113619				24.5138	0.0111151					9.9512	0.00419277
					MAG_263	0.0106229	0.0803148	0.103238	0.00278591	0.0767434	0.0617909	0.0707133	FL			0.0552222	17.1859	0.0121527									1.26854	0.000134756				15.2075	0.0122139					8.84291	0.00912922
					MAG_509	0.0105462	0.0697732	0.0614547	0.0011417	0.0151582	0.0752482	0.0546636	SG			0.0579395	16.8035	0.0091854									4.77492	0.000503572				22.3978	0.0156277					8.55111	0.00525506
					MAG_637	0.00221754	0.0037109	0.00972723	0.0911829	0.00669757	0.00410531	0.00488644	Influent			-1.34111	15.8004	0.00077208									3.08207	6.83462e-05				8.8651	0.000328975					10.5822	0.00102935
					MAG_295	0.0852073	0.077993	0.0736876	0.00697981	0.158999	0.167567	0.0785038	LG			0.121399	7.80696	0.00612876									4.81464	0.00410243				6.37115	0.00496905					2.70418	0.00199265
					MAG_409	0.0295412	0.0460571	0.0384293	0.00107523	0.0229162	0.066478	0.0405166	SG			0.0742125	13.1217	0.00531646									10.1062	0.00298548				14.5958	0.00672238					5.33418	0.00204989
					MAG_646	0.0599247	0.0376584	0.0135661	0.00215155	0.00643274	0.057721	0.0365339	LG			0.060679	15.3583	0.005611									51.4741	0.0308457				17.3576	0.0065366					2.68832	0.000364701
					MAG_592	0.0361571	0.0730207	0.0450702	0.00115352	0.0255142	0.0791874	0.0579231	SG			0.0613097	15.9214	0.00922217									10.9567	0.00396163				19.825	0.0144764					5.35174	0.00241204
					MAG_251	0.0321601	0.038297	0.0239943	0.00125732	0.0287	0.0281585	0.0333712	SG			0.0491331	19.2424	0.00642141									10.1256	0.0032564				17.8871	0.00685023					5.04399	0.00121027
					MAG_484	0.00139072	0.00085987	0.00158837	0.174604	0.00213416	0.00221214	0.00115878	Influent			-11.225	8.67753	0.000100554									5.86259	8.15323e-05				5.27217	4.53338e-05					4.377	6.9523e-05
					MAG_52	0.0597049	0.052594	0.0508596	0.0118459	0.177836	0.0610586	0.0537248	LG			0.101704	8.45319	0.00454146									3.19575	0.00190802				5.51365	0.00289985					2.45757	0.00124991
					MAG_619	0.0122705	0.0412952	0.0470834	0.00224023	0.0040672	0.00275902	0.0363568	FL			0.00081135	183.528	0.0667248									27.9341	0.00342765				157.051	0.0648543					81.347	0.0383009
					MAG_626	0.00290843	0.00218799	0.00378598	0.0326222	0.00732996	0.00212003	0.00274599	Influent			-0.80429	11.1351	0.000305769									3.79413	0.00011035				5.75589	0.000125939					4.60418	0.000174313
					MAG_717	0.627615	0.400929	0.280402	0.00768368	0.0436421	0.542031	0.420668	LG			0.0508317	19.1547	0.0805779									68.0592	0.42715				20.3898	0.0817486					6.11131	0.0171362
					MAG_80	0.120214	0.0879582	0.0406259	0.0013643	0.0291033	0.0922259	0.0832215	LG			0.0495145	19.7051	0.0163989									31.7951	0.0382223				20.629	0.0181449					4.16535	0.00169221
					MAG_724	0.0140713	0.0250416	0.0269299	0.00459918	0.0396765	0.0142066	0.0231002	FL			0.0473778	16.0354	0.00370422									3.37171	0.000474445				11.6615	0.00292023					5.77593	0.00155545
					MAG_141	0.118821	0.155048	0.114423	0.00517441	0.0291716	0.137593	0.136922	SG			0.040838	22.8926	0.031345									28.3784	0.0337193				26.9284	0.041752					8.62156	0.00986507
					MAG_330	0.00134015	0.0010339	0.00209701	0.679431	0.00187083	0.00173211	0.00136705	Influent			-37.3252	12.5366	0.000171382									6.50158	8.71311e-05				7.59293	7.85031e-05					6.94189	0.000145572
					MAG_728	0.0524443	0.052666	0.0481879	0.0112024	0.160869	0.0699284	0.0514977	SG			0.106314	8.15091	0.00419753									3.07964	0.00161509				5.78002	0.00304411					2.42659	0.00116932
					MAG_308	0.0863111	0.153253	0.123218	0.00132117	0.0565466	0.0530132	0.131017	SG			0.0245925	39.4455	0.0516803									13.8406	0.0119459				37.0413	0.056767					13.4201	0.016536
					MAG_652	0.061204	0.0559969	0.055405	0.0196024	0.158194	0.0704293	0.0569945	LG			0.0842553	9.07934	0.00517472									3.6516	0.00223493				6.21158	0.00347829					2.8186	0.00156165
					MAG_366	0.0437212	0.123984	0.130435	0.00390075	0.124922	0.140033	0.107939	FL			0.0734793	13.1235	0.0141654									3.12779	0.00136751				12.532	0.0155377					5.91324	0.00771292
					MAG_451	0.0241301	0.0703536	0.126154	0.0368854	0.118756	0.136545	0.0741345	FL			0.0698107	9.32344	0.00691188									1.81178	0.000437183				7.39197	0.00520052					5.94102	0.00749482
					MAG_244	0.136171	0.168306	0.138747	0.00418137	0.0829072	0.146793	0.153846	SG			0.0469864	20.3949	0.0313768									13.9651	0.0190165				20.1901	0.033981					7.37668	0.0102349
					MAG_280	0.143931	0.150399	0.122461	0.00564109	0.0246934	0.133805	0.141992	SG			0.0373918	24.7636	0.0351623									38.9346	0.056039				27.6286	0.0415532					9.73736	0.0119244
					MAG_440	0.0865372	0.0932803	0.0502864	0.00140349	0.0527639	0.0832563	0.0810484	SG			0.0530748	18.3898	0.0149046									14.1489	0.012244				18.7644	0.0175035					4.49654	0.00226115
					MAG_428	0.0145638	0.0849891	0.068008	0.00170004	0.103574	0.125651	0.0652503	SG			0.108214	9.0765	0.00592244									1.24759	0.000181696				9.97932	0.00848133					3.57414	0.0024307
					MAG_731	0.0123558	0.0573141	0.0474785	0.00117366	0.0142116	0.0641019	0.0449644	SG			0.0603157	16.0565	0.0072197									6.1349	0.000758018				21.1589	0.0121271					7.61019	0.00361321
					MAG_348	0.0142302	0.0497956	0.170897	0.00461791	0.00849622	0.00685815	0.0722466	FL			0.00150387	158.367	0.114415									15.3468	0.00218388				85.0838	0.042368					132.086	0.225731
					MAG_716	0.0370917	0.0868684	0.135751	0.00421788	0.0462794	0.109996	0.0881382	FL			0.0564948	16.6399	0.0146661									6.51897	0.002418				15.5808	0.0135348					10.7133	0.0145434
					MAG_665	0.0316677	0.0526326	0.0363871	0.00226736	0.0152368	0.048548	0.0439589	SG			0.0466497	19.7896	0.00869929									15.9793	0.00506028				23.4866	0.0123616					7.09758	0.0025826
					MAG_647	0.0266866	0.0232545	0.00917157	0.00976644	0.0562786	0.0502753	0.0204889	LG			0.12077	6.38389	0.00130799									4.31498	0.00115152				5.76177	0.00133987					1.02526	9.40329e-05
					MAG_809	0.0888483	0.209154	0.116909	0.00385456	0.217962	0.114094	0.159626	SG			0.056502	17.147	0.027371									3.82252	0.00339625				16.1118	0.0336985					4.11595	0.00481192
					MAG_747	0.0147394	0.0534453	0.0611284	0.00142075	0.00624301	0.0591584	0.0468508	FL			0.0495878	19.2789	0.00903233									12.7343	0.00187696				24.1969	0.0129321					11.8913	0.00726899
					MAG_538	0.0129875	0.0220997	0.0120856	0.0072678	0.0538363	0.0393997	0.0175915	SG			0.124303	6.43516	0.00113204									2.22398	0.00028884				6.18151	0.00136609					1.53288	0.000185258
					MAG_166	0.0436944	0.055333	0.0435516	0.00184242	0.112713	0.130856	0.0498272	SG			0.149655	6.56005	0.00326869									3.4536	0.00150903				6.09753	0.00337395					2.15055	0.000936601
					MAG_493	0.103064	0.163676	0.11918	0.00413637	0.0371085	0.113974	0.139218	SG			0.035438	26.5434	0.0369531									21.5208	0.0221802				30.7799	0.0503793					9.8044	0.0116849
					MAG_435	0.064078	0.103037	0.0992409	0.00509714	0.00657155	0.00511908	0.0935168	SG			-0.000405712	270.535	0.252995									89.5494	0.0573815				230.724	0.237731					100.611	0.0998477
					MAG_343	0.288049	0.328379	0.283278	0.0117335	0.113165	0.351128	0.308231	SG			0.0494736	19.1064	0.0588918									19.681	0.0566911				20.1047	0.0660197					7.58536	0.0214876
					MAG_270	0.0498854	0.0335411	0.0108944	0.00455895	0.0262256	0.0302881	0.0314752	LG			0.0450526	17.872	0.00562524									16.9541	0.00845764				15.9247	0.00534134					2.31811	0.000252545
					MAG_795	0.364221	0.301834	0.22034	0.00698089	0.189592	0.282613	0.295186	LG			0.0496988	19.4255	0.0573415									16.6835	0.0607648				17.4284	0.0526049					5.66379	0.0124796
					MAG_277	0.0355667	0.037398	0.0326213	0.00582263	0.0457714	0.0588569	0.0358009	SG			0.080098	10.8297	0.00387715									6.85548	0.00243826				9.65599	0.00361115					3.76406	0.00122788
					MAG_245	0.0905345	0.167315	0.101817	0.001307	0.0682477	0.178394	0.134049	SG			0.0622104	15.8871	0.0212965									10.6098	0.00960556				19.1134	0.0319797					5.10637	0.00519914
					MAG_72	0.0948055	0.0767428	0.0472205	0.00155831	0.0270452	0.041586	0.073336	LG			0.0286299	33.0807	0.02426									30.3339	0.0287582				30.5472	0.0234428					8.36063	0.00394793
					MAG_755	0.00686182	0.00912602	0.0158333	0.0198271	0.00787311	0.0104	0.0103047	Influent			-0.0885893	17.7878	0.00183298									7.66835	0.000526189				13.5146	0.00123335					10.4711	0.00165792
					MAG_660	0.0123193	0.0285258	0.0190587	0.00129775	0.0243888	0.0404456	0.0225936	SG			0.0892041	10.6921	0.00241573									4.33119	0.000533574				12.0755	0.00344464					3.58168	0.000682624
					MAG_275	0.0352538	0.0323263	0.0251	0.00161415	0.0183839	0.0990337	0.0311638	LG			0.132358	7.33912	0.00228715									12.8333	0.00452421				8.01434	0.00259074					2.69376	0.000676133
					MAG_721	0.00201219	0.00147961	0.00446182	0.0474047	0.00611997	0.00180637	0.00234233	Influent			-1.43464	11.2991	0.000264663									3.14238	6.32304e-05				4.64449	6.87205e-05					6.4724	0.000288787
					MAG_610	0.054579	0.0870173	0.040172	0.00218375	0.0237399	0.122822	0.0681696	SG			0.0751502	12.8931	0.00878914									15.5814	0.00850416				17.2577	0.0150172					3.45108	0.00138637
					MAG_669	0.0034524	0.0086842	0.0196813	0.729826	0.022023	0.00591748	0.0102825	Influent			-5.27148	14.2135	0.0014615									1.50159	5.18409e-05				7.70388	0.00066902					8.08073	0.00159039
					MAG_548	0.036721	0.0401195	0.0141397	0.00186356	0.0096975	0.0455572	0.0328769	SG			0.0559951	16.5945	0.00545574									26.4127	0.00969902				21.0265	0.0084357					3.21521	0.000454621
					MAG_794	0.0012239	0.00116454	0.00233173	0.527106	0.00247524	0.00209182	0.0014694	Influent			-26.9049	10.7619	0.000158135									4.51684	5.52815e-05				6.70867	7.81254e-05					6.06903	0.000141513
					MAG_302	0.0558814	0.0768695	0.0980617	0.00477625	0.11582	0.108021	0.0775502	FL			0.0828093	11.4358	0.00886849									4.37671	0.00244577				9.09083	0.00698807					5.22649	0.00512518
					MAG_321	0.00269112	0.00233842	0.00556479	0.0542013	0.0154761	0.00231468	0.00322261	Influent			-1.13021	7.37435	0.000237647									1.68252	4.52786e-05				3.19653	7.47484e-05					3.54715	0.000197392
					MAG_749	0.0480729	0.0434809	0.0312802	0.00623312	0.040141	0.0617494	0.0414409	LG			0.0681034	12.5908	0.00521773									10.3627	0.00498166				11.6582	0.00506909					3.73054	0.00116692
					MAG_766	0.0358547	0.118958	0.121877	0.00214369	0.0869097	0.074028	0.101405	FL			0.0459068	21.0536	0.0213495									3.76662	0.00135051				19.4566	0.0231452					9.0047	0.0109747
					MAG_609	0.00139335	0.00172924	0.00295254	0.491654	0.00624164	0.00194633	0.00196117	Influent			-18.7576	9.10259	0.000178517									2.13055	2.96859e-05				5.26682	9.10759e-05					4.15194	0.000122587
					MAG_434	0.00208252	0.00303128	0.00800131	0.565269	0.0122773	0.00395679	0.00406506	Influent			-10.36	9.48091	0.000385405									1.61747	3.36842e-05				4.66322	0.000141355					5.67985	0.000454462
					MAG_158	0.045759	0.0739786	0.0621542	0.00756691	0.0557844	0.0683851	0.0648142	SG			0.0513762	16.6216	0.0107731									7.27077	0.00332703				16.0464	0.0118709					6.03248	0.00374944
					MAG_9	0.00118797	0.000898511	0.00200642	0.184911	0.00226345	0.00131883	0.00123917	Influent			-11.1484	12.1654	0.000150749									4.89778	5.81841e-05				6.45429	5.79925e-05					6.57112	0.000131844
					MAG_530	0.0012366	0.000842746	0.00150439	0.103641	0.00153622	0.00203376	0.0010948	Influent			-7.02125	9.67047	0.000105873									7.08085	8.75617e-05				6.38887	5.3842e-05					5.09287	7.66167e-05
					MAG_105	0.0675619	0.075973	0.0608149	0.00287952	0.0425951	0.0617104	0.070333	SG			0.0444775	21.0266	0.0147886									13.819	0.00933635				19.8244	0.0150612					7.06967	0.00429942
					MAG_274	2.16325	0.592992	0.228173	0.0131556	0.362599	0.33404	0.847243	LG			0.0237004	40.2107	0.340682									54.1674	1.17177				22.5161	0.133519					3.9058	0.00891197
					MAG_706	0.0415903	0.0602531	0.0949665	0.0199133	0.0419835	0.0688727	0.0648256	FL			0.0325456	17.9648	0.0116458									8.50574	0.00353757				14.9075	0.00898224					10.4338	0.00990863
					MAG_50	0.0808564	0.151647	0.124671	0.00227056	0.125314	0.131984	0.129329	SG			0.0599338	16.3252	0.0211132									5.79721	0.00468741				15.7222	0.0238423					5.8067	0.00723925
					MAG_633	0.0291978	0.0411222	0.0524101	0.00326962	0.0648378	0.0230996	0.0413208	FL			0.050908	17.5861	0.0072667									4.28189	0.00125022				11.7313	0.00482415					6.88686	0.00360941
					MAG_97	0.112598	0.0590501	0.024486	0.00382877	0.1131	0.054451	0.0621897	LG			0.0700831	13.3839	0.0083234									9.36828	0.0105485				8.97439	0.00529938					1.70387	0.00041721
					MAG_805	0.00177719	0.000937598	0.00253165	0.216274	0.00316236	0.00154384	0.00152082	Influent			-10.6168	11.6316	0.000176896									5.28529	9.39294e-05				5.0769	4.76009e-05					6.27466	0.000158853
					MAG_121	0.037737	0.114544	0.0984395	0.00171504	0.010296	0.189867	0.0936203	SG			0.0795956	12.3496	0.0115617									13.8691	0.00523378				17.1565	0.0196518					6.30056	0.00620224
					MAG_535	0.13336	0.0859196	0.0637453	0.00388325	0.0248388	0.0763372	0.0908129	LG			0.035461	25.8537	0.0234785									41.5969	0.0554737				24.128	0.0207307					7.83084	0.00499179
					MAG_323	0.065107	0.113012	0.239783	0.0516149	0.154628	0.131317	0.134166	FL			0.0348056	15.684	0.0210426									3.84504	0.00250339				10.4014	0.0117548					9.96993	0.0239062
					MAG_804	0.00853368	0.0127508	0.0437815	0.227686	0.0283712	0.0141731	0.0195807	Influent			-0.814595	16.5168	0.0032341									2.82617	0.000241176				7.64686	0.000975035					12.0123	0.00525915
					MAG_778	0.0279331	0.0626129	0.0758792	0.00671075	0.0188254	0.0279678	0.0582999	FL			0.0171553	38.7321	0.0225808									12.8909	0.00360083				36.4762	0.0228388					19.6803	0.0149333
					MAG_715	0.150206	0.213977	0.259731	0.00222381	0.85129	0.327908	0.211386	FL			0.149657	6.6468	0.0140504									1.67369	0.00251398				4.56896	0.00977652					2.55078	0.00662516
					MAG_589	0.0452943	0.0746308	0.0545069	0.00420001	0.0280499	0.118035	0.0631458	SG			0.0773237	12.1463	0.00766989									11.6125	0.0052598				14.7275	0.0109912					4.67596	0.00254872
					MAG_588	0.0123396	0.0236167	0.0597804	0.0136159	0.0490443	0.0167544	0.0301767	FL			0.0240166	17.2489	0.00520514									2.3953	0.000295571				8.98697	0.00212243					10.4863	0.00626875
					MAG_320	0.0518604	0.0776552	0.0874093	0.00356819	0.0762207	0.0539662	0.0744189	FL			0.0474536	19.584	0.0145742									6.28466	0.00325925				15.525	0.012056					7.93049	0.00693198
					MAG_48	0.0693845	0.0499321	0.0285251	0.00406095	0.0311491	0.110026	0.0488599	LG			0.0952246	9.85417	0.00481474									16.7343	0.011611				10.117	0.00505162					2.52099	0.000719114
					MAG_76	0.737579	0.683315	0.391611	0.00642594	0.0342423	0.457714	0.622327	LG			0.0289287	33.6635	0.209497									98.0729	0.723365				41.4283	0.283086					10.1689	0.0398224
					MAG_173	0.0239109	0.0495704	0.0237265	0.0013194	0.0201284	0.096185	0.0374644	SG			0.108792	8.9732	0.00336175									8.24516	0.00197149				12.35	0.00612193					2.56394	0.000608333
					MAG_349	0.444378	0.206185	0.141391	0.00727074	0.108306	0.308663	0.242389	LG			0.0570666	16.8565	0.0408584									32.2798	0.143444				13.9957	0.0288571					4.20538	0.00594603
					MAG_550	0.0266941	0.0358614	0.0317573	0.00175526	0.108627	0.0720615	0.0328186	SG			0.155272	6.27758	0.00206021									2.27811	0.00060812				5.14569	0.00184531					2.07123	0.000657765
					MAG_461	0.0773708	0.131618	0.0959326	0.00295566	0.0765883	0.143915	0.110762	SG			0.0638099	15.1934	0.0168285									8.5203	0.00659223				16.5062	0.021725					5.32404	0.00510749
					MAG_219	0.0310039	0.0665265	0.198931	0.00494934	0.117449	0.0900485	0.0918127	FL			0.0626245	14.9966	0.0137688									2.42671	0.000752375				8.38494	0.0055782					11.3562	0.0225911
					MAG_709	0.194706	0.012158	0.0117462	0.00372617	0.0116563	0.00657834	0.0522156	LG			0.00451717	101.134	0.0528078									156.113	0.303961				17.1265	0.00208224					7.54936	0.000886759
					MAG_342	0.00162228	0.000886958	0.00209592	0.134406	0.00220452	0.00148354	0.00135097	Influent			-7.40844	12.6361	0.000170709									6.81664	0.000110585				6.24049	5.53506e-05					6.70052	0.000140438
					MAG_765	0.323556	0.255399	0.149691	0.00334844	0.335407	0.134152	0.243966	LG			0.0511138	19.1766	0.0467845									9.13918	0.0295704				13.7201	0.0350409					3.69587	0.00553239
					MAG_387	0.00123631	0.00152746	0.00270696	0.121223	0.0054898	0.00169619	0.00175828	Influent			-5.08134	9.30841	0.000163668									2.14984	2.65788e-05				5.29885	8.09378e-05					4.33635	0.000117383
					MAG_644	0.0251553	0.0578225	0.0341867	0.00289858	0.0312664	0.080033	0.0447268	SG			0.0800812	11.7704	0.00526454									6.45942	0.00162488				14.6213	0.00845437					3.79702	0.00129808
					MAG_183	0.0678758	0.132526	0.0850325	0.00511046	0.0407886	0.181483	0.10643	SG			0.0709967	13.4029	0.0142647									11.7871	0.0080006				17.2284	0.0228321					4.80064	0.0040821
					MAG_226	0.0129444	0.0408184	0.0435634	0.00104475	0.0284455	0.0478118	0.0353724	FL			0.0681518	14.2097	0.0050263									3.89534	0.00050423				14.703	0.00600152					6.96379	0.00303366
					MAG_803	0.0120251	0.0111666	0.0138936	0.00685269	0.0306867	0.0164851	0.0120372	FL			0.067394	9.07117	0.00109192									3.67051	0.000441382				6.06383	0.000677126					3.44614	0.000478791
					MAG_542	0.0497968	0.0741509	0.0338249	0.00144122	0.00498391	0.0723854	0.0587115	SG			0.0477834	20.1487	0.0118296									43.4772	0.0216502				28.6279	0.0212278					5.58945	0.00189063
					MAG_329	0.0837998	0.0852327	0.0908171	0.00726669	0.165655	0.131196	0.0863135	FL			0.0955845	9.81155	0.0084687									4.64092	0.00388909				7.52398	0.00641289					3.62813	0.00329497
					MAG_402	0.095912	0.110604	0.0728586	0.00133773	0.004216	0.0777793	0.0979352	SG			0.0306813	31.5365	0.0308853									86.0619	0.0825437				40.4412	0.0447295					11.3838	0.00829409
					MAG_175	0.141534	0.298919	0.242317	0.00423883	0.102832	0.385428	0.250144	SG			0.0675978	14.5195	0.0363195									10.1946	0.0144288				17.5596	0.0524888					6.20165	0.0150276
					MAG_741	0.00135161	0.000836364	0.00164668	0.127262	0.00215898	0.00157706	0.0011523	Influent			-8.2169	10.5222	0.000121247									5.77206	7.8016e-05				5.83751	4.88228e-05					5.21184	8.58225e-05
					MAG_57	0.0617352	0.0677247	0.0700459	0.00334453	0.192274	0.158369	0.0669873	FL			0.15219	6.41241	0.0042955									2.93812	0.00181385				5.07353	0.00343604					2.37241	0.00166178
					MAG_712	0.121549	0.0160507	0.0144967	0.0016464	0.00991257	0.016621	0.0388719	LG			0.0190884	44.8914	0.0174501									104.997	0.127623				16.6136	0.00266661					6.65949	0.000965405
					MAG_793	0.0343598	0.019821	0.0139819	0.00243424	0.0607592	0.0155877	0.0215597	LG			0.082751	10.9591	0.00236275									5.42238	0.00186312				6.42348	0.0012732					2.09863	0.000293427
					MAG_733	0.0569277	0.0445342	0.0257209	0.00277683	0.0330971	0.0464204	0.0425574	LG			0.0547704	16.7557	0.0071308									15.0386	0.00856113				15.2124	0.00677474					3.9175	0.00100762
					MAG_122	0.170163	0.183837	0.130238	0.00418051	0.0431731	0.230776	0.167429	SG			0.0572648	16.9079	0.0283087									26.4416	0.0449938				19.5293	0.0359021					5.98984	0.00780104
					MAG_494	0.0127613	0.0267541	0.0438717	0.000875651	0.0101168	0.0481843	0.0279551	FL			0.0724878	13.3609	0.00373505									8.7636	0.00111835				13.2962	0.00355729					9.45753	0.00414918
					MAG_474	0.0120714	0.01712	0.0252693	0.00672861	0.0673626	0.0156557	0.0180466	FL			0.0893106	8.51997	0.00153757									1.72177	0.000207842				5.0837	0.000870328					3.48035	0.000879462
					MAG_369	0.202657	0.135715	0.105628	0.00798947	0.0389518	0.165055	0.14292	LG			0.0466157	19.6762	0.0281213									37.3456	0.0756833				19.1834	0.0260346					6.48983	0.00685511
					MAG_734	0.141924	0.183771	0.149471	0.00182183	0.153745	0.138244	0.16599	SG			0.052205	18.8569	0.0313005									8.39614	0.0119161				16.6228	0.030548					6.09895	0.00911614
					MAG_130	0.0121144	0.0201518	0.186687	0.0041075	0.0670695	0.0588873	0.0600173	FL			0.0579155	15.8563	0.00951655									1.64565	0.000199359				4.2193	0.000850264					17.6432	0.0329375
					MAG_792	0.0370224	0.044823	0.0531534	0.00607259	0.00450766	0.00416339	0.0451895	FL			-0.00430804	172.249	0.0778383									74.5571	0.0276028				136.758	0.0612989					73.1062	0.0388584
					MAG_808	0.00889429	0.0125145	0.0422938	0.0920921	0.0166901	0.013465	0.0191629	Influent			-0.314935	21.39	0.00409894									4.88316	0.000434322				10.8874	0.0013625					16.6442	0.00703945
					MAG_608	0.002043	0.00284672	0.00437569	0.0665804	0.00673363	0.00414369	0.00305215	Influent			-1.53968	9.79649	0.000299003									2.82371	5.76886e-05				6.75563	0.000192314					4.72835	0.000206898
					MAG_801	0.263921	0.385742	0.305491	0.00301135	0.277719	0.196454	0.338878	SG			0.0401684	24.4875	0.0829829									8.77829	0.0231678				21.1721	0.0816697					7.60952	0.0232464
					MAG_758	0.0155798	0.0239905	0.0203542	0.0666259	0.0212607	0.0158071	0.0212311	Influent			-0.184879	19.4934	0.00413865									6.74922	0.00105152				16.8947	0.00405311					6.49714	0.00132244
					MAG_585	0.00125208	0.000967064	0.00174079	0.17046	0.00168561	0.00199623	0.0012232	Influent			-10.394	10.6262	0.00012998									6.60546	8.27058e-05				7.05875	6.82626e-05					5.69073	9.90637e-05
					MAG_679	0.0441848	0.074887	0.0535618	0.00319425	0.0526861	0.103835	0.0628012	SG			0.0790067	12.0722	0.00758151									7.0254	0.00310416				13.268	0.00993597					4.19448	0.00224664
					MAG_746	0.00184487	0.00130613	0.00171294	0.140005	0.00158358	0.00294839	0.00152636	Influent			-6.80522	10.1975	0.000155651									9.8383	0.000181504				7.96544	0.000104039					4.6239	7.92048e-05
					MAG_573	0.457412	0.144052	0.0998331	0.00376913	0.059102	0.177227	0.201936	LG			0.0391384	24.6651	0.0498077									60.2681	0.275673				17.2971	0.0249167					5.24673	0.00523798
					MAG_678	0.00280386	0.00286197	0.00626635	0.0702271	0.00697444	0.00297447	0.00370028	Influent			-1.35494	13.619	0.00050394									3.80029	0.000106555				7.27947	0.000208336					7.31607	0.00045845
					MAG_179	0.0254282	0.0562486	0.0684636	0.00126255	0.0330257	0.0511447	0.0525219	FL			0.0500007	19.3014	0.0101374									6.6571	0.00169278				18.2641	0.0102733					9.88645	0.00676862
					MAG_347	0.0630238	0.0235012	0.0205773	0.00208539	0.0109094	0.00740755	0.0314652	LG			0.011908	59.1857	0.0186229									53.4869	0.0337095				33.3105	0.00782839					13.2496	0.0027264
					MAG_360	0.00184085	0.00189019	0.00377759	1.0966	0.00497177	0.00421629	0.00235119	Influent			-34.985	8.5555	0.000201156									3.38152	6.22488e-05				5.41371	0.00010233					4.88793	0.000184646
					MAG_456	0.00353662	0.00232428	0.00467345	0.248095	0.00779074	0.00250539	0.00317828	Influent			-5.78929	11.6906	0.000371561									4.32897	0.000153099				5.63717	0.000131023					5.2305	0.000244445
					MAG_745	0.0012382	0.000845629	0.00151741	0.124579	0.00190718	0.00201133	0.00109994	Influent			-8.41435	9.11526	0.000100262									5.83249	7.22176e-05				5.75718	4.86844e-05					4.64091	7.04215e-05
					MAG_764	0.0186435	0.0503415	0.0662565	0.00327646	0.0582046	0.0538333	0.0473467	FL			0.0664005	13.9648	0.00661187									2.90738	0.000542037				11.8884	0.00598477					7.05309	0.00467313
					MAG_338	0.00135365	0.000824166	0.00168318	0.253973	0.00193223	0.00161969	0.00115541	Influent			-16.4515	10.8927	0.000125855									6.40319	8.6677e-05				6.1017	5.02881e-05					5.6314	9.47864e-05
					MAG_800	0.0200481	0.0364242	0.0530222	1.53931	0.0553258	0.0263246	0.036971	Influent			-3.07238	16.352	0.00604549									3.41143	0.000683926				11.3525	0.00413507					7.56838	0.00401293
					MAG_620	0.00381762	0.00655864	0.0115546	0.23902	0.0127728	0.00417983	0.0072046	Influent			-2.4346	16.0631	0.00115728									2.8489	0.00010876				9.66847	0.000634121					7.85774	0.000907928
					MAG_29	0.0521826	0.0881222	0.0757097	0.0033997	0.0987376	0.102647	0.0771124	SG			0.0769529	12.4578	0.00960651									4.75352	0.00248051				11.6631	0.0102778					4.50315	0.00340932
					MAG_781	0.0274181	0.0693297	0.0416478	0.00440832	0.0738683	0.0927039	0.0531887	SG			0.0924058	10.1375	0.00539201									3.28255	0.000900011				11.2266	0.00778336					3.01583	0.00125603
					MAG_651	0.111692	0.0153225	0.0118217	0.00255758	0.005983	0.00374613	0.0356486	LG			0.00243572	127.628	0.0454976									173.588	0.193884				40.6942	0.00623535					14.2906	0.00168939
					MAG_178	0.00460378	0.019636	0.0289172	0.00272997	0.120406	0.0132954	0.0186492	FL			0.161509	5.79621	0.00108095									0.371197	1.70891e-05				3.54656	0.000696403					2.44221	0.000706219
					MAG_791	0.00530167	0.0035448	0.00673289	0.0216537	0.00440387	0.00661754	0.00472834	Influent			-0.269578	13.3185	0.000629744									10.4453	0.000553775				8.77386	0.000311016					7.4171	0.000499385
					MAG_229	0.0150082	0.0371617	0.0386198	0.00239335	0.0461765	0.063737	0.0326524	FL			0.101789	9.31915	0.00304293									2.8466	0.000427224				9.17438	0.00340935					4.25295	0.00164248
					MAG_197	0.0164438	0.0900665	0.155436	0.00638566	0.0443049	0.104171	0.0902119	FL			0.0503966	17.9456	0.0161891									3.02437	0.00049732				16.9929	0.0153049					12.9068	0.0200618
					MAG_194	0.0392091	0.0503702	0.0336601	0.00250642	0.0628355	0.0795198	0.0437373	SG			0.0983158	9.74386	0.0042617									5.51389	0.00216195				9.54906	0.00480988					2.85294	0.000960303
					MAG_790	0.00450626	0.00168987	0.00228069	0.400842	0.00373881	0.00381523	0.00245718	Influent			-12.1831	10.6089	0.000260681									10.8571	0.000489248				5.95555	0.000100641					3.61393	8.24224e-05
					MAG_310	0.00153326	0.00132069	0.00276769	0.0631444	0.00225031	0.00189573	0.00172921	Influent			-2.67661	13.9568	0.000241341									6.22549	9.54529e-05				8.37917	0.000110663					7.93437	0.000219599
					MAG_171	0.115376	0.106851	0.0429152	0.0015651	0.00995756	0.143743	0.0927424	LG			0.0611372	16.0238	0.0148608									50.5896	0.0583682				20.7633	0.0221858					3.56953	0.00153187
					MAG_437	0.0369712	0.0400644	0.043562	0.0251963	0.17931	0.0584747	0.0402583	FL			0.109104	6.40177	0.00257724									1.96548	0.000726663				4.21005	0.00168673					2.11185	0.000919965
					MAG_786	0.00392061	0.0171163	0.0482004	0.0192732	0.027517	0.0185309	0.0219843	FL			-0.00525361	16.4674	0.00362023									1.31976	5.17425e-05				9.64567	0.00165098					12.3419	0.00594886
					MAG_748	0.00739604	0.0157104	0.0224579	0.00722637	0.0261513	0.0088231	0.0155681	FL			0.0247115	16.7656	0.00261009									2.69343	0.000199207				11.241	0.001766					7.4089	0.00166389
					MAG_215	0.113244	0.107023	0.0962841	0.00257935	0.0951036	0.125626	0.105707	LG			0.0643638	15.1057	0.0159677									10.4768	0.0118643				13.1205	0.0140419					5.27141	0.00507553
					MAG_714	0.0408727	0.0808086	0.0666375	0.00731605	0.099241	0.118314	0.0684799	SG			0.09137	10.0593	0.0068886									3.66017	0.00149601				9.98643	0.0080699					3.6876	0.00245732
					MAG_255	0.00142301	0.00136592	0.00294888	0.294518	0.00404057	0.00222436	0.00177422	Influent			-12.3936	10.0349	0.000178041									3.29517	4.68906e-05				5.59251	7.63892e-05					5.5118	0.000162536
					MAG_372	0.0322126	0.0670281	0.153058	0.0195537	0.0727957	0.113535	0.0808763	FL			0.05635	13.4145	0.0108492									3.82277	0.00123141				9.83579	0.00659274					9.98673	0.0152855
					MAG_385	0.00206257	0.00154756	0.0041959	0.0707233	0.00381247	0.00192413	0.00232295	Influent			-2.22245	14.5127	0.000337122									5.08108	0.000104801				6.88684	0.000106578					8.54062	0.000358356
					MAG_99	0.0644143	0.0901018	0.07736	0.00265624	0.164248	0.326648	0.0812651	SG			0.198505	4.97599	0.00404374									3.28098	0.00211342				5.09268	0.00458859					1.93222	0.00149477
					MAG_453	0.0287421	0.0731209	0.0880288	0.00337217	0.0624277	0.127268	0.0670845	FL			0.0905438	10.6014	0.00711191									3.83768	0.00110303				10.7106	0.00783168					5.69454	0.00501284
					MAG_675	0.000927725	0.00055383	0.00118884	0.314399	0.00119017	0.00125479	0.000794838	Influent			-29.6748	10.5572	8.39126e-05									7.00291	6.49677e-05				6.04295	3.34677e-05					5.82733	6.92774e-05
					MAG_412	0.00152714	0.00115953	0.00173815	0.127114	0.00212357	0.00217502	0.00138506	Influent			-6.8119	10.5037	0.000145482									6.47608	9.88987e-05				7.18297	8.32885e-05					4.84076	8.41395e-05
					MAG_545	0.0112746	0.026607	0.0453503	0.00279433	0.0293909	0.00892154	0.0279197	FL			0.0284674	27.7779	0.00775552									3.66372	0.000413071				17.2993	0.00460283					13.6199	0.00617665
					MAG_110	0.108167	0.161033	0.113075	0.00588251	0.0271653	0.234107	0.137413	SG			0.0671649	14.2072	0.0195225									22.3883	0.0242167				18.2062	0.029318					5.49878	0.00621775
					MAG_578	0.00519683	0.0198357	0.0164051	0.00212823	0.0423891	0.0303075	0.0157575	SG			0.124675	7.41622	0.00116861									1.13177	5.88161e-05				7.10585	0.00140949					2.6664	0.000437425
					MAG_174	0.00221201	0.00115127	0.00327543	0.151868	0.0032098	0.00174038	0.00191568	Influent			-5.89365	13.7401	0.000263216									6.45238	0.000142727				5.96057	6.86225e-05					7.74425	0.000253657
					MAG_478	0.00332525	0.007155	0.0146344	0.0595667	0.00834272	0.0097909	0.0081823	Influent			-0.478687	14.4493	0.00118228									3.54738	0.000117959				10.5978	0.00075827					9.71026	0.00142104
					MAG_561	0.0492522	0.03587	0.029704	0.00245988	0.0415021	0.015016	0.0372726	LG			0.0356229	24.6367	0.00918272									11.2789	0.0055551				15.933	0.00571515					6.07565	0.00180471
					MAG_615	0.0153488	0.0432757	0.02845	0.00155186	0.0376334	0.0777332	0.0334253	SG			0.111802	8.67331	0.00289908									3.39292	0.000520774				10.431	0.00451407					3.02751	0.000861327
					MAG_586	0.00174573	0.00225804	0.00490417	0.0736662	0.00838292	0.001994	0.00280686	Influent			-1.88068	10.5774	0.000296894									1.99994	3.49135e-05				5.3688	0.00012123					5.40655	0.000265146
					MAG_45	0.00578373	0.00596763	0.00802976	0.0799728	0.014878	0.00512924	0.00644271	Influent			-0.851551	12.0984	0.000779464									3.69996	0.000213995				7.47148	0.000445871					4.63344	0.000372054
					MAG_414	0.00378393	0.0135668	0.0339933	0.0180378	0.0267173	0.016664	0.0165212	FL			-0.00682425	13.2722	0.00219272									1.31721	4.98425e-05				8.07897	0.00109606					9.21459	0.00313234
					MAG_138	0.0158579	0.0517944	0.123913	0.008744	0.139081	0.0965479	0.061918	FL			0.100153	9.02677	0.0055892									1.05435	0.000167198				5.71441	0.00295974					6.20719	0.00769151
					MAG_525	0.00802226	0.00724428	0.0144992	0.0240363	0.0243939	0.013233	0.00922917	Influent			-0.0811728	8.70814	0.00080369									3.07904	0.000247008				4.93444	0.000357465					4.5101	0.000653931
					MAG_287	0.0163163	0.0326429	0.0335057	0.00108594	0.00834824	0.0606419	0.0292667	FL			0.083819	11.5458	0.00337908									11.778	0.00192173				13.9102	0.00454069					6.15408	0.00206196
					MAG_762	0.0957912	0.0115006	0.00662354	0.00108989	0.00241736	0.00993855	0.0288253	LG			0.0123835	65.6636	0.0189277									286.722	0.274655				26.8058	0.00308283					6.71422	0.000444719
					MAG_445	0.0431285	0.0261541	0.0247566	0.00286936	0.0481439	0.0436491	0.0295391	LG			0.0864757	10.6625	0.00314961									8.14306	0.00351198				7.52919	0.00196919					3.21425	0.000795739
					MAG_271	0.00171958	0.00108867	0.00266436	0.179538	0.0074101	0.00154182	0.00162139	Influent			-8.19431	7.17359	0.000116312									2.23424	3.84196e-05				2.98656	3.25137e-05					3.3953	9.0463e-05
					MAG_155	0.00124544	0.000855131	0.00172045	0.905607	0.00163232	0.00209803	0.00115733	Influent			-58.7897	9.81982	0.000113647									6.73169	8.3839e-05				6.19252	5.29541e-05					5.56786	9.57921e-05
					MAG_726	0.0267011	0.0385912	0.0390194	0.00378168	0.0642538	0.0613563	0.0360825	FL			0.0979096	9.45203	0.00341052									3.7629	0.00100474				8.14507	0.00314328					3.70923	0.00144732
					MAG_148	0.0026796	0.0106619	0.0127815	0.000811889	0.141152	0.0942449	0.00943569	FL			0.715965	1.3842	0.000130609									0.175925	4.71408e-06				1.17475	0.00012525					0.640022	8.18047e-05
					MAG_464	0.00500373	0.00478172	0.00858919	0.0815697	0.0237905	0.00508554	0.00578243	Influent			-0.935265	7.91139	0.000457471									2.024	0.000101276				4.07036	0.000194633					3.3951	0.000291612
					MAG_145	0.0190222	0.0313801	0.0344751	0.0314776	0.0521292	0.0588943	0.0294351	FL			0.0367225	8.53201	0.00251141									3.25883	0.000619901				7.57325	0.0023765					3.73096	0.00128625
					MAG_664	0.0188694	0.0221755	0.0274802	0.00157911	0.0534051	0.0364633	0.0227743	FL			0.109398	8.72478	0.00198701									3.27029	0.000617084				6.40845	0.0014211					3.60716	0.000991254
					MAG_704	0.0134132	0.0209213	0.0263362	0.00147439	0.0122571	0.0487847	0.0206232	FL			0.0995296	9.53197	0.0019658									7.98485	0.00107103				9.85677	0.00206217					5.39957	0.00142204
					MAG_410	0.0301176	0.0369709	0.032439	0.00124208	0.00621697	0.00661165	0.0343302	SG			0.00879727	86.8038	0.0297999									43.4904	0.0130983				76.9237	0.0284394					30.3141	0.00983357
					MAG_281	0.00695546	0.00555477	0.00870507	0.115241	0.00739102	0.01059	0.0066505	Influent			-1.21755	11.5491	0.000768072									8.20892	0.000570968				8.40235	0.000466731					5.86788	0.000510803
					MAG_490	0.10449	0.0775689	0.119132	0.00388066	0.033807	0.0866768	0.0938824	FL			0.0407112	22.8195	0.0214235									24.8076	0.0259216				18.1208	0.0140561					12.2236	0.0145623
					MAG_224	0.79575	0.764484	0.556549	0.0156004	0.247764	1.21725	0.719378	LG			0.0715995	13.6553	0.0982334									22.1106	0.175945				15.138	0.115728					4.77782	0.0265909
					MAG_534	0.0261364	0.0516427	0.841334	0.018683	0.411072	0.331087	0.243454	FL			0.0847708	11.0441	0.0268872									0.58267	0.000152289				1.82533	0.000942648					13.4521	0.113177
					MAG_230	0.0406417	0.0828006	0.0979246	0.00656144	0.1781	0.252418	0.0773066	FL			0.171721	5.61456	0.00434042									1.99292	0.000809956				5.2275	0.00432841					2.75582	0.00269862
					MAG_424	0.179693	0.814924	0.408011	0.00754646	0.120212	0.22061	0.573445	SG			0.0186074	51.0262	0.292607									12.6485	0.0227286				66.0274	0.538073					14.638	0.0597247
					MAG_124	0.164693	0.113722	0.0704367	0.00204091	0.0197692	0.145791	0.114114	LG			0.0519981	18.7462	0.0213921									49.9106	0.0821994				20.2028	0.022975					5.39242	0.00379824
					MAG_315	0.0363219	0.0972413	0.140689	0.00928333	0.0847162	0.199194	0.094701	FL			0.0941254	9.85192	0.00932986									3.49369	0.00126898				9.59466	0.00932998					6.10941	0.00859527
					MAG_368	0.137224	0.144293	0.201699	0.00443399	1.03272	0.0848735	0.157089	FL			0.166363	5.93517	0.00932351									1.2931	0.00177444				3.10112	0.00447469					2.03123	0.00409698
					MAG_231	0.107037	0.169928	0.0697431	0.00221519	0.0134209	0.260235	0.131046	SG			0.077898	12.631	0.0165524									29.2541	0.0313127				18.6294	0.0316565					3.26629	0.00227801
					MAG_473	0.0539006	0.121863	0.0458401	0.00187511	0.00722787	0.169612	0.0879054	SG			0.0749305	13.0658	0.0114855									24.1741	0.01303				20.7223	0.0252527					3.32649	0.00152487
					MAG_200	0.00429445	0.0110059	0.0253889	0.36222	0.0314464	0.00795658	0.0131251	Influent			-1.99976	12.9453	0.00169908									1.30984	5.62503e-05				6.90724	0.000760203					7.3814	0.00187406
					MAG_580	0.00217914	0.00293351	0.0075132	0.100367	0.00848197	0.0033349	0.00391247	Influent			-1.84902	12.2459	0.000479116									2.43536	5.30701e-05				6.25678	0.000183543					7.36743	0.00055353
					MAG_725	0.12701	0.122464	0.122958	0.00329087	0.54474	0.0709772	0.123588	LG			0.11917	8.2526	0.0101992									2.2597	0.00287005				4.82053	0.00590342					2.25995	0.00277879
					MAG_180	0.0454265	0.249826	0.260657	0.00152973	0.0189758	0.315769	0.207566	FL			0.0603865	16.4093	0.0340601									9.63605	0.00437732				22.3418	0.0558156					9.96755	0.0259811
					MAG_574	0.0756358	0.234973	0.218572	0.00481901	0.0456932	0.278061	0.195819	SG			0.0583536	16.6097	0.0325249									10.6401	0.00804771				21.2179	0.0498564					8.52791	0.0186396
					MAG_234	0.0494848	0.117342	0.0672644	0.00310216	0.203517	0.105735	0.0898942	SG			0.0937545	10.3787	0.0093298									2.28083	0.00112867				9.70179	0.0113843					2.54213	0.00170995
					MAG_239	0.123135	0.0954368	0.0766285	0.00693436	0.195027	0.258247	0.0968284	LG			0.143064	6.73609	0.00652245									5.5538	0.0068387				5.69843	0.0054384					2.04316	0.00156564
					MAG_601	1.38161	0.720295	0.618791	0.00732042	0.280952	0.707223	0.840407	LG			0.039424	24.9504	0.209685									39.6004	0.547122				20.4958	0.14763					7.73685	0.0478749
					MAG_498	0.0429498	0.0616579	0.211244	0.635436	0.0475455	0.0548076	0.0949386	Influent			-0.470142	29.7718	0.0282649									8.05291	0.00345871				16.1616	0.00996488					24.8163	0.0524228
					MAG_507	0.408474	0.0113655	0.0109426	0.00310296	0.0101821	0.00410027	0.0986236	LG			0.00155898	254.655	0.25115									379.977	1.55211				20.0799	0.00228218					8.88424	0.000972171
					MAG_233	0.00374389	0.00768566	0.0165254	0.99352	0.0270164	0.00538733	0.0090284	Influent			-8.19172	11.0779	0.00100015									1.3352	4.99885e-05				5.81668	0.000447051					5.81288	0.0009606
					MAG_345	0.0586909	0.248827	0.205038	0.0134998	0.271751	0.400429	0.19605	SG			0.104997	9.0761	0.0177937									1.87806	0.00110225				10.086	0.0250967					3.70094	0.00758833
					MAG_156	0.382316	0.397505	0.281247	0.00621381	0.757013	0.974592	0.365099	SG			0.148595	6.67221	0.0243602									4.4551	0.0170325				6.20189	0.0246528					1.96094	0.00551508
					MAG_487	0.136764	0.26333	0.197169	0.00603591	0.0673573	0.237812	0.218945	SG			0.0468765	20.4285	0.0447272									15.2554	0.020864				24.6819	0.0649949					8.06108	0.0158939
					MAG_196	0.314909	0.243405	0.159685	0.00492357	0.0401245	0.337922	0.238206	LG			0.0571399	17.0371	0.0405834									44.5603	0.140324				19.0073	0.0462648					5.36493	0.008567
					MAG_191	0.00573413	0.0750974	0.170818	0.0116513	0.199765	0.0309586	0.0837675	FL			0.0573702	14.7409	0.0123481									0.277611	1.59186e-05				7.92304	0.00595					8.40067	0.0143498
					MAG_218	0.0563371	0.463562	0.502798	0.00303074	0.222255	0.893513	0.383781	FL			0.102529	9.69713	0.0372158									1.84479	0.0010393				11.9535	0.055412					5.64106	0.0283632
					MAG_732	0.101369	0.166254	0.15509	0.00619797	0.0533243	0.147083	0.149188	SG			0.0430603	21.6511	0.032301									15.0513	0.0152573				23.4404	0.0389707					9.58816	0.0148702
					MAG_144	0.294341	0.230786	0.123507	0.00568877	0.0184922	0.246501	0.217948	LG			0.0437212	21.8887	0.0477061									72.5787	0.213629				25.975	0.0599465					5.95375	0.00735331
					MAG_313	0.444934	0.296099	0.169889	0.00637714	0.0486519	0.353236	0.29729	LG			0.0480536	20.1337	0.0598555									55.1218	0.245255				21.66	0.064135					5.3566	0.0091003
					MAG_352	0.549583	0.359238	0.240037	0.00674479	0.0562328	0.431936	0.371313	LG			0.0470622	20.6487	0.0766712									57.622	0.316681				21.6695	0.077845					6.23642	0.0149697
					MAG_248	0.39241	0.299042	0.192509	0.0076838	0.031154	0.342051	0.29295	LG			0.0456112	21.0149	0.0615632									63.4142	0.248843				23.806	0.07119					6.57502	0.0126575
					MAG_624	0.405831	0.315522	0.183625	0.00415579	0.426913	0.165063	0.302416	LG			0.0517828	18.9333	0.0572574									9.01608	0.0365901				13.4228	0.0423518					3.59263	0.00659697
					MAG_533	0.156133	0.419181	0.216711	0.00344846	0.429271	0.210385	0.310693	SG			0.0563917	17.4743	0.0542913									3.42013	0.00533998				16.7031	0.0700164					3.95225	0.00856495
					MAG_446	0.187162	0.127278	0.0765917	0.00337272	0.0308902	0.156954	0.127781	LG			0.0509875	18.8772	0.0241215									41.2917	0.0772825				19.6815	0.0250502					5.13178	0.00393052
					MAG_632	0.00796777	0.00548562	0.00851435	0.0232856	0.00518422	0.00883029	0.00678888	Influent			-0.190651	14.8167	0.00100588									13.134	0.00104648				10.7604	0.000590276					7.40939	0.000630861
					MAG_154	0.0593516	0.15706	0.200639	0.00681132	0.569362	0.508018	0.146459	FL			0.218037	4.51392	0.00661104									0.948655	0.000563042				3.84841	0.00604432					2.21814	0.00445047
					MAG_496	0.0167178	0.0601726	0.0661671	0.00182477	0.035243	0.0750042	0.0521112	FL			0.0682615	14.105	0.00735028									3.92817	0.000656703				15.2034	0.00914831					7.37543	0.00488011
					MAG_236	0.0827462	0.0939517	0.0764962	0.00146016	0.137833	0.155896	0.0871226	SG			0.103519	9.54379	0.0083148									5.36087	0.00443592				8.57101	0.00805261					3.12926	0.00239376
					MAG_686	0.0351929	0.072313	0.0927131	0.0064565	0.138902	0.070657	0.0692466	FL			0.0775086	11.8307	0.00819235									2.3788	0.00083717				8.81295	0.00637291					5.1673	0.00479076
					MAG_523	0.128852	0.218919	0.16428	0.00212321	0.190583	0.197438	0.185444	SG			0.0634213	15.5562	0.0288481									6.08281	0.00783782				15.0345	0.0329134					5.07066	0.00833007
					MAG_517	0.127872	0.0655666	0.0586916	0.00145429	0.0317417	0.0942207	0.0775551	LG			0.0548042	17.7887	0.013796									31.4362	0.0401981				14.7635	0.00967994					5.78548	0.00339559
					MAG_444	0.0855284	0.156851	0.170908	0.00274021	0.122549	0.0967692	0.144674	FL			0.0434813	22.2683	0.0322165									6.40394	0.00547719				18.7375	0.0293899					9.24048	0.0157927
					MAG_268	1.75207	1.83226	1.40994	0.072704	2.89337	4.54091	1.70904	SG			0.137653	7.0995	0.121333									5.22737	0.0915872				6.74146	0.123521					2.30627	0.032517
					MAG_655	0.127681	0.0664902	0.029555	0.0029998	0.00806639	0.093258	0.0707184	LG			0.0504155	18.6539	0.0131918									77.6883	0.0991933				19.5173	0.0129771					3.72028	0.00109953
					MAG_560	3.39869	1.69928	1.54362	0.0115372	0.66016	1.83609	2.03424	LG			0.0417972	23.6832	0.481772									40.6969	1.38316				19.243	0.326993					7.66347	0.118295
					MAG_505	0.0439882	0.0809201	0.0588313	0.00325685	0.0254071	0.108136	0.0672729	SG			0.0670572	14.1441	0.00951517									12.4129	0.00546024				17.4767	0.0141422					5.52244	0.00324893
					MAG_165	0.0734583	0.148792	0.099851	0.00376433	0.02636	0.18189	0.119983	SG			0.0612529	15.7198	0.0188611									17.1238	0.0125789				20.9726	0.0312056					6.07045	0.0060614
					MAG_364	3.09194	1.43794	1.02288	0.00841457	0.0842142	1.09307	1.69805	LG			0.0256587	38.4148	0.652304									169.8	5.25013				36.4102	0.523555					11.0957	0.113496
					MAG_515	0.0761403	0.119702	0.121236	0.00507088	0.306056	0.195599	0.110502	FL			0.127239	7.65153	0.00845509									2.31085	0.00175948				6.17294	0.00738912					2.84432	0.00344835
					MAG_283	0.0944069	0.137731	0.0728373	0.00182731	0.00985957	0.166781	0.111976	SG			0.0584041	16.7694	0.0187778									38.1704	0.0360355				23.3475	0.0321567					5.27904	0.00384511
					MAG_442	0.0353733	0.292718	0.360742	0.00643898	0.0679782	0.226354	0.253108	FL			0.0387324	24.6021	0.0622698									3.96228	0.00140159				28.3677	0.0830374					15.2675	0.0550764
					MAG_238	0.0542938	0.17195	0.0844269	0.00377066	0.0864344	0.101657	0.124185	SG			0.0450265	21.1364	0.0262482									5.58945	0.00303473				24.5573	0.0422261					5.40116	0.00456004
					MAG_204	1.91924	2.17627	1.34085	0.0152809	0.196731	1.84357	1.91087	SG			0.0390558	25.2158	0.48184									52.8826	1.01494				31.5746	0.687147					8.35974	0.112091
					MAG_127	0.0369955	0.267429	0.531319	0.00146687	0.0199333	0.16984	0.282706	FL			0.0244477	40.2605	0.113819									10.486	0.00387935				41.6145	0.111289					35.5665	0.188972
					MAG_75	0.00618919	0.03203	0.0693161	2.0752	0.0244805	0.0170001	0.0356666	Influent			-4.34507	29.5351	0.0105342									2.33783	0.000144693				20.0742	0.00642977					19.7243	0.0136721
					MAG_576	0.0581727	0.0506179	0.0677044	0.0228215	0.0221453	0.0631534	0.0565516	FL			0.0216475	19.2237	0.0108713									20.6639	0.0120207				16.7965	0.00850206					9.84397	0.00666481
					MAG_139	0.150604	0.157255	0.0844508	0.00247433	0.21835	0.275852	0.137591	SG			0.111878	8.83146	0.0121513									6.09583	0.00918058				8.58642	0.0135026					2.06168	0.00174111
					MAG_356	0.0881279	0.351203	0.409654	0.0680775	0.449433	0.416288	0.307939	FL			0.0684536	11.752	0.0361891									1.77964	0.00156836				10.7345	0.0376998					5.6439	0.0231205
					MAG_41	0.69574	0.925862	0.673882	0.00528803	0.460574	1.92023	0.81224	SG			0.103753	9.59296	0.0779179									10.89	0.0757661				11.2064	0.103756					3.54641	0.0238986
					MAG_378	0.101412	0.222338	0.207309	0.00450588	0.578813	0.191463	0.191977	SG			0.104519	9.4086	0.0180623									1.66951	0.00169308				7.21696	0.016046					3.10367	0.00643418
					MAG_252	0.00993934	0.0260911	0.0819163	0.699303	0.140537	0.0151004	0.036494	Influent			-1.3397	9.75971	0.00356171									0.686774	6.82608e-05				4.04601	0.00105565					5.94115	0.00486677
					MAG_181	0.0802431	0.146449	0.139046	0.0675782	0.186348	0.166405	0.130033	SG			0.0425937	12.2389	0.0159146									3.91853	0.00314435				10.9603	0.0160513					4.69509	0.00652835
					MAG_555	0.435658	0.0126616	0.00878341	0.00191036	0.0035935	0.0115156	0.104751	LG			0.00365302	198.983	0.208437									930.948	4.05575				23.8592	0.00302096					7.23392	0.000635385
					MAG_222	0.10449	0.229521	0.146423	0.00227263	0.0174014	0.298743	0.18124	SG			0.0650181	15.1603	0.0274765									23.7272	0.0247925				21.7437	0.0499065					5.93022	0.00868321
					MAG_285	0.165597	0.283331	0.16672	0.0027186	0.0267499	0.360736	0.228277	SG			0.0629057	15.6735	0.035779									28.0527	0.0464545				21.8128	0.0618024					5.49688	0.0091644
					MAG_114	0.148576	0.184322	0.145007	0.00192786	0.258344	0.319495	0.166629	SG			0.108154	9.1722	0.0152836									5.0933	0.00756742				8.59606	0.0158445					3.02527	0.00438686
					MAG_256	0.0339645	0.0675125	0.126078	0.0201044	0.0556472	0.13662	0.0747733	FL			0.067198	11.4373	0.00855202									4.9368	0.00167676				9.85995	0.0066567					8.09558	0.0102067
					MAG_318	0.1503	0.282946	0.225485	0.00534468	0.173467	0.299468	0.239399	SG			0.0630079	15.4588	0.0370081									7.39148	0.0111094				16.4603	0.0465738					5.81743	0.0131175
					MAG_309	0.283147	0.0528946	0.0340418	0.00604424	0.105093	0.0559011	0.0988369	LG			0.0411598	21.852	0.0215979									25.2473	0.0714871				8.41147	0.00444921					2.47322	0.000841928
					MAG_282	0.0960038	0.179427	0.130754	0.00461119	0.090707	0.202385	0.148906	SG			0.063956	15.086	0.0224639									8.69934	0.0083517				17.0988	0.0306799					5.4908	0.00717943
					MAG_333	0.046949	0.151758	0.182473	0.0269715	0.286799	0.306499	0.136379	FL			0.119319	7.45138	0.0101621									1.469	0.000689681				6.82956	0.0103644					3.68775	0.00672916
					MAG_362	0.00213858	0.0042766	0.0106639	0.0369691	0.0188209	0.00321045	0.00540305	Influent			-0.41376	9.88196	0.000533928									1.09748	2.34705e-05				4.7378	0.000202617					5.50114	0.000586635
					MAG_37	0.122798	0.193002	0.256468	0.00691543	0.430288	0.26113	0.193424	FL			0.0995057	9.78508	0.0189267									2.65788	0.00326383				7.19972	0.0138956					4.35783	0.0111765
					MAG_214	0.245933	0.154628	0.113516	0.00486621	0.245326	0.189923	0.164437	LG			0.0759719	12.7879	0.021028									9.21011	0.0226507				9.29663	0.0143751					3.09043	0.00350815
					MAG_211	0.946805	0.249092	0.217326	0.00567907	0.0911867	0.253383	0.394648	LG			0.0289573	33.2886	0.131373									82.0927	0.777257				20.4341	0.0508998					7.81623	0.0169867
					MAG_504	0.430913	0.0425955	0.0416083	0.00287812	0.0491955	0.0140349	0.127778	LG			0.0111991	77.5539	0.0990972									83.7845	0.361038				16.7376	0.00712945					7.55984	0.00314552
					MAG_235	0.125016	0.877141	0.670238	0.00868431	1.2821	1.41753	0.659948	SG			0.125766	7.88916	0.0520643									0.872472	0.00109073				8.69387	0.0762576					2.98062	0.0199772
					MAG_374	0.0175148	0.0321788	0.0202524	0.0103143	0.128264	0.0487318	0.0259711	SG			0.153607	5.44969	0.00141534									1.29585	0.000226965				4.57466	0.00147207					1.32458	0.000268259
					MAG_27	0.0218632	0.123064	0.117507	0.00293432	0.18094	0.153178	0.0994106	SG			0.0982826	9.94984	0.0098912									1.10366	0.000241295				9.69162	0.0119269					4.18089	0.00491282
					MAG_176	0.0349672	0.124638	0.228611	0.141565	0.0714912	0.122505	0.130904	FL			-0.032905	20.6247	0.0269986									4.17652	0.00146041				17.6685	0.0220217					14.3749	0.0328625
					MAG_49	0.19994	0.037461	0.0320195	0.00308495	0.144467	0.0359427	0.0718459	LG			0.0612712	15.5032	0.0111384									13.279	0.0265501				5.13161	0.00192235					2.03242	0.000650772
					MAG_12	0.107586	0.101539	0.0565337	0.0048854	0.282425	0.0869496	0.0916182	LG			0.101922	9.43977	0.00864854									3.63687	0.00391275				6.85172	0.00695719					1.76169	0.000995947
					MAG_780	0.0188853	0.0126066	0.0138164	0.00303741	0.0275401	0.0110241	0.0142903	LG			0.0571259	13.6757	0.0019543									6.49645	0.00122688				8.24628	0.00103957					4.15367	0.000573886
					MAG_113	0.063027	0.0710977	0.0631924	0.00246324	0.147727	0.0382682	0.0673458	SG			0.0684837	14.0378	0.00945385									4.09002	0.00257781				9.4613	0.00672677					3.89423	0.00246086
					MAG_562	0.0350533	0.104176	0.237786	0.00713425	0.801689	0.0854037	0.122371	FL			0.169688	5.74462	0.00702977									0.424625	0.000148845				2.83382	0.00295216					3.02543	0.00719404
					MAG_77	0.0657363	0.0981585	0.0973142	0.00424466	0.100977	0.0662035	0.0908145	SG			0.0496612	18.8045	0.0170772									6.03884	0.00396971				15.2121	0.0149319					6.85687	0.00667271
					MAG_13	0.481849	0.522117	0.426798	0.00295913	0.144783	0.186228	0.489428	SG			0.0209145	46.7955	0.22903									29.361	0.141476				42.6119	0.222484					15.5665	0.0664374
					MAG_316	0.0186112	0.0473105	0.0452413	0.00204732	0.14139	0.0656629	0.0404793	SG			0.137393	7.08219	0.00286682									1.24039	0.000230851				5.80743	0.00274753					2.54464	0.00115123
					MAG_581	0.0077591	0.0124108	0.0109726	0.00300336	0.0490703	0.0173971	0.0110279	SG			0.140455	6.21306	0.000685169									1.50373	0.000116676				4.68313	0.000581213					1.90731	0.000209282
					MAG_727	0.0275445	0.00318786	0.00318607	0.00446718	0.00325322	0.00191813	0.00854588	LG			-0.0221073	58.0257	0.00495881									78.9658	0.0217508				15.8735	0.000506023					7.23108	0.000230387
					MAG_711	0.0138741	0.00570253	0.00802031	0.0325764	0.0193169	0.00722064	0.00807971	Influent			-0.215181	11.33	0.000915429									6.81936	0.000946121				5.40286	0.000308099					3.49699	0.00028047
					MAG_16	0.053758	0.0953552	0.0863953	0.00222593	0.231717	0.0593686	0.0839638	SG			0.0873247	11.1957	0.00940035									2.22458	0.00119589				8.10472	0.00772827					3.40109	0.00293838
					MAG_167	0.041738	0.0732563	0.0502749	0.00157626	0.0204539	0.050313	0.0605769	SG			0.0377721	25.1696	0.015247									16.4996	0.00688659				29.0708	0.0212962					8.77126	0.00440974
					MAG_89	0.0993577	0.0455629	0.0332681	0.00281037	0.133517	0.0468663	0.0543241	LG			0.0846735	11.2909	0.00613367									7.07895	0.00703349				6.3323	0.00288518					2.13026	0.0007087
					MAG_543	0.0539156	0.0514899	0.0304015	0.00320266	0.0584654	0.0332774	0.0467514	LG			0.0504698	17.9774	0.00840469									8.61513	0.0046449				14.4231	0.00742643					3.88471	0.00118101
					MAG_553	0.00690351	0.00962373	0.00871868	0.00283942	0.0597109	0.0116499	0.00879902	SG			0.179296	4.912	0.000432208									1.11436	7.69299e-05				3.30498	0.000318063					1.39201	0.000121365
					MAG_129	0.0684729	0.0786778	0.119174	0.00516467	0.0936325	0.063423	0.0865568	FL			0.0481559	18.9946	0.0164411									6.77165	0.00463675				13.0041	0.0102314					8.9487	0.0106645
					MAG_69	0.0130446	0.031164	0.0343754	0.00246986	0.127223	0.0379977	0.0279806	FL			0.14799	6.46692	0.00180948									0.979662	0.000127793				4.69532	0.00146325					2.39297	0.000822595
					MAG_87	0.0740732	0.0927824	0.104013	0.00475455	0.119429	0.0750535	0.0914741	FL			0.0571568	16.375	0.0149789									5.76617	0.00427119				12.3298	0.0114399					6.2908	0.00654326
					MAG_506	0.0121749	0.0141128	0.0192591	0.00433841	0.0343604	0.0124285	0.0149731	FL			0.0618379	11.9554	0.00179008									3.36762	0.000410005				7.57215	0.00106865					4.75833	0.000916409
					MAG_43	0.0536083	0.0721788	0.0537733	0.00275135	0.204844	0.0494958	0.0634919	SG			0.0993377	9.74668	0.00618835									2.51251	0.00134692				7.00582	0.00505672					2.4195	0.00130105
					MAG_20	0.0694412	0.123532	0.103392	0.00356786	0.0870496	0.0640976	0.106597	SG			0.0390888	24.034	0.0256195									7.35142	0.00510491				21.3222	0.0263397					8.091	0.00836542
					MAG_116	0.0639527	0.0825158	0.0482941	0.0133514	0.37237	0.171783	0.0698765	SG			0.200406	4.6558	0.00325331									1.61882	0.00103528				3.85277	0.00317914					1.03337	0.000499057
					MAG_86	0.014835	0.0440165	0.0359063	0.00729767	0.13967	0.0390726	0.035569	SG			0.115227	7.65297	0.00272208									1.01645	0.00015079				6.11361	0.002691					2.30672	0.000828256
					MAG_325	0.00795804	0.0169859	0.0146878	0.0028187	0.0301079	0.0165259	0.0144252	SG			0.0764926	10.9651	0.00158174									2.47341	0.000196835				9.34143	0.00158673					3.68778	0.000541654
					MAG_763	0.131142	0.169639	0.240326	0.00597787	0.899755	0.152799	0.178842	FL			0.143491	6.84899	0.0122488									1.40786	0.0018463				3.93319	0.00667222					2.59479	0.00623596
					MAG_427	0.0314047	0.0233152	0.0208551	0.0104666	0.0508925	0.0117634	0.0244799	LG			0.0330904	15.3213	0.00375063									5.92959	0.00186217				9.17156	0.00213837					3.80543	0.000793627
					MAG_133	0.0124461	0.0179952	0.0935073	0.922566	0.11094	0.0205661	0.0356524	Influent			-1.85532	10.8483	0.00386768									1.0822	0.000134692				3.34813	0.000602503					8.09335	0.00756787
					MAG_60	0.0519866	0.0876215	0.0566244	0.00392137	0.516352	0.104581	0.0720326	SG			0.213015	4.60591	0.00331775									0.969794	0.000504163				3.46237	0.00303378					1.03974	0.000588749
					MAG_594	0.00292751	0.00269052	0.00400468	0.00178444	0.0388586	0.00510344	0.0030712	FL			0.304616	2.87072	8.81654e-05									0.730086	2.13734e-05				1.48357	3.99156e-05					1.03101	4.12886e-05
					MAG_607	0.00675841	0.010703	0.0149649	0.00953772	0.0287364	0.0126569	0.0109007	FL			0.0382722	9.60403	0.0010469									2.22064	0.00015008				6.55384	0.000701458					4.20344	0.00062904
					MAG_689	0.0100771	0.0208404	0.0172487	0.00200899	0.00892802	0.0098659	0.0175746	SG			0.024531	30.1803	0.00530406									10.0997	0.00101776				29.6704	0.00618345					11.0183	0.00190052
					MAG_210	0.00905522	0.0121363	0.0152194	0.00262895	0.0671967	0.0142998	0.0122292	FL			0.152429	5.93092	0.000725306									1.2969	0.000117437				3.65988	0.000444173					2.13137	0.000324382
					MAG_645	0.00418919	0.0113072	0.00981903	0.00251625	0.0237872	0.0172866	0.0093692	SG			0.1082	7.78739	0.000729617									1.62422	6.80417e-05				7.17629	0.000811438					2.82629	0.000277514
					MAG_357	0.0217394	0.0366322	0.0287412	0.00385855	0.0333871	0.0367005	0.0313831	SG			0.0598965	14.4614	0.00453842									5.82901	0.00126719				13.9801	0.00512124					4.92213	0.00141468
					MAG_782	0.0217928	0.0596108	0.0777625	0.0033719	0.067074	0.0614024	0.0558288	FL			0.0649979	14.3795	0.0080279									2.95134	0.00064318				12.2683	0.0073132					7.21604	0.00561137
					MAG_497	0.0144548	0.0121644	0.0155905	0.0102255	0.0109407	0.0188885	0.0135248	FL			0.0153189	13.8466	0.00187273									11.2708	0.00162917				11.2199	0.00136483					6.37723	0.00099424
					MAG_703	0.0997567	0.252735	0.36311	0.0878586	0.303401	0.28725	0.246673	FL			0.0458813	13.7576	0.0339363									2.97919	0.00297194				11.3379	0.0286547					7.33833	0.0266462
					MAG_339	0.205137	0.18731	0.166648	0.00611725	0.73373	0.186055	0.186066	LG			0.124752	7.85999	0.0146248									2.68143	0.0055006				5.03639	0.00943366					2.07568	0.00345907
					MAG_216	0.0169595	0.112696	0.379156	0.323888	0.0932382	0.0445146	0.158249	FL			-0.129922	41.4685	0.0656234									1.71219	0.00029038				20.8231	0.0234667					32.0824	0.121642
					MAG_209	0.0179283	0.0252732	0.0151029	0.00247677	0.029406	0.0287357	0.0211148	SG			0.0751153	11.9128	0.00251536									5.51093	0.000988015				11.5408	0.00291673					3.10435	0.000468847
					MAG_392	0.0676242	0.0989475	0.0852893	0.0358575	0.155906	0.0669005	0.0886418	SG			0.0382524	14.5567	0.0129033									4.09933	0.00277214				11.2414	0.0111231					4.44718	0.00379296
					MAG_457	0.0243894	0.0336982	0.0371485	0.00525756	0.0983506	0.0326455	0.0325129	FL			0.0946008	9.36584	0.0030451									2.36278	0.000576267				6.43282	0.00216775					3.2706	0.00121498
					MAG_324	0.0540916	0.10918	0.0690493	0.00192892	0.0499798	0.107569	0.0870279	SG			0.05907	16.4641	0.0143284									8.94665	0.00483939				19.316	0.0210893					5.38788	0.0037203
					MAG_707	0.00579324	0.0120468	0.00774215	0.0056048	0.0262548	0.0134642	0.00959484	SG			0.0717814	8.63969	0.000828965									2.07098	0.000119977				7.74952	0.000933568					2.27723	0.000176306
					MAG_639	0.0158782	0.0109796	0.0151712	0.00445342	0.0488702	0.00618032	0.0131052	LG			0.0763888	9.80737	0.00128527									3.14993	0.000500151				4.83049	0.000530368					3.11744	0.000472952
					MAG_288	0.0193294	0.0148892	0.013937	0.00199941	0.192942	0.0363529	0.015628	LG			0.357552	2.72345	0.000425621									0.966154	0.000186752				1.58959	0.000236677					0.692048	9.64509e-05
					MAG_189	0.0379711	0.0901335	0.0702225	0.0043596	0.136652	0.0532145	0.07368	SG			0.0651373	14.3698	0.0105877									2.6348	0.00100046				11.9592	0.0107793					4.28451	0.00300869
					MAG_326	0.115324	0.135987	0.139832	0.00513432	0.354942	0.10015	0.132403	FL			0.0865388	11.1785	0.0148006									3.10869	0.00358506				7.42095	0.0100915					3.52898	0.00493464
					MAG_198	0.0187123	0.0210654	0.0301111	0.00354538	0.0330629	0.0280619	0.0228092	FL			0.0684648	12.4746	0.00284534									5.16852	0.000967146				9.06959	0.00191055					5.85674	0.00176353
					MAG_24	0.0337556	0.152676	0.11879	0.0185216	0.386587	0.179697	0.118042	SG			0.120635	7.55036	0.00891259									0.822785	0.000277736				6.85275	0.0104625					2.44305	0.0029021
					MAG_785	0.0162975	0.0123446	0.0207204	0.00367317	0.0251662	0.0109994	0.0153082	FL			0.0466585	15.4518	0.00236539									6.11634	0.000996812				8.64829	0.00106759					6.65984	0.00137994
					MAG_527	0.0176896	0.0287946	0.038509	0.00355054	0.0539711	0.0246311	0.0287801	FL			0.0659404	13.2934	0.00382585									3.09063	0.000546719				9.30227	0.00267855					5.70248	0.00219597
					MAG_34	0.426393	0.731509	0.573043	0.00403593	0.80188	0.478599	0.624767	SG			0.0579784	17.1044	0.106862									4.95634	0.0211335				14.7206	0.107683					5.25467	0.0301115
					MAG_668	0.218816	0.49256	0.45822	0.0159057	0.253978	0.923474	0.423751	SG			0.0949889	10.2235	0.0433222									6.42839	0.0140663				11.9819	0.059018					4.85918	0.0222657
					MAG_276	0.01193	0.041855	0.0305943	0.00182306	0.0528058	0.0380896	0.0324563	SG			0.0777229	12.2025	0.00396049									2.08453	0.000248684				11.9983	0.00502187					3.97829	0.00121713
					MAG_53	0.284315	0.181516	0.151012	0.00526644	1.29809	0.210289	0.196506	LG			0.187693	5.2712	0.0103582									2.11702	0.006019				2.93286	0.00532361					1.13683	0.00171676
					MAG_30	0.145813	0.240248	0.306198	0.00398808	0.318939	0.23134	0.23596	FL			0.0670214	14.6427	0.0345509									4.21693	0.00614883				11.3799	0.02734					6.57815	0.0201422
					MAG_699	0.0442744	0.0266436	0.019714	0.00280602	0.0323154	0.0130531	0.02879	LG			0.0354116	23.3935	0.00673499									12.9756	0.00574489				14.821	0.00394885					5.03915	0.00099342
					MAG_104	0.104209	0.111804	0.122614	0.00318809	0.528788	0.0706271	0.112835	FL			0.127301	7.72635	0.00871805									1.90943	0.00198979				4.52326	0.00505717					2.31574	0.00283941
					MAG_649	0.101037	0.0533728	0.0488145	0.00202963	0.0281123	0.076865	0.0627193	LG			0.0550664	17.3907	0.0109073									28.5041	0.0287996				14.3592	0.00766391					5.75977	0.0028116
					MAG_622	0.00754268	0.0121203	0.02733	0.00629913	0.0242265	0.0086945	0.0149156	FL			0.0272405	16.9421	0.00252702									2.95974	0.000223244				9.2391	0.0011198					9.59478	0.00262225
					MAG_42	0.0381854	0.0422599	0.0398197	0.0039518	0.264405	0.0303641	0.0407535	SG			0.167181	5.73135	0.00233572									1.40153	0.00053518				3.46491	0.00146427					1.52614	0.000607706
					MAG_202	0.0122007	0.0275466	0.01452	0.0055013	0.0787164	0.0395235	0.0209138	SG			0.137847	6.34341	0.00132665									1.45602	0.000177645				5.94579	0.00163786					1.43367	0.000208168
					MAG_376	0.0173973	0.0320235	0.0324132	0.00190101	0.0444411	0.00788033	0.0289032	FL			0.0401191	22.1881	0.00641307									3.77886	0.000657422				14.9555	0.00478925					7.04564	0.00228372
					MAG_62	0.065022	0.0399773	0.0956373	0.0039242	0.404997	0.0332821	0.0594021	FL			0.169762	5.723	0.00339959									1.56241	0.00101591				2.19089	0.000875857					2.45593	0.00234878
					MAG_93	0.0151006	0.0472692	0.0381674	0.00295292	0.0903546	0.0498506	0.0379167	SG			0.0985241	9.57989	0.00363238									1.56356	0.000236107				8.64898	0.0040883					3.18796	0.00121676
					MAG_631	0.0203173	0.0281181	0.0602712	0.0115343	0.118795	0.0274578	0.0344402	FL			0.0830848	9.23443	0.00318035									1.64343	0.000333901				4.73857	0.00133239					4.71149	0.00283967
					MAG_82	0.0134715	0.0263147	0.035281	0.00262653	0.258159	0.0191391	0.0257308	FL			0.246329	3.93683	0.00101298									0.508178	6.84593e-05				2.27575	0.000598855					1.43059	0.000504726
					MAG_431	0.0179623	0.0185977	0.01084	0.00396791	0.0241432	0.014644	0.0165185	SG			0.0490479	14.8973	0.00246081									6.92916	0.00124464				12.3666	0.00229991					3.28328	0.000355907
					MAG_120	0.0234738	0.0355041	0.0399545	0.011059	0.250919	0.0364302	0.0339701	FL			0.18282	4.82342	0.00163852									0.905525	0.000212561				3.00253	0.00106602					1.57608	0.000629717
					MAG_212	0.00701498	0.0315203	0.0304607	0.00289876	0.0381932	0.0390609	0.0258642	SG			0.0831737	10.916	0.00282334									1.65422	0.000116043				10.8637	0.00342426					4.72005	0.00143776
					MAG_684	0.0196962	0.0290039	0.0676199	0.0158255	0.124095	0.0274158	0.0366102	FL			0.0725441	9.51681	0.00348412									1.52646	0.000300655				4.71073	0.0013663					5.09759	0.00344698
					MAG_363	0.0599456	0.0726502	0.0974535	0.00481763	0.239504	0.0540912	0.076056	FL			0.0934517	10.1813	0.00774351									2.40615	0.00144238				6.09393	0.00442725					3.79302	0.00369643
					MAG_85	0.0482467	0.0601368	0.0831135	0.00616007	0.197826	0.0579571	0.0632651	FL			0.0983259	9.46486	0.00598796									2.33133	0.00112479				5.84786	0.00351672					3.73546	0.00310467
					MAG_265	0.213786	0.379855	0.40548	0.00597491	1.94708	0.345083	0.349726	FL			0.161885	6.12853	0.0214331									1.0599	0.00226592				4.04928	0.0153814					2.01186	0.00815771
					MAG_508	0.0801611	0.134005	0.144174	0.00343792	0.127963	0.0953268	0.124702	FL			0.050551	19.0021	0.0236959									5.76895	0.00462445				15.668	0.0209959					7.64041	0.0110155
					MAG_499	0.0108072	0.0106066	0.0157849	0.00342924	0.0345166	0.0116451	0.0119453	FL			0.0809949	9.74652	0.00116425									2.98183	0.000322251				5.74991	0.00060987					3.94542	0.00062278
					MAG_26	0.050029	0.0893468	0.0943744	0.00216357	0.179501	0.0947192	0.0819538	FL			0.0919187	10.649	0.00872725									2.61268	0.00130709				8.33795	0.00744969					4.0244	0.003798
					MAG_737	0.0688598	0.0672585	0.0825573	0.00670693	0.207843	0.0524925	0.0714355	FL			0.0866903	10.6659	0.00761927									3.17782	0.00218824				6.38841	0.00429675					3.63269	0.00299905
					MAG_495	0.00793905	0.0114809	0.0307458	0.00341268	0.0183353	0.0145565	0.0155179	FL			0.0462833	15.9148	0.00246965									3.97172	0.000315317				9.14818	0.0010503					11.0864	0.0034086
					MAG_14	0.0108335	0.0591405	0.0775668	0.00317573	0.0969258	0.0180582	0.0531195	FL			0.0496196	18.4778	0.00981531									1.07811	0.000116797				12.5866	0.00744375					7.67908	0.00595642
					MAG_567	0.0582082	0.111109	0.102404	0.00360831	0.284087	0.109998	0.0972943	SG			0.106517	9.14845	0.00890093									1.94323	0.00113112				7.10075	0.00788954					3.00973	0.00308208
					MAG_383	0.00592413	0.00951302	0.00791366	0.00694185	0.0426471	0.0112573	0.00832363	SG			0.104599	5.97493	0.000497331									1.33111	7.8857e-05				4.37127	0.00041584					1.68346	0.000133223
					MAG_2	0.109481	0.0612777	0.0556646	0.00437917	0.33646	0.0567184	0.0704792	LG			0.133638	7.22993	0.0050956									3.14335	0.00344139				3.80263	0.00233017					1.60871	0.000895484
					MAG_208	0.1463	0.106933	0.058618	0.00487623	0.127783	0.068871	0.103515	LG			0.0499196	18.7039	0.0193613									10.7225	0.015687				13.9313	0.0148971					3.488	0.0020446
					MAG_674	0.111746	0.0339433	0.0294999	0.208488	0.078452	0.0388145	0.0499491	Influent			-0.248802	15.3051	0.00764477									13.3888	0.0149614				7.38146	0.00250551					2.93553	0.000865979
					MAG_486	0.0124015	0.0187218	0.0207278	0.00499446	0.0299222	0.0116717	0.0178328	FL			0.0419228	15.8727	0.00283056									3.92978	0.000487353				11.3401	0.00212307					5.77321	0.00119666
					MAG_670	0.0127368	0.00883073	0.00989547	0.00184969	0.0300671	0.00983311	0.00995625	LG			0.0920387	9.43211	0.000939084									4.03781	0.000514288				5.53082	0.000488412					2.85913	0.000282924
					MAG_23	0.0107551	0.0282742	0.136058	0.00319921	0.422031	0.0722513	0.0513659	FL			0.234195	4.18616	0.00215026									0.246128	2.64714e-05				1.3963	0.000394794					3.12863	0.00425675
					MAG_740	0.00171087	0.00112116	0.00271755	0.00877957	0.00266479	0.00180137	0.00164999	Influent			-0.321947	12.7365	0.00021015									5.94572	0.000101724				6.51572	7.30514e-05					7.17535	0.000194994
					MAG_38	0.110417	0.0832836	0.06809	0.00259076	0.179057	0.0647611	0.0854545	LG			0.0740898	13.0939	0.0111893									5.86084	0.00647135				8.5751	0.00714165					3.22833	0.00219817
					MAG_5	0.0287516	0.109893	0.0690236	0.00304783	0.105883	0.0663805	0.0818243	SG			0.0576482	16.5422	0.0135355									2.52479	0.000725917				16.4848	0.0181156					4.71265	0.00325284
					MAG_98	0.072872	0.0974446	0.156143	0.00312861	0.0300024	0.0775765	0.106713	FL			0.0322452	29.0261	0.0309747									19.4648	0.0141844				25.5063	0.0248545					17.9477	0.0280241
					MAG_10	0.00957731	0.0297816	0.0297316	0.00547843	0.0655674	0.0376775	0.0253241	SG			0.099431	8.64212	0.00218854									1.36398	0.000130632				7.41689	0.00220887					3.37695	0.00100402
					MAG_22	0.0386506	0.0484485	0.0464934	0.00676474	0.174493	0.0374776	0.0458042	SG			0.106073	8.5333	0.0039086									2.13139	0.000823795				5.61901	0.00272233					2.50378	0.00116409
					MAG_47	0.0255477	0.0548674	0.0493393	0.00272881	0.23179	0.0479079	0.0470351	SG			0.145684	6.66443	0.00313462									1.0613	0.000271139				4.8164	0.00264263					2.01208	0.000992746
					MAG_332	0.0198211	0.00804787	0.00523009	0.00543754	0.0172257	0.00569342	0.00993354	LG			0.0199156	16.3632	0.00162544									10.9648	0.00217335				8.77918	0.000706538					2.63152	0.000137631
					MAG_710	0.0346382	0.0729232	0.0570243	0.00648489	0.0744578	0.101153	0.0605257	SG			0.0842444	10.8333	0.00655693									4.08124	0.00141367				11.2568	0.00820879					3.92815	0.00224
					MAG_40	0.845757	1.1641	0.987659	0.00816671	0.96191	1.09436	1.04995	SG			0.0603271	16.417	0.172371									7.84737	0.0663697				15.1755	0.176658					5.77256	0.0570132
					MAG_327	0.0138006	0.0163927	0.0162763	0.00446442	0.116832	0.0206721	0.0157934	SG			0.19545	4.61416	0.000728731									1.14029	0.000157367				2.91286	0.000477497					1.34618	0.000219109
					MAG_134	0.0690687	0.061227	0.0712693	0.00441212	0.0268559	0.0554813	0.0654627	FL			0.0369441	23.8001	0.0155802									21.3946	0.0147769				20.6782	0.0126606					10.6265	0.00757344
					MAG_549	0.0499954	0.0053878	0.00781025	0.00354369	0.00484272	0.00709773	0.0158071	LG			0.00738644	41.2224	0.00651606									89.8281	0.04491				12.29	0.000662163					7.93456	0.000619709
					MAG_659	1.56115	0.890098	0.735046	0.0177864	0.322692	1.00361	0.998965	LG			0.044801	21.6727	0.216503									37.3881	0.583683				19.0792	0.169824					6.89059	0.0506489
					MAG_566	0.019874	0.0112185	0.00892587	0.00251214	0.0198011	0.0158011	0.0125496	LG			0.0690922	11.8825	0.0014912									9.20347	0.0018291				8.26118	0.000926784					2.97404	0.000265459
					MAG_688	0.00526851	0.00607345	0.00699827	0.0164524	0.0260001	0.00871382	0.00612757	Influent			-0.0517777	6.65353	0.0004077									1.93016	0.000101691				4.37694	0.000265831					2.32564	0.000162755
					MAG_770	0.00351289	0.00334658	0.00844036	0.0437008	0.00974329	0.00424501	0.00465661	Influent			-0.624042	12.1571	0.000566108									3.40563	0.000119636				6.06059	0.000202823					7.01318	0.000591937
					MAG_591	0.0196248	0.0171226	0.0123894	0.00224646	0.00805054	0.0149893	0.0164898	LG			0.0358935	21.6701	0.00357336									20.5862	0.00404				20.5401	0.003517					6.57848	0.000815035
					MAG_722	0.023383	0.0259989	0.0235712	0.0160315	0.0206094	0.0366988	0.0248165	SG			0.027268	13.1776	0.00327021									9.63955	0.00225402				12.5051	0.00325119					5.02398	0.00118421
					MAG_802	0.0288596	0.0408498	0.041715	0.00272202	0.0920395	0.029758	0.0384283	FL			0.0784091	11.9417	0.00458899									2.98971	0.000862818				8.37725	0.00342209					3.94725	0.0016466
					MAG_449	0.0793507	0.174288	0.173887	0.00308116	0.41999	0.129406	0.153302	SG			0.0926614	10.6186	0.0162786									1.80376	0.00143129				7.90732	0.0137815					3.64317	0.00633502
					MAG_636	0.0136573	0.0366135	0.041406	0.00276722	0.0297402	0.0252799	0.0327613	FL			0.0438906	19.9014	0.00651997									4.19331	0.000572694				17.5144	0.00641263					8.94772	0.0037049
					MAG_485	0.0284215	0.105248	1.03622	0.00724106	0.286464	0.145746	0.321091	FL			0.0359003	26.5975	0.085402									0.931504	0.000264747				6.21923	0.00654563					28.0021	0.290165
					MAG_74	0.217527	0.311311	0.220003	0.00376582	0.615113	0.231612	0.267851	SG			0.0839646	11.7616	0.0315035									3.35688	0.00730211				9.24737	0.0287881					3.00705	0.00661561
					MAG_36	0.07682	0.0821624	0.0649942	0.00287324	0.55546	0.050268	0.076695	SG			0.185127	5.32065	0.00408068									1.34493	0.00103318				3.26326	0.00268117					1.20882	0.000785662
					MAG_359	0.0765758	0.198069	0.31666	0.0286467	0.348299	0.179157	0.200988	FL			0.0626783	13.623	0.0273807									2.06322	0.00157993				9.59631	0.0190073					7.01443	0.0222119
					MAG_702	0.0121344	0.0312029	0.0118145	0.00570622	0.0229921	0.0308463	0.0221607	SG			0.0577923	12.9582	0.00287162									4.63611	0.000562564				15.6986	0.0048984					2.6534	0.000313486
					MAG_185	0.0150346	0.0211291	0.0248506	0.0039402	0.0459721	0.0196339	0.0207187	FL			0.0721785	11.5619	0.00239547									3.09133	0.000464767				8.1504	0.00172211					4.39998	0.00109342
					MAG_201	0.324863	0.585682	0.440507	0.00435382	0.553687	0.551335	0.492008	SG			0.0679731	14.569	0.0716805									5.29563	0.0172035				14.0886	0.0825143					4.76739	0.0210007
					MAG_15	0.0504019	0.0292138	0.0158775	0.00262726	0.170332	0.0246437	0.0305411	LG			0.149954	6.39271	0.00195241									2.86431	0.00144367				3.64073	0.0010636					0.923001	0.000146549
					MAG_55	0.0151686	0.0369464	0.0311851	0.0106619	0.0724861	0.0312802	0.030715	SG			0.0662727	10.8228	0.00332422									1.97733	0.000299934				9.01539	0.00333086					3.49207	0.00108901
					MAG_8	0.0965233	0.141723	0.160108	0.00763935	0.632498	0.153791	0.136375	FL			0.143547	6.76758	0.00922931									1.46493	0.001414				4.45063	0.00630756					2.33059	0.00373145
					MAG_94	0.194803	0.180772	0.182797	0.00541644	0.850589	0.108948	0.184365	LG			0.124228	7.90892	0.0145813									2.22004	0.00432471				4.56419	0.00825077					2.15539	0.00393998
					MAG_537	0.0197597	0.0284021	0.0296617	0.0137778	0.113016	0.0529268	0.0268157	FL			0.13234	5.84765	0.00156809									1.64703	0.000325449				4.35201	0.00123606					2.08221	0.000617619
					MAG_297	0.00749649	0.0181823	0.0157002	0.00256218	0.0263293	0.0168079	0.0152109	SG			0.0689526	12.2504	0.0018634									2.64485	0.000198271				10.9035	0.0019825					4.28336	0.000672495
					MAG_186	0.0225691	0.0253438	0.0362616	0.00428689	0.0544153	0.0281456	0.0274628	FL			0.0724021	11.8835	0.00326355									3.89132	0.000878237				7.84698	0.00198872					5.13258	0.00186116
					MAG_237	0.0459579	0.0558773	0.0547666	0.00560417	0.136717	0.0490708	0.0534174	SG			0.0851166	10.7512	0.00574303									3.19562	0.00146864				7.54763	0.00421741					3.40697	0.00186588
					MAG_153	0.0218967	0.0186655	0.0193637	0.00332182	0.0736583	0.0157532	0.0195509	LG			0.102975	8.6384	0.00168889									2.86071	0.000626399				5.13144	0.000957807					2.47194	0.000478661
					MAG_522	0.00438392	0.00929194	0.010972	0.00512441	0.0367678	0.00936165	0.00863218	FL			0.092916	7.26777	0.000627367									1.14345	5.01279e-05				4.98242	0.000462963					2.72516	0.000299004
					MAG_405	0.226989	0.274024	0.217145	0.0376763	1.15659	0.267458	0.249457	SG			0.134213	6.86906	0.0171353									1.88584	0.00428065				4.7428	0.0129964					1.74334	0.00378558
					Sum	68.097	71.6853	68.481	43.9432	75.6683	78.2497	70.0948

## Sheet: Genomic Mass balance 22-June-22
Metagenomics mass balance calculations for samples collected on 22 June 2022					Genomic (DNA) relative abudance (22-June_2022)											Calculations of sepcific growth rates and SRT for MLSS AGS											Calculations of SRT for Large granules (LG)					Calculations of SRT for Small granules (SG)						Calculations of SRT for Flocs (FL)
Prameter	Value	unit			MAG_ID	LG	SG	FL	Influent	Effluent	Excess sludge	mixed	domin			µx (1/d)	SRT (d)	weighted SRT (d)	Avg SRT (d)	Corrected SRT (d)							SRT (d)	weighted SRT (d)	Avg SRT (d)	Corrected SRT(d)		SRT (d)	weighted SRT (d)	Avg SRT (d)	Corrected SRT(d)			SRT (d)	weighted SRT (d)	Avg SRT (d)	Corrected SRT(d)
Volume of one SBR	13993	m³			MAG_187	0.0290702	0.0548335	0.0253759	0.00454351	0.0453097	0.0607049	0.0418012	SG			0.0723669	12.4151	0.00518965	15.8518	23.3973							5.63681	0.00163863	44.3443	68.5823		14.0088	0.00768152	11.7939	16.5896			2.89411	0.000734407	5.03524	7.08267
Mixed liquor suspended solids (MLSS) concentation	4	kg/m3			MAG_677	0.00230876	0.00691804	0.0129557	0.00415989	0.0256883	0.00728055	0.00741342	FL			0.0735683	8.63562	0.000640195			26.4906	62.7129	22.2717	10.7868			0.859828	1.98514e-05				5.21215	0.000360578					4.51384	0.000584801
Total biomass in AGS system (MAGS)	55972	Kg			MAG_64	0.0547858	0.146506	0.070282	0.0196768	0.0997845	0.155909	0.107272	SG			0.0633368	12.9631	0.0139057			23.3973	68.5823	16.5896	7.08267			4.74209	0.00259799				15.6683	0.0229549					3.34197	0.00234881
Flocs (FL) fraction in AGS	25	%			MAG_604	0.00659843	0.0305058	0.0161818	0.00138382	0.020811	0.0312982	0.0216652	SG			0.072677	12.9059	0.00279607									2.75073	0.000181505				15.9707	0.004872					3.77046	0.000610128
Small granules (SG) fraction in AGS	53	%			MAG_403	0.00631096	0.0200197	0.025993	0.0177568	0.0295593	0.0209832	0.0184971	FL			0.00753614	12.5337	0.00231838				Dominant OTUs ( abudance >0.1%)	Rare OTUs ( abudance <0.1%)				1.97176	0.000124437				10.3109	0.00206422					6.07505	0.00157909
Large granules (LG) fraction in AGS	22	%			MAG_163	0.000968743	0.000747524	0.00186597	0.0102179	0.000941044	0.000690271	0.0010758	Influent			-0.670349	22.4854	0.000241899			Number of species in AGS	171	641				9.48896	9.19236e-05				11.952	8.9344e-05					13.5277	0.000252422
Flocs (FL) biomass in AGS	13993	Kg			MAG_481	0.0194664	0.0302011	0.035567	0.0233065	0.0373414	0.0250355	0.0291809	FL			0.00182558	16.1458	0.00471149			Cumulative abunadance in AGS	47.4654	20.2852				4.82995	0.000940218				12.5608	0.00379349					6.72201	0.00239082
Small granules (SG) biomass in AGS	29665.2	Kg			MAG_103	0.485948	0.0115291	0.011346	0.00647513	0.0121632	0.00705114	0.115856	LG			0.00050632	212.196	0.245841			Number of species in LG	138	674				372.917	1.81218				15.4358	0.00177961					6.9266	0.000785895
Large granules (LG) biomass in AGS	12313.8	Kg			MAG_467	0.0917159	0.0786037	0.0507717	0.0115453	0.0402675	0.0700962	0.0745304	LG			0.0368764	20.6038	0.0153561			Cumulative abunadance in LG	49.0454	15.6132				19.4093	0.0178014				19.6052	0.0154104					5.61481	0.00285073
average dry weather flow (DWF)	20520	m3/d			MAG_526	0.0268572	0.0219086	0.00886407	0.00320708	0.026939	0.0162173	0.0197362	LG			0.0502184	16.0133	0.00316041			Number of species in SG	172	640				9.2887	0.00249468				13.0877	0.00286733					2.41238	0.000213836
Influent TSS load (JWW)	4212.5	kg/day			MAG_643	0.00621383	0.0289131	0.108987	1.43905	0.065448	0.0286367	0.0439378	Influent			-2.40628	17.0455	0.00748943			Cumulative abunadance in SG	51.8669	19.2255				0.896672	5.57176e-05				7.78662	0.00225135					13.4658	0.014676
Flow Excess sludge	254.917	m3/d			MAG_65	0.032597	0.110179	0.0736466	0.0474328	0.141857	0.10119	0.0839777	SG			0.0420536	11.8255	0.00993079			Number of species in FL	180	632				2.12157	0.000691567				11.804	0.0130055					3.58003	0.00263657
Excess sludge production (JES)	2166.67	kg/day			MAG_744	0.00859497	0.0147175	0.00855634	0.00305178	0.0210812	0.011742	0.0118303	SG			0.0590073	12.7515	0.00150854			Cumulative abunadance in FL	45.2328	18.1544				3.81268	0.000327698				11.5089	0.00169382					3.05371	0.000261286
Flocs (FL) fraction in Excess sludge	50	%			MAG_6	0.000919824	0.000610814	0.000927178	0.00181398	0.000789103	0.000689394	0.000757887	Influent			-0.121551	17.0696	0.000129368									10.6239	9.77211e-05				10.8919	6.65291e-05					7.46361	6.9201e-05
Small granules (SG) fraction in Excess sludge	45	%			MAG_35	0.000952373	0.000735044	0.00250908	0.00576989	0.0011104	0.000756501	0.00122637	Influent			-0.309889	22.6226	0.000277435									7.93944	7.56131e-05				10.224	7.51512e-05					15.853	0.000397765
Large granules (LG) fraction in Excess sludge	5	%			MAG_246	0.00767969	0.0254814	0.0145076	0.00615451	0.0412168	0.0267937	0.0188216	SG			0.0796534	9.59113	0.0018052				positive-net-growth-rate species	negative-net-growth-rate species				1.72917	0.000132795				9.70235	0.0024723					2.51204	0.000364437
Flocs (FL) flux in Excess sludge	1083.33	kg/day			MAG_254	0.00342926	0.00740332	0.032594	0.108636	0.0107643	0.00845055	0.0128267	Influent			-0.593084	22.5524	0.00289272			Number of species (all)	589	223				2.9243	0.000100282				10.091	0.000747071					20.1102	0.00655472
Small granules (SG) flux in Excess sludge	975	kg/day			MAG_1	0.000997141	0.00069437	0.00172285	0.00691044	0.00084185	0.000697046	0.0010181	Influent			-0.465775	22.1905	0.000225921			Cumulative abunadance in Influent	13.6065	45.4389				10.835	0.00010804				11.8563	8.23268e-05					13.2982	0.000229108
Large granules (LG) flux in Excess sludge	108.333	kg/day			MAG_354	0.00114572	0.00247188	0.00390217	0.232991	0.00357087	0.00230908	0.0025377	Influent			-6.84305	14.968	0.000379843			Cumulative abunadance in AGS (mixed)	63.4333	4.31728				2.97847	3.41249e-05				10.883	0.000269015					7.81375	0.000304905
Flow effluent	20265.1	m3/d			MAG_184	0.192006	0.0197222	0.0196239	0.00998677	0.0198242	0.0156625	0.0576001	LG			0.00520287	54.7895	0.0315588			Cumulative abunadance in LG	61.4274	3.23114				88.8694	0.170635				14.5615	0.00287184					6.55745	0.00128683
TSS in Effluent	62	mg/l			MAG_190	0.00125088	0.00105678	0.0030325	0.18815	0.00180507	0.00134396	0.00159341	Influent			-8.82871	17.2179	0.000274351			Cumulative abunadance in SG	67.4532	3.63911				6.38192	7.983e-05				8.76093	9.25833e-05					11.3949	0.000345552
Effluent TSS load (JEF)	1256.44	kg/day			MAG_305	0.0380512	0.0401334	0.0292257	0.0123655	0.0515707	0.0430306	0.0369484	SG			0.0512257	13.0867	0.00483534			Cumulative abunadance in FL	56.6764	6.71079				6.74599	0.00256693				11.1528	0.00447601					3.67066	0.00107278
Calculated SRT based on TSS loads	16.3513	day			MAG_106	0.0495314	0.0674919	0.0273977	0.00565782	0.0501349	0.0567481	0.053517	SG			0.0541193	16.1093	0.00862123			Number of dominant species in AGS (mixed)	165	6				8.82167	0.00436949				16.9215	0.0114206					3.0801	0.000843877
Daily influent load% into AGS system	7.52608	%			MAG_518	0.0668425	0.0433849	0.0313037	0.00795388	0.0342152	0.0417188	0.0455253	LG			0.0391949	19.1044	0.00869732			Cumulative abunadance in influent (dominant)	8.77574	6.24453				17.325	0.0115805				15.383	0.00667392					4.96723	0.00155493
					MAG_738	0.0230631	0.0222831	0.0257289	0.0024129	0.016648	0.0278278	0.0233162	FL			0.0544394	16.07	0.0037469			Cumulative abunadance in AGS (dominant)	46.4574	1.008				11.8669	0.00273687				13.7574	0.00306557					7.05049	0.00181402
					MAG_584	0.0303236	0.0281072	0.032478	0.00811731	0.0293555	0.0283576	0.0296875	FL			0.038594	16.8998	0.00501714			Number of dominant species in LG	130	8				9.34543	0.00283387				12.9208	0.00363168					6.72245	0.00218332
					MAG_111	0.0648991	0.0797172	0.132645	0.0323364	0.0912011	0.0736271	0.0896892	FL			0.027469	18.3139	0.0164256			Cumulative abunadance in LG (dominant)	47.6933	1.35202				6.5203	0.00423162				12.6885	0.010115					9.55025	0.0126679
					MAG_136	0.00304271	0.00619153	0.00974794	0.0811527	0.0116851	0.00393182	0.00638789	Influent			-0.891236	15.411	0.000984438			Number of dominant species in SG	168	4				2.48006	7.54609e-05				9.92017	0.00061421					7.20145	0.000701993
					MAG_81	0.00798069	0.0210174	0.0239965	0.00681096	0.0352431	0.0181274	0.0188941	FL			0.0518803	12.6566	0.00239134			Cumulative abunadance in SG (dominant)	50.9906	0.876226				2.12508	0.000169596				10.0635	0.00211509					5.25329	0.0012606
					MAG_322	0.000993194	0.00161143	0.00458476	0.363802	0.0012409	0.000923408	0.00221875	Influent			-12.3116	34.8859	0.000774029			Number of dominant species in FL	161	19				7.37127	7.32111e-05				19.4367	0.000313208					25.0655	0.00114919
					MAG_600	0.0460813	0.0340888	0.0517753	0.606948	0.033345	0.0352534	0.0411488	Influent			-1.05875	19.4726	0.00801272			Cumulative abunadance in FL (dominant)	41.9748	0.98851				12.4125	0.00571986				13.2592	0.0045199					9.0463	0.00468374
					MAG_232	0.0123263	0.0223823	0.0247372	0.0576091	0.0249176	0.0179203	0.0207587	Influent			-0.148501	16.5668	0.00343905									4.56514	0.000562715				13.6117	0.00304661					6.82454	0.0016882
					MAG_28	0.312002	0.0188831	0.0132938	0.0113666	0.0250564	0.0163789	0.0819718	LG			0.00416023	68.5109	0.0561596									115.526	0.360442				11.8052	0.00222919					3.77893	0.000502362
					MAG_513	0.00112137	0.00285977	0.00475462	0.01089	0.00387901	0.00258505	0.00295104	Influent			-0.214314	15.769	0.00046535									2.67926	3.00443e-05				11.4733	0.000328112					8.66949	0.000412202
					MAG_614	0.0102265	0.0147147	0.0142585	0.00853482	0.0172496	0.0169591	0.0136132	SG			0.0294828	13.0433	0.00177561									5.35628	0.000547759				11.4246	0.00168109					4.98234	0.000710409
					MAG_417	0.00299336	0.00607332	0.0319535	0.112736	0.00947904	0.00691876	0.0118658	Influent			-0.674546	24.6892	0.00292957									2.91167	8.71566e-05				9.65749	0.00058653					23.0416	0.0073626
					MAG_642	0.557773	0.0865915	0.0596308	0.0197036	0.0723119	0.0813512	0.183511	LG			0.0179248	38.4533	0.0705662									68.912	0.384372				15.095	0.013071					4.66191	0.00277993
					MAG_654	0.00899169	0.0152071	0.0187885	0.0110053	0.0578834	0.0360109	0.0147351	FL			0.126572	5.47097	0.000806152									1.44493	0.000129924				4.18335	0.000636167					2.35288	0.000442071
					MAG_381	0.971102	0.0105519	0.0140913	0.00710406	0.0140415	0.00888702	0.222758	LG			0.000559156	337.914	0.75273									642.728	6.24155				11.8988	0.00125555					7.23069	0.0010189
					MAG_161	0.252764	0.00208181	0.00360346	0.00143865	0.00194026	0.00155279	0.0576122	LG			-8.00457e-05	555.768	0.32019									1194.34	3.01886				15.6277	0.00032534					12.2386	0.000441015
					MAG_687	0.0558043	0.00412239	0.00487145	0.00173063	0.00632138	0.00411421	0.0156797	LG			0.0109001	52.0643	0.00816352									81.9214	0.0457157				10.2304	0.000421736					5.49751	0.000267809
					MAG_395	0.0244838	0.0183385	0.0118713	0.00430741	0.0609644	0.0198713	0.0180737	LG			0.100342	8.45465	0.00152806									3.8284	0.000937337				5.66845	0.00103951					1.69288	0.000200967
					MAG_551	0.010516	0.0157043	0.0177733	0.00690457	0.0140053	0.0168296	0.0150801	FL			0.0295894	15.6132	0.00235449									6.66796	0.000701201				13.6998	0.00215146					6.94138	0.00123371
					MAG_422	0.0126716	0.0102827	0.00774146	0.0052029	0.0433741	0.0114489	0.0101729	LG			0.100782	7.18008	0.000730425									2.7995	0.00035474				4.64576	0.000477708					1.61923	0.000125352
					MAG_433	0.00399337	0.0114531	0.0174498	0.00149591	0.0148998	0.0101833	0.0113111	FL			0.0544662	15.5233	0.00175586									2.48054	9.90573e-05				11.8592	0.00135825					8.20688	0.00143209
					MAG_775	0.0030063	0.00574938	0.0097613	0.0159531	0.0130918	0.00602066	0.00614888	Influent			-0.109566	11.6691	0.000717518									2.16471	6.50777e-05				7.6417	0.00043935					5.94609	0.000580416
					MAG_462	0.0241749	0.00169056	0.00237004	0.00177791	0.00222866	0.00145352	0.00680699	LG			-0.00404198	64.0396	0.00435916									100.65	0.0243321				11.8915	0.000201033					7.58066	0.000179665
					MAG_502	0.00247532	0.0191424	0.113155	0.00112234	0.0276586	0.0294943	0.0389788	FL			0.0430521	22.1146	0.00861998									0.803257	1.98832e-05				8.94159	0.00171164					23.7376	0.0268603
					MAG_284	0.0028377	0.0219128	0.0264748	0.143055	0.0156948	0.0144034	0.0188568	Influent			-0.522708	20.7248	0.00390802									1.64206	4.65968e-05				19.2533	0.00421893					10.4878	0.00277661
					MAG_96	0.00128125	0.00132808	0.0039349	0.0261824	0.00196375	0.00123844	0.00196948	Influent			-0.953798	21.4025	0.000421518									6.06463	7.77031e-05				10.721	0.000142383					14.4556	0.000568815
					MAG_544	0.0436889	0.0698009	0.0262299	0.0046129	0.0384053	0.0609882	0.0531635	SG			0.0540931	16.4953	0.00876949									9.80624	0.00428424				19.2231	0.0134179					3.21047	0.000842105
					MAG_389	0.107536	0.0077808	0.0035984	0.00241859	0.0100968	0.00402267	0.0286812	LG			0.00698512	75.0098	0.0215137									100.914	0.108518				13.8979	0.00108137					2.95427	0.000106307
					MAG_112	0.00131903	0.00232085	0.0121215	0.0444098	0.00340225	0.00197738	0.00455061	Influent			-0.700873	29.7588	0.0013542									3.6183	4.77263e-05				11.0998	0.000257609					26.4328	0.00320405
					MAG_787	0.00403093	0.00616675	0.00919381	0.00344013	0.00982729	0.00755493	0.00645363	FL			0.0393796	12.579	0.000811802									3.77009	0.00015197				9.27986	0.000572265					6.26582	0.000576068
					MAG_729	0.00530057	0.00284454	0.00661988	0.490789	0.00406055	0.00284469	0.0043287	Influent			-8.4866	21.5072	0.000930984									12.0648	0.000639501				10.7149	0.000304788					11.3193	0.000749322
					MAG_250	0.00140849	0.00940029	0.059881	0.00350606	0.0420175	0.0128423	0.0202623	FL			0.0580608	14.068	0.00285049									0.320096	4.50851e-06				4.26958	0.000401353					12.5616	0.00752199
					MAG_307	0.000795092	0.000962622	0.00195364	0.0307543	0.00223679	0.000980286	0.00117352	Influent			-1.89723	13.3117	0.000156215									3.35688	2.66903e-05				7.58234	7.29892e-05					7.05959	0.000137919
					MAG_306	0.122774	0.0679186	0.040732	0.00319903	0.0159426	0.04859	0.07319	LG			0.0272991	32.6919	0.0239272									59.768	0.0733793				29.8907	0.0203013					7.84318	0.00319469
					MAG_291	0.0145473	0.0113857	0.00510057	0.00177154	0.0279359	0.00874566	0.01051	LG			0.0791922	10.884	0.00114391									4.96943	0.00072292				7.74203	0.000881485					1.60121	8.16708e-05
					MAG_272	0.00678253	0.0584908	0.0454755	0.00113573	0.0365959	0.0679837	0.0438611	SG			0.0767798	12.7019	0.00557119									1.56563	0.000106189				15.4558	0.00904023					5.31925	0.00241895
					MAG_413	0.00162722	0.00152537	0.00480333	0.250043	0.00216423	0.00165447	0.00236727	Influent			-7.90186	21.0189	0.000497573									6.91314	0.000112492				10.4449	0.000159323					14.898	0.0007156
					MAG_261	0.00110904	0.00165864	0.00417165	0.00683887	0.00249399	0.00156861	0.00216598	Influent			-0.183748	18.5595	0.000401996									4.13401	4.5848e-05				10.5521	0.000175022					12.0785	0.000503874
					MAG_700	0.0158824	0.117654	0.140503	0.00372256	0.081554	0.0723619	0.100977	FL			0.0430956	21.8007	0.0220136									1.773	0.000281595				20.1724	0.0237336					10.8706	0.0152736
					MAG_472	0.0391173	0.0333937	0.0161881	0.00123551	0.0236798	0.0341084	0.0303515	LG			0.0579509	16.3895	0.00497447									14.4014	0.00563343				15.7223	0.00525027					3.39596	0.000549741
					MAG_667	0.0152592	0.0295651	0.074421	0.166163	0.0495735	0.0319821	0.0376318	Influent			-0.269844	16.0079	0.00602406									2.85775	0.000436069				9.38344	0.00277422					10.7432	0.00799521
					MAG_241	0.005862	0.0209102	0.0814848	1.05391	0.0422062	0.0188936	0.0327433	Influent			-2.37115	19.504	0.00638626									1.31062	7.68284e-05				8.68159	0.00181534					15.5137	0.0126413
					MAG_267	0.0211123	0.0174718	0.038341	0.00976964	0.021728	0.0163451	0.02349	FL			0.0163979	20.9646	0.0049246									8.94286	0.00188805				11.9877	0.00209446					11.9205	0.00457043
					MAG_751	0.0355857	0.052016	0.0754738	0.0431297	0.0580362	0.0516913	0.0542658	FL			0.00106426	16.4256	0.00891348									5.58079	0.00198596				12.5129	0.00650871					8.19209	0.00618288
					MAG_616	0.00117479	0.00107424	0.00217806	0.0530246	0.00128082	0.00111334	0.00137231	Influent			-2.85563	19.1001	0.000262114									8.36251	9.82417e-05				11.8257	0.000127036					10.8254	0.000235783
					MAG_570	0.00695626	0.0164002	0.0631638	0.461754	0.0233197	0.0191331	0.0260134	Influent			-1.28733	20.5785	0.00535317									2.73037	0.000189932				10.1454	0.00166386					17.6674	0.0111594
					MAG_488	0.0429312	0.174967	0.138783	0.00413065	0.158654	0.197249	0.136873	SG			0.0795335	12.2242	0.0167317									2.39525	0.00102831				13.2525	0.0231875					4.70186	0.00652537
					MAG_157	0.0249067	0.197425	0.310839	0.00730231	0.199669	0.237114	0.187824	FL			0.0698054	13.7492	0.0258244									1.10898	0.00027621				12.1493	0.0239856					8.56644	0.0266278
					MAG_466	0.0178298	0.0217695	0.0298965	0.00466065	0.0259341	0.0241116	0.0229345	FL			0.0507858	15.1332	0.00347072									6.23793	0.00111221				11.5129	0.00250629					7.12612	0.00213046
					MAG_398	0.0077759	0.0145952	0.00860541	0.0111771	0.0180059	0.0133131	0.0115975	SG			0.00675466	12.6123	0.00146272									3.97877	0.000309385				12.1608	0.0017749					3.25045	0.000279714
					MAG_380	0.00338708	0.00134321	0.00158709	0.00144553	0.00179505	0.00152507	0.00185383	LG			-0.00510391	18.6634	0.000345988									17.2305	0.000583612				10.6476	0.00014302					5.68342	9.0201e-05
					MAG_137	1.15868	0.045307	0.0375132	0.0131424	0.0395853	0.0426461	0.2883	LG			0.00537741	113.53	0.327306									262.485	3.04136				14.7185	0.00666853					5.47157	0.00205256
					MAG_753	0.00667631	0.0234492	0.0147344	0.00218769	0.0189835	0.0239281	0.0175805	SG			0.0675601	12.9996	0.00228539									3.1089	0.00020756				14.7436	0.00345726					4.14231	0.000610343
					MAG_162	0.163506	0.302841	0.365978	0.0725226	0.114676	0.311552	0.287972	FL			0.031865	19.6778	0.0566665									11.3217	0.0185117				20.06	0.06075					10.6336	0.0389168
					MAG_469	0.00103749	0.000720575	0.0011937	0.00378089	0.000841138	0.000655447	0.000908575	Influent			-0.264479	20.531	0.00018654									11.3273	0.000117519				12.6045	9.08251e-05					9.45348	0.000112846
					MAG_371	0.23939	0.0153856	0.00614967	0.00176728	0.00743718	0.0107942	0.0623576	LG			0.00724503	106.633	0.0664935									280.378	0.671196				22.9716	0.00353433					4.09031	0.00025154
					MAG_406	0.00233327	0.0151425	0.0168172	0.00204837	0.0423767	0.0209115	0.0127431	FL			0.126074	7.23739	0.000922268									0.517602	1.20771e-05				6.10063	0.000923786					3.10052	0.000521419
					MAG_247	0.0346764	0.0291912	0.0138353	0.0059602	0.0605597	0.0309931	0.026559	LG			0.0794679	10.378	0.0027563									5.37465	0.00186374				8.14581	0.00237786					1.76535	0.000244242
					MAG_531	0.0034435	0.0137373	0.0085845	0.00433374	0.0207411	0.00965766	0.0101844	SG			0.0503978	12.1325	0.00123563									1.56432	5.38673e-05				11.4871	0.00157801					3.28903	0.000282346
					MAG_460	0.00485781	0.0925285	0.166816	0.00473491	0.0839804	0.118253	0.0918129	FL			0.0665085	14.2066	0.0130435									0.505536	2.4558e-05				12.4308	0.011502					9.99157	0.0166676
					MAG_719	0.02116	0.0137915	0.00994792	0.00317398	0.0130802	0.0141399	0.0144517	LG			0.0416626	17.1845	0.00248345									14.5028	0.00306881				13.5379	0.00186708					4.38393	0.00043611
					MAG_388	0.0293956	0.0548161	0.030283	0.00219397	0.0401892	0.0452001	0.0430903	SG			0.0577095	16.2492	0.00700184									6.53477	0.00192093				17.1958	0.00942609					4.26042	0.00129018
					MAG_160	0.0152194	0.0152584	0.0272087	0.0489109	0.0315146	0.0144878	0.0182374	Influent			-0.132301	14.38	0.00262253									4.55258	0.000692876				8.42571	0.00128563					6.88592	0.00187357
					MAG_169	0.0630542	0.00765172	0.00979245	0.00449549	0.0129259	0.0104762	0.0203754	LG			0.0175385	29.2882	0.0059676									44.686	0.0281764				8.58026	0.000656538					4.96654	0.000486346
					MAG_590	0.028255	0.0215981	0.00660755	0.00571186	0.0163507	0.00655066	0.019315	LG			0.00987469	31.1226	0.00601131									16.3705	0.00462549				23.7912	0.00513845					3.34511	0.00022103
					MAG_807	0.00114724	0.0035823	0.0122624	0.0546954	0.0037131	0.00180512	0.00521662	Influent			-0.759725	34.0453	0.00177601									2.90627	3.33418e-05				16.5393	0.000592488					25.9165	0.00317799
					MAG_491	0.00104041	0.00107395	0.00187728	0.209925	0.0010465	0.000870335	0.00126741	Influent			-12.4206	22.1644	0.000280914									9.09162	9.45902e-05				14.7261	0.000158152					11.6351	0.000218423
					MAG_101	0.00751565	0.0386942	0.0306507	0.00290751	0.0702085	0.0418445	0.0298241	SG			0.0998182	9.33225	0.00278326									0.997854	7.49952e-05				8.89747	0.00344281					3.21164	0.00098439
					MAG_351	0.0163909	0.057963	0.0231943	0.00162144	0.0307681	0.0701654	0.0401249	SG			0.0818625	11.778	0.00472593									4.36311	0.000715151				16.0595	0.00930857					2.83036	0.000656483
					MAG_623	0.101578	0.0896221	0.0632683	0.0690029	0.0824065	0.0857842	0.085664	LG			-0.000265015	16.5678	0.0141926									11.0857	0.0112606				14.2039	0.0127298					4.50607	0.00285091
					MAG_565	0.0107218	0.0149557	0.0114145	0.00320738	0.0205197	0.0165815	0.013139	SG			0.0655375	11.9176	0.00156585									4.78737	0.000513292				10.5764	0.00158178					3.65124	0.000416772
					MAG_375	0.0378761	0.0520457	0.0296409	0.0444429	0.0465371	0.0658634	0.0433272	SG			0.00575609	12.0547	0.00522299									7.10911	0.00269266				12.5844	0.00654963					3.19486	0.000946985
					MAG_418	0.0473485	0.0613313	0.0267843	0.0136049	0.0572503	0.0571266	0.0496183	SG			0.0498319	14.1909	0.00704128									7.46341	0.00353381				14.2553	0.00874297					2.80075	0.000750162
					MAG_602	0.0104735	0.0231311	0.0247301	0.0169449	0.0304114	0.0239361	0.0207462	FL			0.0160965	12.892	0.00267459									3.16076	0.000331042				11.1489	0.00257885					5.39514	0.00133422
					MAG_479	0.00149238	0.00111977	0.00147896	0.00235336	0.00144589	0.00129857	0.00129154	Influent			-0.0730844	15.6126	0.000201644									9.38872	0.000140116				10.7755	0.000120661					6.42015	9.49512e-05
					MAG_593	0.00896383	0.0210945	0.0236841	0.00375089	0.0263054	0.0263442	0.0190732	FL			0.0696254	11.8447	0.00225916									3.0742	0.000275566				10.6539	0.00224738					5.38087	0.00127441
					MAG_416	0.185384	0.0186065	0.00650229	0.00352337	0.0185383	0.0186376	0.0522715	LG			0.0166903	45.9489	0.0240182									90.1884	0.167195				13.312	0.00247689					2.09247	0.000136058
					MAG_661	0.00211217	0.00237094	0.00611284	0.551585	0.00438221	0.00235511	0.00324948	Influent			-12.7168	17.1444	0.000557106									4.51457	9.53551e-05				9.01469	0.000213733					10.616	0.000648941
					MAG_579	0.149289	0.136514	0.0402333	0.0189457	0.128744	0.113409	0.115254	LG			0.0507935	15.8315	0.0182465									10.5624	0.0157684				14.8704	0.0203002					1.97803	0.000795829
					MAG_225	0.0337675	0.114663	0.122124	0.128048	0.214587	0.106005	0.098731	Influent			-0.00725836	11.068	0.0109276									1.47923	0.000499498				9.12002	0.0104573					4.44496	0.00542836
					MAG_465	0.112852	0.0269862	0.0157808	0.00652367	0.0205162	0.0243697	0.0430754	LG			0.0211933	30.6829	0.0132168									48.9013	0.0551863				16.1604	0.00436106					4.23208	0.000667856
					MAG_44	0.0261955	0.10898	0.235734	0.108982	0.173595	0.0976898	0.122456	FL			-0.00427682	15.9483	0.0195296									1.41048	0.000369482				10.317	0.0112435					10.1828	0.0240044
					MAG_708	0.00563104	0.00833923	0.00820123	0.00377518	0.0119497	0.00860263	0.00770893	SG			0.0411372	12.8216	0.000988406									4.34843	0.000244862				10.5713	0.000881566					4.71613	0.00038678
					MAG_109	0.0018795	0.00304667	0.00846005	0.0267862	0.00298982	0.0024372	0.00414324	Influent			-0.447594	25.6615	0.00106322									5.7564	0.000108192				14.7372	0.000448994					18.5063	0.00156564
					MAG_768	0.00550329	0.029971	0.0534152	0.00632375	0.0387333	0.025413	0.0304492	FL			0.0452318	16.4306	0.00500297									1.31793	7.25295e-05				12.1058	0.00362825					9.80934	0.00523968
					MAG_540	0.00144702	0.00130249	0.00282475	0.0618365	0.00251252	0.00123144	0.00171485	Influent			-2.65317	16.4781	0.000282575									5.41556	7.83644e-05				8.86722	0.000115495					8.80157	0.000248622
					MAG_223	0.00486544	0.0851512	0.178223	0.00497969	0.181763	0.112651	0.0907563	FL			0.088876	10.7521	0.00975817									0.249036	1.21167e-05				7.46885	0.00635981					7.11699	0.0126841
					MAG_658	0.0262326	0.0535055	0.020827	0.0135159	0.0521522	0.0580474	0.0393358	SG			0.0610251	11.5095	0.00452734									4.49805	0.00117996				12.9972	0.00695423					2.26953	0.000472674
					MAG_396	0.00494721	0.00592819	0.00496521	0.0042284	0.00605937	0.00479556	0.00547163	SG			0.000625089	17.0109	0.000930776									7.49062	0.000370576				14.3106	0.000848357					5.42443	0.000269334
					MAG_692	0.0657714	0.0123533	0.00970024	0.00304394	0.0137639	0.0115076	0.023442	LG			0.0224098	31.0729	0.00728411									43.6837	0.0287314				12.8524	0.00158769					4.56101	0.000442429
					MAG_564	0.225073	0.0459122	0.0331681	0.0121542	0.0379571	0.0382154	0.0821415	LG			0.0172461	35.2334	0.0289412									53.4725	0.120352				16.0328	0.00736101					5.20954	0.00172791
					MAG_242	0.0114638	0.0601495	0.13156	0.0729859	0.0972585	0.0548808	0.0672912	FL			-0.017615	15.6213	0.0105118									1.1016	0.000126285				10.1552	0.00610829					10.1342	0.0133325
					MAG_514	0.0265192	0.0720724	0.0898757	0.0221632	0.0571767	0.0715643	0.0665015	FL			0.0358743	16.4051	0.0109096									4.10286	0.00108805				15.0977	0.0108812					8.41975	0.00756731
					MAG_92	0.063844	0.117134	0.134377	0.0145818	0.134595	0.11514	0.109721	FL			0.0581563	14.6717	0.0160979									4.32949	0.00276412				12.3495	0.0144655					6.39904	0.00859881
					MAG_598	0.00484253	0.00164483	0.00240016	0.0435871	0.00247651	0.00156156	0.00253716	Influent			-1.24721	21.8647	0.000554741									18.1758	0.000880171				10.5294	0.000173191					6.99222	0.000167825
					MAG_450	0.00270654	0.00880659	0.0343607	0.125226	0.0125708	0.0114826	0.0138531	Influent			-0.627868	19.0637	0.00264092									1.95606	5.29417e-05				9.6795	0.000852434					17.0295	0.00585145
					MAG_575	0.0172732	0.031424	0.0319013	0.0016296	0.0368868	0.0325914	0.0284302	FL			0.0691865	13.6054	0.00386803									4.26452	0.000736621				11.9325	0.00374967					5.46696	0.00174403
					MAG_583	0.0123726	0.018505	0.018092	0.0160734	0.0231894	0.016566	0.0170526	SG			-0.00280772	14.6776	0.00250292									4.92569	0.000609438				12.1215	0.00224308					5.37696	0.000972799
					MAG_192	0.0344202	0.0877488	0.121466	0.0794629	0.0929597	0.0980093	0.0844457	FL			-0.00118192	14.36	0.0121264									3.32648	0.00114498				12.2581	0.0107563					7.62271	0.00925897
					MAG_394	0.00757567	0.0195036	0.0234423	0.0242689	0.0377846	0.0265176	0.0178641	Influent			0.00269604	9.52925	0.00170232									1.85287	0.000140367				7.8902	0.00153887					4.30477	0.00100914
					MAG_88	0.00199222	0.00497039	0.0124613	0.0511761	0.00543153	0.00520785	0.00618791	Influent			-0.570151	19.1268	0.00118355									3.32027	6.61472e-05				12.3884	0.000615753					13.9875	0.00174301
					MAG_31	0.0013232	0.00320614	0.00922667	0.114042	0.0031293	0.00274926	0.00429703	Influent			-1.95629	24.3225	0.00104515									3.85231	5.09739e-05				14.3839	0.00046117					18.684	0.00172391
					MAG_547	0.00295358	0.00991365	0.0401816	0.305418	0.0144426	0.00898704	0.0159494	Influent			-1.39904	23.7311	0.00378498									1.90221	5.61833e-05				10.9292	0.00108349					20.1656	0.00810287
					MAG_784	0.0831441	0.112635	0.0325532	0.016974	0.0935578	0.0966222	0.0861265	SG			0.052979	14.7467	0.0127009									7.99758	0.00664951				15.7792	0.0177728					2.04982	0.000667281
					MAG_697	0.00602626	0.0151169	0.00849085	0.00229664	0.0158932	0.0147935	0.0114605	SG			0.0660156	12.3308	0.00141317									3.44004	0.000207306				13.0391	0.00197111					3.3008	0.000280266
					MAG_253	0.00531354	0.0655582	0.0504576	0.00415219	0.0914412	0.0655517	0.0485292	SG			0.0881455	10.5725	0.00513076									0.53635	2.84992e-05				10.8767	0.0071306					3.79794	0.00191635
					MAG_21	0.0042319	0.0303492	0.0231471	0.00400396	0.0635895	0.0327741	0.0228029	SG			0.105021	8.45769	0.0019286									0.624482	2.64275e-05				8.04923	0.00244287					2.80671	0.000649672
					MAG_572	0.00348556	0.00813551	0.0336148	0.377961	0.0151194	0.00805489	0.0134823	Influent			-2.06155	20.704	0.00279138									2.16017	7.52941e-05				8.9885	0.000731261					16.9671	0.00570344
					MAG_331	0.104056	0.0123418	0.0144631	0.0129714	0.0216579	0.00985535	0.0330492	LG			-0.00328512	38.0898	0.0125884									45.3096	0.0471472				9.9434	0.0012272					5.34153	0.00077255
					MAG_696	0.0418342	0.0515485	0.0226331	0.000987237	0.00769042	0.0362388	0.0421825	SG			0.0355865	26.7753	0.0112945									37.9103	0.0158595				33.9856	0.0175191					6.47378	0.00146522
					MAG_199	0.0019717	0.0382477	0.066529	0.00386986	0.0154362	0.0219209	0.0373373	FL			0.0242067	31.243	0.0116653									1.1153	2.19904e-05				27.8316	0.0106449					21.5784	0.0143559
					MAG_611	0.0134933	0.022064	0.0212437	0.0134441	0.0320154	0.0211799	0.0199734	SG			0.0263712	12.9821	0.00259296									3.90769	0.000527275				10.752	0.00237232					4.70576	0.000999678
					MAG_681	0.0686302	0.0131556	0.0104466	0.00327063	0.0144943	0.0118977	0.0246828	LG			0.0218683	31.4062	0.00775192									43.3384	0.0297432				13.0911	0.00172221					4.70025	0.000491016
					MAG_671	0.0903572	0.0297578	0.0133614	0.00207163	0.056191	0.0282025	0.0389906	LG			0.0563509	16.5701	0.00646078									15.106	0.0136494				8.99888	0.00267787					1.84834	0.000246964
					MAG_73	0.204987	0.905837	0.346967	0.0681853	0.658046	0.842848	0.611933	SG			0.0690702	12.9105	0.0790037									2.74935	0.00563582				16.3001	0.147652					2.79049	0.00968209
					MAG_278	0.00135568	0.00136321	0.00203634	0.0219828	0.00183928	0.00128752	0.00152984	Influent			-1.02189	16.788	0.000256828									6.81261	9.23575e-05				11.3395	0.000154582					7.68928	0.00015658
					MAG_563	0.0431394	0.0485538	0.0181413	0.0140213	0.0365483	0.0411963	0.0397595	SG			0.0342023	16.4627	0.0065455									10.5434	0.00454834				16.7314	0.00812373					2.80344	0.000508582
					MAG_730	0.0262623	0.0845043	0.123522	0.0548363	0.1747	0.109474	0.0814456	FL			0.0495089	9.98191	0.00812983									1.39778	0.00036709				7.6841	0.00649339					5.11229	0.00631482
					MAG_441	0.0058039	0.0118914	0.00728745	0.0102512	0.0181538	0.0125362	0.00940117	SG			0.0128997	10.5302	0.00098996									2.95725	0.000171636				10.0697	0.00119743					2.80224	0.000204212
					MAG_774	0.00108943	0.00092117	0.00127445	0.00112949	0.00140332	0.00114507	0.00104651	FL			-0.00877147	13.8013	0.000144432									7.10837	7.74409e-05				9.48966	8.74159e-05					5.93719	7.56666e-05
					MAG_401	0.00401015	0.0121843	0.0228721	0.0725749	0.0189737	0.0194032	0.0130579	Influent			-0.328156	11.0942	0.00144867									1.90354	7.63348e-05				8.45351	0.00103					7.1345	0.00163181
					MAG_286	0.0146287	0.0420535	0.0124028	0.0100096	0.0436272	0.0420906	0.0286074	SG			0.0648544	10.9664	0.00313719									3.03389	0.000443819				13.015	0.00547324					1.72839	0.000214369
					MAG_426	0.00640911	0.00578188	0.00724218	0.0414592	0.0121281	0.00506898	0.00628495	Influent			-0.421926	13.416	0.000843188									4.99899	0.000320391				8.49933	0.000491421					4.88865	0.000354045
					MAG_511	0.0131829	0.0534125	0.123617	0.0553045	0.133758	0.0421815	0.062113	FL			0.00761686	13.3998	0.00832302									0.940363	0.000123967				7.5746	0.00404578					8.09231	0.0100034
					MAG_46	0.0334033	0.0659714	0.0466565	0.0210231	0.0734474	0.0583782	0.0539777	SG			0.0430976	13.8102	0.00745446									4.17137	0.00139338				13.1169	0.00865342					4.19781	0.00195855
					MAG_475	0.0173363	0.0147271	0.00598717	0.00743447	0.0605087	0.0124749	0.0131162	LG			0.0977152	7.12381	0.00093437									2.75893	0.000478298				4.95398	0.000729578					0.935658	5.60195e-05
					MAG_423	0.00395383	0.00173517	0.00202197	0.00247363	0.00288651	0.00226292	0.00229497	LG			-0.0147169	15.0597	0.000345615									12.5745	0.000497177				8.82453	0.00015312					4.6549	9.41207e-05
					MAG_33	0.114851	0.212255	0.0849808	0.026914	0.0517257	0.18323	0.159008	SG			0.0391701	19.2645	0.0306321									16.6697	0.0191452				25.8439	0.0548551					4.51304	0.00383522
					MAG_39	0.00113281	0.000979331	0.00162307	0.0206382	0.00126449	0.000828219	0.00117403	Influent			-1.27152	19.4232	0.000228034									8.31067	9.41438e-05				12.1239	0.000118733					9.13588	0.000148282
					MAG_629	0.0363391	0.0215379	0.0186333	0.0175031	0.0257757	0.0218008	0.024068	LG			0.00437135	16.9194	0.00407218									12.878	0.00467974				11.9111	0.0025654					4.65575	0.000867519
					MAG_438	0.0156267	0.0218691	0.0226953	0.0113179	0.0361743	0.0393725	0.0207023	FL			0.0716987	8.86182	0.0018346									3.87049	0.000604831				7.73807	0.00169225					3.60455	0.000818064
					MAG_694	0.00315546	0.00240654	0.00248086	0.0038618	0.00215481	0.00217863	0.00258988	Influent			-0.0609827	19.5161	0.000505444									13.201	0.000416552				14.7759	0.000355587					6.85037	0.000169948
					MAG_358	0.0738322	0.0593819	0.022844	0.0124025	0.0672445	0.0573067	0.0534265	LG			0.0523035	14.3319	0.00765701									10.0242	0.00740107				12.5502	0.00745253					2.1809	0.000498203
					MAG_58	0.0101724	0.0460216	0.125533	0.664606	0.0748569	0.0660469	0.0580128	Influent			-0.789168	13.6919	0.00794304									1.23767	0.000125901				8.61629	0.00396535					10.6072	0.0133156
					MAG_119	0.000861157	0.00100247	0.00203868	0.0179694	0.00188598	0.000944686	0.00123043	Influent			-1.03499	15.594	0.000191874									4.2898	3.69419e-05				9.03719	9.05952e-05					8.40764	0.000171405
					MAG_559	0.00323565	0.006871	0.05953	0.00438076	0.0306324	0.0115526	0.019236	FL			0.0418551	16.9506	0.00326062									1.00262	3.24412e-05				4.09695	0.000281501					16.3325	0.00972272
					MAG_102	0.00112506	0.0027889	0.0070708	0.0422442	0.00697491	0.00259168	0.00349333	Influent			-0.836577	13.5984	0.000475036									1.53178	1.72335e-05				7.32773	0.000204363					8.55071	0.000604603
					MAG_289	0.00207371	0.00360645	0.00932446	0.0479494	0.0104358	0.00358763	0.00469875	Influent			-0.688604	12.5927	0.000591697									1.89144	3.92229e-05				6.44113	0.000232296					7.67582	0.000715729
					MAG_182	0.000736642	0.000588769	0.00150305	0.0279123	0.000788168	0.000560031	0.000849872	Influent			-2.42546	21.5862	0.000183455									8.63112	6.35804e-05				11.3687	6.69356e-05					13.17	0.000197951
					MAG_554	0.022008	0.0154503	0.00768857	0.00270596	0.0124216	0.0128179	0.0149526	LG			0.0382116	19.2933	0.00288484									15.9455	0.00350929				16.3083	0.00251969					3.64785	0.000280468
					MAG_568	0.0624824	0.0153624	0.00978664	0.00208044	0.0242175	0.01752	0.0243349	LG			0.0437743	19.9169	0.00484676									23.8015	0.0148717				9.59231	0.00147361					2.77173	0.000271259
					MAG_582	0.00979145	0.0382712	0.0239352	0.01001	0.0360389	0.0392421	0.0284216	SG			0.0554043	12.2084	0.00346982									2.4342	0.000238344				13.5899	0.005201					3.81495	0.000913114
					MAG_314	0.00261109	0.0144219	0.0379099	0.00411262	0.0776376	0.0142955	0.0176955	FL			0.112268	7.7066	0.00136372									0.324461	8.47196e-06				3.83754	0.000553445					4.69307	0.00177914
					MAG_556	0.0399698	0.0348086	0.0181351	0.00418603	0.0322927	0.0438759	0.0317757	LG			0.0663487	13.1125	0.00416658									10.8585	0.00434012				12.3884	0.00431222					2.88022	0.000522332
					MAG_304	0.0485029	0.0934398	0.0873797	0.0226887	0.129334	0.0866673	0.0820386	SG			0.0554683	13.1092	0.0107546									3.47467	0.00168531				11.2223	0.0104861					4.76893	0.00416708
					MAG_79	0.00792646	0.0492718	0.143106	0.429698	0.0587367	0.0674698	0.0636343	Influent			-0.446445	16.1909	0.010303									1.2034	9.53866e-05				10.4717	0.00515957					13.6324	0.0195088
					MAG_606	0.0473777	0.00568525	0.00449242	0.00320154	0.00474396	0.00446059	0.0145594	LG			0.00262428	52.1545	0.00759337									90.5383	0.042895				16.359	0.000930049					5.82449	0.000261661
					MAG_408	0.0034455	0.0199965	0.0142672	0.00413365	0.0227411	0.0151846	0.0149229	SG			0.0527491	13.5876	0.00202767									1.40406	4.83768e-05				13.6752	0.00273456					4.43423	0.00063264
					MAG_477	0.0193333	0.0163709	0.0125573	0.0137408	0.0495241	0.012552	0.0160693	LG			0.0350631	10.0585	0.00161632									3.74417	0.000723873				6.52207	0.00106772					2.31746	0.000291009
					MAG_512	0.0353402	0.0111196	0.00535109	0.00447922	0.00903527	0.00388849	0.015006	LG			0.00108175	42.4687	0.00637285									36.9621	0.0130625				21.7826	0.00242214					4.81073	0.000257426
					MAG_492	0.00229491	0.00213182	0.00270872	0.05199	0.00304308	0.00201487	0.00231193	Influent			-1.62916	15.8021	0.000365332									6.99189	0.000160458				10.9263	0.000232929					6.31066	0.000170938
					MAG_107	0.0638336	0.138062	0.117668	0.0467643	0.239296	0.266184	0.116633	SG			0.104225	7.44044	0.00867802									2.38557	0.00152279				7.31113	0.0100939					2.79535	0.00328924
					MAG_67	0.358151	0.031178	0.055947	0.0288241	0.0497182	0.0369843	0.109304	LG			0.00346172	42.903	0.0468948									66.3447	0.237614				9.38724	0.00292675					7.63519	0.00427166
					MAG_641	0.00726012	0.0437409	0.0418223	0.00394892	0.0346834	0.047995	0.0352355	SG			0.0663887	13.3648	0.00470915									1.83283	0.000133066				14.3581	0.00628037					6.12333	0.00256092
					MAG_195	0.00152896	0.0013659	0.00457729	0.130426	0.00226162	0.00131918	0.00220462	Influent			-4.40626	21.6494	0.000477287									6.30842	9.64533e-05				9.81633	0.000134081					14.9976	0.000686484
					MAG_463	0.00589425	0.00453337	0.00586136	0.00957093	0.00494667	0.00554563	0.00516476	Influent			-0.0764033	15.8569	0.00081897									10.6487	0.00062766				11.5713	0.000524569					6.71017	0.000393307
					MAG_489	0.00461087	0.0196598	0.0349927	0.101673	0.0322159	0.0187034	0.0201823	Influent			-0.307438	13.946	0.00281462									1.33583	6.15936e-05				9.93327	0.00195287					8.06155	0.00282095
					MAG_656	0.000943031	0.00081884	0.0022091	0.0589602	0.00125527	0.000875628	0.00119373	Influent			-3.66526	19.231	0.000229565									6.94507	6.54941e-05				9.99259	8.18233e-05					12.2386	0.000270364
					MAG_788	0.0125578	0.0276604	0.0319625	0.00744565	0.03173	0.0402861	0.0254133	FL			0.0673411	11.1868	0.00284293									3.49607	0.000439029				10.3676	0.00286771					5.35567	0.0017118
					MAG_61	0.0162622	0.0073437	0.00392357	0.00156622	0.00834368	0.00554886	0.00845073	LG			0.0336321	21.017	0.00177609									18.0659	0.0029379				13.7071	0.00100661					3.32852	0.000130597
					MAG_425	0.00607627	0.0153044	0.0547006	0.323295	0.0214075	0.0144762	0.0231233	Influent			-1.00723	22.2143	0.00513668									2.62854	0.000159717				11.0703	0.00169425					17.9763	0.00983315
					MAG_735	0.0153217	0.062979	0.052351	0.0184217	0.0771857	0.0481418	0.0498374	SG			0.0443394	13.8584	0.00690665									1.84618	0.000282867				12.9816	0.00817571					4.91206	0.00257151
					MAG_344	0.00811027	0.0323834	0.0217664	0.00383926	0.033736	0.0451281	0.0243891	SG			0.0908295	9.73929	0.00237532									2.11246	0.000171326				11.1204	0.00360117					3.33688	0.000726319
					MAG_638	0.0288666	0.0596586	0.0586713	0.0154524	0.0228378	0.0335059	0.0526375	SG			0.012286	29.0869	0.0153106									10.9967	0.00317438				28.8414	0.0172064					12.6321	0.00741139
					MAG_269	0.0107938	0.0155865	0.0104911	0.00331742	0.0216726	0.0151518	0.0132583	SG			0.0621009	12.356	0.00163819									4.60358	0.000496902				11.0081	0.00171578					3.36358	0.000352878
					MAG_90	0.0789564	0.199622	0.0627663	0.0461634	0.11304	0.193663	0.138861	SG			0.0472401	13.8389	0.0192169									5.9645	0.00470935				17.8988	0.03573					2.49636	0.00156687
					MAG_350	0.00111233	0.00138216	0.00169535	0.00683712	0.00115953	0.00113583	0.00140109	Influent			-0.317303	20.0166	0.000280452									8.66942	9.64325e-05				15.9894	0.000220999					8.82765	0.00014966
					MAG_617	0.000646316	0.000433174	0.00131325	0.0121203	0.000670318	0.000475243	0.000700085	Influent			-1.25519	20.9333	0.000146551									8.9053	5.75564e-05				9.84256	4.26354e-05					13.5413	0.000177832
					MAG_17	0.0107821	0.0177266	0.0180267	0.00869738	0.016347	0.0158322	0.0162738	FL			0.0199855	16.6091	0.00270293									5.96601	0.000643259				14.6173	0.00259114					6.69259	0.00120645
					MAG_482	0.00407566	0.0151893	0.0313862	0.0865273	0.0206511	0.0275214	0.0167935	Influent			-0.296733	10.9839	0.00184459									1.73488	7.07076e-05				8.53716	0.00129673					7.87616	0.00247203
					MAG_68	0.0212551	0.0405036	0.0138061	0.00549189	0.0483701	0.0380935	0.0295946	SG			0.0725492	11.5586	0.00342073									4.03279	0.000857173				12.2713	0.00497033					1.89323	0.000261381
					MAG_300	0.0688758	0.158436	0.123869	0.00589373	0.155763	0.147804	0.130091	SG			0.0674481	14.1128	0.0183595									4.00592	0.00275911				13.8312	0.0219136					4.8712	0.00603392
					MAG_421	0.00110747	0.0014484	0.00543879	0.0616999	0.0203072	0.00119034	0.00237099	Influent			-1.74681	4.72379	0.000112001									0.531795	5.88944e-06				1.61074	2.33299e-05					2.83929	0.000154423
					MAG_373	0.0214634	0.0167194	0.0112032	0.0037655	0.02189	0.0134089	0.016384	LG			0.044375	16.2148	0.00265663									9.12751	0.00195907				12.2232	0.00204365					3.72989	0.000417867
					MAG_341	0.0053291	0.021588	0.0354664	0.00411428	0.0315156	0.0246755	0.0214806	FL			0.0629865	12.9196	0.00277522									1.55243	8.27305e-05				10.0605	0.00217186					7.4821	0.00265363
					MAG_799	0.0296611	0.0614055	0.0324422	0.0138612	0.056189	0.0610845	0.0471809	SG			0.0547397	13.0123	0.00613931									4.73018	0.00140302				13.9956	0.00859409					3.31911	0.00107679
					MAG_312	0.0432769	0.168529	0.13532	0.00637546	0.149406	0.19491	0.132671	SG			0.078532	12.1731	0.0161501									2.55181	0.00110434				13.2345	0.022304					4.74721	0.0064239
					MAG_260	0.00140659	0.00140817	0.00273261	0.0109697	0.00135817	0.00103103	0.00173893	Influent			-0.434283	24.7012	0.000429537									9.52646	0.000133998				15.4049	0.000216926					13.5431	0.00037008
					MAG_258	0.0222209	0.0376488	0.0303281	0.0456238	0.0462596	0.0336024	0.0324245	Influent			-0.0337562	13.8616	0.00449456									4.43028	0.000984449				12.2888	0.00462658					4.48963	0.00136162
					MAG_683	0.114547	0.0165283	0.0117683	0.00944355	0.00951055	0.0102879	0.0369024	LG			-0.00268275	60.3247	0.0222613									107.97	0.123677				22.3072	0.00368701					7.13041	0.000839128
					MAG_334	0.00542829	0.0384548	0.156909	0.00291957	0.277257	0.0843682	0.0608026	FL			0.152459	6.40727	0.00389579									0.186976	1.01496e-05				2.64917	0.00101873					4.99286	0.00783425
					MAG_569	0.0103191	0.0324289	0.0317889	0.00775252	0.0481565	0.0350021	0.0274047	SG			0.0675964	11.2503	0.0030831									1.97624	0.00020393				10.1657	0.00329663					4.51943	0.00143668
					MAG_382	0.000808957	0.000585882	0.00120923	0.00748793	0.00079549	0.000589923	0.000790795	Influent			-0.661176	19.4334	0.000153678									9.36756	7.57795e-05				11.0375	6.46668e-05					10.3266	0.000124872
					MAG_25	0.0293448	0.2925	0.20007	0.0041552	0.110401	0.115717	0.211498	SG			0.0314182	30.3981	0.0642914									2.38911	0.000701081				34.4963	0.100902					10.6016	0.0212107
					MAG_529	0.00249902	0.00540652	0.0202552	0.0447783	0.00793419	0.00481347	0.00847904	Influent			-0.354477	23.2665	0.00197277									2.93344	7.33072e-05				10.9389	0.000591414					18.6672	0.00378107
					MAG_151	0.00329944	0.00512478	0.0100816	0.261362	0.00483123	0.00433578	0.0059624	Influent			-3.25272	21.5805	0.00128672									6.21251	0.000204978				14.7635	0.000756597					13.1019	0.00132088
					MAG_596	0.0581568	0.0433828	0.0186151	0.0211858	0.0344494	0.0379013	0.0404412	LG			0.0159737	18.0504	0.00729979									15.1117	0.00878846				16.0394	0.00695836					3.08835	0.000574898
					MAG_337	0.0310641	0.0531093	0.0768786	0.193879	0.0579528	0.0530176	0.0542017	Influent			-0.207342	16.1642	0.00876124									4.86929	0.0015126				12.654	0.00672043					8.25923	0.00634958
					MAG_723	0.0563786	0.029669	0.0342046	0.294138	0.0273446	0.028648	0.036679	Influent			-0.556566	21.2906	0.00780916									18.5326	0.0104484				14.1299	0.00419221					7.3193	0.00250353
					MAG_71	0.036031	0.098744	0.119751	0.00393291	0.0255545	0.108116	0.0901988	FL			0.0494772	18.9542	0.0170965									10.125	0.00364814				21.3005	0.021033					11.2286	0.0134463
					MAG_468	0.00125119	0.000965409	0.00268806	0.00590103	0.00140358	0.000978732	0.00145895	Influent			-0.256845	21.0242	0.000306732									8.24107	0.000103112				10.5377	0.000101732					13.3204	0.000358061
					MAG_142	0.0548625	0.0839623	0.0891777	0.0797547	0.0299694	0.0737358	0.0788642	FL			-0.0313877	22.3599	0.017634									14.8012	0.00812034				22.7369	0.0190904					10.6169	0.00946795
					MAG_458	0.00100102	0.000842719	0.00175051	0.0182523	0.00135597	0.000916543	0.00110449	Influent			-1.18404	16.7557	0.000185065									6.83665	6.84362e-05				9.62506	8.11122e-05					9.08356	0.000159009
					MAG_11	0.0553409	0.313251	0.189995	0.0827432	0.133334	0.274023	0.225697	SG			0.0326682	16.5948	0.037454									3.45548	0.00191229				21.3772	0.0669642					5.725	0.0108772
					MAG_419	0.0058982	0.0199963	0.244754	0.00474679	0.0495662	0.0294217	0.0730843	FL			0.0259194	32.4595	0.0237228									1.10946	6.54379e-05				6.52128	0.00130402					36.3764	0.0890328
					MAG_447	0.0011262	0.00166818	0.00265912	0.0176832	0.0028921	0.0015891	0.00179668	Influent			-0.670356	14.2103	0.000255314									3.64378	4.10362e-05				9.5477	0.000159273					6.94811	0.000184758
					MAG_146	0.180678	0.0291103	0.0187363	0.00363249	0.0118601	0.0273665	0.0598616	LG			0.0175772	45.1588	0.0270328									124.528	0.224994				20.7668	0.00604528					5.88522	0.00110267
					MAG_673	0.0252765	0.01848	0.0227349	0.0108795	0.0544014	0.0116627	0.021039	LG			0.0405837	12.5783	0.00264634									4.47101	0.00113011				6.87647	0.00127077					3.92818	0.000893067
					MAG_303	0.00258272	0.00731384	0.117647	0.00256393	0.00758433	0.0175567	0.0338563	FL			0.0194027	39.8371	0.0134874									2.78214	7.18547e-05				8.14224	0.00059551					57.6635	0.0678394
					MAG_370	0.0549978	0.072876	0.0257456	0.0375926	0.0526226	0.0679352	0.0571602	SG			0.0171756	14.9987	0.0085733									9.21701	0.00506915				16.3341	0.0119037					2.57855	0.000663865
					MAG_524	0.0160164	0.0446637	0.0186603	0.024047	0.0585471	0.0443909	0.0318604	SG			0.0383802	10.506	0.00334725									2.51658	0.000403065				11.3397	0.00506475					2.14641	0.000400527
					MAG_480	0.117984	0.00199718	0.00321018	0.00128225	0.00141489	0.00119112	0.0278176	LG			-0.000669896	357.237	0.0993748									761.946	0.898976				20.1584	0.000402599					14.6411	0.000470005
					MAG_521	0.0301722	0.0454232	0.0349807	0.00363979	0.0145054	0.0468469	0.0394573	SG			0.0472691	18.4462	0.00727839									15.9456	0.00481115				21.0872	0.00957846					7.09646	0.00248239
					MAG_143	0.00146806	0.00431157	0.0107495	0.143903	0.0174267	0.00458439	0.00529549	Influent			-1.9378	9.3124	0.000493137									0.807307	1.18517e-05				4.85119	0.000209162					5.59967	0.000601939
					MAG_379	0.283763	0.400611	0.106709	0.0546099	0.186272	0.128564	0.301429	SG			0.0167471	32.914	0.0992123									14.0915	0.0399863				33.0677	0.132473					3.99975	0.00426808
					MAG_407	0.0304397	0.100362	0.0344811	0.00125439	0.0183591	0.0185054	0.068509	SG			0.0150937	60.7103	0.041592									14.9503	0.00455081				72.4223	0.0726846					11.191	0.00385876
					MAG_147	0.0139274	0.00622576	0.0142189	0.253415	0.0100069	0.00549173	0.0099184	Influent			-1.87883	22.6854	0.00225003									13.024	0.00181391				10.3019	0.000641374					10.7418	0.00152737
					MAG_328	0.0176546	0.0500323	0.0539386	0.00299844	0.016121	0.0518069	0.0438858	FL			0.0488005	18.5382	0.00813563									8.40421	0.00148373				20.9734	0.0104934					9.88178	0.00533009
					MAG_436	0.00595293	0.0222361	0.0159444	0.00544519	0.0250963	0.0223087	0.0170809	SG			0.0595465	11.9705	0.00204466									2.15924	0.000128538				12.3799	0.00275281					4.00558	0.000638665
					MAG_635	0.020469	0.0264908	0.025486	0.0564933	0.0229949	0.0257194	0.0249148	Influent			-0.109973	16.4805	0.00410609									7.95673	0.00162866				14.5615	0.00385745					6.28367	0.00160145
					MAG_377	0.0176659	0.0457163	0.0278267	0.00994712	0.0406239	0.0570213	0.0350728	SG			0.0675899	11.2442	0.00394365									3.80182	0.000671626				12.7177	0.00581407					3.45149	0.000960435
					MAG_439	0.00231973	0.00186676	0.00210179	0.00169349	0.00228968	0.00195965	0.00202517	LG			-9.78307e-05	15.9142	0.000322289									9.24687	0.000214503				11.5671	0.00021593					5.8823	0.000123633
					MAG_663	0.000851581	0.000636355	0.0016365	0.0239289	0.00112224	0.00063563	0.00093374	Influent			-1.87537	18.751	0.000175086									7.09064	6.03825e-05				9.30038	5.91834e-05					10.9117	0.000178569
					MAG_365	0.0723263	0.0956111	0.0289144	0.00218036	0.0360083	0.0884913	0.0738143	SG			0.0551341	17.4346	0.0128692									16.2436	0.0117484				21.5655	0.020619					2.86731	0.000829068
					MAG_605	0.000824301	0.000937927	0.00174295	0.0222776	0.000903657	0.000697356	0.00111418	Influent			-1.46237	23.5659	0.000262568									8.38222	6.90947e-05				15.3273	0.000143759					12.8984	0.000224813
					MAG_471	0.0460591	0.0367161	0.0143851	0.00603728	0.0259456	0.0337583	0.0331888	LG			0.0432322	17.5677	0.0058305									15.6433	0.00720514				16.6254	0.0061042					2.91007	0.000418618
					MAG_767	0.116299	0.0686856	0.0296869	0.00662984	0.0218164	0.0666316	0.0694109	LG			0.0370267	22.6166	0.0156984									41.3548	0.0480952				22.0572	0.0151501					4.17097	0.00123823
					MAG_503	0.260552	0.1336	0.0560646	0.0414626	0.0765674	0.116747	0.142145	LG			0.0219317	22.787	0.0323907									29.4755	0.0767992				18.8699	0.0252101					3.52308	0.0019752
					MAG_676	0.173685	0.00393456	0.00725696	0.00397162	0.00261298	0.00281676	0.0421102	LG			-0.00311601	251.117	0.105746									596.047	1.03524				19.3585	0.000761671					16.0307	0.00116334
					MAG_693	0.01008	0.0162733	0.0254465	0.00633022	0.0228274	0.0313714	0.0172041	FL			0.0726797	9.96295	0.00171403									3.8692	0.000390014				8.14515	0.00132548					5.68199	0.00144587
					MAG_257	0.00189971	0.00245005	0.0104442	0.0415397	0.0033416	0.00218988	0.00432751	Influent			-0.685505	27.0841	0.00117207									5.27371	0.000100185				11.4754	0.000281154					22.2414	0.00232294
					MAG_483	0.0412741	0.0208888	0.0123242	0.0276119	0.022178	0.0175012	0.0232324	LG			-0.0388589	19.7671	0.00459237									17.0774	0.00704854				13.7922	0.00288103					3.68294	0.000453895
					MAG_470	0.0052449	0.00203922	0.0353434	0.18545	0.10652	0.0015314	0.0110705	Influent			-1.0394	4.51786	0.000500151									0.481972	2.5279e-05				0.447015	9.11562e-06					3.65005	0.00129005
					MAG_443	0.0826047	0.0121317	0.00645686	0.00203134	0.0151585	0.00808284	0.026217	LG			0.0190822	40.1389	0.0105232									51.0598	0.0421778				13.3656	0.00162148					3.24978	0.000209834
					MAG_207	0.0283505	0.0310712	0.0248562	0.00452128	0.0167572	0.0355235	0.0289189	SG			0.0487914	16.5131	0.00477541									14.0187	0.00397435				16.5512	0.00514266					5.84185	0.00145206
					MAG_452	0.0167743	0.0110254	0.00943383	0.00310968	0.0150842	0.0115982	0.0118922	LG			0.0465454	15.1	0.00179573									10.2211	0.00171452				10.8084	0.00119167					4.18845	0.000395132
					MAG_536	0.0650662	0.0399624	0.0218057	0.00333928	0.0211244	0.0433042	0.0409461	LG			0.0463823	19.0404	0.00779628									25.6531	0.0166915				17.2403	0.00688963					4.15397	0.000905802
					MAG_100	0.0301788	0.0577493	0.0772265	0.116942	0.139699	0.0533006	0.0565531	Influent			-0.0636921	10.8773	0.00615147									2.04977	0.000618596				7.53059	0.00434886					4.63262	0.00357761
					MAG_170	0.00706762	0.0253144	0.0256808	0.0151237	0.0486292	0.0232003	0.0213917	FL			0.0398035	10.7513	0.00229989									1.36811	9.66931e-05				8.96989	0.00227068					4.16721	0.00107017
					MAG_613	0.00160526	0.00113658	0.00216564	0.017837	0.00108381	0.00110892	0.00149696	Influent			-0.851843	22.258	0.000333192									13.3392	0.000214129				13.8018	0.000156869					11.8233	0.000256049
					MAG_625	0.12668	0.0145589	0.00738284	0.00334281	0.0151325	0.014779	0.0374316	LG			0.0176375	41.0533	0.0153669									75.6726	0.0958623				12.9221	0.00188132					2.94967	0.000217769
					MAG_51	0.00164369	0.0165899	0.0204505	0.00245009	0.0210615	0.0209607	0.0142669	FL			0.0770851	11.1099	0.00158504									0.704419	1.15785e-05				10.4937	0.0017409					5.81993	0.00119021
					MAG_672	0.0508419	0.0829411	0.334891	0.0210356	0.199999	0.142912	0.138867	FL			0.0607663	13.8568	0.0192425									2.34683	0.00119317				6.29878	0.00522428					11.5392	0.0386436
					MAG_298	0.124986	0.0277375	0.00834618	0.00355778	0.0160576	0.0234854	0.0442844	LG			0.0226221	34.8814	0.015447									67.7417	0.0846677				19.1031	0.00529873					2.56014	0.000213674
					MAG_399	0.00356131	0.0140319	0.021409	0.0105292	0.020458	0.017969	0.0135727	FL			0.0266986	11.7532	0.00159522									1.58597	5.64815e-05				9.63032	0.00135132					6.63212	0.00141987
					MAG_612	0.00209312	0.000935737	0.00119665	0.0173541	0.00131237	0.00102845	0.00125559	Influent			-0.985047	18.1258	0.000227585									14.6418	0.00030647				10.4685	9.79575e-05					6.06017	7.25187e-05
					MAG_311	0.175701	0.100161	0.0792302	0.0176997	0.125184	0.227517	0.111547	LG			0.0922043	9.60188	0.0107106									11.892	0.0208944				7.83744	0.00785004					2.74585	0.00217554
					MAG_228	0.00163992	0.00114347	0.0016309	0.0292203	0.00182833	0.00105316	0.00137455	Influent			-1.54039	16.8018	0.000230948									8.37473	0.000137339				10.2049	0.000116689					6.63773	0.000108255
					MAG_70	0.155464	0.123239	0.0241402	0.00421585	0.0208598	0.0282283	0.105554	LG			0.0117824	67.6207	0.0713762									65.4098	0.101689				68.04	0.0838517					5.94816	0.0014359
					MAG_95	0.00218411	0.00608835	0.0106745	0.0218916	0.00735988	0.00528971	0.00637595	Influent			-0.200378	17.2335	0.0010988									2.7387	5.98163e-05				12.5384	0.000763383					9.97269	0.00106453
					MAG_84	0.00372039	0.0454971	0.236508	0.00748705	0.0251833	0.0432477	0.0840589	FL			0.0199376	37.5361	0.0315524									1.26113	4.69189e-05				18.2864	0.0083198					42.1624	0.0997174
					MAG_720	0.010562	0.0172699	0.0176773	0.0175793	0.0263957	0.0190361	0.015896	FL			0.000400514	11.9572	0.00190072									3.69204	0.000389951				9.90464	0.00171052					4.59885	0.000812951
					MAG_249	0.0169777	0.0136459	0.0141565	0.00637111	0.0211702	0.0150021	0.0145065	LG			0.0397375	13.7379	0.0019929									7.40715	0.00125757				9.8192	0.00133991					4.62277	0.000654422
					MAG_519	0.0171243	0.0475795	0.0259691	0.0219096	0.10412	0.035267	0.0354767	SG			0.0578824	9.58205	0.0033994									1.56614	0.000268191				8.54364	0.00406502					2.14988	0.000558305
					MAG_520	0.00409864	0.0108455	0.0104909	0.00712134	0.0141922	0.0104669	0.00927254	SG			0.0202525	12.8118	0.00118798									2.66116	0.000109072				11.4754	0.00124457					5.03242	0.000527945
					MAG_510	0.00225232	0.00226571	0.00428011	0.23738	0.00387028	0.00240319	0.00276637	Influent			-6.39305	15.3768	0.000425378									5.41367	0.000121933				9.3275	0.000211334					8.02168	0.000343337
					MAG_91	0.00190887	0.00904888	0.0603494	0.0761107	0.186008	0.0193007	0.0203032	Influent			-0.0396783	4.12452	0.000837411									0.099685	1.90286e-06				1.06301	9.61902e-05					3.31663	0.00200157
					MAG_648	0.0104565	0.0251413	0.0938083	0.00680374	0.0687659	0.037733	0.0390774	FL			0.0637762	13.0073	0.00508292									1.42295	0.000148791				6.05425	0.00152212					10.3134	0.00967482
					MAG_743	0.0210376	0.0281649	0.0216789	0.00884419	0.0362485	0.0268801	0.0249754	SG			0.0475906	13.4695	0.00336407									5.34616	0.0011247				11.6445	0.00327966					4.06291	0.000880794
					MAG_340	0.0406739	0.0322075	0.0220684	0.0291941	0.0431553	0.0324629	0.0315353	LG			0.000894013	14.1708	0.00446882									8.67446	0.00352824				11.1262	0.00358346					3.45456	0.000762366
					MAG_3	0.0446124	0.0612364	0.0318179	0.0133677	0.069168	0.0581293	0.0502245	SG			0.0556853	13.2071	0.00663321									5.89416	0.00262953				12.652	0.00774761					2.97059	0.00094518
					MAG_221	0.00894847	0.050454	0.0484597	0.00369733	0.0189686	0.0585441	0.0408242	SG			0.0591259	15.1648	0.00619092									3.65169	0.00032677				18.4979	0.00933292					7.77138	0.00376599
					MAG_798	0.00745731	0.0287142	0.0211624	0.00541275	0.0248573	0.0322558	0.0221497	SG			0.0631717	12.2604	0.00271565									2.64436	0.000197198				13.5896	0.00390215					4.47486	0.000946987
					MAG_66	0.00707371	0.029049	0.0610313	0.156564	0.0444551	0.0253833	0.03221	Influent			-0.304337	16.2636	0.00523851									1.4863	0.000105137				10.6911	0.00310565					10.2456	0.00625304
					MAG_597	0.00173127	0.0023184	0.00663863	0.0296254	0.00387145	0.00223066	0.00326929	Influent			-0.629001	18.87	0.000616915									4.1753	7.22856e-05				9.77049	0.000226519					12.7589	0.000847013
					MAG_650	0.0196283	0.0226663	0.0143831	0.00128702	0.0224031	0.0268299	0.0199272	SG			0.0724949	12.9273	0.00257604									7.78305	0.00152768				12.3814	0.00280641					3.51772	0.000505957
					MAG_571	0.0398453	0.127759	0.0146372	0.020384	0.0489508	0.0353022	0.0801377	SG			0.0116206	32.5054	0.0260491									7.51056	0.00299261				39.5108	0.0504788					2.05337	0.000300556
					MAG_420	0.0246174	0.107437	0.0493657	0.0200127	0.105734	0.0705246	0.0746986	SG			0.0481573	14.6369	0.0109335									2.15773	0.000531178				15.8084	0.0169841					3.3012	0.00162966
					MAG_539	0.0161126	0.0188858	0.0117637	0.00313078	0.0196672	0.0159382	0.0164952	SG			0.0498826	15.5843	0.00257066									7.50487	0.00120923				13.9192	0.00262875					3.92141	0.000461302
					MAG_294	0.0510711	0.0115612	0.0108271	0.00263736	0.0164587	0.0141121	0.0200699	LG			0.0357374	21.9167	0.00439866									28.3177	0.0144622				9.95877	0.00115136					4.21226	0.000456067
					MAG_621	0.044655	0.00286282	0.00279949	0.00112471	0.00147406	0.00192154	0.0120413	LG			0.00189556	112.041	0.0134912									266.9	0.119184				22.7955	0.000652594					9.95833	0.000278783
					MAG_595	0.00516957	0.0604437	0.385089	0.017471	0.0456594	0.0768936	0.129445	FL			0.0207548	32.3492	0.0418744									0.968935	5.00898e-05				13.5491	0.00818955					38.3065	0.147514
					MAG_516	0.0169071	0.0382392	0.0104537	0.00173015	0.0680423	0.0383887	0.0265998	SG			0.108392	8.82715	0.002348									2.32228	0.000392632				9.22856	0.00352893					1.15109	0.000120331
					MAG_59	0.001006	0.00216315	0.00338162	0.0375079	0.00463526	0.00216855	0.0022132	Influent			-1.19053	11.7727	0.000260552									2.04457	2.05683e-05				8.08369	0.000174862					5.78956	0.000195781
					MAG_640	0.00996481	0.0131331	0.0232751	0.00700685	0.0176277	0.0242003	0.0149716	FL			0.0537782	11.2358	0.00168218									4.95383	0.00049364				8.51701	0.00111855					6.73396	0.00156733
					MAG_117	0.0209464	0.00398229	0.00352135	0.00181176	0.00533023	0.00378572	0.00759917	LG			0.0170862	28.5473	0.00216936									36.2915	0.00760177				11.3721	0.00045287					4.56316	0.000160685
					MAG_83	0.0187049	0.0360024	0.0916998	0.0276195	0.0726949	0.0500837	0.0461213	FL			0.0323471	12.9171	0.00595754									2.38037	0.000445246				7.61954	0.00274321					8.81326	0.00808173
					MAG_262	0.0216875	0.0194001	0.0176667	0.00663155	0.0287018	0.0429963	0.01947	LG			0.0929414	8.43344	0.00164199									6.55839	0.00142235				7.37988	0.0014317					2.99137	0.000528477
					MAG_266	0.00118533	0.00142428	0.00360575	0.0912888	0.0025354	0.00135724	0.00191708	Influent			-3.52673	17.5152	0.00033578									4.37975	5.19146e-05				9.37071	0.000133465					10.8368	0.000390748
					MAG_273	0.0860544	0.0559923	0.0478034	0.0119245	0.0736588	0.0522702	0.0605587	LG			0.0458956	16.4704	0.00997425									10.7897	0.00928502				11.5742	0.00648065					4.48412	0.00214356
					MAG_150	0.0401848	0.0572445	0.0167398	0.00690328	0.0788358	0.0479976	0.0433652	SG			0.0716727	11.9541	0.00518391									4.74648	0.00190736				11.6433	0.00666513					1.55075	0.000259592
					MAG_630	0.0506144	0.212494	0.196969	0.0364372	0.168987	0.22285	0.172999	SG			0.0559398	13.9293	0.0240975									2.63575	0.00133407				14.6733	0.0311799					6.07435	0.0119646
					MAG_393	0.0677544	0.00314635	0.00562459	0.00417632	0.00422624	0.0026598	0.0179797	LG			-0.00647865	90.8849	0.0163408									149.035	0.100978				11.8098	0.000371579					9.60818	0.000540421
					MAG_19	0.022748	0.0353387	0.0520696	0.0421088	0.0503688	0.0473779	0.0367515	FL			-0.00556434	12.3966	0.00455593									4.09418	0.000931344				9.57565	0.00338392					6.35723	0.00331019
					MAG_128	0.0103417	0.0894419	0.072077	0.00436829	0.0418076	0.0481012	0.0676986	SG			0.0365105	24.174	0.0163655									2.20552	0.000228088				26.6859	0.0238684					9.63867	0.00694727
					MAG_680	0.00139402	0.00133194	0.00187111	0.00897348	0.00180698	0.00145489	0.00148039	Influent			-0.390756	15.2805	0.000226211									7.07	9.85573e-05				10.7112	0.000142666					6.80684	0.000127363
					MAG_386	0.00179711	0.00103861	0.001755	0.00161169	0.0013206	0.00112276	0.00138457	LG			-0.0348059	18.9393	0.000262228									12.426	0.000223309				11.1878	0.000116197					8.54012	0.000149879
					MAG_335	0.00793412	0.0121092	0.0245265	0.00945792	0.0173992	0.0241779	0.014295	FL			0.0429996	10.7766	0.00154051									3.99096	0.000316647				7.90639	0.000957401					7.14201	0.00175169
					MAG_203	0.010349	0.0278384	0.0228911	0.00166455	0.0206378	0.029277	0.0227539	SG			0.0646614	14.2517	0.00324282									4.379	0.000453183				15.1598	0.00422024					5.55652	0.00127195
					MAG_777	0.00604299	0.0107587	0.00988535	0.00585672	0.0138915	0.0111004	0.00950289	SG			0.0316475	12.8153	0.00121783									3.98858	0.00024103				11.287	0.00121433					4.69231	0.000463851
					MAG_390	0.00964054	0.0251028	0.0226875	0.00817634	0.0211495	0.0271961	0.0210973	SG			0.0432356	13.8115	0.00291386									4.02151	0.000387696				14.0269	0.00352116					5.66544	0.00128534
					MAG_587	0.00867381	0.0391935	0.0139948	0.00901327	0.0396975	0.0351805	0.0261795	SG			0.0601462	11.6201	0.00304209									1.9894	0.000172556				13.8121	0.00541345					2.2256	0.000311468
					MAG_532	0.00963893	0.0252453	0.0222586	0.00190372	0.0104507	0.0279395	0.0210652	SG			0.055677	16.0055	0.0033716									7.346	0.000708076				18.5503	0.0046831					7.17687	0.00159747
					MAG_391	0.010931	0.0358133	0.0400384	0.0155839	0.0869258	0.0481996	0.0313954	FL			0.0842227	8.22501	0.00258228									1.1762	0.00012857				6.80108	0.00243569					3.47053	0.00138955
					MAG_404	0.0010362	0.000820266	0.00222752	0.0326183	0.00143955	0.000983295	0.00121959	Influent			-1.95517	17.3292	0.000211345									6.66224	6.90344e-05				8.79281	7.21244e-05					10.8457	0.00024159
					MAG_355	0.00081002	0.000642414	0.00100017	0.00380502	0.000738816	0.0005395	0.000768726	Influent			-0.323783	20.5165	0.000157716									10.1087	8.18825e-05				13.1042	8.41834e-05					9.2517	9.25326e-05
					MAG_32	0.00578586	0.0140217	0.0140123	0.00394563	0.0245405	0.0268973	0.0122075	SG			0.106092	7.6677	0.000936031									2.11116	0.000122149				7.28999	0.00102218					3.26942	0.000458122
					MAG_177	0.0123291	0.0177635	0.139554	0.135484	0.027701	0.0199085	0.0470156	FL			-0.18726	33.764	0.0158743									4.1075	0.000506416				9.71971	0.00172656					34.6409	0.0483428
					MAG_115	0.000902876	0.000669915	0.00129856	0.00642446	0.000843696	0.000723085	0.000878328	Influent			-0.497059	18.7159	0.000164387									9.76637	8.81782e-05				11.2592	7.54271e-05					9.85725	0.000128003
					MAG_618	0.0160024	0.0314057	0.0133115	0.00103454	0.0284689	0.0322166	0.0234935	SG			0.0769702	12.4557	0.00292628									5.01919	0.000803191				13.868	0.00435533					2.63573	0.000350856
					MAG_290	0.000899987	0.000865028	0.00213059	0.0217053	0.00125935	0.000891454	0.00118911	Influent			-1.32097	18.9417	0.000225237									6.60105	5.94086e-05				10.4677	9.05486e-05					11.7005	0.00024929
					MAG_131	0.0308819	0.102461	0.119055	0.0391896	0.248175	0.0974722	0.090862	FL			0.0703772	9.72405	0.00883547									1.1796	0.000364284				7.47085	0.00765471					3.99112	0.00475161
					MAG_742	0.00697101	0.045643	0.176742	0.00244518	0.200222	0.0912704	0.0699099	FL			0.112195	8.70874	0.00608827									0.328318	2.28871e-05				3.97589	0.00181471					7.05722	0.0124731
					MAG_317	0.0487705	0.00206795	0.00309575	0.00313869	0.00152723	0.00124181	0.0125995	LG			-0.0122122	152.993	0.0192764									292.468	0.142638				19.6017	0.000405352					13.271	0.000410837
					MAG_164	0.0517641	0.0850693	0.102354	0.00643052	0.046995	0.109183	0.0820634	FL			0.0584596	15.5383	0.0127512									8.9936	0.00465546				15.2484	0.0129717					8.07683	0.00826697
					MAG_361	0.00102351	0.000809946	0.00140103	0.00368211	0.000989549	0.000809904	0.0010047	Influent			-0.222508	18.757	0.000188451									9.46877	9.69139e-05				11.8188	9.5726e-05					9.24441	0.000129517
					MAG_152	0.0250266	0.0311047	0.0524628	0.0133712	0.100054	0.0414422	0.035107	FL			0.0810057	9.11824	0.00320114									2.3669	0.000592354				5.55464	0.00172775					4.30293	0.00225743
					MAG_657	0.00716807	0.0174987	0.062593	0.00535498	0.0227302	0.0232194	0.0264995	FL			0.0379643	18.8066	0.00498365									2.84048	0.000203608				10.1391	0.00177421					16.3062	0.0102066
					MAG_188	0.0273404	0.0632341	0.057282	0.0240608	0.0430432	0.062642	0.0538494	SG			0.0293455	15.8797	0.00855116									5.53114	0.00151223				16.2895	0.0103005					6.57312	0.00376521
					MAG_125	0.0212572	0.0575927	0.0727958	0.0158429	0.0298244	0.0611565	0.0533997	FL			0.0345412	17.584	0.00938977									5.93587	0.0012618				17.5952	0.0101336					9.82048	0.0071489
					MAG_557	0.00787575	0.0317897	0.0395388	0.00621352	0.0514859	0.0260338	0.0284659	FL			0.0595752	13.1574	0.00374537									1.43656	0.00011314				10.47	0.00332837					5.95602	0.00235494
					MAG_172	0.00804699	0.0332944	0.0476334	0.0077701	0.0285538	0.0239124	0.0313247	FL			0.0313435	19.9952	0.00626344									2.57599	0.000207289				16.6865	0.00555566					10.7886	0.00513899
					MAG_603	0.0322857	0.0550338	0.0505834	0.0525338	0.0447538	0.0583652	0.0489166	SG			-0.0141018	14.9871	0.00733116									6.35556	0.00205193				14.4303	0.00794152					5.92514	0.00299714
					MAG_695	0.0214652	0.0661126	0.198617	0.746902	0.201647	0.0704418	0.0894163	Influent			-0.547542	12.3277	0.011023									1.01276	0.000217391				6.09011	0.00402633					8.43043	0.0167443
					MAG_558	0.0739863	0.0241372	0.0106618	0.00196786	0.0421503	0.0230304	0.0317351	LG			0.0532397	17.2692	0.0054804									16.429	0.0121552				9.49475	0.00229177					1.91494	0.000204167
					MAG_666	0.00288886	0.00181306	0.00246386	0.00181346	0.00408579	0.00265473	0.00221244	LG			0.0262142	11.3762	0.000251691									6.56191	0.000189564				6.96525	0.000126285					4.30451	0.000106057
					MAG_701	0.636822	0.548227	0.273076	0.0657323	0.679465	0.385413	0.49893	LG			0.0505573	16.5364	0.0825051									8.75723	0.055768				13.2277	0.072518					3.00586	0.00820826
					MAG_293	0.0166696	0.0104616	0.0105568	0.00458642	0.0159386	0.0101033	0.0118512	LG			0.0340645	15.8251	0.00187546									9.7189	0.0016201				10.3876	0.00108671					4.76962	0.000503517
					MAG_397	0.00106814	0.00121502	0.00306921	0.0486814	0.00209844	0.00149906	0.00164625	Influent			-2.16168	15.6587	0.000257782									4.6992	5.01938e-05				8.79517	0.000106863					10.0803	0.000309384
					MAG_135	0.0268533	0.0299868	0.0455906	0.0463815	0.0771645	0.0341643	0.0331984	Influent			-0.0131351	10.8681	0.00360804									3.28521	0.000882186				6.829	0.0020478					4.76211	0.00217107
					MAG_56	0.0804743	0.169942	0.111149	0.0152587	0.0965726	0.173312	0.135561	SG			0.0570099	15.2716	0.0207023									7.07251	0.00569155				17.365	0.0295105					5.03188	0.00559291
					MAG_797	0.503732	0.293382	0.238945	0.12804	0.231052	0.285589	0.32605	LG			0.0202586	20.0749	0.0654541									19.3091	0.0972662				15.3023	0.0448942					5.57547	0.0133223
					MAG_63	0.0226053	0.00824739	0.0142503	0.00330731	0.014543	0.0157618	0.0129068	LG			0.0532803	13.7807	0.00177865									13.9319	0.00314935				7.27288	0.000599823					5.64124	0.000803892
					MAG_772	0.00617724	0.0211858	0.0895482	1.55395	0.0816499	0.0288408	0.0349745	Influent			-3.25959	11.8587	0.00414753									0.719553	4.44485e-05				4.80828	0.00101867					9.36284	0.00838425
					MAG_685	0.0062117	0.0101596	0.0302356	0.0385937	0.0132015	0.0095335	0.0143101	Influent			-0.156478	21.5065	0.00307759									4.34117	0.00026966				11.6446	0.00118304					15.7195	0.00475287
					MAG_259	0.0124408	0.0284952	0.0182266	0.00428684	0.0344283	0.0253662	0.0223961	SG			0.063945	12.7631	0.00285844									3.32995	0.000414273				12.4331	0.00354285					3.60554	0.000657168
					MAG_454	0.0650504	0.162409	0.179756	0.0465966	0.17885	0.1658	0.145327	FL			0.0476578	13.9297	0.0202436									3.30079	0.00214718				12.4697	0.0202518					6.22097	0.0111826
					MAG_783	0.0570901	0.105549	0.0954476	0.0259535	0.0782421	0.0976167	0.0923627	SG			0.0387796	16.6868	0.0154124									6.45656	0.00368606				16.183	0.017081					6.5452	0.00624724
					MAG_292	0.0942424	0.0288407	0.0234383	0.0146747	0.0322923	0.027637	0.0418785	LG			0.0164828	23.3344	0.00977212									26.6367	0.0251031				12.6714	0.00365454					4.65121	0.00109016
					MAG_756	0.0309857	0.143128	0.151664	0.00633375	0.0516551	0.1538	0.120591	FL			0.0550325	16.9533	0.0204441									4.67802	0.00144952				19.7616	0.0282844					9.16665	0.0139025
					MAG_653	0.042537	0.0577036	0.0520355	0.0306465	0.076457	0.0528801	0.0529499	SG			0.0275123	14.0702	0.00745019									5.14573	0.00218884				11.5958	0.0066912					4.74817	0.00247073
					MAG_299	0.0665505	0.186345	0.149109	0.013846	0.127293	0.179414	0.150681	SG			0.058139	15.3717	0.0231622									4.56867	0.00304047				16.508	0.0307619					5.88899	0.00878099
					MAG_552	0.0660063	0.159203	0.102397	0.00879305	0.0439452	0.0925545	0.124498	SG			0.0313856	27.2471	0.0339222									12.4583	0.00822324				32.4691	0.0516919					9.21552	0.00943643
					MAG_213	0.0600132	0.1226	0.0705857	0.0155534	0.125909	0.124105	0.0958271	SG			0.0674118	12.5585	0.0120345									4.30545	0.00258384				13.0263	0.0159702					3.37512	0.00238235
					MAG_367	0.0202441	0.0146613	0.0183804	0.0080899	0.0236046	0.0373799	0.0168193	LG			0.0813343	8.50817	0.00143101									7.39552	0.00149715				6.57955	0.000964646					3.66625	0.00067387
					MAG_159	0.00108128	0.00196935	0.00851709	0.0951547	0.00497401	0.00209647	0.00341091	Influent			-2.04304	17.6907	0.000603413									2.0558	2.22288e-05				7.04414	0.000138724					13.9871	0.00119129
					MAG_759	0.303699	0.277776	0.127925	0.00814847	0.513699	0.203391	0.246016	LG			0.0763823	12.6783	0.0311906									5.60285	0.0170158				9.7664	0.0271287					2.06759	0.00264496
					MAG_430	0.00309057	0.0236877	0.0418069	0.00818975	0.0312929	0.0267659	0.0236862	FL			0.0473772	13.6241	0.00322702									0.901454	2.786e-05				10.7423	0.00254461					8.56348	0.00358013
					MAG_713	0.00604703	0.0109362	0.0348433	0.0833811	0.0108723	0.0125285	0.0158373	Influent			-0.350204	21.7238	0.00344048									4.95833	0.000299832				12.5378	0.00137116					17.9035	0.00623815
					MAG_336	0.0128816	0.0295176	0.162388	0.0388515	0.0965782	0.0665478	0.0590753	FL			0.0308081	12.4527	0.00735645									1.2339	0.000158946				4.70199	0.00138791					11.7469	0.0190756
					MAG_227	0.139219	0.185503	0.109307	0.0347741	0.129026	0.180211	0.156271	SG			0.0464266	15.8293	0.0247367									9.4382	0.0131397				16.2897	0.0302179					4.2803	0.00467867
					MAG_628	0.0166017	0.0377154	0.0448918	0.0163212	0.0479759	0.0435497	0.0348645	FL			0.0440104	12.6195	0.00439973									3.14526	0.000522167				10.89	0.00410721					5.84576	0.00262426
					MAG_501	0.113692	0.0832382	0.0358928	0.0250685	0.0841275	0.0926399	0.0781018	LG			0.0459382	14.2664	0.0111423									12.0963	0.0137526				12.5968	0.0104853					2.43738	0.000874844
					MAG_54	0.0816609	0.0893805	0.0533631	0.0191547	0.0503736	0.072921	0.0786778	SG			0.0319267	19.9007	0.0156574									14.1248	0.0115345				19.7299	0.0176347					5.24784	0.00280041
					MAG_78	0.0621283	0.135026	0.0896875	0.00875439	0.125139	0.134886	0.107654	SG			0.068475	13.4057	0.0144317									4.45199	0.00276595				13.8725	0.0187314					4.13706	0.00371043
					MAG_400	0.00442827	0.00678299	0.00896807	0.049746	0.0149263	0.0074872	0.00681122	Influent			-0.457927	10.8999	0.000742417									2.78706	0.000123419				7.72314	0.00052386					4.67113	0.00041891
					MAG_168	0.0101509	0.0297237	0.0376012	0.0175321	0.0687008	0.0276553	0.0273871	FL			0.0472201	10.4823	0.0028708									1.39952	0.000142064				7.78375	0.00231362					4.52496	0.00170144
					MAG_760	0.0093679	0.00785613	0.018505	0.191052	0.00883749	0.00818735	0.0108509	Influent			-1.27762	21.0571	0.00228489									9.62036	0.000901226				12.2104	0.000959267					12.9643	0.00239905
					MAG_718	0.0241071	0.0522773	0.0320839	0.00244349	0.034545	0.062246	0.0410315	SG			0.073141	12.8828	0.005286									5.91962	0.00142705				14.8983	0.00778842					4.05055	0.00129957
					MAG_301	0.0253613	0.030919	0.0438196	0.0366024	0.0568895	0.0542524	0.0329214	FL			0.0189059	9.74834	0.00320929									4.03714	0.00102387				7.37465	0.00228017					4.70757	0.00206284
					MAG_353	0.0149491	0.0271573	0.0353977	0.0244601	0.115092	0.0515948	0.0265316	FL			0.103268	5.79198	0.0015367									1.22562	0.000183219				4.13332	0.0011225					2.47043	0.000874475
					MAG_691	0.0678351	0.0572222	0.0420571	0.0178376	0.0622842	0.0667729	0.0557657	LG			0.0473485	14.0013	0.00780793									9.77088	0.00662809				11.8409	0.00677561					3.90791	0.00164355
					MAG_776	0.0238588	0.0212481	0.0219299	0.018058	0.0259269	0.0348335	0.0219929	LG			0.0259782	11.393	0.00250565									8.08255	0.0019284				9.47319	0.00201287					4.36436	0.000957102
					MAG_500	0.00725425	0.0151347	0.0233803	0.0062932	0.0367233	0.0382016	0.0154624	FL			0.118319	6.71365	0.00103809									1.77664	0.000128882				5.38421	0.000814883					3.73789	0.000873929
					MAG_415	0.0558171	0.183463	0.162543	0.0324781	0.125036	0.17987	0.150151	SG			0.0487852	15.3694	0.0230772									3.8923	0.00217257				16.3696	0.0300321					6.46233	0.0105041
					MAG_279	0.152516	0.156222	0.0464225	0.00517415	0.0686143	0.113854	0.127957	SG			0.0434371	21.5144	0.0275291									19.0581	0.0290666				23.4987	0.0367101					3.09992	0.00143906
					MAG_476	0.0213121	0.0709609	0.0391528	0.00497814	0.0426738	0.0716463	0.0520862	SG			0.0644448	13.9591	0.00727076									4.27566	0.000911232				17.0489	0.0120981					4.17473	0.00163453
					MAG_264	0.0176641	0.0770778	0.0334868	0.00162074	0.0699415	0.0926406	0.053109	SG			0.0947887	10.3002	0.00547034									2.22149	0.000392406				12.8311	0.00988995					2.48931	0.00083359
					MAG_193	0.00118988	0.000653366	0.00103584	0.00397258	0.000721866	0.000613997	0.000867017	Influent			-0.298734	21.6907	0.000188062									15.0509	0.000179087				12.8732	8.41091e-05					9.21959	9.55001e-05
					MAG_761	0.0226028	0.0476077	0.0476037	0.0140985	0.0607798	0.0481816	0.0421056	SG			0.051499	13.038	0.00548972									3.41148	0.000771093				11.4501	0.00545113					5.18128	0.00246648
					MAG_220	0.166324	0.304321	0.181819	0.126086	0.218886	0.315922	0.243336	SG			0.0314518	14.1947	0.0345409									6.62294	0.0110155				15.4839	0.0471208					4.12172	0.00749406
					MAG_126	0.0473303	0.0497728	0.0188631	0.0100762	0.0194056	0.0406209	0.041508	SG			0.0301073	20.671	0.00858011									20.249	0.00958392				23.0752	0.0114852					3.85963	0.000728047
					MAG_455	0.187951	0.541771	0.422535	0.0778572	0.464018	0.532969	0.434122	SG			0.0580197	13.9826	0.0607016									3.61204	0.00678886				14.5755	0.0789658					5.09529	0.0215294
					MAG_217	0.00692877	0.0108525	0.0123661	0.00393564	0.0409364	0.0226199	0.0103677	FL			0.14452	5.77737	0.000598981									1.58338	0.000109709				4.38086	0.000475434					2.27867	0.000281783
					MAG_459	0.00130429	0.00312164	0.00855166	0.121623	0.00631038	0.00480465	0.00407933	Influent			-2.16355	12.4506	0.000507903									1.9009	2.47932e-05				7.34188	0.000229187					9.11122	0.00077916
					MAG_750	0.00117803	0.00098121	0.00268401	0.0447517	0.00165076	0.00123368	0.00145021	Influent			-2.26398	17.0993	0.000247975									6.57059	7.74034e-05				8.88266	8.71576e-05					11.0121	0.000295565
					MAG_429	0.0976928	0.224589	0.215128	0.149776	0.165552	0.23272	0.194307	SG			0.00747521	15.2699	0.0296705									5.15819	0.00503918				15.3193	0.0344054					6.54242	0.0140746
					MAG_206	0.00779664	0.0534883	0.030345	0.00136435	0.109845	0.0530649	0.0376503	SG			0.117322	8.32991	0.00313624									0.667814	5.20671e-05				8.36217	0.00447278					2.17195	0.000659079
					MAG_769	0.0214955	0.0628419	0.0683596	0.0177664	0.0744367	0.0677374	0.0551251	FL			0.0536219	12.8406	0.00707841									2.62427	0.000564101				11.6828	0.00734171					5.73107	0.00391773
					MAG_662	0.0197421	0.0114983	0.00676917	0.00295557	0.0263795	0.00879947	0.0121297	LG			0.0585625	13.0038	0.00157731									7.1296	0.00140753				8.17521	0.000940011					2.21949	0.000150241
					MAG_789	0.00389684	0.00151354	0.00225995	0.046923	0.00222175	0.00149625	0.00222447	Influent			-1.53909	20.6366	0.000459056									16.2465	0.000633099				10.5638	0.000159888					7.16692	0.000161969
					MAG_812	0.00402857	0.0186135	0.0249101	0.00887242	0.0285826	0.0192073	0.016979	FL			0.0422509	12.2581	0.0020813									1.30569	5.26008e-05				10.1058	0.00188105					6.14538	0.00153082
					MAG_243	0.0801921	0.372875	0.29082	0.060981	0.0579567	0.0905744	0.287971	SG			0.000755716	59.9052	0.17251									11.9504	0.00958325				68.6493	0.255976					23.8061	0.069233
					MAG_546	0.0156872	0.0778549	0.0426089	0.00604036	0.0689445	0.0883822	0.0553665	SG			0.0815347	11.1426	0.00616928									2.00802	0.000315002				13.3659	0.010406					3.2693	0.00139301
					MAG_118	0.0738849	0.0978037	0.0721965	0.070813	0.0777024	0.0839473	0.0861398	SG			-0.0038964	17.2493	0.0148585									8.52499	0.00629868				16.1657	0.0158106					5.35738	0.00386784
					MAG_528	0.00434877	0.0188931	0.0407788	0.0110443	0.0655214	0.0205981	0.0211648	FL			0.0678933	9.33131	0.00197495									0.633317	2.75415e-05				5.47296	0.00103401					5.45325	0.00222377
					MAG_698	0.00127695	0.00322056	0.00830318	0.461149	0.0051619	0.00260818	0.00406362	Influent			-8.48742	18.7407	0.000761549									2.32327	2.96671e-05				10.5818	0.000340792					12.4782	0.00103609
					MAG_627	0.107082	0.0582508	0.0440858	0.0109724	0.0520386	0.0562306	0.0654523	LG			0.0384864	19.5683	0.0128079									18.4482	0.0197547				14.3752	0.00837369					4.88435	0.00215331
					MAG_599	0.00313038	0.0124597	0.171766	0.00493366	0.0599833	0.0223944	0.050234	FL			0.0366695	22.6958	0.011401									0.495519	1.55117e-05				3.80268	0.000473804					24.1256	0.0414396
					MAG_132	1.49684	1.94301	0.955515	0.253728	1.27709	1.87213	1.59798	SG			0.051341	15.8	0.252481									10.198	0.152647				16.805	0.326522					3.68058	0.0351685
					MAG_123	0.0348926	0.0817927	0.0335022	0.0309672	0.0959875	0.0847813	0.0594021	SG			0.0522867	10.9264	0.00649052									3.31052	0.00115513				11.9372	0.00976374					2.20663	0.00073927
					MAG_779	0.148301	0.194319	0.151978	0.0345134	0.221999	0.47758	0.17361	SG			0.120229	7.39698	0.0128419									5.52269	0.00819023				7.74207	0.0150443					2.67062	0.00405876
					MAG_634	0.0136004	0.0295377	0.0442329	0.0342896	0.0353323	0.0318193	0.0297053	FL			-0.0187112	14.6704	0.00435789									3.5007	0.000476108				11.6187	0.00343189					7.84837	0.00347156
					MAG_296	0.0245044	0.0792337	0.0978087	0.183923	0.0911194	0.0732773	0.071837	Influent			-0.124731	14.7148	0.0105707									2.46474	0.000603971				12.6417	0.0100165					7.05958	0.00690488
					MAG_806	0.00211741	0.00310055	0.00629925	0.020887	0.00361901	0.00289667	0.00368394	Influent			-0.37422	19.0515	0.000701844									5.36397	0.000113577				12.4779	0.000386884					11.4696	0.000722501
					MAG_773	0.0643841	0.0204375	0.0131615	0.00140812	0.00996308	0.0238641	0.0282868	LG			0.0368174	24.6525	0.00697339									52.4931	0.0337972				16.9422	0.00346256					4.79974	0.00063172
					MAG_108	0.0198867	0.050056	0.116014	0.00929009	0.0959227	0.0676894	0.0599082	FL			0.068009	12.5502	0.00751861									1.91532	0.000380894				7.96127	0.00398509					8.37438	0.00971544
					MAG_736	0.000864391	0.000845288	0.0023406	0.00960672	0.00100392	0.000587638	0.00122332	Influent			-0.554007	27.015	0.000330479									8.03304	6.94369e-05				13.6703	0.000115554					17.2563	0.000403902
					MAG_205	0.0368816	0.123868	0.35057	0.0366422	0.163278	0.138979	0.161406	FL			0.0389534	17.8447	0.0288025									2.06243	0.000760656				10.7868	0.0133614					13.7908	0.0483465
					MAG_140	0.0162199	0.048913	0.0814504	0.0024284	0.0181459	0.0628547	0.0498548	FL			0.053308	17.5519	0.00875046									6.74569	0.00109414				17.257	0.0084409					12.5395	0.0102135
					MAG_4	0.0320669	0.0429464	0.0328685	0.0123091	0.0606716	0.0383978	0.0380335	SG			0.050532	13.353	0.00507862									4.91191	0.0015751				11.2082	0.00481353					3.90341	0.00128299
					MAG_811	0.0158679	0.0368798	0.0185514	0.00809214	0.0461114	0.0398439	0.0276751	SG			0.0711259	10.7374	0.0029716									3.13875	0.000498053				11.304	0.00416891					2.56765	0.000476335
					MAG_796	0.0534264	0.0304398	0.0137706	0.00212239	0.0763727	0.0305763	0.0313296	LG			0.0874015	10.8108	0.00338698									6.62723	0.00354069				7.17984	0.00218553					1.49279	0.000205566
					MAG_346	0.0497105	0.122195	0.116507	0.0109826	0.0711742	0.113998	0.104826	SG			0.049453	17.4404	0.0182822									6.01448	0.00298983				18.0728	0.0220841					7.65662	0.00892047
					MAG_690	0.00196833	0.0186242	0.103936	0.00150991	0.0268782	0.02794	0.0362878	FL			0.0433001	21.537	0.0078153									0.658677	1.29649e-05				9.05542	0.0016865					22.7107	0.0236045
					MAG_432	0.00529358	0.0253443	0.0197904	0.00425932	0.0425329	0.02812	0.0195447	SG			0.0881427	9.56534	0.00186952									1.15399	6.10871e-05				9.29846	0.00235663					3.30055	0.00065319
					MAG_240	0.140705	0.105616	0.073403	0.0443648	0.114006	0.107986	0.105282	LG			0.0322972	15.6222	0.0164474									11.1826	0.0157345				12.6067	0.0133147					3.94707	0.00289727
					MAG_682	0.0293622	0.0654067	0.0665709	0.0273654	0.0903045	0.0711823	0.057768	FL			0.0471374	12.0789	0.00697771									2.98384	0.000876122				10.6106	0.00694004					4.88795	0.00325395
					MAG_411	0.0468075	0.0560647	0.035629	0.0173015	0.0718436	0.0584962	0.0489192	SG			0.0526371	12.6175	0.00617238									5.96642	0.00279273				11.291	0.00633026					3.24501	0.00115616
					MAG_7	0.00259497	0.00764189	0.0188746	0.00535705	0.033237	0.00774459	0.00933976	FL			0.068814	8.93002	0.000834043									0.75011	1.94652e-05				4.59729	0.00035132					5.26644	0.000994022
					MAG_705	0.0116219	0.0153475	0.0257156	0.0203196	0.0204101	0.0154337	0.0171199	FL			-0.0276684	16.2183	0.00277655									5.23909	0.000608883				11.1886	0.00171717					8.49401	0.00218428
					MAG_448	0.00488561	0.0214653	0.0328328	0.00906244	0.0408956	0.0306283	0.0206596	FL			0.0688094	9.82097	0.00202897									1.09981	5.37326e-05				7.83763	0.00168237					5.43295	0.00178379
					MAG_771	0.0537835	0.0453047	0.024582	0.0113311	0.0390368	0.0642422	0.0419894	LG			0.059784	12.4854	0.00524253									11.825	0.00635992				12.0338	0.00545187					2.89926	0.000712696
					MAG_752	0.0269894	0.024703	0.0183325	0.0213005	0.0300258	0.032849	0.0236134	LG			0.0145042	12.1369	0.00286594									8.05017	0.0021727				10.5059	0.00259527					3.49911	0.000641475
					MAG_149	0.155542	0.083885	0.0480156	0.0263412	0.0842673	0.0834182	0.0906822	LG			0.034607	17.7089	0.0160588									16.6675	0.0259249				13.2924	0.0111503					3.42367	0.0016439
					MAG_18	0.131383	0.165027	0.100008	0.0342063	0.198743	0.210719	0.14137	SG			0.071046	11.2037	0.0158387									5.93621	0.00779915				10.7557	0.0177497					2.92773	0.00292797
					MAG_810	0.0259245	0.0455973	0.0464425	0.0400955	0.0669368	0.0538894	0.0414806	FL			0.0137655	11.5589	0.0047947									3.54937	0.000920155				9.89909	0.00451371					4.56107	0.00211827
					MAG_577	0.0705371	0.0525836	0.016855	0.00418989	0.0502579	0.0567092	0.0476012	LG			0.0631924	14.3232	0.006818									12.5356	0.00884224				13.1707	0.00692562					1.89316	0.000319093
					MAG_384	0.0446176	0.131227	0.163022	0.0250935	0.142201	0.139959	0.120122	FL			0.055954	13.9517	0.016759									2.83453	0.0012647				12.3534	0.0162109					6.90659	0.0112593
					MAG_541	0.00251187	0.00458069	0.00918708	0.0346469	0.00568198	0.00491738	0.00527715	Influent			-0.433882	16.6002	0.000876015									4.03177	0.000101273				11.387	0.000521605					10.3123	0.000947396
					MAG_739	0.257777	0.23404	0.127322	0.0362814	0.125972	0.124735	0.212583	LG			0.0231705	27.766	0.0590258									18.4775	0.0476309				24.8054	0.0580547					6.07222	0.00773128
					MAG_754	0.143828	0.158932	0.0657087	0.021753	0.193763	0.164112	0.132303	SG			0.0685177	12.3622	0.0163556									6.77978	0.00975121				11.6858	0.0185724					2.18276	0.00143426
					MAG_319	0.00204667	0.00482633	0.00756967	0.00287377	0.0202966	0.00615423	0.00490064	FL			0.0974478	7.06308	0.000346136									0.963096	1.97114e-05				4.54495	0.000219354					3.29274	0.00024925
					MAG_757	0.0130418	0.0260798	0.0246156	0.00269523	0.0244162	0.0296421	0.0228454	SG			0.0653382	13.474	0.00307818									4.73891	0.000618042				12.9856	0.00338663					5.48571	0.00135034
					MAG_263	0.00622251	0.0432369	0.0848251	0.0147697	0.028327	0.0629222	0.0454908	FL			0.0430857	14.8102	0.00673729									1.80682	0.00011243				13.2311	0.00572074					11.4398	0.00970384
					MAG_509	0.0128581	0.043755	0.0369767	0.00226324	0.0487071	0.0574321	0.0352631	SG			0.0892209	10.6325	0.00374935									2.34849	0.000301971				11.0757	0.00484617					4.19246	0.00155023
					MAG_637	0.00129738	0.00254762	0.0122762	0.0471549	0.00910443	0.00187046	0.00470471	Influent			-0.695503	16.9982	0.000799715									1.37228	1.78037e-05				5.6983	0.000145171					12.7571	0.00156609
					MAG_295	0.0595749	0.060332	0.0552274	0.0200517	0.0638875	0.0728566	0.0588893	SG			0.0466176	13.842	0.00815147									8.32088	0.00495716				11.8288	0.00713653					4.8543	0.0026809
					MAG_409	0.0232617	0.0338585	0.0252053	0.0121363	0.060487	0.0438715	0.0293639	SG			0.072969	9.60847	0.00282142									3.54723	0.000825145				8.45664	0.00286329					2.85527	0.00071968
					MAG_646	0.0967319	0.0516447	0.014148	0.00598417	0.0170621	0.0516753	0.0521897	LG			0.0370373	21.8977	0.0114284									44.0583	0.0426185				21.3316	0.0110166					2.55716	0.000361787
					MAG_592	0.0322079	0.0476379	0.0243204	0.00520006	0.0477598	0.052481	0.0384139	SG			0.0706062	12.3771	0.00475454									6.03725	0.00194447				12.7112	0.00605537					2.91212	0.00070824
					MAG_251	0.020355	0.0205286	0.0103138	0.00594397	0.0345206	0.0206778	0.0179367	SG			0.0628872	11.3859	0.00204226									5.4951	0.00111853				9.5852	0.0019677					2.1942	0.000226306
					MAG_484	0.00104233	0.000582215	0.00107423	0.00741228	0.000851971	0.000631354	0.000806446	Influent			-0.637725	18.5116	0.000149286									11.2703	0.000117474				10.244	5.96419e-05					8.56796	9.20399e-05
					MAG_52	0.0279793	0.0414163	0.0443609	0.0208282	0.040031	0.0395048	0.0391963	FL			0.021948	16.1446	0.00632809									6.31289	0.0017663				13.8337	0.0057294					6.66797	0.00295797
					MAG_619	0.00129888	0.00180287	0.00249328	0.00127324	0.00199657	0.00201827	0.0018646	FL			0.0145447	15.1661	0.000282787									5.86468	7.61753e-05				11.9477	0.000215403					7.43094	0.000185274
					MAG_626	0.00177778	0.00167785	0.00411239	0.17857	0.00263804	0.00145087	0.00230847	Influent			-5.77177	20.0075	0.000461867									6.30564	0.000112101				10.5249	0.000176593					11.7767	0.000484304
					MAG_717	0.68951	0.531826	0.356255	0.086515	0.233819	0.312745	0.522624	LG			0.0207487	30.1138	0.157382									25.9126	0.17867				26.3514	0.140144					7.88048	0.0280746
					MAG_80	0.18126	0.0728267	0.0251243	0.00694502	0.0695829	0.0847312	0.0847565	LG			0.0509602	17.5048	0.0148365									23.1044	0.0418791				12.7054	0.00925292					1.96165	0.00049285
					MAG_724	0.00701856	0.0181882	0.0179586	0.00604614	0.0195902	0.0192671	0.0156735	SG			0.0466101	13.2201	0.00207205									3.23678	0.000227175				12.4324	0.00226123					5.52458	0.000992135
					MAG_141	0.176885	0.128184	0.0913504	0.0165653	0.0668024	0.125303	0.12969	LG			0.0393499	20.4236	0.0264874									22.3382	0.039513				18.45	0.02365					5.81883	0.00531552
					MAG_330	0.00101215	0.000593463	0.00187615	0.0256317	0.00291478	0.000604395	0.00100624	Influent			-1.82882	11.3283	0.00011399									3.34346	3.38408e-05				4.14092	2.45748e-05					6.0813	0.000114094
					MAG_728	0.0378825	0.0507469	0.0457364	0.0265527	0.0665306	0.0467267	0.0466641	SG			0.0279412	14.1311	0.00659413									5.26183	0.00199331				11.6563	0.00591522					4.76849	0.00218093
					MAG_308	0.0770277	0.0286981	0.0148099	0.0023293	0.0601288	0.0293131	0.0358586	LG			0.0643959	14.4332	0.00517554									12.0486	0.00928075				8.17582	0.00234631					1.93129	0.000286023
					MAG_652	0.0463011	0.0529303	0.0535252	0.0384545	0.0704188	0.0499436	0.0516206	FL			0.0120092	14.6898	0.00758296									6.07264	0.0028117				11.4469	0.00605885					5.25295	0.00281165
					MAG_366	0.0324657	0.143902	0.157881	0.0384675	0.208576	0.17977	0.122881	FL			0.0711729	10.556	0.0129713									1.41998	0.000461007				9.76106	0.0140464					4.83619	0.00763544
					MAG_451	0.0165631	0.0533139	0.10072	0.11663	0.112727	0.055025	0.0570803	Influent			-0.0721306	12.2478	0.00699111									1.38186	0.000228879				8.09883	0.0043178					7.00335	0.00705381
					MAG_244	0.112603	0.117197	0.103517	0.030617	0.107259	0.091759	0.112766	SG			0.0324158	18.9216	0.0213371									9.58214	0.0107898				15.505	0.0181714					6.18575	0.00640329
					MAG_280	0.2427	0.152011	0.0941904	0.0162245	0.0629509	0.118646	0.157507	LG			0.0303781	26.2256	0.0413073									32.5032	0.0788855				23.1521	0.0351937					6.34796	0.00597917
					MAG_440	0.118986	0.0692562	0.0327699	0.0170394	0.0905855	0.0721636	0.0710752	LG			0.0498692	14.7249	0.0104658									12.0459	0.0143329				11.1552	0.00772565					2.38838	0.000782669
					MAG_428	0.0155373	0.126362	0.0803886	0.0245575	0.133041	0.128474	0.090487	SG			0.0675394	11.3682	0.0102867									1.0566	0.000164167				12.819	0.0161983					3.67202	0.00295188
					MAG_731	0.0154846	0.0416654	0.0284985	0.00276557	0.0411786	0.0502313	0.0326139	SG			0.0815808	11.3685	0.00370769									3.33464	0.000516355				12.2725	0.00511339					3.75655	0.00107056
					MAG_348	0.00652976	0.00558409	0.00902955	0.0113592	0.00784368	0.00538939	0.0066535	Influent			-0.0706713	17.2956	0.00115076									7.70256	0.000502958				10.9633	0.000612202					8.0511	0.000726978
					MAG_716	0.0301392	0.0805036	0.105392	0.0163701	0.0838863	0.0809696	0.0756456	FL			0.0500404	15.0768	0.0114049									3.25068	0.000979729				12.9549	0.0104292					7.63666	0.00804845
					MAG_665	0.0336281	0.0320312	0.021261	0.00689899	0.0273045	0.0380637	0.0296899	LG			0.0527833	14.2305	0.00422503									10.7752	0.00362351				13.3048	0.00426169					3.93827	0.000837316
					MAG_647	0.0375076	0.0423232	0.0147201	0.00820585	0.0331625	0.0499268	0.034363	SG			0.0599335	12.836	0.00441084									9.81117	0.00367993				13.897	0.00588164					2.15113	0.000316648
					MAG_809	0.0676225	0.164897	0.0622344	0.0110549	0.148716	0.122605	0.117831	SG			0.0615485	14.5753	0.0171742									4.16068	0.00281356				15.9655	0.0263266					2.72418	0.00169538
					MAG_747	0.0185659	0.0441111	0.0528271	0.00417148	0.022483	0.0511837	0.0406701	FL			0.0534065	16.3597	0.0066535									6.76516	0.00125601				16.7437	0.00738583					8.83193	0.00466565
					MAG_538	0.0106652	0.0262797	0.0122696	0.00748051	0.0355702	0.028895	0.019342	SG			0.0700031	10.0898	0.00195156									2.74622	0.00029289				10.6992	0.00281171					2.25922	0.000277197
					MAG_166	0.0381847	0.0424041	0.0360012	0.0109784	0.0549152	0.0757271	0.0398751	SG			0.0837076	9.57593	0.00381841									6.09059	0.00232567				8.80706	0.00373455					3.33542	0.00120079
					MAG_493	0.142806	0.136927	0.0819288	0.0204526	0.103061	0.0901731	0.124471	LG			0.0342632	21.4455	0.0266935									12.6276	0.018033				18.6836	0.0255829					5.04641	0.00413446
					MAG_435	0.00295995	0.0027809	0.00241433	0.00213838	0.00369248	0.00283041	0.00272865	LG			0.0115499	14.1783	0.000386877									7.36928	0.000218127				11.1496	0.000310059					4.38428	0.000105851
					MAG_343	0.276653	0.334254	0.28035	0.0948628	0.240502	0.326384	0.308106	SG			0.0353564	17.0857	0.052642									10.0928	0.0279221				15.9828	0.0534229					5.9823	0.0167714
					MAG_270	0.046111	0.0601993	0.0153004	0.0123831	0.0643483	0.0406381	0.0458752	SG			0.0454623	15.2028	0.0069743									6.6603	0.00307113				14.8236	0.00892372					1.71452	0.000262329
					MAG_795	0.0958421	0.0998089	0.0915453	0.0200323	0.118996	0.236178	0.0968703	SG			0.106389	8.19992	0.00794328									6.74017	0.00645992				7.79613	0.00778123					3.16006	0.00289288
					MAG_277	0.0243204	0.0453187	0.0348055	0.0204371	0.0490775	0.0538353	0.0380708	SG			0.0432749	11.9508	0.00454976									4.43704	0.0010791				11.7772	0.00533726					4.05914	0.0014128
					MAG_245	0.121773	0.170601	0.0900408	0.021907	0.14423	0.158796	0.139719	SG			0.0553675	14.8881	0.0208014									7.5572	0.00920263				15.0603	0.0256929					3.56676	0.00321154
					MAG_72	0.126009	0.0329057	0.0196449	0.00445573	0.0474079	0.0357097	0.0500732	LG			0.0421616	20.4672	0.0102486									24.4611	0.0308231				10.3426	0.0034033					2.79785	0.000549635
					MAG_755	0.00546529	0.00615637	0.0114729	0.266941	0.00773074	0.0058787	0.00733346	Influent			-2.68484	18.2834	0.0013408									6.50226	0.000355367				11.8246	0.000727965					9.98274	0.00114531
					MAG_660	0.0130544	0.0492935	0.0316992	0.00281811	0.0386672	0.0440369	0.0369223	SG			0.063933	14.3519	0.00529905									3.01293	0.000393321				15.9781	0.00787616					4.6066	0.00146026
					MAG_275	0.0243713	0.0266846	0.0226189	0.0128171	0.03159	0.0427425	0.0251592	SG			0.0556078	10.6441	0.00267798									6.77112	0.00165021				9.72907	0.00259616					3.68051	0.000832492
					MAG_721	0.00125019	0.0012561	0.00531309	0.197389	0.00267412	0.00148603	0.00226905	Influent			-6.49528	19.3026	0.000437986									4.37241	5.46633e-05				7.74892	9.73344e-05					14.9598	0.000794829
					MAG_610	0.0827346	0.113168	0.0411416	0.0140354	0.0589183	0.113546	0.0884663	SG			0.0526937	15.4717	0.0136873									11.8013	0.00976375				18.1729	0.0205659					2.92178	0.00120207
					MAG_669	0.00158908	0.00596535	0.0185509	2.11192	0.0108127	0.00520197	0.00814895	Influent			-19.4505	18.3499	0.00149532									1.38296	2.19763e-05				9.48485	0.000565804					13.5052	0.00250533
					MAG_548	0.057011	0.0752165	0.0246197	0.00212779	0.0289357	0.0674255	0.0585621	SG			0.0529255	17.9662	0.0105214									16.0792	0.00916694				21.8551	0.0164386					3.14902	0.00077528
					MAG_794	0.000826601	0.000936988	0.00207487	0.0203759	0.00148426	0.000985503	0.00119717	Influent			-1.22125	16.7515	0.000200544									5.16252	4.26734e-05				9.83667	9.21684e-05					9.90062	0.000205425
					MAG_302	0.023093	0.0337038	0.0765064	0.0141384	0.0378939	0.0654224	0.0420701	FL			0.0551235	12.4353	0.00523154									5.19873	0.00120054				8.97528	0.00302501					9.03531	0.00691259
					MAG_321	0.00174369	0.00186563	0.00649408	0.0534519	0.0148524	0.00163541	0.00299592	Influent			-1.21036	7.55196	0.000226251									1.13978	1.98743e-05				2.73229	5.09745e-05					4.44734	0.000288814
					MAG_749	0.0638963	0.0533167	0.0368818	0.0213594	0.0500388	0.0540316	0.0515355	LG			0.0311878	16.0307	0.00826149									11.4488	0.00731538				13.6878	0.00729791					4.25096	0.00156783
					MAG_766	0.0308433	0.116709	0.105616	0.0180198	0.0929803	0.118159	0.0950456	SG			0.0558142	14.2688	0.0135619									2.93	0.00090371				14.9215	0.0174148					6.03642	0.00637544
					MAG_609	0.00081155	0.00137057	0.00261957	0.0415067	0.00192918	0.000924606	0.00155984	Influent			-1.95196	19.7206	0.000307609									3.95922	3.2131e-05				12.2266	0.000167575					10.7007	0.000280311
					MAG_434	0.00133327	0.00206541	0.00859041	0.0923146	0.00491561	0.00207471	0.00353559	Influent			-1.91114	18.5444	0.000655655									2.5649	3.4197e-05				7.47297	0.000154348					14.2698	0.00122584
					MAG_158	0.0275248	0.035029	0.0395663	0.0174772	0.0379688	0.0504686	0.0345124	FL			0.04319	12.2998	0.00424494									6.37423	0.00175449				10.7225	0.00375599					5.40781	0.00213967
					MAG_9	0.000745506	0.000670993	0.00174575	0.0249453	0.0012135	0.000681999	0.000956076	Influent			-1.90755	17.8239	0.00017041									5.74269	4.28121e-05				9.09064	6.09975e-05					10.7922	0.000188405
					MAG_530	0.00102687	0.000588972	0.00113604	0.00417794	0.000785764	0.000547869	0.000822077	Influent			-0.335235	21.1622	0.00017397									12.0816	0.000124062				11.4839	6.76368e-05					10.0561	0.000114242
					MAG_105	0.0477683	0.0608728	0.0464596	0.0178836	0.0771682	0.0668702	0.0543865	SG			0.0546981	12.5872	0.00684575									5.64496	0.0026965				11.1363	0.00677895					3.83772	0.00178299
					MAG_274	1.04361	0.680965	0.200278	0.0704294	0.56059	0.40133	0.640576	LG			0.0356222	22.7806	0.145927									17.1844	0.179339				18.4375	0.125553					2.46023	0.0049273
					MAG_706	0.0467176	0.0564882	0.100543	0.205368	0.0538405	0.0592548	0.0653524	Influent			-0.182913	18.6597	0.0121946									7.76699	0.00362855				13.3609	0.00754732					10.6713	0.0107293
					MAG_50	0.012965	0.0243055	0.023259	0.0145315	0.102783	0.0803823	0.021549	SG			0.200713	3.9767	0.00085694									1.15816	0.000150155				3.47462	0.000844525					1.50524	0.000350103
					MAG_633	0.0197676	0.0293856	0.0375262	0.0248741	0.0456286	0.036498	0.0293048	FL			0.0192813	12.0245	0.00352376									3.97196	0.00078516				9.38199	0.00275695					5.42076	0.0020342
					MAG_97	0.163015	0.104071	0.0362005	0.0224782	0.082295	0.0955951	0.100071	LG			0.0385333	18.0379	0.0180507									17.6462	0.028766				15.703	0.0163422					2.44759	0.00088604
					MAG_805	0.0012579	0.000888062	0.00273441	0.01306	0.00129992	0.000931719	0.00143101	Influent			-0.641263	21.9323	0.000313855									8.93181	0.000112353				10.3649	9.20471e-05					14.479	0.000395916
					MAG_121	0.0542239	0.170192	0.148454	0.00306414	0.0497743	0.180751	0.139244	SG			0.0566166	17.1607	0.0238953									8.13089	0.00440889				21.1448	0.0359868					8.04067	0.0119367
					MAG_535	0.133534	0.0832378	0.0601178	0.0292127	0.0470505	0.0515997	0.088523	LG			0.00965861	28.9899	0.0256627									25.4122	0.0339339				22.5657	0.0187832					7.31404	0.00439704
					MAG_323	0.0432813	0.0711663	0.185733	0.16699	0.125449	0.0814204	0.0936733	FL			-0.0704579	15.6965	0.0147034									3.20214	0.00138593				8.90774	0.00633931					10.5725	0.0196366
					MAG_804	0.00605752	0.0154051	0.033956	0.0367915	0.0245449	0.0186916	0.0179863	Influent			-0.0830873	14.1122	0.00253827									2.2697	0.000137487				9.31437	0.00143489					9.30049	0.00315807
					MAG_778	0.0152264	0.0240291	0.0292199	0.0139999	0.0255988	0.023424	0.0233902	FL			0.0182865	15.7896	0.00369322									5.40319	0.000822709				12.9601	0.0031142					7.10602	0.00207637
					MAG_715	0.120295	0.213684	0.306294	0.0458283	0.525918	0.284441	0.216291	FL			0.0895422	9.47969	0.0205037									2.14184	0.00257652				6.75717	0.014439					4.42342	0.0135487
					MAG_589	0.0696588	0.118214	0.077274	0.0129447	0.123667	0.11429	0.0972967	SG			0.0639894	13.5131	0.0131478									5.11301	0.00356166				13.1434	0.0155373					3.87291	0.00299275
					MAG_588	0.00838077	0.0241043	0.0700898	0.195681	0.0365589	0.0261391	0.0321415	Influent			-0.401184	17.5397	0.00563754									2.11624	0.000177357				10.0121	0.00241335					13.2088	0.009258
					MAG_320	0.0158642	0.0421262	0.0669675	0.0177958	0.107054	0.0503518	0.0425589	FL			0.0707936	9.77866	0.00416169									1.39573	0.000221421				6.80654	0.00286734					4.95664	0.00331934
					MAG_48	0.0841947	0.0743605	0.0388079	0.0159361	0.0610403	0.0883415	0.0676359	LG			0.0530861	14.1206	0.00955057									12.0185	0.010119				13.5477	0.0100741					3.14994	0.00122243
					MAG_76	0.959515	0.89638	0.471893	0.086198	0.161187	0.336537	0.804148	LG			0.0126323	48.3101	0.388484									49.4408	0.474392				50.1112	0.449187					11.6437	0.0549461
					MAG_173	0.0402606	0.0748247	0.0313287	0.0101515	0.0646757	0.0840068	0.0563466	SG			0.0699189	11.9792	0.00674988									5.48644	0.00220888				13.6037	0.010179					2.54477	0.000797244
					MAG_349	0.652313	0.263675	0.170575	0.064484	0.266099	0.269305	0.3259	LG			0.0354247	19.8743	0.0647706									22.0969	0.144141				13.1041	0.0345522					3.81236	0.00650293
					MAG_550	0.014149	0.0252535	0.0207742	0.00783136	0.0333708	0.0308556	0.0216907	SG			0.0624284	11.1606	0.0024208									3.84857	0.000544533				10.403	0.00262713					3.85764	0.000801393
					MAG_461	0.0933917	0.133866	0.0802252	0.00992405	0.0830244	0.129372	0.111551	SG			0.0549053	16.2336	0.0181088									9.71867	0.00907644				17.232	0.0230678					4.59198	0.00368393
					MAG_219	0.0220015	0.059026	0.167566	0.0153858	0.0778258	0.0713863	0.0780157	FL			0.0429709	17.297	0.0134944									2.56759	0.000564908				10.461	0.00617474					13.3896	0.0224364
					MAG_709	0.229647	0.00882945	0.0100929	0.00604574	0.00924984	0.00814012	0.0577252	LG			0.00117334	110.428	0.0637451									226.161	0.519372				13.392	0.00118244					6.90942	0.000697363
					MAG_342	0.000972977	0.00070792	0.00187804	0.00321033	0.000953807	0.000671336	0.00105876	Influent			-0.183435	22.3377	0.000236503									9.42558	9.17087e-05				11.3336	8.02327e-05					13.6468	0.000256293
					MAG_765	0.257962	0.23911	0.109761	0.0392557	0.265603	0.21418	0.21092	LG			0.0535681	14.7983	0.0312126									8.89987	0.0229582				13.0742	0.0312616					2.71483	0.00297983
					MAG_387	0.000721385	0.000830826	0.00188785	0.0181852	0.00174904	0.000750554	0.00107101	Influent			-1.21411	15.6774	0.000167905									3.898	2.81196e-05				8.41369	6.99031e-05					8.77442	0.000165648
					MAG_644	0.0286621	0.074563	0.035315	0.00591911	0.0414302	0.0733127	0.0546528	SG			0.0607919	14.5047	0.00792725									5.88269	0.0016861				17.9054	0.0133508					3.75857	0.00132734
					MAG_183	0.103619	0.211407	0.12105	0.0182571	0.179503	0.198564	0.165104	SG			0.0626376	14.0925	0.0232673									5.16485	0.00535177				14.9628	0.0316323					3.84403	0.0046532
					MAG_226	0.0146267	0.0321958	0.0396246	0.00208748	0.03567	0.0444422	0.0301878	FL			0.0783081	11.9743	0.00361477									3.62895	0.000530796				10.8351	0.00348845					5.9644	0.00236337
					MAG_803	0.00372204	0.0118695	0.0136272	0.00929272	0.019469	0.0137624	0.0105165	FL			0.0257116	10.8443	0.00114043									1.76602	6.57319e-05				9.29543	0.00110332					4.8433	0.000660004
					MAG_542	0.0699207	0.0573999	0.0186706	0.00203965	0.0214235	0.0622242	0.0504721	LG			0.0542099	17.4669	0.0088159									25.5805	0.0178861				19.4412	0.0111592					2.76971	0.00051712
					MAG_329	0.0328397	0.0271388	0.0304046	0.0166888	0.0385133	0.0507597	0.0292095	LG			0.0538665	10.3235	0.00301543									7.50408	0.00246432				8.22514	0.00223221					4.11545	0.00125129
					MAG_402	0.143416	0.0754904	0.0280164	0.00362695	0.0148134	0.0520723	0.0785655	LG			0.0264145	33.4573	0.0262859									72.8149	0.104428				32.2766	0.0243658					5.22546	0.00146399
					MAG_175	0.153747	0.336154	0.245502	0.0158098	0.219434	0.321634	0.273362	SG			0.059212	15.732	0.0430052									6.09635	0.00937294				16.922	0.0568839					5.50405	0.0135125
					MAG_741	0.000904049	0.000649827	0.00135723	0.0113088	0.00073529	0.000624882	0.000882606	Influent			-0.918207	21.6886	0.000191424									11.2273	0.0001015				12.574	8.17091e-05					11.8639	0.00016102
					MAG_57	0.0707262	0.0696818	0.0885131	0.0116084	0.0830397	0.140094	0.0746194	FL			0.0859483	10.24	0.007641									7.2873	0.00515403				8.5799	0.00597862					4.8362	0.00428067
					MAG_712	0.136241	0.0134954	0.0120587	0.00570228	0.013515	0.0102427	0.0401403	LG			0.00674422	57.3536	0.0230219									92.7371	0.126346				14.8454	0.00200345					6.00982	0.000724709
					MAG_793	0.0269184	0.0273131	0.0168242	0.0115208	0.0378702	0.0209526	0.024604	SG			0.0322752	14.8113	0.00364418									6.64916	0.00178985				11.9136	0.00325397					3.34976	0.000563571
					MAG_733	0.073589	0.0341856	0.0178453	0.0149166	0.0481058	0.0326594	0.0387693	LG			0.0315058	16.5391	0.00641209									14.1633	0.0104226				10.9891	0.00375667					2.60595	0.00046504
					MAG_122	0.232679	0.201898	0.116084	0.0349961	0.113104	0.178098	0.187216	LG			0.0363174	19.8469	0.0371566									17.7519	0.0413049				18.9684	0.0382968					4.84819	0.00562799
					MAG_494	0.017152	0.0356964	0.0609488	0.00204411	0.0243432	0.0454584	0.0379297	FL			0.0567441	16.4473	0.00623843									5.94777	0.00102016				14.1366	0.00504627					10.6831	0.00651123
					MAG_474	0.00999053	0.0210853	0.0267372	0.0182822	0.0334702	0.0237455	0.0200574	FL			0.0146867	12.0068	0.00240826									2.75675	0.000275414				9.59281	0.00202267					5.52005	0.00147591
					MAG_369	0.168946	0.142461	0.110675	0.0697232	0.103301	0.128258	0.140341	LG			0.0145094	19.2679	0.0270408									14.4786	0.0244611				16.5833	0.0236248					5.7628	0.006378
					MAG_734	0.153633	0.0886504	0.0384823	0.00407626	0.212406	0.0643058	0.0904047	LG			0.076882	12.4571	0.0112618									6.90844	0.0106137				7.9795	0.00707386					1.60006	0.000615739
					MAG_130	0.0115835	0.0179792	0.136495	0.012122	0.0547974	0.0327459	0.0462011	FL			0.034314	18.4978	0.00854617									1.97022	0.000228222				5.29246	0.000951543					18.3081	0.0249896
					MAG_792	0.00354791	0.00254662	0.00332621	0.0027675	0.00253671	0.00314598	0.0029618	LG			-0.00998068	16.572	0.000490831									12.3833	0.000439347				12.0786	0.000307597					7.05704	0.000234732
					MAG_808	0.0066618	0.019288	0.0722094	0.980765	0.0418695	0.0186527	0.0297406	Influent			-2.42602	17.8954	0.00532219									1.50168	0.000100039				8.08248	0.00155895					13.8769	0.0100204
					MAG_608	0.00148417	0.00176224	0.00322704	0.0329198	0.00365874	0.00158735	0.00206727	Influent			-1.12903	14.3984	0.000297654									3.83227	5.68775e-05				8.50777	0.000149927					7.14878	0.000230694
					MAG_801	0.267657	0.308764	0.208828	0.0488817	0.297445	0.296317	0.274736	SG			0.0526628	15.1393	0.0415931									8.12154	0.0217379				13.823	0.0426805					4.20613	0.00878357
					MAG_758	0.0123728	0.0169135	0.0126096	0.0278481	0.0158224	0.0154749	0.0148386	Influent			-0.0769388	15.5507	0.0023075									7.06784	0.000874489				14.3486	0.00242686					4.81511	0.000607167
					MAG_585	0.000907372	0.000741626	0.00135157	0.0116133	0.000883385	0.000637318	0.000930575	Influent			-0.891416	20.9117	0.000194599									9.4772	8.59935e-05				12.7075	9.42419e-05					10.5049	0.000141981
					MAG_679	0.0581303	0.085342	0.0410562	0.00847148	0.0935051	0.0721076	0.068284	SG			0.0622791	13.9633	0.00953472									5.71299	0.00332098				13.4816	0.0115055					2.93712	0.00120587
					MAG_746	0.00158326	0.00111214	0.00116547	0.00310514	0.00106021	0.00122673	0.00122912	Influent			-0.132135	17.2422	0.000211928									13.3081	0.000210702				13.0499	0.000145134					6.12859	7.14269e-05
					MAG_573	0.685782	0.152097	0.093522	0.0196057	0.137295	0.154052	0.254864	LG			0.0297011	28.1765	0.0718117									44.6354	0.306101				13.9818	0.0212659					3.85587	0.00360609
					MAG_678	0.00164785	0.00226801	0.00608113	0.0967237	0.0039424	0.00250196	0.00308485	Influent			-2.29968	16.6436	0.000513431									3.88394	6.40014e-05				9.10088	0.000206409					11.1032	0.000675203
					MAG_179	0.0159425	0.0340653	0.0436149	0.0108657	0.0358104	0.0425494	0.0324657	FL			0.0503047	13.2462	0.00430048									3.95769	0.000630955				11.6855	0.00398071					6.7001	0.00292224
					MAG_347	0.0202754	0.0106571	0.00793118	0.00395119	0.0102932	0.00948059	0.0120916	LG			0.0248667	20.2185	0.00244475									17.8847	0.0036262				14.256	0.00151927					4.78297	0.000379346
					MAG_360	0.00134955	0.00134478	0.00378254	0.11053	0.00318265	0.00111642	0.00195527	Influent			-4.19581	17.0528	0.000333428									4.03378	5.44379e-05				7.84167	0.000105453					10.1625	0.000384402
					MAG_456	0.00104086	0.00173587	0.00487328	0.0562293	0.00346014	0.00197997	0.00236732	Influent			-1.72243	15.3408	0.000363165									2.80956	2.92437e-05				8.20257	0.000142386					10.5033	0.000511856
					MAG_745	0.000817751	0.00060021	0.00112327	0.0161873	0.000826968	0.000691208	0.000778834	Influent			-1.50603	17.1852	0.000133844									9.0399	7.39239e-05				10.3945	6.23887e-05					8.79155	9.87527e-05
					MAG_764	0.0177131	0.0785175	0.0943882	0.00833375	0.0882389	0.0880655	0.0691082	FL			0.0689144	12.8221	0.00886115									1.81149	0.000320872				11.8397	0.00929625					6.4031	0.00604377
					MAG_338	0.000884597	0.000677333	0.00139089	0.00288631	0.000749081	0.000625374	0.00090132	Influent			-0.195494	21.971	0.000198029									10.7965	9.55053e-05				12.9557	8.77534e-05					12.024	0.00016724
					MAG_800	0.0153125	0.0334763	0.0447148	0.131981	0.040399	0.0338958	0.0322899	Influent			-0.2389	14.5518	0.00469877									3.46413	0.000530444				11.8496	0.00396681					7.1525	0.00319823
					MAG_620	0.00255097	0.00600405	0.0148038	1.55407	0.00733819	0.00452389	0.0074443	Influent			-15.6658	21.9051	0.00163068									3.23502	8.25245e-05				13.0669	0.00078454					14.6697	0.00217167
					MAG_29	0.0448368	0.050963	0.0557065	0.0249629	0.0767396	0.0672788	0.0508011	FL			0.0481927	11.7406	0.00596435									5.32379	0.00238702				9.33139	0.00475556					4.60416	0.00256481
					MAG_781	0.0232301	0.0814065	0.0360919	0.0113947	0.055044	0.0795709	0.0572791	SG			0.0603746	13.272	0.00760208									3.67774	0.000854342				16.4572	0.0133972					3.25072	0.00117325
					MAG_651	0.0474461	0.00557269	0.00500124	0.00351213	0.00657416	0.00452347	0.014642	LG			0.00398519	45.3766	0.00664402									66.7702	0.0316798				13.0473	0.000727086					5.31763	0.000265948
					MAG_178	0.00268215	0.0156233	0.025663	0.00319176	0.0393993	0.0138257	0.0152862	FL			0.0771542	10.7679	0.001646									0.647594	1.73695e-05				7.35866	0.00114967					5.56916	0.00142921
					MAG_791	0.00440401	0.00323533	0.00698685	0.47947	0.00378755	0.00292046	0.00443032	Influent			-8.10037	22.3672	0.000990939									10.6854	0.000470584				12.6181	0.000408236					12.3402	0.000862191
					MAG_229	0.0105471	0.0253914	0.0285718	0.00708717	0.0426079	0.0435074	0.0229207	FL			0.0919352	8.68009	0.00198954									2.22971	0.000235169				7.85002	0.00199323					3.97155	0.00113474
					MAG_197	0.0181951	0.0722503	0.139294	0.0253187	0.0978865	0.0894514	0.0771191	FL			0.0486838	13.6254	0.0105078									1.68868	0.000307256				10.1964	0.00736693					8.86402	0.0123471
					MAG_194	0.0573121	0.0612945	0.0361839	0.016752	0.0624223	0.0715517	0.0541407	SG			0.0537528	12.9803	0.00702764									8.18895	0.00469326				12.2699	0.00752078					3.24681	0.00117482
					MAG_790	0.00305018	0.00136943	0.00188946	0.0417503	0.00192546	0.00142191	0.0018692	Influent			-1.62845	19.0223	0.000355565									14.5961	0.000445207				10.6749	0.000146186					6.67719	0.000126163
					MAG_310	0.000959286	0.00103735	0.00222435	0.227624	0.00178526	0.00100534	0.00131692	Influent			-12.9485	16.6718	0.000219555									5.02238	4.8179e-05				9.54719	9.90375e-05					9.34084	0.000207773
					MAG_171	0.168032	0.12703	0.0400731	0.00200461	0.066735	0.12503	0.114311	LG			0.0541249	18.036	0.0206171									21.2451	0.0356986				18.3149	0.0232654					2.55699	0.00102467
					MAG_437	0.018539	0.0349369	0.0381527	0.0422401	0.0432728	0.0325772	0.0321333	Influent			-0.0294584	14.3939	0.00462524									3.94287	0.00073097				12.0328	0.00420387					5.95429	0.00227172
					MAG_786	0.00185762	0.00614399	0.0374435	0.104406	0.0112779	0.00818077	0.0130259	Influent			-0.559492	22.8589	0.00297756									1.51926	2.82221e-05				8.22995	0.000505648					22.7481	0.00851769
					MAG_748	0.003643	0.0050977	0.0147035	0.0654242	0.0632922	0.00578111	0.00717911	Influent			-0.456789	4.36542	0.000313398									0.559701	2.03899e-05				1.77578	9.05239e-05					2.39838	0.000352645
					MAG_215	0.117335	0.126859	0.10985	0.0203412	0.106651	0.113937	0.120512	SG			0.0437604	17.7105	0.0213432									9.87302	0.0115845				15.3548	0.019479					5.97104	0.00655921
					MAG_714	0.0400371	0.0582595	0.0619351	0.0269912	0.0709427	0.0982629	0.0551695	FL			0.0609911	10.2237	0.00564036									4.94097	0.00197822				9.34501	0.00544435					4.43108	0.00274439
					MAG_255	0.000952156	0.00109065	0.00299779	0.0214318	0.00170493	0.000974363	0.00153697	Influent			-1.00001	20.2262	0.00031087									5.21634	4.96677e-05				10.4634	0.000114119					13.1183	0.000393258
					MAG_372	0.0287193	0.0588091	0.153954	0.0632472	0.0909503	0.0833603	0.0759755	FL			0.00669216	14.4208	0.0109563									2.86807	0.000823689				8.92143	0.00524661					10.5302	0.0162117
					MAG_385	0.00108492	0.0014717	0.00488615	0.128338	0.00242645	0.0015958	0.00224022	Influent			-4.25966	19.2722	0.00043174									4.14692	4.49907e-05				9.48146	0.000139538					14.3114	0.000699275
					MAG_99	0.0445602	0.0904703	0.0873875	0.0149928	0.134172	0.246515	0.0795993	SG			0.143544	6.34036	0.00504688									2.80978	0.00125204				6.563	0.00593757					2.80696	0.00245293
					MAG_453	0.0374625	0.0987242	0.107907	0.0166483	0.0909238	0.100091	0.0875422	FL			0.0532608	14.7987	0.0129551									3.688	0.00138162				13.8256	0.0136492					6.78099	0.00731714
					MAG_675	0.00065654	0.000381156	0.000893518	0.00817947	0.000574812	0.000444971	0.000569831	Influent			-1.02744	18.9137	0.000107776									10.4937	6.88952e-05				9.78067	3.72796e-05					10.3823	9.27673e-05
					MAG_412	0.00112899	0.000865778	0.00117859	0.00366598	0.000955584	0.000756233	0.00100189	Influent			-0.224756	19.7517	0.00019789									10.8395	0.000122377				13.2528	0.00011474					8.16483	9.62298e-05
					MAG_545	0.00531139	0.00901393	0.0168416	0.00376645	0.0208821	0.0115862	0.0101563	FL			0.0624032	11.0725	0.00112456									2.37899	0.000126357				7.12428	0.000642177					6.0756	0.00102323
					MAG_110	0.167046	0.269802	0.166671	0.0569561	0.109878	0.216691	0.221413	SG			0.029664	20.3982	0.0451642									12.7344	0.0212723				22.9118	0.0618166					6.25592	0.0104268
					MAG_578	0.0080475	0.0382925	0.030524	0.00396747	0.0370043	0.0332101	0.0296964	SG			0.0612066	14.0328	0.00416725									1.9783	0.000159204				14.4022	0.00551497					5.17905	0.00158085
					MAG_174	0.00162244	0.00106154	0.0038942	0.0176885	0.00241156	0.00103369	0.0018931	Influent			-0.653478	20.1078	0.000380662									6.35864	0.000103165				7.79897	8.27894e-05					13.1311	0.000511351
					MAG_478	0.00243305	0.0053306	0.0135253	0.0683392	0.00620491	0.00425802	0.00674181	Influent			-0.717782	22.1688	0.00149458									3.62831	8.82788e-05				13.2355	0.000705532					15.2519	0.00206285
					MAG_561	0.0242632	0.0196758	0.0137796	0.0188496	0.027962	0.0176331	0.019211	LG			-0.00564162	14.662	0.00281672									8.06563	0.00195698				11.1551	0.00219486					3.55523	0.000489897
					MAG_615	0.025863	0.0666428	0.042453	0.00440803	0.036267	0.0689807	0.0516238	SG			0.0610685	14.816	0.00764856									6.00439	0.00155292				17.5227	0.0116776					4.93818	0.00209641
					MAG_586	0.00110155	0.00183205	0.00463694	0.116634	0.00331669	0.00121773	0.00237256	Influent			-3.64853	19.5129	0.000462956									3.15515	3.47557e-05				10.15	0.000185953					11.8264	0.000548385
					MAG_45	0.00358602	0.00644762	0.00818549	0.0300511	0.00977693	0.0059376	0.00625253	Influent			-0.289861	13.9158	0.000870091									3.41584	0.000122493				10.583	0.000682353					6.11972	0.000500929
					MAG_414	0.00190914	0.00477083	0.0209454	0.0850412	0.00825407	0.00483974	0.00818491	Influent			-0.736433	21.9653	0.00179784									2.15776	4.11946e-05				9.37922	0.000447466					18.7712	0.00393172
					MAG_138	0.0113447	0.0482317	0.110242	0.0224381	0.119554	0.0560469	0.0556192	FL			0.0568968	11.4602	0.00637405									0.893866	0.000101406				6.98437	0.00336868					7.31343	0.00806249
					MAG_525	0.00630221	0.00689934	0.0183399	0.511578	0.0124623	0.00749555	0.00962812	Influent			-3.9397	16.8944	0.00162662									4.71186	0.000296951				8.91181	0.000614856					10.7927	0.00197937
					MAG_287	0.023679	0.0427833	0.0446613	0.00676072	0.0256426	0.0510106	0.0390499	FL			0.052277	15.3123	0.00597944									7.72511	0.00182923				15.4865	0.00662564					7.14389	0.00319055
					MAG_762	0.0845152	0.00788442	0.00483531	0.00145149	0.00598715	0.00610341	0.0239809	LG			0.0109011	64.6981	0.0155152									127.169	0.107477				17.3597	0.00136871					4.78691	0.000231462
					MAG_445	0.0473322	0.0404546	0.0357653	0.0453171	0.0537437	0.0420407	0.0407953	LG			-0.014139	14.396	0.00587289									8.08604	0.0038273				11.0592	0.00447397					4.42616	0.00158303
					MAG_271	0.00110984	0.00104105	0.0029929	0.101171	0.00266428	0.00110144	0.00154415	Influent			-4.86469	15.0732	0.000232752									3.94206	4.37505e-05				6.98487	7.27158e-05					9.22315	0.00027604
					MAG_155	0.00089055	0.000689879	0.00137787	0.00516068	0.000807506	0.000769338	0.000906023	Influent			-0.375807	18.9119	0.000171346									9.98802	8.89483e-05				11.5972	8.00066e-05					10.433	0.000143753
					MAG_726	0.0227114	0.0412826	0.0375158	0.0114386	0.0543366	0.040334	0.0362552	SG			0.0529625	13.0365	0.00472643									3.85001	0.000874393				11.382	0.00469878					4.68857	0.00175895
					MAG_148	0.00251863	0.0159696	0.0158453	0.00195419	0.104887	0.0188849	0.0129793	SG			0.226392	4.20657	0.000545984									0.231742	5.83672e-06				3.15415	0.000503706					1.45638	0.000230767
					MAG_464	0.00235223	0.00504135	0.0108683	0.0281426	0.00997937	0.00594451	0.00590649	Influent			-0.281709	13.0064	0.00076822									2.19725	5.16844e-05				8.15696	0.000411221					8.0134	0.000870924
					MAG_145	0.0273128	0.0479029	0.0538027	0.0106875	0.0401284	0.0551288	0.044848	FL			0.0497337	14.7779	0.00662758									5.96416	0.00162898				13.6417	0.00653477					6.8354	0.00367763
					MAG_664	0.0140188	0.0242492	0.030768	0.00383121	0.0214063	0.0269783	0.0236282	FL			0.0523319	15.4954	0.00366129									5.78922	0.000811577				13.5218	0.00327893					7.67141	0.00236034
					MAG_704	0.0177783	0.0333254	0.0439887	0.0383786	0.0614027	0.0655549	0.0325708	FL			0.0315483	8.31746	0.00270907									2.59844	0.000461957				7.00816	0.00233549					4.15434	0.00182744
					MAG_410	0.00377328	0.00253726	0.00210845	0.00190535	0.00220781	0.00299367	0.00270198	LG			0.00815922	16.3317	0.000441278									14.9965	0.000565862				13.2216	0.000335467					4.90327	0.000103383
					MAG_281	0.00624419	0.00455799	0.00960186	0.198403	0.00518344	0.00639362	0.00618992	Influent			-2.35352	17.0122	0.00105304									10.6713	0.000666337				10.608	0.00048351					9.99763	0.000959959
					MAG_490	0.146324	0.075301	0.167178	0.023585	0.0613492	0.0640478	0.113895	FL			0.0182746	29.5339	0.0336378									21.4451	0.0313793				16.0098	0.0120556					15.9717	0.0267012
					MAG_224	0.857034	1.05872	0.759568	0.355901	0.631251	1.04303	0.939561	SG			0.0295461	17.2252	0.161841									11.6468	0.0998167				17.3512	0.1837					5.52688	0.0419804
					MAG_534	0.0274514	0.0666359	1.21773	0.0316753	0.329307	0.204166	0.345788	FL			0.0373392	22.6074	0.0781735									0.775533	0.000212895				3.22571	0.00214948					26.8369	0.3268
					MAG_230	0.0462528	0.128139	0.161779	0.053912	0.197645	0.192095	0.118534	FL			0.0659316	9.98383	0.0118342									2.1162	0.000978803				8.72611	0.0111816					4.95973	0.00802379
					MAG_424	0.210754	0.491876	0.142417	0.195831	0.298049	0.200903	0.342665	SG			-0.000790864	23.6853	0.0811613									6.54949	0.0138033				25.5832	0.125838					3.36558	0.00479316
					MAG_124	0.230637	0.114355	0.0730762	0.0130158	0.107313	0.104801	0.129617	LG			0.0423258	20.0468	0.0259841									19.4276	0.0448072				14.313	0.0163676					4.11714	0.00300865
					MAG_315	0.0326569	0.117458	0.204884	0.0523306	0.117537	0.19276	0.120658	FL			0.0510672	11.9462	0.0144141									2.38569	0.000779092				10.382	0.0121945					8.0419	0.0164766
					MAG_368	0.0499832	0.118821	0.240684	0.0378426	0.237367	0.110244	0.134143	FL			0.050303	13.9792	0.0187521									1.98428	0.000991808				8.68781	0.010323					8.06357	0.0194077
					MAG_231	0.15305	0.218004	0.0750498	0.00340269	0.0871617	0.234164	0.167975	SG			0.0640863	15.2414	0.0256018									13.9726	0.0213851				19.1435	0.0417336					2.89152	0.00217008
					MAG_473	0.0828698	0.149603	0.0414681	0.00254101	0.0371886	0.160121	0.107888	SG			0.0634157	15.3402	0.0165503									15.9267	0.0131984				21.8791	0.0327318					2.63529	0.00109281
					MAG_200	0.0023532	0.00804584	0.0294872	1.90694	0.0153356	0.00660584	0.0121538	Influent			-11.7592	20.2577	0.00246208									1.45002	3.41218e-05				9.28398	0.000746974					15.6148	0.00460436
					MAG_580	0.00142081	0.00349469	0.0101328	0.696907	0.00549839	0.00335088	0.00469796	Influent			-11.1105	18.5589	0.000871891									2.40608	3.41857e-05				10.1883	0.000356047					13.4543	0.0013633
					MAG_725	0.0455182	0.0549844	0.129432	0.0323906	0.113381	0.110536	0.0715137	FL			0.061334	10.4798	0.00749448									3.62949	0.00165208				6.51853	0.00358417					6.90739	0.00894035
					MAG_180	0.0564832	0.270624	0.28214	0.0100352	0.0936132	0.288154	0.226392	FL			0.0552162	17.0788	0.038665									4.67311	0.00263952				20.1424	0.0545101					9.18594	0.0259172
					MAG_574	0.100229	0.247676	0.203916	0.0143029	0.218859	0.249186	0.204298	SG			0.0659938	14.0326	0.0286682									4.08707	0.00409644				14.1857	0.0351347					5.23621	0.0106774
					MAG_234	0.0382453	0.156413	0.0738313	0.00970874	0.158115	0.167793	0.109771	SG			0.0848481	10.9284	0.0119962									2.17187	0.000830639				12.8086	0.0200343					2.71561	0.00200497
					MAG_239	0.0611143	0.0913795	0.0841249	0.0318281	0.0930784	0.221215	0.0829075	SG			0.0995948	7.78287	0.00645259									5.34059	0.00326386				8.14953	0.007447					3.3011	0.00277705
					MAG_601	1.32771	0.605386	0.542652	0.128692	0.532874	0.503018	0.748614	LG			0.029051	23.8158	0.178289									22.5813	0.299815				15.4823	0.0937274					6.25244	0.033929
					MAG_498	0.0275949	0.0954793	0.376884	5.04648	0.109476	0.0761644	0.150896	Influent			-2.48116	27.9138	0.0421207									2.33058	0.000643121				13.3724	0.0127679					23.9649	0.0903196
					MAG_507	0.512945	0.00518803	0.00919082	0.00439289	0.00800784	0.00490421	0.117895	LG			0.000330679	318.983	0.376066									596.295	3.05866				10.3688	0.000537937					8.36511	0.000768823
					MAG_233	0.00201804	0.00638747	0.0181776	2.71192	0.01067	0.00607607	0.00837373	Influent			-24.3173	17.6394	0.00147707									1.76687	3.56561e-05				9.8025	0.000626132					12.7253	0.00231315
					MAG_345	0.0683143	0.357288	0.264657	0.140511	0.367719	0.332439	0.270556	SG			0.0389866	12.8086	0.0346544									1.68908	0.00115388				13.4823	0.0481707					4.50443	0.0119213
					MAG_156	0.178899	0.40564	0.297449	0.039822	0.461165	0.814917	0.328709	SG			0.118343	7.84559	0.0257892									3.29926	0.00590236				8.75812	0.0355265					2.84643	0.00846667
					MAG_487	0.184553	0.220351	0.168502	0.0332442	0.133312	0.205442	0.199513	SG			0.0423189	18.2284	0.0363681									11.9763	0.0221027				17.7723	0.0391615					6.04483	0.0101857
					MAG_196	0.505616	0.300954	0.168376	0.0525784	0.242029	0.324896	0.312835	LG			0.0449199	17.3704	0.0543408									18.3503	0.0927817				14.3796	0.043276					3.59125	0.00604682
					MAG_191	0.0022368	0.0151075	0.0975674	0.541621	0.0226283	0.0178438	0.0328909	Influent			-1.20289	27.4393	0.00902503									0.907113	2.02903e-05				9.77919	0.0014774					28.5848	0.0278894
					MAG_218	0.0879694	0.747247	0.792216	0.0153425	0.485806	0.853141	0.613448	FL			0.0697294	13.9642	0.0856631									1.54131	0.00135588				15.3705	0.114855					7.2236	0.0572265
					MAG_732	0.0760442	0.130151	0.108877	0.0254866	0.0916851	0.11723	0.112929	SG			0.0414236	17.1207	0.0193342									7.32152	0.00556759				16.8236	0.0218961					6.29045	0.00684888
					MAG_144	0.363826	0.356725	0.173636	0.0499292	0.0797127	0.201734	0.312515	LG			0.0186894	32.5589	0.101752									36.7195	0.133595				35.6493	0.12717					7.62378	0.0132376
					MAG_313	0.575317	0.44813	0.225086	0.0722229	0.201381	0.242567	0.42035	LG			0.0201611	30.2187	0.127024									25.3646	0.145927				27.1566	0.121697					6.10626	0.0137443
					MAG_352	0.593067	0.4791	0.287894	0.061788	0.226446	0.291737	0.456371	LG			0.0256941	27.8679	0.127181									23.1018	0.137009				24.98	0.119679					6.70788	0.0193116
					MAG_248	0.486295	0.45839	0.273779	0.0848797	0.188074	0.242778	0.418376	LG			0.0172848	30.7185	0.128519									22.803	0.11089				28.7482	0.131779					7.67253	0.0210057
					MAG_624	0.320407	0.297661	0.136873	0.050671	0.336914	0.269524	0.262468	LG			0.0540355	14.5847	0.0382802									8.71905	0.0279365				12.8701	0.0383094					2.67759	0.00366489
					MAG_533	0.107942	0.334034	0.111465	0.010116	0.327136	0.241108	0.228651	SG			0.0696051	13.7109	0.0313501									3.0406	0.0032821				15.3368	0.05123					2.32024	0.00258625
					MAG_446	0.239427	0.195496	0.10439	0.0362137	0.114032	0.107481	0.182384	LG			0.0219034	27.1393	0.0494978									19.0312	0.0455658				23.3783	0.0457037					5.62444	0.00587136
					MAG_632	0.00764982	0.00521126	0.00840544	0.464404	0.00503922	0.00523982	0.00654629	Influent			-5.29085	20.7193	0.00135635									13.6538	0.00104449				13.513	0.000704199					9.79497	0.00082331
					MAG_154	0.0389205	0.119522	0.209022	0.120018	0.304966	0.183529	0.124165	FL			0.0396043	8.90063	0.0110515									1.18908	0.000462795				6.30774	0.00753915					5.02557	0.0105046
					MAG_496	0.0255363	0.0881237	0.0653467	0.0304223	0.0990098	0.0663058	0.0686602	SG			0.0364055	14.3364	0.00984342									2.38975	0.000610253				13.8283	0.012186					4.65981	0.00304503
					MAG_236	0.0834739	0.0926511	0.0667355	0.0130487	0.130002	0.103037	0.0841532	SG			0.0704039	12.1842	0.0102534									5.89042	0.00491696				10.4189	0.00965324					3.39621	0.00226648
					MAG_686	0.0317021	0.0996571	0.120211	0.01715	0.13438	0.114809	0.0898455	FL			0.0686735	12.0425	0.0108196									2.15347	0.000682694				10.5291	0.010493					5.73678	0.00689625
					MAG_523	0.143187	0.135533	0.0561122	0.00428813	0.313646	0.105131	0.117362	LG			0.0919165	10.5634	0.0123974									4.34852	0.0062265				8.09661	0.0109736					1.54572	0.00086734
					MAG_517	0.165231	0.0897983	0.0719493	0.023879	0.0962501	0.099354	0.101931	LG			0.0412965	16.97	0.0172978									15.4495	0.0255275				12.2307	0.010983					4.4048	0.00316923
					MAG_444	0.0546014	0.151335	0.138747	0.0225964	0.106671	0.140704	0.126907	SG			0.0483862	16.1847	0.0205394									4.50433	0.00245943				16.553	0.0250505					6.77764	0.00940378
					MAG_268	0.975159	1.56561	1.20562	0.281132	1.8011	3.93605	1.34571	SG			0.127543	6.98006	0.0939318									4.46497	0.0435406				7.61303	0.11919					2.58469	0.0311616
					MAG_655	0.211861	0.0823691	0.028179	0.00509202	0.0209628	0.0728338	0.0973099	LG			0.0298708	29.5779	0.0287822									76.2174	0.161475				25.0997	0.0206744					3.7467	0.00105578
					MAG_560	3.43901	1.41153	1.41072	0.320403	1.39356	1.3503	1.85737	LG			0.0320011	22.2302	0.412897									22.3209	0.767619				13.6508	0.192684					6.14246	0.0866531
					MAG_505	0.0628281	0.0892557	0.0545885	0.0349604	0.0600545	0.10189	0.0747748	SG			0.035588	14.1292	0.0105651									8.94474	0.00561981				15.1477	0.0135202					4.11039	0.0022438
					MAG_165	0.105925	0.139379	0.0751412	0.0367362	0.0973273	0.154331	0.115959	SG			0.0465169	14.2127	0.016481									9.38348	0.00993948				15.1588	0.0211281					3.63224	0.00272931
					MAG_364	3.22976	1.78015	1.13395	0.151293	0.611338	0.700966	1.93752	LG			0.0152107	47.4215	0.9188									47.1193	1.52184				36.3808	0.647635					10.3879	0.117793
					MAG_515	0.0254367	0.112372	0.0962556	0.0553925	0.231169	0.113206	0.0892172	SG			0.0605543	9.32126	0.00831616									1.03472	0.000263198				8.3167	0.00934564					3.26057	0.00313848
					MAG_283	0.134143	0.153881	0.0648721	0.00669324	0.0421181	0.146536	0.127287	SG			0.0480342	19.2338	0.0244821									24.0113	0.0322096				23.3151	0.0358776					4.28862	0.00278212
					MAG_442	0.0527365	0.561691	0.681313	0.00309396	0.413413	0.321763	0.479626	FL			0.0448321	22.0665	0.105837									1.17158	0.00061785				19.9997	0.112336					10.9834	0.0748312
					MAG_238	0.0652804	0.193549	0.0771756	0.0579001	0.193213	0.139176	0.136237	SG			0.0393949	14.0094	0.019086									3.11767	0.00203523				15.1713	0.0293639					2.74416	0.00211782
					MAG_204	1.83803	2.57748	1.4064	0.388782	0.967279	1.55457	2.12203	SG			0.0248018	25.9131	0.549883									16.3566	0.300641				27.9972	0.721622					6.78743	0.0954584
					MAG_127	0.0291917	0.130332	0.274371	0.00261888	0.105902	0.133852	0.144091	FL			0.0510894	19.0631	0.0274683									2.43604	0.00071112				14.6694	0.0191189					13.8071	0.0378827
					MAG_75	0.00210989	0.00885465	0.0415877	0.421867	0.0135406	0.00906506	0.0155541	Influent			-1.99917	23.7517	0.00369436									1.44379	3.04623e-05				10.161	0.000899718					21.687	0.00901915
					MAG_576	0.0628872	0.0502166	0.0774591	0.681813	0.0464992	0.0475368	0.0598148	Influent			-0.809665	20.7407	0.012406									12.181	0.00766029				14.2184	0.00713999					9.86055	0.00763789
					MAG_139	0.187807	0.240799	0.115489	0.0427592	0.284418	0.236228	0.197814	SG			0.0622341	12.7385	0.0251984									6.03908	0.0113418				12.1553	0.0292698					2.63514	0.00304331
					MAG_356	0.0597546	0.216955	0.260826	0.148589	0.365645	0.257879	0.193339	FL			0.036244	10.6287	0.0205493									1.50983	0.00090219				9.05406	0.0196432					4.94024	0.0128854
					MAG_41	0.187074	0.459881	0.540872	0.162798	1.25876	1.23392	0.420111	FL			0.15179	5.52626	0.0232165									1.34303	0.00251245				4.89921	0.0225305					2.59344	0.0140272
					MAG_378	0.136421	0.299702	0.265778	0.0568065	0.296679	0.330418	0.255299	SG			0.0594395	13.1258	0.0335101									4.11172	0.00560924				12.7939	0.0383437					5.0896	0.013527
					MAG_252	0.00462884	0.0193849	0.101291	3.45157	0.0557961	0.0166058	0.0366151	Influent			-7.04279	19.319	0.00707366									0.792717	3.66936e-05				6.66387	0.00129179					16.0893	0.016297
					MAG_181	0.0833825	0.1315	0.144586	0.0916477	0.173922	0.118931	0.124186	FL			0.0129679	14.5965	0.0181268									4.43705	0.00369972				11.6628	0.0153367					5.82441	0.00842126
					MAG_555	0.715328	0.00969628	0.00819051	0.00263396	0.00411246	0.00540005	0.164559	LG			0.000626619	546.073	0.898612									1531.36	10.9542				27.5728	0.00267354					10.4029	0.000852053
					MAG_222	0.149088	0.264163	0.144468	0.00426114	0.0864393	0.238571	0.208923	SG			0.0519555	18.6949	0.039058									13.6545	0.0203573				22.9665	0.060669					5.50744	0.00795652
					MAG_285	0.245479	0.345664	0.164072	0.00839308	0.129039	0.296876	0.278226	SG			0.0494454	19.3365	0.053799									15.5581	0.0381919				22.7072	0.0784906					4.74601	0.00778688
					MAG_114	0.163531	0.212006	0.155792	0.0274964	0.281523	0.220672	0.187288	SG			0.0683028	12.6021	0.0236021									5.33258	0.00872042				11.0556	0.0234384					3.67759	0.00572938
					MAG_256	0.0380469	0.0814197	0.16909	0.0452194	0.127261	0.101866	0.0937953	FL			0.0362138	13.7936	0.0129377									2.7409	0.00104283				9.31786	0.00758658					8.75513	0.0148041
					MAG_318	0.189192	0.220144	0.160143	0.0331236	0.22374	0.193096	0.198334	SG			0.0504412	15.8704	0.0314764									7.7133	0.0145929				13.9132	0.030629					4.57042	0.00731922
					MAG_309	0.276656	0.0731803	0.0443468	0.0664063	0.0776269	0.0639368	0.110737	LG			-0.00704624	26.2564	0.0290754									32.6126	0.0902249				13.5791	0.0099372					3.72033	0.00164985
					MAG_282	0.11872	0.190561	0.102284	0.0129331	0.176795	0.147522	0.152687	SG			0.0570174	15.7748	0.024086									6.13952	0.00728883				15.4469	0.0294358					3.74727	0.00383286
					MAG_333	0.0512123	0.205467	0.263675	0.096582	0.356958	0.248277	0.186083	FL			0.0556458	10.5588	0.0196481									1.32653	0.000679345				8.82644	0.0181355					5.14259	0.0135597
					MAG_362	0.00119337	0.00307543	0.0112513	0.392535	0.00766781	0.0025716	0.00470534	Influent			-6.22078	17.3201	0.000814968									1.48244	1.76911e-05				7.51422	0.000231095					12.6762	0.00142624
					MAG_37	0.0619004	0.234497	0.371935	0.130281	0.354118	0.252172	0.230885	FL			0.0342404	13.0365	0.0300995									1.61406	0.000999111				10.0701	0.0236142					7.24745	0.0269558
					MAG_214	0.189748	0.144827	0.0826576	0.0404706	0.18342	0.0979605	0.139167	LG			0.0349473	17.5952	0.0244868									9.6924	0.0183911				13.1802	0.0190885					3.43642	0.00284046
					MAG_211	1.05503	0.204881	0.201587	0.0679894	0.195203	0.195561	0.391091	LG			0.0174768	32.722	0.127973									48.7586	0.514419				13.9422	0.0285649					6.17087	0.0124397
					MAG_504	0.29941	0.0214076	0.0212423	0.00962364	0.0296317	0.0213471	0.0825268	LG			0.00929661	55.3313	0.0456632									93.2377	0.279163				10.941	0.00234221					4.92481	0.00104614
					MAG_235	0.197735	1.66223	1.238	0.389785	1.79915	1.70252	1.23398	SG			0.0623634	11.6095	0.143259									0.99588	0.00196921				12.5776	0.209069					4.22015	0.0522456
					MAG_374	0.0152708	0.0435348	0.0242016	0.0115023	0.0655095	0.0551572	0.0324834	SG			0.0843501	9.00902	0.00292644									2.12997	0.000325264				9.49003	0.00413146					2.38384	0.000576929
					MAG_27	0.0329334	0.233338	0.221854	0.00812262	0.195814	0.254189	0.186378	SG			0.0730979	13.0928	0.0244021									1.48241	0.00048821				14.0161	0.0327049					5.95399	0.0132092
					MAG_176	0.0293404	0.0948661	0.227029	0.602171	0.132746	0.130219	0.113491	Influent			-0.328654	14.15	0.016059									1.99727	0.000586007				9.58033	0.00908848					10.3191	0.0234275
					MAG_49	0.258852	0.0467957	0.0364848	0.0135714	0.055374	0.0522337	0.0908704	LG			0.0246898	27.8319	0.025291									42.3682	0.109671				11.5202	0.00539094					4.04669	0.00147642
					MAG_12	0.105121	0.156784	0.083033	0.024362	0.192728	0.144303	0.12698	SG			0.0636218	12.8105	0.0162668									5.02144	0.00527859				12.1485	0.019047					2.91579	0.00242106
					MAG_780	0.0226947	0.0108887	0.011764	0.00430398	0.0159364	0.0111439	0.0137048	LG			0.0339437	17.3674	0.00238017									13.1632	0.00298735				10.4575	0.00113868					5.12883	0.000603355
					MAG_113	0.0604286	0.0479462	0.0410163	0.00950031	0.074357	0.0490236	0.0489599	LG			0.0582482	13.7264	0.00672045									7.53637	0.00455412				10.0716	0.00482893					3.91679	0.00160653
					MAG_562	0.0297768	0.0897719	0.205805	0.0532851	0.347296	0.134322	0.105581	FL			0.0851026	8.12443	0.00857787									0.813176	0.000242138				4.69418	0.00421405					4.94926	0.0101858
					MAG_77	0.0434599	0.117293	0.102637	0.010906	0.0858617	0.111427	0.0973857	SG			0.0556542	15.6049	0.0151969									4.46148	0.00193896				16.0701	0.018849					6.28281	0.00644849
					MAG_13	0.50885	0.29317	0.230165	0.0480692	0.252807	0.288676	0.324868	LG			0.0407297	19.2806	0.0626365									17.9586	0.0913822				14.5168	0.0425589					5.10923	0.0117597
					MAG_316	0.0153252	0.063915	0.058909	0.00867203	0.0829693	0.0645353	0.0519737	SG			0.0713427	11.9189	0.0061947									1.69649	0.000259991				11.3422	0.00724937					4.73311	0.00278823
					MAG_581	0.0103301	0.0209223	0.0162652	0.00406155	0.0248663	0.0202991	0.0174278	SG			0.0595764	12.9675	0.00225994									3.80372	0.000392929				12.1617	0.00254451					4.27549	0.000695418
					MAG_727	0.0212969	0.00203359	0.00339496	0.00268808	0.00261218	0.0016795	0.00661187	LG			-0.0118963	53.4723	0.00353552									75.7067	0.0161232				12.2627	0.000249373					9.3121	0.000316142
					MAG_711	0.0123201	0.00935733	0.0116553	0.011201	0.0123249	0.0103854	0.0105836	LG			-0.0155256	15.5944	0.00165046									9.13324	0.00112523				10.8385	0.00101419					6.10006	0.000710983
					MAG_16	0.0205779	0.0545754	0.0499524	0.00692479	0.062242	0.0543046	0.0459402	SG			0.0648264	13.1284	0.0060312									3.01349	0.000620113				12.3446	0.00673708					5.10085	0.00254799
					MAG_167	0.050457	0.0532063	0.0235635	0.0030552	0.0426559	0.0524588	0.0451907	SG			0.0610359	15.1231	0.00683424									10.4816	0.00528869				15.0692	0.00801775					2.98596	0.000703599
					MAG_89	0.125591	0.061885	0.0446836	0.0154919	0.0861566	0.0760593	0.0716	LG			0.051848	14.6774	0.010509									13.2759	0.0166734				10.0644	0.00622835					3.27965	0.00146547
					MAG_543	0.0531626	0.0636023	0.0295651	0.0225058	0.0609479	0.0492064	0.0527963	SG			0.0299093	16.1313	0.00851673									7.99235	0.00424894				15.1483	0.00963468					3.18518	0.0009417
					MAG_553	0.00670538	0.0153205	0.0122665	0.00414018	0.0231806	0.0162858	0.0126617	SG			0.0662769	11.0028	0.00139314									2.67306	0.000179239				10.0989	0.0015472					3.67015	0.000450198
					MAG_129	0.0551917	0.105284	0.151997	0.0209533	0.0711824	0.108288	0.105942	FL			0.0397645	18.2984	0.0193857									6.7178	0.00370767				16.0153	0.0168616					10.2874	0.0156366
					MAG_69	0.0169315	0.0545402	0.0596177	0.00784713	0.066542	0.0610111	0.0475357	FL			0.0686822	12.3295	0.00586092									2.31104	0.000391293				11.3071	0.0061669					5.57264	0.00332228
					MAG_87	0.0740249	0.141725	0.145899	0.0116536	0.0854717	0.12971	0.127875	FL			0.0474108	18.4265	0.0235629									7.50591	0.00555624				17.9781	0.0254795					8.23512	0.0120149
					MAG_506	0.0111194	0.0158552	0.0237264	0.00806479	0.0158698	0.0163682	0.0167811	FL			0.0228164	16.9532	0.00284494									6.30614	0.000701205				13.1022	0.00207739					8.8131	0.00209103
					MAG_43	0.0417679	0.0830361	0.0542559	0.00486048	0.089664	0.082768	0.066762	SG			0.0726591	12.7978	0.00854408									4.22881	0.00176628				12.7396	0.0105785					3.75244	0.00203592
					MAG_20	0.0417766	0.103572	0.0519634	0.0184639	0.107785	0.1009	0.0770747	SG			0.0640383	12.1851	0.00939159									3.51493	0.00146842				13.1413	0.0136106					2.97108	0.00154388
					MAG_116	0.0538401	0.128434	0.0672376	0.0554275	0.241204	0.133453	0.0967241	SG			0.0662593	9.14183	0.00884235									2.08802	0.00112419				8.79556	0.0112965					2.10185	0.00141323
					MAG_86	0.0100681	0.0640335	0.0377834	0.0175863	0.062988	0.0635986	0.0455986	SG			0.0559723	11.7649	0.00536464									1.44109	0.00014509				13.4579	0.00861756					3.57139	0.00134939
					MAG_325	0.00754604	0.0228148	0.0180111	0.00540671	0.0199143	0.024972	0.0182547	SG			0.0551516	12.9128	0.0023572									3.35135	0.000252894				13.7092	0.00312772					4.83982	0.000871706
					MAG_763	0.125819	0.214968	0.250703	0.0748335	0.39754	0.254912	0.204289	FL			0.0644155	10.8714	0.022209									2.93932	0.00369822				8.52522	0.0183265					4.52284	0.0113389
					MAG_427	0.00585627	0.0107433	0.0112131	0.00639875	0.0172279	0.0127107	0.00978562	FL			0.040588	11.1358	0.00108971									3.13226	0.000183434				9.36295	0.00100589					4.43038	0.000496784
					MAG_133	0.00946915	0.0236014	0.164019	0.228206	0.0287775	0.0273063	0.0555967	Influent			-0.278289	32.6462	0.0181502									2.98097	0.000282273				11.1521	0.00263205					34.9126	0.0572634
					MAG_60	0.0490851	0.156803	0.100534	0.0156321	0.199219	0.175876	0.119038	SG			0.0848776	10.5529	0.0125619									2.24394	0.00110144				11.0283	0.0172928					3.19112	0.00320814
					MAG_594	0.00384295	0.00443013	0.00590767	0.00236649	0.00474948	0.00597418	0.00467033	FL			0.0342095	13.8227	0.000645567									7.15407	0.000274927				11.1447	0.000493723					6.64547	0.000392592
					MAG_607	0.00830578	0.0186373	0.024567	0.0110878	0.0195604	0.0198577	0.0178468	FL			0.0209166	14.7766	0.00263716									3.82661	0.00031783				12.5833	0.00234518					7.45878	0.0018324
					MAG_689	0.00632263	0.0111167	0.00707429	0.00650402	0.0117244	0.0108115	0.00905143	SG			0.0212337	13.2778	0.00120183									4.89593	0.000309552				13.0492	0.00145064					3.74349	0.000264826
					MAG_210	0.0108662	0.0200643	0.0247042	0.00782067	0.0243481	0.022253	0.0192007	FL			0.0426744	13.6372	0.00261843									4.05437	0.000440556				11.3832	0.00228396					6.31975	0.00156124
					MAG_645	0.0057803	0.0212703	0.0172827	0.00461442	0.0205982	0.0175524	0.0168656	SG			0.0471104	14.7707	0.00249116									2.56202	0.000148093				14.6762	0.00312167					5.38668	0.000930964
					MAG_357	0.026558	0.0636159	0.0446258	0.0061234	0.0566958	0.0595267	0.0507156	SG			0.0614426	14.1784	0.00719068									4.2098	0.00111804				14.5983	0.00928687					4.60094	0.00205321
					MAG_782	0.0202086	0.0881862	0.104655	0.00908386	0.099864	0.0997448	0.0773485	FL			0.0700615	12.6742	0.00980333									1.82601	0.000369012				11.7458	0.0103581					6.27091	0.00656285
					MAG_497	0.0167674	0.0145281	0.0212637	0.0149545	0.0542184	0.0173545	0.0167047	FL			0.0456982	8.84378	0.00147732									2.94951	0.000494558				5.0678	0.000736255					3.42308	0.000727874
					MAG_703	0.0693675	0.160706	0.269293	0.22466	0.246555	0.181295	0.167759	FL			-0.0259638	13.3646	0.0224203									2.59298	0.00179868				9.79848	0.0157468					7.44438	0.0200472
					MAG_339	0.205335	0.296206	0.229151	0.0850709	0.331058	0.323525	0.259451	SG			0.0522356	13.0017	0.0337331									5.60633	0.0115118				12.0141	0.0355864					4.18365	0.0095869
					MAG_216	0.00684172	0.0410468	0.263392	0.694411	0.0657586	0.0475568	0.089108	Influent			-0.549276	26.8638	0.0239378									0.959834	6.56691e-05				9.44001	0.00387483					27.4759	0.0723692
					MAG_209	0.0182751	0.0395344	0.0193453	0.00469048	0.0293479	0.0373708	0.02981	SG			0.0587854	14.1588	0.00422075									5.49912	0.00100497				15.9977	0.00632458					3.49926	0.00067694
					MAG_392	0.0312685	0.0585961	0.0427569	0.0298314	0.0904561	0.0679627	0.0486242	SG			0.0496914	10.4314	0.00507218									3.18172	0.000994875				9.66153	0.00566128					3.19469	0.00136595
					MAG_457	0.0275061	0.0520134	0.049951	0.0230882	0.0583311	0.0535883	0.0461062	SG			0.0357034	13.6256	0.00628226									4.28228	0.00117789				12.291	0.00639297					5.32166	0.00265823
					MAG_324	0.0417505	0.152403	0.0844348	0.0166218	0.102313	0.144716	0.111067	SG			0.0598522	14.0617	0.0156179									3.56458	0.00148823				16.7666	0.0255527					4.14088	0.00349634
					MAG_707	0.00714503	0.0173085	0.0104238	0.00982827	0.0676667	0.0168522	0.0133513	SG			0.107226	6.14902	0.000820977									1.01311	7.23868e-05				5.06122	0.000876021					1.41234	0.000147219
					MAG_639	0.00563954	0.00634348	0.0126817	0.0053706	0.0104311	0.00697559	0.00777317	FL			0.0128624	15.4175	0.00119843									5.00979	0.000282529				9.45285	0.000599639					8.58809	0.00108912
					MAG_288	0.0191012	0.0230086	0.0219208	0.00580408	0.025756	0.0247518	0.021877	SG			0.0502573	14.2401	0.0031153									6.71216	0.0012821				12.0819	0.00277987					5.18355	0.00113628
					MAG_189	0.0298584	0.091814	0.0612772	0.00983624	0.0769027	0.0899034	0.0705495	SG			0.063305	13.5505	0.00955981									3.45677	0.00103213				14.7802	0.0135703					4.41943	0.00270811
					MAG_326	0.0848779	0.169176	0.142976	0.0538218	0.155856	0.17148	0.14408	SG			0.0422395	14.2139	0.0204795									4.87488	0.00413769				13.8248	0.0233883					5.24291	0.00749609
					MAG_198	0.0234033	0.0301321	0.0413133	0.0123345	0.021764	0.0322821	0.0314471	FL			0.0257538	18.0919	0.00568938									9.34383	0.00218677				15.1967	0.0045791					9.27666	0.00383249
					MAG_24	0.061306	0.301378	0.232624	0.0268275	0.258647	0.276775	0.231373	SG			0.0626729	14.0057	0.0324056									2.12677	0.00130384				15.0302	0.0452978					5.20974	0.0121191
					MAG_785	0.0125951	0.0181545	0.0300287	0.0047434	0.0151537	0.0163811	0.0199	FL			0.0310191	20.4255	0.00406467									7.45134	0.000938505				15.3824	0.0027926					11.4227	0.00343007
					MAG_527	0.0129229	0.033817	0.0405947	0.00642595	0.0476355	0.03788	0.0309147	FL			0.0663765	12.1921	0.00376915									2.48817	0.000321543				10.3652	0.0035052					5.63043	0.00228566
					MAG_34	0.447037	0.693543	0.491847	0.118801	0.739705	0.713735	0.588887	SG			0.05993	13.3133	0.0784002									5.46803	0.0244441				12.6588	0.0877939					4.04229	0.0198819
					MAG_668	0.335252	0.830922	0.74675	0.175012	0.649984	0.936006	0.700832	SG			0.0537243	13.7896	0.0966419									4.49669	0.0150752				14.2542	0.118442					5.7079	0.0426238
					MAG_276	0.00950642	0.0403935	0.0195521	0.0054833	0.0417887	0.0394204	0.028388	SG			0.0722606	11.521	0.00327059									2.06182	0.000196005				13.1766	0.00532251					2.87357	0.000561844
					MAG_53	0.317602	0.250147	0.211362	0.0706653	0.510384	0.285279	0.255291	LG			0.0673023	11.3463	0.028966									5.81832	0.0184791				8.0711	0.0201896					3.11221	0.00657803
					MAG_30	0.0914557	0.374779	0.496835	0.024275	0.346685	0.404466	0.342962	FL			0.063016	14.6321	0.0501824									2.3491	0.00214839				13.396	0.0502053					7.95666	0.0395314
					MAG_699	0.0270327	0.0201225	0.0124199	0.0202772	0.0233763	0.0168703	0.0197171	LG			-0.0176644	16.7408	0.00330079									10.6696	0.00288428				13.028	0.00262156					3.64748	0.000453012
					MAG_104	0.0532822	0.0925309	0.122776	0.0105126	0.147049	0.0991866	0.0914576	FL			0.0694224	12.8085	0.0117143									3.35601	0.00178815				9.75236	0.00902395					5.87937	0.00721848
					MAG_649	0.128474	0.0717858	0.0595791	0.0208076	0.079191	0.0797063	0.0812055	LG			0.0406015	16.6984	0.01356									14.6301	0.0187959				12.0169	0.00862643					4.4859	0.00267266
					MAG_622	0.00538181	0.0107578	0.023506	0.019449	0.0137647	0.012861	0.0127621	FL			-0.0514739	15.8176	0.00201866									3.54623	0.000190852				10.697	0.00115076					10.5331	0.00247591
					MAG_42	0.0188017	0.0415875	0.041355	0.0306212	0.0699231	0.0379492	0.0365165	SG			0.0201014	12.0175	0.00438837									2.5175	0.000473334				9.88111	0.0041093					4.48709	0.00185564
					MAG_202	0.0105223	0.0431128	0.0199052	0.00599122	0.0375849	0.0502322	0.030141	SG			0.0775444	10.8103	0.00325834									2.46027	0.000258876				13.2948	0.00573175					2.74036	0.000545474
					MAG_376	0.00388558	0.00679508	0.010137	0.00360844	0.0134141	0.00782759	0.00699046	FL			0.0475711	11.5713	0.00080889									2.70289	0.000105023				8.2324	0.000559398					5.59909	0.000567578
					MAG_62	0.0279377	0.0456261	0.149489	0.0176716	0.0721791	0.0497629	0.0677004	FL			0.032741	19.089	0.0129234									3.58059	0.00100033				9.72296	0.00443621					14.4663	0.0216255
					MAG_93	0.0190329	0.0810638	0.059942	0.0158632	0.0659663	0.07952	0.0621366	SG			0.0541567	13.6295	0.00846888									2.56149	0.000487527				14.991	0.0121523					4.96228	0.00297449
					MAG_631	0.0189189	0.0360967	0.0757378	0.147484	0.0639171	0.045607	0.0422279	Influent			-0.187069	13.1953	0.00557209									2.73277	0.000517011				8.58199	0.00309782					8.1702	0.00618793
					MAG_82	0.00763303	0.0141197	0.0321379	0.00985995	0.0443518	0.020495	0.0171972	FL			0.0608752	9.613	0.00165316									1.62208	0.000123814				5.53263	0.00078119					5.77077	0.0018546
					MAG_431	0.0192468	0.0219556	0.0103765	0.00448061	0.0228399	0.020846	0.0184649	SG			0.0532055	13.9923	0.00258365									7.65627	0.00147358				13.2863	0.00291707					2.83147	0.000293807
					MAG_120	0.0190629	0.0477363	0.0561552	0.0200534	0.0495535	0.0484038	0.0435329	FL			0.0339243	14.5787	0.00634653									3.47736	0.000662886				12.9378	0.00617604					6.85085	0.00384711
					MAG_212	0.00909435	0.055138	0.0515656	0.0113405	0.0507498	0.0595094	0.0441153	SG			0.0586942	12.8138	0.00565283									1.59501	0.000145055				13.4308	0.00740549					5.62696	0.00290158
					MAG_684	0.0182638	0.0355583	0.0859232	0.167729	0.0624095	0.0438391	0.0443447	Influent			-0.214806	14.3142	0.00634761									2.7043	0.000493907				8.70643	0.00309586					9.54938	0.00820514
					MAG_363	0.0398819	0.065099	0.110569	0.0357138	0.107579	0.0896758	0.0709187	FL			0.045099	12.0483	0.00854448									3.38969	0.00135187				8.67554	0.00564769					6.65991	0.00736379
					MAG_85	0.0598737	0.0608159	0.0708879	0.0143841	0.105859	0.0858116	0.0631266	FL			0.0731144	11.0787	0.0069936									5.1811	0.00310212				8.32651	0.00506384					4.38973	0.00311179
					MAG_265	0.126889	0.443767	0.500029	0.106321	0.783898	0.559357	0.388119	FL			0.0805099	9.88858	0.0383795									1.49447	0.00189631				8.60257	0.0381754					4.39811	0.0219918
					MAG_508	0.06206	0.157711	0.152706	0.0486922	0.110054	0.150596	0.135417	SG			0.0342306	16.3152	0.0220935									4.94336	0.00306785				16.4097	0.0258799					7.0891	0.0108254
					MAG_499	0.0114098	0.0172537	0.0243157	0.00558137	0.0133227	0.019151	0.0177336	FL			0.0349809	17.045	0.00302269									7.46784	0.000852067				14.4539	0.00249384					9.0767	0.00220707
					MAG_26	0.0508939	0.109077	0.113143	0.0147156	0.16176	0.11813	0.0972932	FL			0.0729382	11.8594	0.0115384									2.90087	0.00147637				10.1621	0.0110845					4.77999	0.00540821
					MAG_737	0.0615387	0.0689669	0.0948656	0.035184	0.0980057	0.0865654	0.0738074	FL			0.0393314	13.2964	0.00981374									5.7184	0.00351902				9.85797	0.00679874					6.11965	0.00580544
					MAG_495	0.0108746	0.0164416	0.0432061	0.00752825	0.0186492	0.020495	0.021908	FL			0.0294598	18.0761	0.0039601									5.22021	0.000567675				11.2346	0.00184715					13.2484	0.00572412
					MAG_14	0.00281465	0.022051	0.0530626	0.00849653	0.0259067	0.0254588	0.0255719	FL			0.0362739	16.3185	0.00417295									0.981618	2.76291e-05				11.4018	0.0025142					12.3482	0.00655228
					MAG_567	0.0914262	0.178384	0.155241	0.0452597	0.158493	0.19067	0.153468	SG			0.0490808	14.0299	0.0215314									5.12216	0.004683				13.7435	0.0245161					5.35449	0.00831239
					MAG_383	0.00675474	0.0163833	0.0117199	0.00494732	0.00939922	0.0166287	0.0130992	SG			0.0368226	15.3263	0.00200762									6.11102	0.000412783				17.3437	0.00284146					5.49884	0.00064446
					MAG_2	0.0745058	0.0794937	0.0800039	0.0634807	0.145829	0.08802	0.0785239	FL			0.0242365	11.7538	0.00922951									4.75954	0.00354613				8.76507	0.00696768					4.01857	0.00321501
					MAG_208	0.135943	0.130867	0.0568249	0.0834144	0.11743	0.107889	0.113473	LG			0.0047108	16.6569	0.0189011									10.5129	0.0142915				15.3607	0.0201021					3.00712	0.00170879
					MAG_674	0.108373	0.0532198	0.0367357	0.024271	0.038411	0.0548803	0.0612326	LG			0.0189439	20.5022	0.012554									24.6188	0.0266802				15.5133	0.00825614					4.77227	0.00175313
					MAG_486	0.0060104	0.0151114	0.0154526	0.0061404	0.0172655	0.0164838	0.0131945	FL			0.0427088	12.8645	0.0016974									3.15226	0.000189463				11.8704	0.00179377					5.46717	0.00084482
					MAG_670	0.0137537	0.00865583	0.0100093	0.00388933	0.014931	0.0101172	0.0101157	LG			0.042912	13.9182	0.00140792									8.5295	0.00117312				8.97065	0.000776484					4.71261	0.000471697
					MAG_23	0.00643029	0.028723	0.206817	0.0222941	0.189081	0.104641	0.0683422	FL			0.096824	8.23892	0.00563066									0.318121	2.04561e-05				2.5091	0.000720688					8.24667	0.0170555
					MAG_740	0.00135385	0.00107982	0.00279567	0.00289851	0.00151512	0.00115097	0.00156907	Influent			-0.0889571	19.9717	0.00031337									8.21907	0.000111274				10.5865	0.000114315					12.4169	0.000347135
					MAG_38	0.13338	0.0920279	0.0754665	0.02291	0.11387	0.104272	0.0969851	LG			0.0501956	14.7115	0.014268									10.6397	0.0141913				11.155	0.0102657					4.1245	0.00311262
					MAG_5	0.0291434	0.106429	0.0543004	0.00420659	0.0881418	0.105116	0.0763939	SG			0.0750188	12.6322	0.0096502									2.93836	0.000856336				14.8065	0.0157584					3.38272	0.00183683
					MAG_98	0.0910865	0.137704	0.201171	0.0124323	0.0527418	0.127682	0.143315	FL			0.0362196	23.3927	0.0335253									14.003	0.0127549				21.4148	0.0294892					13.7592	0.0276796
					MAG_10	0.0134326	0.0516203	0.0497059	0.0226385	0.053733	0.0544055	0.0427404	SG			0.0376321	12.9039	0.00551519									2.25332	0.000302679				12.702	0.00655683					5.50042	0.00273403
					MAG_22	0.0236463	0.0629524	0.0591993	0.010785	0.0547295	0.0615072	0.0533668	SG			0.0524256	14.7852	0.00789038									3.86036	0.000912833				14.5067	0.00913229					6.11813	0.00362189
					MAG_47	0.0197844	0.0676845	0.0583728	0.00632858	0.0840782	0.0698988	0.0548186	SG			0.0750992	11.9349	0.00654255									2.15192	0.000425744				11.5534	0.00781988					4.50375	0.00262896
					MAG_332	0.0144238	0.00548657	0.00497801	0.00338056	0.00675481	0.0051864	0.00732563	LG			0.0133736	20.7882	0.00152287									19.6283	0.00283115				12.0174	0.000659342					4.93828	0.000245828
					MAG_710	0.030269	0.0814806	0.0521848	0.021354	0.0567759	0.0786196	0.0628901	SG			0.0431025	14.5652	0.00916006									4.66771	0.00141287				16.3332	0.0133084					4.66576	0.00243481
					MAG_40	1.09132	0.989537	0.479456	0.0302354	1.75483	0.703728	0.88441	LG			0.0727687	13.2729	0.117387									5.89126	0.0642928				10.154	0.100477					2.26106	0.0108408
					MAG_327	0.0114899	0.0249107	0.0234748	0.00825619	0.0411943	0.0306996	0.0215991	SG			0.0690639	10.2216	0.00220778									2.56854	0.000295124				9.04613	0.00225345					3.86378	0.000907013
					MAG_134	0.0243382	0.0864514	0.0740443	0.0255	0.0704651	0.0926387	0.0696847	SG			0.0466192	13.4844	0.00939658									3.04042	0.000739983				14.3388	0.0123961					5.48512	0.00406142
					MAG_549	0.0864379	0.00881617	0.0122649	0.00957372	0.00760568	0.0100118	0.0267551	LG			-0.00606402	47.9239	0.0128221									100.03	0.0864637				13.5387	0.00119359					8.41197	0.00103172
					MAG_659	1.61259	0.837704	0.691913	0.180033	0.650843	0.769263	0.971732	LG			0.0317355	21.8918	0.21273									22.0372	0.35537				15.8509	0.132783					5.8639	0.0405731
					MAG_566	0.0230424	0.0143696	0.00984226	0.00699772	0.0162214	0.0139731	0.0151458	LG			0.0249821	16.7352	0.00253467									12.9593	0.00298613				12.5357	0.00180133					3.87748	0.000381632
					MAG_688	0.00609349	0.00985793	0.0104806	0.00454759	0.0106353	0.0107975	0.00918542	FL			0.0342335	13.9871	0.00128478									5.16329	0.000314624				12.2409	0.0012067					5.85219	0.000613343
					MAG_770	0.00292822	0.00445387	0.0124868	0.0207679	0.00807313	0.00539716	0.00612645	Influent			-0.191443	15.703	0.000962035									3.36105	9.84189e-05				8.57641	0.000381982					10.9271	0.00136444
					MAG_591	0.0222549	0.0244664	0.015188	0.00459488	0.0152947	0.023063	0.0216603	SG			0.041102	17.5231	0.00379556									12.6198	0.00280853				17.4039	0.00425812					4.80806	0.000730246
					MAG_722	0.0366881	0.0477645	0.0421757	0.0333337	0.0359619	0.049335	0.0439305	SG			0.0047412	16.1687	0.007103									8.94094	0.00328026				15.1893	0.00725511					5.98362	0.00252363
					MAG_802	0.0225333	0.0439479	0.0414995	0.0128659	0.04897	0.0441693	0.0386246	SG			0.0476574	13.7501	0.00531091									4.1843	0.000942861				12.4647	0.00547798					5.30915	0.00220327
					MAG_449	0.0841589	0.194767	0.190755	0.0433847	0.205945	0.214821	0.16943	SG			0.0570943	13.0949	0.0221866									3.67452	0.00309243				12.3402	0.0240346					5.43103	0.01036
					MAG_636	0.010168	0.0297019	0.0310905	0.00498759	0.0431422	0.0373789	0.0257516	FL			0.0792184	10.6616	0.00274552									2.1493	0.00021854				9.71994	0.00288701					4.59401	0.0014283
					MAG_485	0.014748	0.0789152	0.701855	0.0201525	0.440338	0.165929	0.220533	FL			0.0670689	13.5233	0.0298235									0.317918	4.68866e-05				3.274	0.00258368					13.3982	0.0940359
					MAG_74	0.213552	0.369081	0.230996	0.0482831	0.36773	0.372163	0.300343	SG			0.0633515	13.2537	0.0398067									5.23472	0.0111788				13.2731	0.0489887					3.7359	0.00862977
					MAG_36	0.0186428	0.0511175	0.0721528	0.0148406	0.147304	0.0605814	0.0492319	FL			0.0921111	8.71096	0.00428857									1.19789	0.000223319				6.2111	0.00317496					4.02713	0.00290569
					MAG_359	0.046202	0.129125	0.209091	0.0776835	0.178885	0.151021	0.130873	FL			0.0306788	13.2711	0.0173683									2.35952	0.00109015				10.297	0.0132959					7.53367	0.0157522
					MAG_702	0.0168107	0.0541563	0.0175733	0.0121464	0.0609577	0.0359177	0.0367945	SG			0.0501318	13.3375	0.00490748									2.57211	0.00043239				14.3945	0.00779551					2.12902	0.000374139
					MAG_185	0.0103352	0.0307223	0.0317167	0.00542029	0.0211898	0.0313458	0.0264857	FL			0.0483699	15.6809	0.00415319									4.23947	0.000438159				15.9372	0.00489628					7.32586	0.00232352
					MAG_201	0.376637	0.402434	0.159877	0.00951485	0.839842	0.307326	0.33612	SG			0.0893516	10.9311	0.0367416									4.26077	0.0160476				8.81151	0.0354606					1.61162	0.00257662
					MAG_15	0.0318954	0.0244859	0.0177563	0.00582851	0.0547529	0.0317453	0.0244336	LG			0.082643	9.94075	0.00242888									5.43738	0.00173428				7.28235	0.00178315					2.40796	0.000427564
					MAG_55	0.00948197	0.043605	0.037374	0.0169535	0.0687969	0.0391851	0.0345402	SG			0.0516858	11.2833	0.00389729									1.28754	0.000122084				10.3779	0.0045253					4.05755	0.00151647
					MAG_8	0.114932	0.224479	0.244545	0.059403	0.274801	0.26977	0.205395	FL			0.0591085	12.3648	0.0253967									3.77911	0.0043434				10.9474	0.0245746					5.36756	0.0131261
					MAG_94	0.0676613	0.0798263	0.189995	0.0469047	0.163454	0.166525	0.104692	FL			0.0629007	10.3499	0.0108355									3.72935	0.00252333				6.43966	0.00514054					6.89164	0.0130937
					MAG_537	0.0139932	0.0199011	0.0278371	0.0220425	0.0574489	0.0281284	0.0205853	FL			0.0349519	8.65499	0.00178166									2.2905	0.000320515				5.92703	0.00117954					3.79456	0.0010563
					MAG_297	0.008022	0.025975	0.0187661	0.00351175	0.0222171	0.025685	0.0202231	SG			0.0607565	13.5454	0.00273931									3.21797	0.000258146				14.5505	0.00377948					4.71108	0.000884088
					MAG_186	0.0270193	0.0449763	0.0611632	0.0128589	0.0362938	0.0472253	0.0450725	FL			0.0371628	17.0549	0.00768706									6.56017	0.00177251				14.5586	0.0065479					8.84501	0.0054099
					MAG_237	0.0384316	0.0835156	0.0764001	0.0258232	0.0670091	0.0843498	0.0718182	SG			0.0393478	15.0583	0.0108146									5.07059	0.00194871				14.8858	0.012432					6.08906	0.00465205
					MAG_153	0.0124708	0.021486	0.0224209	0.00565433	0.0321231	0.0236011	0.0197364	FL			0.061264	12.0736	0.00238288									3.57811	0.000446218				10.0579	0.00216105					4.75872	0.00106695
					MAG_522	0.00333015	0.0115425	0.0133415	0.00509049	0.01713	0.00926896	0.0101856	FL			0.035365	13.7027	0.00139569									1.82036	6.06206e-05				11.2046	0.00129329					5.91455	0.000789089
					MAG_405	0.143567	0.281946	0.211137	0.0385349	0.36179	0.37006	0.2338	SG			0.0836018	10.416	0.0243526									3.57392	0.00513095				10.2578	0.0289215					3.4536	0.00729183
					Sum	64.6585	71.0924	63.3872	59.0455	70.3613	71.0563	67.7506

## Sheet: Genomic Mass balance 29-June-22
Metagenomics mass balance calculations for samples collected on 29 June 2022					Genomic (DNA) relative abudance (29-June_2022)											Calculations of sepcific growth rates and SRT for MLSS AGS											Calculations of SRT for Large granules (LG)					Calculations of SRT for Small granules (SG)						Calculations of SRT for Flocs (FL)
Prameter	Value	unit			MAG_ID	LG	SG	FL	Influent	Effluent	Excess sludge	mixed	domin			µx (1/d)	SRT (d)	weighted SRT (d)	Avg SRT (d)	Corrected SRT (d)							SRT (d)	weighted SRT (d)	Avg SRT (d)	Corrected SRT(d)		SRT (d)	weighted SRT (d)	Avg SRT (d)	Corrected SRT(d)			SRT (d)	weighted SRT (d)	Avg SRT (d)	Corrected SRT(d)
Volume of one SBR	13993	m³			MAG_187	0.00918636	0.0234291	0.01881	0.00291799	0.0435845	0.0496958	0.0191409	SG			0.140143	6.59558	0.00126246	28.0308	38.6957							1.88078	0.000172775	34.0595	47.612		6.73382	0.00157767	23.8759	33.0334			2.42369	0.000455896	13.4635	18.6274
Mixed liquor suspended solids (MLSS) concentation	4	kg/m3			MAG_677	0.00361025	0.0021884	0.0030493	0.0037334	0.0685291	0.0193868	0.00271643	Influent			0.73913	1.18685	3.22399e-05									0.504021	1.81964e-05				0.61825	1.35298e-05					0.398384	1.21479e-05
Total biomass in AGS system (MAGS)	55972	Kg			MAG_64	0.152803	0.167622	0.145952	0.00431902	0.240057	0.389778	0.158944	SG			0.126786	7.76212	0.0123374									5.47226	0.00836177				7.29487	0.0122278					2.82135	0.0041178
Flocs (FL) fraction in AGS	25	%			MAG_604	0.00622352	0.0321676	0.0313667	0.00195381	0.011455	0.0456084	0.0262597	SG			0.0714245	12.9829	0.00340928									3.9639	0.000246694				16.2121	0.00521506					6.87936	0.00215783
Small granules (SG) fraction in AGS	53	%			MAG_403	0.0133411	0.0160547	0.0165556	0.00416028	0.038804	0.026723	0.0155829	FL			0.102188	8.17788	0.00127435				Dominant OTUs ( abudance >0.1%)	Rare OTUs ( abudance <0.1%)				3.18067	0.000424338				6.36636	0.0010221					2.98132	0.000493575
Large granules (LG) fraction in AGS	22	%			MAG_163	0.00211149	0.000972658	0.00223187	0.154459	0.00256852	0.00241381	0.001538	Influent			-7.46008	10.179	0.000156554			Number of species in AGS	186	626				7.45283	0.000157366				5.17039	5.02902e-05					5.34575	0.00011931
Flocs (FL) biomass in AGS	13993	Kg			MAG_481	0.0179512	0.0253282	0.0246804	0.0677097	0.0479205	0.050965	0.0235433	Influent			-0.0869605	7.72281	0.00181821			Cumulative abunadance in AGS	51.9141	20.5249				3.36297	0.000603695				6.83682	0.00173164					2.99212	0.000738468
Small granules (SG) biomass in AGS	29665.2	Kg			MAG_103	0.383302	0.0365505	0.0273383	0.00322507	0.0132665	0.0198921	0.110533	LG			0.00746472	103.513	0.114416			Number of species in LG	140	672				250.747	0.961121				30.066	0.0109893					10.0095	0.00273643
Large granules (LG) biomass in AGS	12313.8	Kg			MAG_467	0.0262322	0.0276193	0.0288322	0.0037986	0.0203515	0.100057	0.0276173	FL			0.146435	6.3781	0.00176146			Cumulative abunadance in LG	53.2876	18.248				8.87175	0.00232725				6.65441	0.0018379					3.0116	0.000868311
average dry weather flow (DWF)	20520	m3/d			MAG_526	0.521832	0.249861	0.191723	0.00680612	0.0331902	0.0359717	0.29516	LG			0.00550637	138.087	0.407578			Number of species in SG	191	621				140.921	0.735371				96.5457	0.24123					33.256	0.0637595
Influent TSS load (JWW)	4212.5	kg/day			MAG_643	0.00994757	0.00584034	0.0212834	0.163741	0.0253347	0.0102783	0.0106047	Influent			-1.07091	10.9714	0.00116349			Cumulative abunadance in SG	53.1298	19.1484				3.71811	0.000369862				4.13963	0.000241768					6.93146	0.00147525
Flow Excess sludge	254.917	m3/d			MAG_65	0.014302	0.011857	0.0111587	0.00373179	0.0298641	0.0640417	0.0122204	LG			0.234736	3.8802	0.000474174			Number of species in FL	195	617				3.96115	0.000566525				3.51871	0.000417214					1.46065	0.00016299
Excess sludge production (JES)	2166.67	kg/day			MAG_744	0.0230024	0.0629775	0.046127	0.00337149	0.0234549	0.0161801	0.0499703	SG			0.0179926	43.3455	0.0216599			Cumulative abunadance in FL	54.497	19.0779				9.07195	0.00208677				41.2913	0.0260042					13.7336	0.00633492
Flocs (FL) fraction in Excess sludge	50	%			MAG_6	0.00153471	0.00106335	0.00192257	0.00237602	0.00179766	0.0038017	0.00138185	Influent			0.00629231	7.36924	0.000101832									7.07666	0.000108606				5.28798	5.62297e-05					4.21857	8.11049e-05
Small granules (SG) fraction in Excess sludge	45	%			MAG_35	0.00225515	0.00108355	0.00235838	0.457627	0.00271978	0.00220037	0.00166001	Influent			-20.6596	11.3522	0.000188447									7.59644	0.000171311				5.77854	6.26133e-05					5.68885	0.000134165
Large granules (LG) fraction in Excess sludge	5	%			MAG_246	0.00506998	0.00561289	0.00566986	0.0048851	0.0596057	0.0324419	0.00550769	FL			0.404192	2.12339	0.00011695				positive-net-growth-rate species	negative-net-growth-rate species				0.796259	4.03702e-05				1.56313	8.77368e-05					0.721022	4.08809e-05
Flocs (FL) flux in Excess sludge	1083.33	kg/day			MAG_254	0.00923786	0.0398837	0.0772256	0.0328833	0.0237865	0.0344069	0.0424771	FL			-0.0143368	22.7657	0.00967021			Number of species (all)	616	196				3.38415	0.000312623				18.6521	0.00743914					16.0901	0.0124257
Small granules (SG) flux in Excess sludge	975	kg/day			MAG_1	0.0018232	0.00122194	0.0020253	0.557644	0.00199138	0.00356828	0.00155506	Influent			-26.871	8.50552	0.000132266			Cumulative abunadance in Influent	5.0546	51.1095				7.77211	0.000141701				6.06059	7.40568e-05					4.45061	9.01381e-05
Large granules (LG) flux in Excess sludge	108.333	kg/day			MAG_354	0.00196554	0.00343318	0.00378466	0.00533528	0.00578782	0.00492076	0.00319817	Influent			-0.0253688	9.98168	0.000319231			Cumulative abunadance in AGS (mixed)	68.2136	4.22534				3.10097	6.09508e-05				8.43811	0.000289696					4.20213	0.000159037
Flow effluent	20265.1	m3/d			MAG_184	0.204735	0.0995401	0.070282	0.00373929	0.0174101	0.0391739	0.115368	LG			0.0140923	60.4901	0.0697864			Cumulative abunadance in LG	67.0959	4.43967				96.5244	0.197619				49.1579	0.0489318					15.2917	0.0107473
TSS in Effluent	62	mg/l			MAG_190	0.00251447	0.00136567	0.00224267	0.226426	0.00352996	0.00221417	0.00183765	Influent			-9.18347	11.1407	0.000204728			Cumulative abunadance in SG	68.6399	3.63825				6.623	0.000166533				6.1439	8.39052e-05					4.59209	0.000102985
Effluent TSS load (JEF)	1256.44	kg/day			MAG_305	0.0459923	0.0877762	0.0617619	0.00902893	0.0524722	0.0744215	0.0720802	SG			0.046881	17.7593	0.012801			Cumulative abunadance in FL	68.2935	5.28135				7.65429	0.00352039				18.8022	0.0165039					5.89715	0.00364219
Calculated SRT based on TSS loads	16.3513	day			MAG_106	0.0457686	0.228667	0.178505	0.0118704	0.019617	0.057316	0.175889	SG			0.0100385	66.1473	0.116346			Number of dominant species in AGS (mixed)	174	12				18.2647	0.00835948				84.2343	0.192616					28.7968	0.0514038
Daily influent load% into AGS system	7.52608	%			MAG_518	0.147257	0.187427	0.156131	0.00377583	0.0274898	0.0636824	0.170766	SG			0.0163853	55.4035	0.0946102			Cumulative abunadance in influent (dominant)	1.77392	1.87129				43.7593	0.0644386				57.5399	0.107845					21.1028	0.0329479
					MAG_738	0.035638	0.0371335	0.0345778	0.00206251	0.0151773	0.0350049	0.0361656	SG			0.0425958	21.3275	0.0077132			Cumulative abunadance in AGS (dominant)	50.0012	1.91285				19.1956	0.00684091				20.7066	0.00768909					8.48985	0.0029356
					MAG_584	0.0276527	0.135766	0.155247	0.00478105	0.0201983	0.0455414	0.116851	FL			0.0158875	52.7236	0.0616083			Number of dominant species in LG	128	12				11.2337	0.00310642				57.7169	0.0783602					29.0756	0.0451389
					MAG_111	0.0672513	0.127154	0.180082	0.023609	0.0653524	0.190433	0.127207	FL			0.055514	14.3922	0.018308			Cumulative abunadance in LG (dominant)	50.8033	2.48429				8.06027	0.00542064				14.0862	0.0179112					8.73707	0.0157339
					MAG_136	0.00352162	0.00578702	0.00841614	0.129924	0.0165995	0.0140048	0.00594591	Influent			-1.49068	6.50011	0.000386491			Number of dominant species in SG	181	10				1.93823	6.82572e-05				4.97447	0.000287873					3.26877	0.000275104
					MAG_81	0.0313007	0.0233094	0.0218466	0.0038594	0.0923837	0.0217062	0.0247018	LG			0.10621	8.47683	0.00209393			Cumulative abunadance in SG (dominant)	51.4666	1.6632				3.25463	0.00101872				5.03853	0.00117445					2.18999	0.000478439
					MAG_322	0.0019172	0.00285873	0.00513737	0.229778	0.00209925	0.00247326	0.00322125	Influent			-5.32415	22.5479	0.000726326			Number of dominant species in FL	182	13				8.12529	0.000155778				16.7963	0.000480162					13.5204	0.000694594
					MAG_600	0.0366953	0.0410027	0.0476629	0.0206802	0.0206985	0.060534	0.0417202	FL			0.0299971	14.8582	0.00619886			Cumulative abunadance in FL (dominant)	51.7444	0.855176				13.876	0.00509184				14.3055	0.00586564					7.28229	0.00347095
					MAG_232	0.0162443	0.0426484	0.0525556	0.196572	0.0188357	0.0602726	0.0393163	Influent			-0.30619	14.2659	0.00560884									6.62451	0.0010761				15.3482	0.00654575					8.26665	0.00434458
					MAG_28	0.130075	0.106187	0.0553016	0.00403283	0.0144292	0.0342494	0.0987211	LG			0.0136361	59.8423	0.059077									73.3398	0.0953964				61.1396	0.0649226					14.0104	0.00774798
					MAG_513	0.00401261	0.00541814	0.00652586	0.084069	0.00950395	0.00414675	0.00538585	Influent			-1.10535	14.4061	0.000775889									3.98784	0.000160016				10.0556	0.000544824					5.55675	0.000362626
					MAG_614	0.0476793	0.0399034	0.0322954	0.00719203	0.0298162	0.0292451	0.0397121	LG			0.0317307	22.0455	0.00875471									14.4502	0.00688974				17.942	0.00715945					6.53575	0.00211074
					MAG_417	0.00464279	0.0114531	0.0254738	0.0309914	0.0126508	0.0210652	0.01346	Influent			-0.0916071	12.243	0.00164791									3.14523	0.000146027				9.32549	0.00106806					9.20704	0.00234538
					MAG_642	0.205869	0.0896609	0.0616346	0.00541005	0.0318449	0.114201	0.10822	LG			0.0436921	21.0728	0.0228051									48.3946	0.0996297				17.5731	0.0157562					5.26758	0.00324665
					MAG_654	0.0264949	0.0445028	0.040244	0.00244605	0.0748168	0.102888	0.0394764	SG			0.138771	6.97185	0.00275223									3.10278	0.000822079				6.7939	0.00302347					2.74078	0.001103
					MAG_381	0.567634	0.0388641	0.0276685	0.00852936	0.0179599	0.00419534	0.152395	LG			-0.000501128	269.459	0.410641									303.639	1.72356				43.2515	0.0168093					14.281	0.00395134
					MAG_161	0.0852761	0.00482977	0.00529768	0.00375401	0.0035495	0.0025319	0.0226449	LG			-0.00462988	127.443	0.0288593									221.816	0.189156				20.6798	0.000998785					10.2922	0.000545245
					MAG_687	0.0973139	0.0321759	0.0266509	0.00163162	0.00642064	0.0123768	0.045125	LG			0.01109	72.4047	0.0326726									127.372	0.123951				47.4062	0.0152534					17.3653	0.00462801
					MAG_395	0.151083	0.0622137	0.0355612	0.00847561	0.118651	0.101189	0.0751019	LG			0.0791265	11.4129	0.00857131									11.6247	0.017563				7.44976	0.00463478					1.9235	0.00068402
					MAG_551	0.0199969	0.0108952	0.0149107	0.0033618	0.043042	0.0307637	0.0139015	LG			0.136966	6.44468	0.000895904									4.28897	0.000857663				3.84432	0.000418847					2.38706	0.000355927
					MAG_422	0.0820549	0.0327932	0.0178416	0.0133949	0.0912167	0.0450779	0.0398929	LG			0.0697979	10.5187	0.00419622									8.45594	0.00693851				6.13535	0.00201198					1.52749	0.000272528
					MAG_433	0.0197482	0.020979	0.0262975	0.00423098	0.0413551	0.0368615	0.0220378	FL			0.0924228	9.357	0.00206208									4.34605	0.000858264				7.08015	0.00148534					4.00443	0.00105306
					MAG_775	0.00634338	0.00725224	0.00969141	0.0313924	0.0321041	0.00551474	0.00766208	Influent			-0.186435	8.20235	0.000628471									1.90822	0.000121046				4.70624	0.000341308					2.92829	0.000283792
					MAG_462	0.224762	0.0339931	0.0269706	0.00454183	0.01673	0.00742839	0.0742066	LG			0.00432949	111.909	0.0830437									126.813	0.285028				35.6797	0.0121286					12.9835	0.00350172
					MAG_502	0.00265523	0.024948	0.0714969	0.00166363	0.00764037	0.0633481	0.0316808	FL			0.0788646	12.0749	0.00382541									1.98612	5.2736e-05				10.3706	0.00258725					12.7892	0.00914388
					MAG_284	0.00907122	0.0233714	0.037017	0.0506676	0.0146491	0.00823036	0.0236367	Influent			-0.133938	36.5085	0.00862942									5.78848	0.000525086				26.232	0.00613077					18.9584	0.00701784
					MAG_96	0.00275275	0.00159139	0.00365409	0.873361	0.00408757	0.00264926	0.00236256	Influent			-27.7392	12.1588	0.000287261									6.25085	0.00017207				6.1161	9.73311e-05					6.38683	0.00023338
					MAG_544	0.0197514	0.00598575	0.00908204	0.0189034	0.0238571	0.0162131	0.00978826	LG			-0.0265156	8.41536	0.000823717									7.66481	0.00151391				3.8785	0.000232157					2.67327	0.000242787
					MAG_389	0.101994	0.0548958	0.0218831	0.00353914	0.00934481	0.0120519	0.0570043	LG			0.00719132	84.2891	0.0480484									96.2646	0.0981846				69.3219	0.0380548					12.3485	0.00270223
					MAG_112	0.00329555	0.00489981	0.00868875	0.295013	0.0121462	0.00442211	0.00549411	Influent			-3.96044	12.3788	0.000680104									2.5782	8.4966e-05				7.42643	0.000363881					6.06346	0.000526838
					MAG_787	0.00705456	0.00310169	0.0037193	0.00546132	0.104559	0.00676947	0.00412573	LG			0.532784	1.58126	6.52383e-05									0.657572	4.63888e-05				0.66689	2.06849e-05					0.375213	1.39553e-05
					MAG_729	0.00782356	0.00384835	0.00617779	0.0425901	0.00621215	0.00954642	0.00530525	Influent			-0.508246	10.4231	0.000552974									10.8988	0.000852671				6.67109	0.000256727					4.76361	0.000294286
					MAG_250	0.00711151	0.0331937	0.15694	0.0064449	0.0777093	0.0104161	0.0583922	FL			0.028472	27.1896	0.0158766									0.88665	6.30542e-05				9.13511	0.00303228					20.162	0.0316423
					MAG_307	0.00167005	0.00150233	0.00235599	0.157356	0.00344132	0.00333871	0.00175264	Influent			-6.63928	8.48777	0.00014876									4.38904	7.32993e-05				5.88026	8.83408e-05					4.15167	9.7813e-05
					MAG_306	0.0350768	0.0491029	0.035206	0.00201464	0.0113788	0.104656	0.0425429	SG			0.0976661	9.87848	0.0042026									16.8497	0.00591033				12.521	0.00614819					3.85857	0.00135845
					MAG_291	0.0162336	0.109146	0.132832	0.00293142	0.0173469	0.0375745	0.0946271	FL			0.0171544	51.3191	0.0485617									7.72828	0.00125458				55.4138	0.0604821					29.7391	0.0395032
					MAG_272	0.0036285	0.0154801	0.0184103	0.00177635	0.0137923	0.132904	0.0136053	FL			0.391068	2.49442	0.000339374									1.40828	5.10995e-05				3.12585	0.000483886					1.59704	0.000294019
					MAG_413	0.00355127	0.0020296	0.00373705	0.019052	0.00507761	0.00220526	0.00279123	Influent			-0.442286	14.002	0.000390827									6.6071	0.000234636				7.05857	0.000143261					5.96354	0.000222861
					MAG_261	0.00338019	0.00420998	0.00680854	0.231397	0.00638429	0.0064167	0.00467707	Influent			-3.63977	11.9404	0.00055846									4.77516	0.00016141				8.74716	0.000368253					6.36297	0.000433225
					MAG_700	0.00687572	0.0081429	0.0107152	0.00855639	0.0499685	0.0282602	0.0085072	FL			0.184744	3.83965	0.000326647									1.28587	8.8413e-05				2.67402	0.000217743					1.60538	0.000172019
					MAG_472	0.0190302	0.0941818	0.0557117	0.00161649	0.00769892	0.0556011	0.0680309	SG			0.0323893	29.2589	0.0199051									14.9289	0.002841				43.734	0.0411895					11.1515	0.00621268
					MAG_667	0.0213407	0.0516264	0.0846969	0.152583	0.055115	0.0748028	0.0532312	Influent			-0.138091	12.8802	0.00685627									3.39727	0.000725002				10.7715	0.00556095					7.88612	0.0066793
					MAG_241	0.00859962	0.0046393	0.0147938	0.734554	0.0211169	0.00835676	0.00804919	Influent			-6.76909	10.0929	0.000812394									3.85949	0.000331902				3.96846	0.000184109					5.81728	0.000860594
					MAG_267	0.0246456	0.00542199	0.00885507	0.0451611	0.0384812	0.00749596	0.0105095	Influent			-0.213606	9.10716	0.000957113									6.1732	0.00152142				2.88988	0.000156689					2.19425	0.000194303
					MAG_751	0.136578	0.196229	0.203505	0.0246478	0.0586792	0.110618	0.184925	FL			0.020247	33.027	0.0610752									19.622	0.0267994				32.0586	0.0629081					14.7118	0.0299393
					MAG_616	0.00201329	0.00227571	0.0037463	0.0797443	0.0027046	0.00518195	0.00258562	Influent			-2.22009	9.89506	0.000255849									6.26115	0.000126055				7.98872	0.0001818					5.81695	0.00021792
					MAG_570	0.027526	0.0241961	0.0660936	0.12691	0.0973584	0.00806119	0.0354031	Influent			-0.199243	14.1754	0.00501852									2.75128	0.000757317				5.51359	0.00133407					7.05681	0.0046641
					MAG_488	0.00821354	0.0143036	0.0134914	0.00535372	0.14425	0.0409317	0.0127608	SG			0.346342	2.64608	0.00033766									0.544718	4.47407e-05				1.91871	0.000274445					0.836879	0.000112907
					MAG_157	0.0253085	0.128517	0.205786	0.00279249	0.155632	0.29672	0.125129	FL			0.118033	8.35331	0.0104524									1.36875	0.00034641				7.86334	0.0101057					5.5699	0.0114621
					MAG_466	0.0342802	0.0127617	0.0143255	0.0112015	0.0565576	0.00751163	0.0178867	LG			0.0401035	11.4632	0.0020504									5.873	0.00201327				4.82975	0.000616359					2.53106	0.000362586
					MAG_398	0.0578285	0.0328234	0.0224813	0.0070546	0.0818395	0.052513	0.035739	LG			0.0934254	9.2352	0.00330057									6.56214	0.00379478				6.32173	0.00207501					1.96964	0.000442799
					MAG_380	0.289609	0.201822	0.20026	0.00581412	0.00336792	0.00419517	0.220745	LG			-0.000904119	927.513	2.04744									761.023	2.20399				719.44	1.45199					319.294	0.639417
					MAG_137	0.388678	0.0602331	0.0436045	0.00399976	0.0213941	0.0643701	0.128334	LG			0.0208127	43.181	0.0554158									141.377	0.549499				19.9331	0.0120063					6.31539	0.00275379
					MAG_753	0.00457991	0.00602466	0.00749155	0.00420184	0.0227681	0.00565462	0.00607353	FL			0.0681223	8.32017	0.000505328									1.93011	8.83973e-05				5.23808	0.000315576					3.01819	0.000226109
					MAG_162	0.0290377	0.052027	0.0569569	0.0123974	0.0819026	0.318313	0.0482018	FL			0.274416	3.40399	0.00164079									2.60257	0.000755725				3.73466	0.00194303					1.78003	0.00101385
					MAG_469	0.00188622	0.00131236	0.00244127	0.14196	0.00214785	0.00410882	0.00172084	Influent			-6.08818	8.30256	0.000142874									7.38816	0.000139357				5.80655	7.62029e-05					4.77782	0.00011664
					MAG_371	0.14855	0.0344589	0.012741	0.00180163	0.0031273	0.0216379	0.0541294	LG			0.014266	59.6269	0.0322757									291.585	0.433149				40.8463	0.0140752					6.5138	0.000829924
					MAG_406	0.00413541	0.0279389	0.0355049	0.00245616	0.0191924	0.0860143	0.0245936	FL			0.145386	6.54013	0.00160846									1.52317	6.29894e-05				7.67576	0.00214453					4.2356	0.00150385
					MAG_247	0.0268396	0.0250506	0.0151659	0.00215895	0.0250004	0.0792753	0.022973	LG			0.150936	6.32876	0.00145391									8.26254	0.00221763				6.83622	0.00171251					1.80928	0.000274393
					MAG_531	0.0291752	0.0470126	0.0469777	0.00614876	0.0201828	0.0340542	0.0430796	SG			0.0303746	24.3211	0.0104774									12.368	0.00360838				23.815	0.011196					10.5599	0.0049608
					MAG_460	0.0120126	0.222417	0.208107	0.00532269	0.0623853	0.0250386	0.17255	SG			0.0114114	72.8172	0.125646									1.82403	0.000219113				64.1858	0.14276					27.6001	0.0574378
					MAG_719	0.0126957	0.0939712	0.0794158	0.00466183	0.00917851	0.00693612	0.0724517	SG			0.00170703	152.681	0.11062									12.727	0.00161578				152.374	0.143188					58.3453	0.0463354
					MAG_388	0.0223019	0.0131221	0.00888475	0.00294279	0.0314486	0.0429754	0.0140823	LG			0.152535	5.94312	0.000836928									6.21757	0.00138664				4.78133	0.000627408					1.44446	0.000128337
					MAG_160	0.0254686	0.0139194	0.0176771	0.0223541	0.110647	0.0054217	0.0173997	LG			0.058119	6.45955	0.00112394									2.2464	0.000572127				2.86141	0.000398292					1.70714	0.000301773
					MAG_169	0.138498	0.16899	0.132372	0.00423498	0.0229508	0.0270346	0.153127	SG			0.00811721	98.052	0.150145									53.6895	0.0743588				90.8257	0.153486					31.868	0.0421845
					MAG_590	0.140339	0.015507	0.00635682	0.0033744	0.0210743	0.00955436	0.0406824	LG			0.0144769	48.264	0.0196349									62.8094	0.0881458				12.8518	0.00199293					2.41524	0.000153532
					MAG_807	0.00298816	0.00484941	0.00675312	0.0718007	0.00557175	0.0095752	0.00491586	Influent			-0.998412	9.91648	0.00048748									4.5778	0.000136792				8.80603	0.00042704					5.43906	0.000367306
					MAG_491	0.00203535	0.00125038	0.00242945	0.0137087	0.00238061	0.00259301	0.00171784	Influent			-0.511057	11.1683	0.000191853									7.65983	0.000155904				6.72058	8.40328e-05					5.86106	0.000142391
					MAG_101	0.00797363	0.00856524	0.00716626	0.00266994	0.0699003	0.0803797	0.00808534	SG			0.554044	1.72742	0.000139668									1.01712	8.11016e-05				1.52886	0.00013095					0.573331	4.10864e-05
					MAG_351	0.0161825	0.0612718	0.0457025	0.00243751	0.0150816	0.129469	0.0474598	SG			0.108867	8.87057	0.00420996									6.04304	0.000977912				12.5198	0.00767111					4.01688	0.00183581
					MAG_623	0.0953241	0.0525628	0.0443798	0.0194233	0.053774	0.136041	0.0599246	LG			0.0836288	9.25729	0.00554739									14.2623	0.0135954				7.78848	0.00409384					2.88919	0.00128222
					MAG_565	0.0150912	0.0559807	0.0501438	0.00173259	0.0120728	0.0461993	0.0455258	SG			0.042371	22.1067	0.0100642									9.21153	0.00139013				27.58	0.0154395					10.7587	0.00539485
					MAG_375	0.0165064	0.0271045	0.0211871	0.0381757	0.0797736	0.106797	0.0232936	Influent			0.13101	3.93152	0.000915791									1.81804	0.000300092				3.93457	0.00106645					1.37301	0.000290901
					MAG_418	0.0515673	0.0593627	0.0609838	0.0125899	0.068193	0.0566303	0.058053	FL			0.0478079	15.5934	0.00905245									6.91599	0.00356639				12.4987	0.00741959					5.80391	0.00353945
					MAG_602	0.0258231	0.0229528	0.0237692	0.00439724	0.054039	0.0308577	0.0237884	LG			0.0872948	9.88077	0.00235048									4.46356	0.00115263				6.94917	0.00159503					3.28251	0.000780227
					MAG_479	0.00274718	0.00193069	0.0026336	0.0883287	0.00269549	0.00397492	0.00228604	Influent			-2.81417	10.6637	0.000243777									8.8618	0.00024345				7.88655	0.000152265					4.7904	0.00012616
					MAG_593	0.0084828	0.00876811	0.0169501	0.00626429	0.0617569	0.00709326	0.0107508	FL			0.110635	6.47302	0.000695904									1.33299	0.000113075				3.07785	0.000269869					2.7813	0.000471433
					MAG_416	0.026677	0.048827	0.0254409	0.00227388	0.00936108	0.0270849	0.0381075	SG			0.0285364	30.278	0.0115382									22.3531	0.00596315				37.9482	0.018529					8.66092	0.00220342
					MAG_661	0.0058321	0.00449039	0.00711689	0.0242459	0.00847013	0.00362762	0.00544219	Influent			-0.27456	16.4636	0.000895982									6.50789	0.000379547				9.39468	0.000421858					6.83407	0.000486373
					MAG_579	0.154385	0.0279928	0.0167683	0.00480418	0.0822385	0.167675	0.052993	LG			0.150494	6.35658	0.00336854									15.6477	0.0241578				3.11236	0.000871236					0.823366	0.000138064
					MAG_225	0.0388672	0.0149124	0.0194143	0.00342316	0.165653	0.123226	0.0213079	LG			0.386285	2.51019	0.00053487									2.16092	0.00083989				1.34758	0.000200956					0.795206	0.000154384
					MAG_465	0.0487705	0.0686781	0.0392178	0.00232886	0.00882806	0.048434	0.0569333	SG			0.0333331	27.4637	0.015636									36.756	0.0179261				34.9369	0.023994					8.63368	0.00338594
					MAG_44	0.0129298	0.0280435	0.0324662	0.0100002	0.0278327	0.0415856	0.0258241	FL			0.0573853	11.5568	0.00298443									4.0333	0.000521496				11.0164	0.00308938					5.67725	0.00184319
					MAG_708	0.0133674	0.0170306	0.0159922	0.00306514	0.0498052	0.0444319	0.0159651	SG			0.163311	5.62555	0.000898123									2.44254	0.000326504				4.77075	0.000812486					2.02128	0.000323248
					MAG_109	0.0033324	0.00462281	0.0078359	0.187468	0.00458975	0.0118963	0.00514219	Influent			-2.63418	9.12495	0.000469223									5.81598	0.000193812				7.89703	0.000365065					5.87786	0.000460584
					MAG_768	0.0102852	0.0628492	0.107442	0.00612331	0.0329314	0.0620116	0.0624333	FL			0.0429073	19.8852	0.012415									2.63337	0.000270847				18.3079	0.0115064					13.8495	0.0148802
					MAG_540	0.00220879	0.0020266	0.00327831	0.923099	0.00435347	0.00618076	0.00237961	Influent			-29.0536	7.06155	0.000168037									4.43017	9.78533e-05				5.22955	0.000105982					3.77072	0.000123616
					MAG_223	0.0113799	0.186552	0.209822	0.00556802	0.17189	0.0467366	0.153831	FL			0.0341193	27.1419	0.0417528									0.633982	7.21465e-05				21.1599	0.0394741					11.0129	0.0231076
					MAG_658	0.0117485	0.0210963	0.0143767	0.0039931	0.0308776	0.0710965	0.0173599	SG			0.181149	5.03878	0.000874726									3.11131	0.000365532				5.78853	0.00122117					1.737	0.000249723
					MAG_396	0.0189414	0.0903987	0.111481	0.00331916	0.00634199	0.0101206	0.0799486	FL			0.00355634	149.681	0.119668									25.7307	0.00487375				150.354	0.135918					82.3965	0.0918561
					MAG_692	0.0795605	0.123133	0.0828197	0.00205167	0.0156273	0.0247695	0.103469	SG			0.0111648	79.007	0.0817477									43.897	0.0349247				83.4253	0.102724					24.9395	0.0206548
					MAG_564	0.0780884	0.075996	0.0623579	0.00464425	0.0216232	0.0661604	0.0730468	LG			0.0369204	23.9777	0.0175149									28.0051	0.0218687				24.5917	0.0186887					8.82798	0.00550495
					MAG_242	0.0225718	0.039876	0.0625769	0.0280359	0.0635997	0.0720818	0.0417443	FL			0.0504963	9.89686	0.00413137									3.16863	0.000715215				7.87628	0.00314075					5.5421	0.00346808
					MAG_514	0.0284821	0.0677886	0.106831	0.00741387	0.0475968	0.105306	0.0689017	FL			0.0665705	13.3925	0.00922767									4.92518	0.0014028				12.377	0.00839019					8.59705	0.00918431
					MAG_92	0.0427371	0.127245	0.109955	0.00647471	0.076557	0.0279092	0.104331	SG			0.0221563	37.2759	0.0388902									5.30435	0.00226693				30.5893	0.0389233					12.1702	0.0133818
					MAG_598	0.0100898	0.00237933	0.00303814	0.834332	0.00511941	0.0070597	0.00424034	Influent			-14.7168	10.9231	0.000463179									17.2634	0.00174185				5.30086	0.000126125					3.01932	9.17313e-05
					MAG_450	0.0140013	0.032213	0.0442106	0.0739935	0.0718078	0.0423203	0.0312058	Influent			-0.0743032	9.60144	0.00299621									1.81855	0.000254621				7.26782	0.00234118					4.54652	0.00201005
					MAG_575	0.0107306	0.0366061	0.0396396	0.00260085	0.0299061	0.0513863	0.0316718	FL			0.0778209	11.9046	0.0037704									3.0628	0.000328656				12.3856	0.00453387					5.94869	0.00235803
					MAG_583	0.0133808	0.0119797	0.0110406	0.0113301	0.117295	0.0473001	0.0120531	LG			0.299612	2.70009	0.000325445									1.08046	0.000144574				1.83666	0.000220026					0.777838	8.58779e-05
					MAG_192	0.0202242	0.0613846	0.0554184	0.0378874	0.0891473	0.158154	0.0508378	SG			0.103699	6.25829	0.00318158									1.92841	0.000390005				6.84046	0.00419899					2.73687	0.00151673
					MAG_394	0.012214	0.0262891	0.0206312	0.0361498	0.0535383	0.0513441	0.0217781	Influent			0.02152	6.82843	0.0014871									2.06511	0.000252233				6.64692	0.00174741					2.34919	0.000484668
					MAG_88	0.00701861	0.0159154	0.0152505	0.123964	0.0151208	0.00697501	0.0137919	Influent			-0.632273	22.6309	0.00312122									4.37512	0.000307073				18.3005	0.00291259					8.03626	0.00122557
					MAG_31	0.00404685	0.00822137	0.0115046	0.12295	0.00850068	0.00360475	0.00812378	Influent			-1.09837	24.5908	0.0019977									4.50112	0.000182154				17.1811	0.00141252					11.0371	0.00126977
					MAG_547	0.0052109	0.0164726	0.0594538	0.03898	0.0162258	0.0250762	0.0247403	FL			-0.0646209	18.5331	0.00458515									2.77736	0.000144725				10.8989	0.00179533					17.4951	0.0104015
					MAG_784	0.0699954	0.0150307	0.0106283	0.00464434	0.0597853	0.123628	0.0260223	LG			0.222045	4.24669	0.00110509									9.73807	0.0068162				2.27896	0.000342545					0.711427	7.56127e-05
					MAG_697	0.0183807	0.0520821	0.0440059	0.00333737	0.0119912	0.0114718	0.0426488	SG			0.0108343	59.7955	0.025502									13.8781	0.0025509				58.8555	0.0306532					22.3968	0.00985591
					MAG_253	0.00633058	0.141693	0.158656	0.00567388	0.0682265	0.044377	0.116154	FL			0.0242981	35.7469	0.0415216									0.861084	5.45116e-05				32.5867	0.0461733					16.5928	0.0263254
					MAG_21	0.00266683	0.00275498	0.00380478	0.00360342	0.111472	0.0714664	0.00299804	FL			1.66693	0.569025	1.70596e-05									0.222186	5.92532e-06				0.389663	1.07351e-05					0.244807	9.31436e-06
					MAG_572	0.00710017	0.00288861	0.00732382	0.0715752	0.00836426	0.00523223	0.00492396	Influent			-1.01474	12.616	0.000621204									7.89369	0.000560466				5.48931	0.000158565					6.3349	0.000463956
					MAG_331	0.123655	0.0723887	0.052229	0.00191343	0.0203163	0.0206521	0.0786274	LG			0.0141361	62.6269	0.0492419									54.8445	0.0678181				47.0288	0.0340435					15.2579	0.00796906
					MAG_696	0.0145743	0.0352144	0.023285	0.00175918	0.0097378	0.0695286	0.0276913	SG			0.100307	9.51579	0.00263504									9.07899	0.0013232				13.0539	0.00459685					3.72129	0.000866503
					MAG_199	0.0030621	0.0437833	0.0585233	0.00363832	0.0149695	0.01302	0.0385096	FL			0.014703	45.8431	0.017654									1.86491	5.71054e-05				41.2294	0.0180516					24.8811	0.0145612
					MAG_611	0.0322756	0.0328256	0.0291025	0.00353729	0.0359414	0.0202218	0.0317738	SG			0.0416494	19.9888	0.00635122									8.39383	0.00270916				15.0102	0.00492718					6.0722	0.00176717
					MAG_681	0.0766256	0.124759	0.0837532	0.00221545	0.0148785	0.0246788	0.103918	SG			0.0108024	80.6005	0.0837584									44.1586	0.0338368				86.5612	0.107992					25.7975	0.0216062
					MAG_671	0.0533002	0.110865	0.102867	0.00298326	0.0487383	0.0694699	0.0962014	SG			0.0369922	25.4284	0.0244625									9.54489	0.00508745				25.5009	0.0282716					10.5455	0.0108478
					MAG_73	0.0492195	0.0188824	0.0305637	0.00286909	0.197368	0.838121	0.0284769	LG			1.28729	0.772276	0.00021992									1.78903	0.000880551				0.525889	9.93003e-05					0.369981	0.00011308
					MAG_278	0.00212394	0.00184541	0.00308769	0.207403	0.00309373	0.00587639	0.00221725	Influent			-6.90602	7.46749	0.000165573									5.78154	0.000122796				5.69271	0.000105053					4.21392	0.000130113
					MAG_563	0.029679	0.0454369	0.0314032	0.00344168	0.0285957	0.0458283	0.0384617	SG			0.0560787	15.9202	0.00612319									8.93699	0.00265241				16.7209	0.00759746					5.13492	0.00161253
					MAG_730	0.0400585	0.0927459	0.0958127	0.0193907	0.175145	0.191307	0.0819213	FL			0.120575	7.22599	0.00591963									2.04863	0.000820648				6.76695	0.00627607					3.13757	0.00300619
					MAG_441	0.0620669	0.029	0.0163308	0.0064517	0.0798835	0.0390933	0.0331074	LG			0.0852052	10.0129	0.00331501									7.30647	0.0045349				6.21218	0.00180153					1.60117	0.000261484
					MAG_774	0.0819467	0.0351496	0.0310254	0.00226851	0.00574002	0.00639671	0.0444139	LG			0.00463222	117.976	0.0523978									127.652	0.104606				77.5327	0.0272524					30.6991	0.00952453
					MAG_401	0.00924551	0.0252507	0.0255845	0.105434	0.032905	0.046041	0.021813	Influent			-0.24821	8.65295	0.00188747									2.45728	0.000227188				8.68655	0.00219342					3.92458	0.00100408
					MAG_286	0.00635757	0.00900501	0.0070573	0.00447662	0.041889	0.0533056	0.00793564	SG			0.336059	2.64191	0.000209652									1.34039	8.52162e-05				2.55378	0.000229968					0.894674	6.31398e-05
					MAG_426	0.0110221	0.00345162	0.00460677	0.00749318	0.0599616	0.00692277	0.0054059	LG			0.194237	3.34944	0.000181068									1.78378	0.000196609				1.24736	4.30542e-05					0.77818	3.5849e-05
					MAG_511	0.0187638	0.0230513	0.0298782	0.0180317	0.0473789	0.0268069	0.0238147	FL			0.0312474	11.3337	0.00269909									3.70086	0.00069442				7.98246	0.00184006					4.72043	0.00141038
					MAG_46	0.177544	0.0850357	0.0564192	0.00909105	0.205974	0.183585	0.0982334	LG			0.112446	8.37445	0.00822651									7.845	0.0139283				5.76215	0.00489989					1.72496	0.00097321
					MAG_475	0.161997	0.127751	0.0994177	0.00405709	0.0354535	0.0272233	0.128202	LG			0.012046	69.3112	0.088858									42.0011	0.0680406				53.3108	0.0681048					18.79	0.0186806
					MAG_423	0.0766027	0.197132	0.163796	0.00828539	0.00764934	0.00507367	0.162282	SG			-0.00157415	440.851	0.715421									92.8368	0.0711155				401.708	0.791897					151.714	0.248501
					MAG_33	0.029747	0.0134581	0.0124395	0.00287548	0.0203857	0.19948	0.016787	LG			0.474355	2.05235	0.000344528									7.75671	0.00230739				1.81384	0.00024411					0.720125	8.958e-05
					MAG_39	0.00208058	0.00168856	0.00283144	0.420794	0.00280864	0.00459359	0.00206052	Influent			-15.2527	8.55471	0.000176272									6.36281	0.000132383				6.25547	0.000105627					4.65832	0.000131897
					MAG_629	0.097519	0.0417821	0.0315611	0.0182609	0.0347275	0.0566057	0.051489	LG			0.031005	17.332	0.00892407									24.13	0.0235313				12.5423	0.00524043					4.20782	0.00132804
					MAG_438	0.0236121	0.0283496	0.0221226	0.00402341	0.0481346	0.0597839	0.0257506	SG			0.120072	7.58547	0.0019533									4.34258	0.00102537				7.08103	0.00200744					2.47167	0.000546799
					MAG_694	0.00363487	0.00321747	0.00371871	0.0959591	0.00422378	0.00775275	0.00343461	Influent			-1.98772	8.69694	0.000298706									7.28171	0.00026468				7.41862	0.000238692					3.79666	0.000141187
					MAG_358	0.0303416	0.0239421	0.0138551	0.0036478	0.0403582	0.085424	0.0228282	LG			0.172513	5.41892	0.00123704									6.231	0.00189058				5.3005	0.00126905					1.3534	0.000187514
					MAG_58	0.0427002	0.156092	0.203775	0.37456	0.121778	0.0460687	0.143067	Influent			-0.165467	31.6733	0.045314									3.32793	0.00142103				23.3954	0.0365183					14.0524	0.0286353
					MAG_119	0.0024286	0.00289281	0.00485546	0.835558	0.00886202	0.00370395	0.00328134	Influent			-19.06	9.58588	0.000314546									2.59239	6.29588e-05				5.81963	0.000168351					4.48548	0.000217791
					MAG_559	0.00873819	0.00808569	0.0553498	0.00599278	0.0411413	0.00779413	0.0200453	FL			0.038623	16.3604	0.00327949									2.04814	0.000178971				4.04555	0.000327111					12.8795	0.00712879
					MAG_102	0.00226138	0.00826341	0.00977427	0.187027	0.0237936	0.0066491	0.00732068	Influent			-1.81463	9.2492	0.000677104									0.909553	2.05685e-05				6.73857	0.000556836					3.68673	0.000360351
					MAG_289	0.0040851	0.0105562	0.0159664	0.063534	0.0208186	0.0204747	0.0104851	Influent			-0.33588	8.32215	0.000872584									1.77278	7.24199e-05				6.78989	0.000716751					4.62197	0.00073796
					MAG_182	0.00153872	0.00132504	0.00193232	2.96023	0.00328518	0.0029111	0.00152387	Influent			-146.078	8.17383	0.000124558									4.2646	6.56203e-05				5.64281	7.47695e-05					3.71347	7.17559e-05
					MAG_554	0.0572061	0.0723404	0.0379737	0.00195	0.00665347	0.0327819	0.0604192	SG			0.0210459	42.5987	0.0257378									59.1408	0.0338321				53.2213	0.0385005					12.1113	0.00459912
					MAG_568	0.00974931	0.0149659	0.0107908	0.00146687	0.0232013	0.0413853	0.0127745	SG			0.157535	6.01767	0.000768726									3.56932	0.000347984				6.38786	0.000956003					2.04089	0.000220228
					MAG_582	0.0223279	0.022338	0.0175903	0.00739083	0.0523801	0.05388	0.0211488	SG			0.127915	6.4844	0.00137138									3.83733	0.000856795				5.59938	0.00125079					1.98209	0.000348655
					MAG_314	0.00737151	0.0473223	0.229735	0.00349298	0.0490176	0.0228434	0.0841362	FL			0.0204633	42.3948	0.0356694									1.41693	0.000104449				16.7401	0.00792181					37.2352	0.0855421
					MAG_556	0.0282964	0.0357303	0.0185804	0.00179548	0.0317622	0.0554224	0.0298074	SG			0.0913615	10.4281	0.00310834									7.58936	0.00214751				11.2827	0.00403136					2.60131	0.000483334
					MAG_304	0.0584436	0.100519	0.0972944	0.00295258	0.152037	0.117662	0.0904563	SG			0.085625	11.3531	0.0102696									3.53172	0.00206406				9.75294	0.00980356					4.27464	0.00415899
					MAG_79	0.0403254	0.0965896	0.169749	0.463976	0.0736012	0.034222	0.102501	Influent			-0.311628	34.4323	0.0352935									5.16269	0.00208187				22.7695	0.0219929					18.3351	0.0311237
					MAG_606	0.14846	0.0319772	0.0169772	0.00514796	0.00715901	0.00506437	0.0538534	LG			-0.000570008	150.958	0.0812962									191.556	0.284384				68.0857	0.0217719					16.4048	0.00278509
					MAG_408	0.00822929	0.0691826	0.0353035	0.00521198	0.0133158	0.00729851	0.0473031	SG			0.00399919	81.3562	0.038484									5.78353	0.000475943				86.0634	0.0595409					20.0511	0.00707873
					MAG_477	0.0346236	0.00836708	0.00869807	0.0243557	0.0812703	0.0147365	0.0142263	LG			0.0394863	5.94055	0.000845118									4.11108	0.0014234				2.13095	0.000178298					1.0308	8.96596e-05
					MAG_512	0.173573	0.0104424	0.00579788	0.00414129	0.0107394	0.00654887	0.0451701	LG			0.00404919	91.3304	0.041254									150.488	0.261207				15.5834	0.00162728					3.94064	0.000228474
					MAG_492	0.00670364	0.00377262	0.00475999	0.6563	0.00924264	0.0105127	0.00466428	Influent			-10.458	7.59139	0.000354084									6.47348	0.000433958				5.11902	0.000193121					2.89575	0.000137837
					MAG_107	0.0228553	0.0116413	0.0110781	0.00280888	0.0512562	0.0909265	0.0139676	LG			0.319234	2.99071	0.00041773									3.79037	0.000866302				2.25634	0.000262667					0.951584	0.000105418
					MAG_67	0.125809	0.0291163	0.0538756	0.0116341	0.0776316	0.00764999	0.0565786	LG			0.0205585	27.7514	0.0157013									15.749	0.0198137				8.22628	0.00239519					7.12375	0.00383796
					MAG_641	0.00350382	0.00507757	0.00649212	0.00281627	0.028421	0.0452152	0.00508498	FL			0.427986	2.12916	0.000108268									1.0625	3.72281e-05				1.8877	9.58492e-05					1.07264	6.96371e-05
					MAG_195	0.00339157	0.00132003	0.00327683	1.03473	0.00402814	0.00255758	0.00226497	Influent			-34.2985	11.957	0.000270823									7.82354	0.000265341				5.18334	6.84214e-05					5.85467	0.000191847
					MAG_463	0.0347328	0.0424607	0.0347808	0.0225123	0.0191209	0.0050223	0.0388406	SG			-0.0275657	62.2815	0.0241905									17.4084	0.00604644				43.5534	0.0184931					16.5175	0.0057449
					MAG_489	0.00316273	0.00610528	0.00802304	0.00399303	0.0313757	0.0189313	0.00593736	FL			0.191435	4.13139	0.000245295									0.939067	2.97002e-05				3.12915	0.000191044					1.87328	0.000150294
					MAG_656	0.00221522	0.00108583	0.00240619	0.129123	0.00287208	0.00226213	0.00166438	Influent			-5.74741	10.9472	0.000182203									7.07848	0.000156804				5.54014	6.01562e-05					5.55679	0.000133707
					MAG_788	0.00925397	0.0130645	0.0127632	0.00386277	0.0455243	0.0470198	0.0121509	SG			0.20997	4.27541	0.000519499									1.82931	0.000169284				3.76118	0.00049138					1.65157	0.000210793
					MAG_61	0.245299	0.144683	0.0696387	0.00221222	0.00440372	0.0181189	0.148058	LG			0.00428035	185.018	0.273934									402.966	0.988473				185.011	0.26768					38.7275	0.0269693
					MAG_425	0.00986044	0.0255006	0.0646576	0.182891	0.022681	0.0417404	0.031849	Influent			-0.365464	14.9885	0.00477369									3.67727	0.000362595				10.9327	0.0027879					12.2735	0.00793577
					MAG_735	0.00545286	0.0213147	0.0443799	0.00291634	0.0507822	0.0756457	0.0235914	FL			0.163139	5.79901	0.00136807									0.932584	5.08525e-05				4.59659	0.000979747					4.26066	0.00189087
					MAG_344	0.00649147	0.046153	0.0411857	0.00208118	0.0147161	0.0626601	0.0361856	SG			0.0718315	13.1302	0.00475126									3.16224	0.000205276				17.2038	0.00794006					6.67247	0.0027481
					MAG_638	0.0356627	0.0754632	0.0777428	0.00390797	0.0186513	0.0506616	0.067277	FL			0.0310011	28.2703	0.0190194									15.1835	0.00541486				30.7381	0.023196					13.8903	0.0107987
					MAG_269	0.0162715	0.0658886	0.0555522	0.00232819	0.0134334	0.0348374	0.0523887	SG			0.0281525	31.7489	0.0166329									9.70185	0.00157864				38.4425	0.0253293					14.2322	0.00790628
					MAG_90	0.0142053	0.00531847	0.00520681	0.0046751	0.0527666	0.142853	0.00724566	LG			0.878103	1.07914	7.81909e-05									2.1391	0.000303867				0.767457	4.08169e-05					0.329596	1.71615e-05
					MAG_350	0.00231946	0.00220467	0.00395455	0.0912082	0.00219863	0.00367269	0.00266739	Influent			-2.50165	13.9273	0.000371494									9.03756	0.000209623				10.3103	0.000227309					8.20865	0.000324615
					MAG_617	0.0014216	0.000932237	0.00168088	0.474789	0.0027865	0.00223322	0.00122706	Influent			-28.9995	8.23541	0.000101053									4.67683	6.64858e-05				4.87017	4.54015e-05					3.9728	6.67779e-05
					MAG_17	0.00811526	0.00934769	0.00958401	0.371808	0.0273474	0.058532	0.00913563	Influent			-2.74781	3.17249	0.000289827									2.45521	0.000199246				3.03297	0.000283512					1.37168	0.000131462
					MAG_482	0.0119365	0.0341137	0.0372554	0.164564	0.0427547	0.0602964	0.0300202	Influent			-0.302845	9.11414	0.00273608									2.43954	0.000291196				8.99487	0.00306849					4.37934	0.00163154
					MAG_68	0.0634833	0.0863843	0.0671399	0.00350296	0.0520878	0.049316	0.076535	SG			0.0367756	24.8631	0.0190289									11.0432	0.00701061				22.5724	0.019499					7.90346	0.00530638
					MAG_300	0.0785645	0.247926	0.253939	0.00220052	0.127802	0.241024	0.21217	FL			0.0567152	17.3926	0.0369018									5.18213	0.00407132				18.5926	0.046096					8.42661	0.0213985
					MAG_421	0.00236636	0.00204065	0.00366727	0.013247	0.0658029	0.00265674	0.00251896	Influent			0.231436	1.59432	4.01603e-05									0.35122	8.31113e-06				0.709957	1.44878e-05					0.5998	2.19963e-05
					MAG_373	0.0469639	0.0344463	0.0350693	0.00232054	0.0229628	0.0250434	0.0373559	LG			0.0350745	25.1575	0.00939781									18.3215	0.0086045				19.1831	0.00660787					8.76582	0.00307412
					MAG_341	0.00485552	0.0153267	0.0220927	0.0055087	0.054301	0.0157385	0.0147146	FL			0.0960661	8.04884	0.00118435									0.854992	4.15143e-05				5.44054	0.000833858					3.62522	0.00080091
					MAG_799	0.0365158	0.0747502	0.0429043	0.0128983	0.0867127	0.113192	0.0583772	SG			0.0917721	9.22502	0.0053853									3.70963	0.0013546				10.1111	0.00755807					2.59252	0.0011123
					MAG_312	0.0423922	0.166374	0.147514	0.00583119	0.138569	0.0406579	0.134383	SG			0.0315927	28.6874	0.0385511									2.92431	0.00123968				23.0908	0.0384172					9.46219	0.0139581
					MAG_260	0.00243743	0.00235814	0.00306483	0.376409	0.00367899	0.00579377	0.00255226	Influent			-10.9793	8.31733	0.00021228									5.71689	0.000139345				6.81067	0.000160605					3.93487	0.000120597
					MAG_258	0.0108267	0.0167724	0.0154177	0.00607717	0.0464707	0.0393522	0.0151256	SG			0.139438	5.89356	0.000891439									2.12796	0.000230387				5.14238	0.0008625					2.13563	0.000329265
					MAG_683	0.237912	0.0242116	0.0155396	0.00343788	0.00713148	0.0234175	0.0690578	LG			0.0116979	64.7475	0.0447132									254.813	0.606231				22.5917	0.0054698					6.33413	0.000984298
					MAG_334	0.0199388	0.071674	0.623398	0.00459656	0.301644	0.0606672	0.198223	FL			0.0442615	21.736	0.0430858									0.636782	0.000126967				4.85276	0.00347817					19.6151	0.12228
					MAG_569	0.027716	0.0136425	0.0229393	0.0101031	0.0770492	0.010474	0.0190629	LG			0.0721111	8.92869	0.00170206									3.48462	0.000965798				3.78161	0.000515905					2.9679	0.000680815
					MAG_382	0.00176293	0.000987775	0.00177841	0.163347	0.00269772	0.00205264	0.00135597	Influent			-8.96308	9.68448	0.000131318									6.01028	0.000105957				5.43562	5.36917e-05					4.43336	7.88434e-05
					MAG_25	0.0204465	0.0694828	0.0762577	0.0081418	0.0896462	0.0336199	0.0603885	FL			0.044727	18.2236	0.0110049									2.1653	0.000442729				14.1748	0.00984906					7.15887	0.00545919
					MAG_529	0.00367602	0.00792112	0.0146795	0.019848	0.046204	0.0126654	0.0086768	Influent			0.00388	5.6806	0.000492894									0.76174	2.80017e-05				3.33775	0.000264387					2.86194	0.000420118
					MAG_151	0.00429878	0.00712347	0.0126734	0.0049775	0.00585179	0.0131511	0.00788951	FL			0.0336932	12.319	0.000971911									6.03099	0.000259259				10.4745	0.000746146					8.21035	0.00104053
					MAG_596	0.0396311	0.0282026	0.0223188	0.0167068	0.0462673	0.0448149	0.0292459	LG			0.0518364	10.5453	0.00308406									7.74782	0.00307054				8.21627	0.0023172					2.92748	0.000653378
					MAG_337	0.0309673	0.0823546	0.10158	0.0150797	0.0572894	0.0999964	0.0758557	FL			0.0530209	14.7097	0.0111581									4.60465	0.00142594				14.4153	0.0118717					7.88312	0.00800765
					MAG_723	0.0352628	0.0310671	0.0331741	0.0148303	0.0193537	0.0501287	0.0325169	LG			0.0387113	13.6918	0.00445216									14.597	0.00514732				12.5917	0.00391188					5.90421	0.00195867
					MAG_71	0.0495733	0.322096	0.363821	0.00159468	0.0101864	0.0768041	0.272572	FL			0.0113061	85.1327	0.232048									28.9047	0.014329				108.973	0.350998					53.029	0.19293
					MAG_468	0.00288214	0.00114528	0.00272295	0.528906	0.00422701	0.00210864	0.00192181	Influent			-20.6209	10.8878	0.000209242									6.40688	0.000184655				4.61186	5.28189e-05					5.01654	0.000136598
					MAG_142	0.0151142	0.0155894	0.0225822	0.0129312	0.0239205	0.0988014	0.017233	FL			0.196618	3.95113	0.0006809									4.56632	0.000690162				3.65912	0.000570433					2.30501	0.000520522
					MAG_458	0.0020133	0.000992355	0.00222484	0.232637	0.00316409	0.00215116	0.00152508	Influent			-11.3791	9.88408	0.000150741									5.89078	0.000118599				4.84753	4.81048e-05					4.937	0.00010984
					MAG_11	0.190242	0.273599	0.404736	0.0104185	0.113164	0.0418336	0.288044	FL			0.0117188	69.2476	0.199464									15.967	0.0303759				44.3586	0.121365					30.2047	0.122249
					MAG_419	0.00773738	0.00384594	0.0184612	0.00876444	0.0293149	0.0103013	0.00835586	FL			0.0475343	7.90669	0.000660672									2.5107	0.000194263				2.43387	9.36052e-05					5.38272	0.000993713
					MAG_447	0.00310803	0.00462234	0.00674807	0.12744	0.0105438	0.00646792	0.00482062	Influent			-1.88859	9.89749	0.000477121									2.74383	8.52792e-05				7.01255	0.000324144					4.66196	0.000314592
					MAG_146	0.096855	0.129349	0.0776998	0.0023416	0.00893519	0.0491251	0.109288	SG			0.0176229	51.9875	0.0568161									72.071	0.0698044				64.9007	0.0839483					16.871	0.0131087
					MAG_673	0.024908	0.0125154	0.0161382	0.0041433	0.100127	0.0271933	0.0161475	LG			0.185071	4.89278	0.00079006									2.38225	0.000593372				2.43749	0.000305061					1.45445	0.000234721
					MAG_303	0.00345684	0.0702274	0.526971	0.0018289	0.00439867	0.019878	0.169724	FL			0.00430447	195.486	0.331785									5.54249	0.000191595				83.6409	0.0587388					272.49	1.43594
					MAG_370	0.0143984	0.0151005	0.0110139	0.00554638	0.0465972	0.0650348	0.0139244	SG			0.225938	3.90753	0.000544101									2.70308	0.000389201				3.67315	0.000554665					1.1947	0.000131583
					MAG_524	0.00702424	0.018643	0.0152653	0.00189454	0.0381466	0.0679939	0.0152425	SG			0.219502	4.36956	0.000666028									1.56426	0.000109877				4.84184	0.000902666					1.7568	0.00026818
					MAG_480	0.126692	0.00522932	0.00343072	0.00291673	0.00242933	0.00359598	0.0315014	LG			-0.000818476	162.603	0.0512222									453.261	0.574245				23.6535	0.00123692					6.90939	0.000237042
					MAG_521	0.0148502	0.0437417	0.0353003	0.00204319	0.00850197	0.0604984	0.0352752	SG			0.0674399	13.9277	0.00491305									10.6092	0.00157549				18.6255	0.00814713					6.4805	0.00228764
					MAG_143	0.00512989	0.00836092	0.0114979	0.502504	0.0287791	0.00477163	0.00843434	Influent			-4.38543	10.1529	0.000856332									1.72234	8.83541e-05				6.07741	0.000508127					3.89298	0.000447611
					MAG_379	0.747898	0.0431179	0.0475712	0.0120085	0.0833021	0.0783891	0.199283	LG			0.0200749	40.6338	0.0809762									81.3877	0.608697				7.06322	0.00304551					3.51116	0.0016703
					MAG_407	0.00558184	0.0111969	0.00984086	0.00220265	0.0157423	0.0745486	0.00962255	SG			0.319392	2.97071	0.000285859									2.46754	0.000137734				3.59228	0.000402222					1.36963	0.000134784
					MAG_147	0.0889328	0.0155685	0.0220795	0.0175134	0.0163745	0.00418297	0.0333364	LG			-0.0236553	62.9594	0.0209884									52.0816	0.0463176				18.7346	0.00291669					12.3066	0.00271723
					MAG_328	0.0209568	0.10779	0.117391	0.00184552	0.00835465	0.0597753	0.0910871	FL			0.0259371	36.414	0.0331684									15.2043	0.00318634				46.4918	0.0501137					21.8282	0.0256243
					MAG_436	0.0276093	0.0342731	0.0409809	0.00518891	0.0319712	0.00831479	0.034484	FL			0.0188208	33.1724	0.0114392									8.27788	0.00228547				21.0602	0.00721799					11.6607	0.00477868
					MAG_635	0.0152708	0.0181661	0.0204434	0.143594	0.0207807	0.0382892	0.0180984	Influent			-0.489456	9.28771	0.00168093									6.21471	0.000949035				8.49442	0.0015431					4.23239	0.000865246
					MAG_377	0.0201694	0.00708074	0.00733055	0.0224678	0.101625	0.096991	0.0100227	Influent			0.433494	1.66056	0.000166433									1.79723	0.000362491				0.945109	6.69207e-05					0.440699	3.23057e-05
					MAG_439	0.0875586	0.1285	0.117596	0.0067702	0.00416749	0.00552569	0.116767	SG			-0.00173065	379.793	0.443472									184.785	0.161795				358.817	0.461079					146.629	0.172429
					MAG_663	0.00184384	0.00102265	0.00225848	0.120909	0.0023809	0.00232752	0.00151227	Influent			-5.92234	10.5353	0.000159323									6.99989	0.000129067				5.76667	5.8973e-05					5.73253	0.000129468
					MAG_365	0.0168647	0.00293478	0.00238283	0.00408815	0.0270599	0.0389918	0.00586137	LG			0.308651	2.76899	0.000162301									5.43309	0.000916274				1.20891	3.54787e-05					0.437341	1.04211e-05
					MAG_605	0.00145005	0.00129134	0.00200675	1.12238	0.00171635	0.00247325	0.00150511	Influent			-56.0336	11.2098	0.00016872									7.36494	0.000106795				8.38631	0.000108296					5.80676	0.000116527
					MAG_471	0.0340758	0.0279883	0.0203432	0.00447616	0.0172075	0.0105244	0.0274163	LG			0.016661	34.544	0.00947067									18.4359	0.00628216				26.0428	0.00728893					8.62051	0.00175368
					MAG_767	0.0345051	0.0575104	0.0345026	0.0023815	0.0139001	0.0818882	0.0466973	SG			0.070725	13.4114	0.00626278									16.1336	0.00556691				17.533	0.0100833					4.54709	0.00156886
					MAG_503	0.13035	0.0690542	0.0401465	0.00400612	0.0440291	0.18237	0.0753122	LG			0.102857	9.35804	0.00704775									21.3796	0.0278682				8.78693	0.00606774					2.22142	0.000891824
					MAG_676	0.0878774	0.00208277	0.00369164	0.00861021	0.00517581	0.0025747	0.0213598	LG			-0.0202324	98.9565	0.0211369									159.556	0.140214				6.85489	0.000142772					5.55911	0.000205222
					MAG_693	0.00965735	0.0119451	0.0133489	0.00453878	0.0555074	0.0494247	0.0117927	FL			0.23893	3.73279	0.000440197									1.58356	0.00015293				3.00476	0.000358921					1.51511	0.00020225
					MAG_257	0.0043339	0.00215661	0.00447124	0.212279	0.0174479	0.00356872	0.00321427	Influent			-4.80559	6.06686	0.000195005									2.39219	0.000103675				2.51858	5.43159e-05					2.42614	0.000108479
					MAG_483	0.0982823	0.0454218	0.0341178	0.00605702	0.0317679	0.00838108	0.0542251	LG			0.0107272	52.263	0.0283397									29.6464	0.0291371				28.0216	0.0127279					9.74431	0.00332455
					MAG_470	0.00253542	0.00487113	0.00818737	0.0570752	0.00973323	0.00402547	0.00518634	Influent			-0.756067	13.8556	0.000718599									2.46507	6.25e-05				8.94533	0.000435739					6.90568	0.000565393
					MAG_443	0.0440216	0.0400591	0.0187455	0.00205764	0.0118861	0.0171316	0.0356024	LG			0.0217714	38.2832	0.0136298									32.2856	0.0142126				37.5618	0.0150469					7.83157	0.00146806
					MAG_207	0.0334535	0.0356469	0.0259545	0.00193555	0.00812436	0.0511191	0.0327412	SG			0.0615588	15.1497	0.00496019									26.1623	0.0087522				17.6102	0.00627747					5.53742	0.00143721
					MAG_452	0.0435937	0.0868887	0.0732265	0.00212476	0.0144647	0.0255424	0.0739482	SG			0.0155992	56.3012	0.0416337									25.6341	0.0111748				59.8351	0.05199					22.3505	0.0163665
					MAG_536	0.0297632	0.0340893	0.0225187	0.00188524	0.00847673	0.0635933	0.0302449	SG			0.0829919	11.4047	0.00344934									20.8954	0.00621913				13.9189	0.00474487					3.96142	0.000892062
					MAG_100	0.00482613	0.00464234	0.00504857	0.00199756	0.00867119	0.0205414	0.00478433	FL			0.175461	4.83362	0.000231257									4.52955	0.000218602				4.45355	0.000206749					2.13119	0.000107595
					MAG_170	0.00510673	0.00272672	0.00370068	0.00411037	0.176872	0.0253798	0.00349381	LG			1.32905	0.705422	2.46461e-05									0.27951	1.42738e-05				0.327519	8.93055e-06					0.207364	7.67387e-06
					MAG_613	0.00228503	0.00248246	0.00336639	0.108989	0.00242992	0.00590324	0.00266001	Influent			-2.97727	9.39735	0.00024997									7.62005	0.00017412				8.36021	0.000207539					4.98569	0.000167837
					MAG_625	0.0334768	0.0957091	0.0433468	0.00253778	0.00903618	0.0255697	0.0689274	SG			0.0145318	57.7941	0.039836									29.1876	0.00977107				78.2505	0.0748928					15.5312	0.00673226
					MAG_51	0.00520758	0.139814	0.19224	0.00294762	0.0130252	0.0309386	0.123307	FL			0.0102847	82.7558	0.102044									3.25229	0.000169366				89.1375	0.124627					53.9274	0.10367
					MAG_672	0.0362128	0.0750629	0.847004	0.00811104	0.251998	0.308154	0.259501	FL			0.0654136	14.7567	0.0382937									1.27404	0.000461366				3.60859	0.00270871					18.2213	0.154335
					MAG_298	0.0515463	0.0654669	0.0256589	0.00246322	0.00521076	0.0376617	0.0524524	SG			0.02649	33.3064	0.01747									59.7284	0.0307878				44.886	0.0293855					7.58324	0.00194578
					MAG_399	0.0402912	0.0779956	0.0833877	0.067454	0.101935	0.0168477	0.0710487	FL			-0.0300678	24.1632	0.0171676									3.8194	0.00153888				16.012	0.0124886					7.97424	0.00664954
					MAG_612	0.00235736	0.00191303	0.00255518	0.095425	0.00225146	0.0061459	0.00217132	Influent			-3.17471	7.52764	0.000163449									8.30653	0.000195815				6.4335	0.000123075					3.76886	9.63013e-05
					MAG_311	1.39684	1.14579	0.715503	0.00599831	0.192855	0.321988	1.09345	LG			0.0149452	65.1125	0.711971									62.0525	0.866773				61.1058	0.700143					16.9371	0.121185
					MAG_228	0.00274299	0.00194716	0.00309058	0.36611	0.00624213	0.00582859	0.0024081	Influent			-11.2902	6.5841	0.000158552									3.98581	0.000109331				4.27059	8.31553e-05					3.05475	9.44096e-05
					MAG_70	0.0436426	0.107892	0.0664094	0.00301438	0.0167347	0.0702778	0.0833864	SG			0.0344089	26.9328	0.0224583									18.7646	0.00818934				35.7425	0.0385632					9.56426	0.00635156
					MAG_95	0.00621328	0.014517	0.0164481	0.228198	0.0157299	0.0251454	0.013173	Influent			-1.20306	9.93085	0.00130819									3.40228	0.000211393				9.72556	0.00141186					4.89652	0.000805383
					MAG_84	0.00245318	0.00628146	0.0363276	0.0209977	0.0187508	0.0130693	0.0129508	FL			-0.0504594	13.9733	0.00180965									1.20953	2.96721e-05				5.1331	0.000322434					13.4773	0.00489598
					MAG_720	0.0252467	0.0151169	0.0191592	0.00660133	0.0344718	0.0306969	0.018356	LG			0.0798244	9.35539	0.00171728									6.66602	0.00168295				6.12286	0.000925585					3.50146	0.000670854
					MAG_249	0.181723	0.385906	0.429932	0.00297147	0.0222862	0.0242164	0.351992	FL			0.00344908	244.833	0.861792									73.0689	0.132783				221.808	0.855968					110.924	0.476899
					MAG_519	0.0346277	0.0830818	0.0712676	0.00667871	0.0410265	0.101718	0.0694683	SG			0.062702	14.2985	0.0099329									6.81513	0.00235993				16.3521	0.0135856					6.16566	0.00439412
					MAG_520	0.0133511	0.0684653	0.0776932	0.00268504	0.0219799	0.0233649	0.0586472	FL			0.0203892	41.9553	0.0246056									5.4533	0.000728076				40.3006	0.0275919					20.5402	0.0159584
					MAG_510	0.00500545	0.00269548	0.00728944	0.0418018	0.0155854	0.00282965	0.00435216	Influent			-0.617314	9.47378	0.000412314									3.09907	0.000155123				3.57915	9.64752e-05					4.50384	0.000328305
					MAG_91	0.00511562	0.0298079	0.122849	0.0325393	0.16611	0.0115673	0.0476358	FL			0.036267	11.4056	0.00543314									0.300024	1.53481e-05				4.01962	0.00119817					7.77002	0.00954538
					MAG_648	0.0117758	0.0220749	0.0671031	0.00439528	0.0589574	0.111003	0.0310662	FL			0.170268	5.52743	0.00171716									1.68412	0.000198319				3.59211	0.000792955					4.83186	0.00324233
					MAG_743	0.0466213	0.0656685	0.046748	0.00771212	0.053302	0.0643434	0.056748	SG			0.0547473	15.3905	0.00873377									7.76413	0.00361974				15.0192	0.00986288					4.7861	0.0022374
					MAG_340	0.0317549	0.023446	0.0288997	0.0404017	0.0460522	0.0979581	0.0266374	Influent			0.0670124	5.5199	0.00147036									5.71058	0.00181339				4.53496	0.00106327					2.46607	0.000712688
					MAG_3	0.0206267	0.0152434	0.0127421	0.00453976	0.0763893	0.0482978	0.0158024	LG			0.205202	4.40871	0.000696682									2.50956	0.000517641				3.1607	0.000481796					1.20229	0.000153198
					MAG_221	0.0105997	0.0314794	0.0361087	0.00661849	0.0139122	0.0102446	0.0280432	FL			0.00751518	39.5608	0.0110941									7.02133	0.000744242				33.9971	0.0107021					17.6803	0.00638412
					MAG_798	0.0153942	0.0204177	0.0185773	0.00252134	0.0435051	0.044922	0.0188525	SG			0.133975	6.94252	0.00130883									3.18443	0.000490218				6.15167	0.00125603					2.51583	0.000467373
					MAG_66	0.00305483	0.0025079	0.00424522	0.00408867	0.0441248	0.0387931	0.00306256	FL			0.713278	1.22887	3.76349e-05									0.630701	1.92668e-05				0.797713	2.00059e-05					0.609479	2.58737e-05
					MAG_597	0.00378757	0.00436048	0.00762776	0.0987444	0.00883785	0.00418547	0.00505126	Influent			-1.39988	14.0154	0.000707956									4.0354	0.000152844				8.51855	0.00037145					6.82519	0.000520609
					MAG_650	0.00871732	0.115624	0.0768448	0.0016242	0.00849509	0.0476284	0.0824097	SG			0.0232029	40.5085	0.0333829									6.77962	0.000591001				60.0583	0.0694418					17.2679	0.0132695
					MAG_571	0.0269401	0.0406097	0.0107587	0.00626357	0.0464441	0.030674	0.0301396	SG			0.0583465	13.5159	0.00407363									5.3786	0.001449				13.6492	0.00554289					1.6438	0.000176852
					MAG_420	0.00631038	0.00134274	0.00286195	0.0388388	0.0597512	0.019827	0.00281543	Influent			-0.289218	1.3351	3.75889e-05									1.00626	6.34989e-05				0.421935	5.66551e-06					0.414772	1.18706e-05
					MAG_539	0.0272445	0.0483398	0.0468267	0.00225904	0.0174839	0.0471629	0.0433206	SG			0.0472783	19.5301	0.00846056									12.3901	0.00337562				21.1035	0.0102014					8.96852	0.00419966
					MAG_294	0.0747098	0.0139054	0.0142703	0.00412425	0.0307781	0.0143494	0.0273736	LG			0.0341921	21.9629	0.00601205									22.8703	0.0170864				7.83321	0.00108924					3.68314	0.000525596
					MAG_621	0.118363	0.0270626	0.0123071	0.00214657	0.00234561	0.00585427	0.0434598	LG			0.00270866	155.619	0.0676315									406.973	0.481704				92.7574	0.0251026					18.539	0.00228161
					MAG_595	0.00388194	0.00545394	0.0290896	0.0101277	0.0557695	0.00928138	0.011017	FL			0.0770585	6.83789	0.00075333									0.67254	2.61076e-05				2.04489	0.000111527					5.08015	0.00147779
					MAG_516	0.015303	0.0263892	0.0178112	0.00207638	0.0260035	0.0400565	0.0218057	SG			0.0907113	10.2168	0.00222785									5.09139	0.000779135				10.9142	0.00288016					3.27652	0.000583588
					MAG_59	0.00332466	0.00616487	0.00815168	0.360734	0.0157967	0.00575867	0.00603673	Influent			-4.40167	10.4529	0.000631016									1.99983	6.64875e-05				7.18248	0.000442791					4.37269	0.000356448
					MAG_640	0.0216149	0.0232938	0.0227694	0.00412634	0.0565356	0.0505552	0.0227933	SG			0.127911	7.06535	0.00161043									3.47878	0.000751935				5.74291	0.00133774					2.53266	0.00057667
					MAG_117	0.0978665	0.120033	0.0872809	0.00305455	0.00664982	0.00768606	0.106968	SG			0.0020278	239.411	0.256094									131.165	0.128367				224.671	0.269679					73.2136	0.0639015
					MAG_83	0.0207523	0.01659	0.0316472	0.212001	0.0589508	0.07898	0.02127	Influent			-0.544184	4.85549	0.00103276									3.09281	0.000641828				3.25765	0.000540443					2.77417	0.000877949
					MAG_262	0.227779	0.283752	0.173153	0.00302878	0.0492917	0.0787631	0.243788	SG			0.01611	58.668	0.143026									39.8049	0.0906672				60.6776	0.172174					16.4536	0.0284898
					MAG_266	0.00233757	0.00178751	0.00371881	0.183079	0.00526072	0.00480482	0.00239135	Influent			-5.63473	7.8641	0.000188058									4.03693	9.43661e-05				4.69495	8.39228e-05					4.40435	0.000163789
					MAG_273	0.0314362	0.0217039	0.0214322	0.00183423	0.0805119	0.124298	0.0237771	LG			0.272566	3.59232	0.00085415									3.37714	0.00106165				2.89567	0.000628475					1.27177	0.000272568
					MAG_150	0.00592797	0.00307467	0.00300165	0.00293683	0.0405213	0.0890247	0.00368414	LG			1.1223	0.845814	3.1161e-05									1.20542	7.14568e-05				0.662331	2.03645e-05					0.285039	8.55588e-06
					MAG_630	0.0946812	0.285079	0.329246	0.00476727	0.163552	0.0606705	0.254233	FL			0.0222674	42.2321	0.107368									5.49778	0.00520536				31.9555	0.0910984					16.9867	0.0559281
					MAG_393	0.104536	0.0322131	0.0207458	0.0105931	0.00614428	0.00302346	0.0452573	LG			-0.0119822	177.506	0.0803345									159.957	0.167212				89.5789	0.0288561					26.4018	0.00547726
					MAG_19	0.0316713	0.0502995	0.0436974	0.121688	0.108002	0.115042	0.0445508	Influent			-0.051193	6.47762	0.00288583									2.63225	0.000833668				6.02002	0.00302804					2.34881	0.00102637
					MAG_128	0.00820525	0.0132134	0.0165525	0.00330759	0.0323103	0.033094	0.0129464	FL			0.135746	6.45269	0.000835388									2.28691	0.000187647				5.37968	0.000710837					3.02977	0.000501502
					MAG_680	0.00231044	0.00206377	0.00339047	0.129186	0.0047343	0.0053283	0.00244971	Influent			-3.84131	7.8383	0.000192016									4.35984	0.000100732				5.494	0.000113384					4.04779	0.000137239
					MAG_386	0.100323	0.201322	0.20036	0.00580342	0.00352635	0.00276454	0.178862	SG			-0.00140107	960.732	1.71838									261.169	0.262012				838.088	1.68726					377.568	0.756496
					MAG_335	0.0122985	0.0192746	0.0165781	0.00479079	0.0665146	0.0659404	0.0170658	SG			0.215934	4.21832	0.000719888									1.66943	0.000205315				3.86699	0.000745347					1.49656	0.000248102
					MAG_203	0.0226753	0.0864786	0.0836642	0.00413437	0.0205412	0.0151791	0.0717383	SG			0.0102808	68.4082	0.0490749									10.1708	0.00230626				63.1743	0.0546323					27.7074	0.0231812
					MAG_777	0.00803477	0.00274797	0.00381711	0.0147707	0.0617218	0.0603528	0.00417835	Influent			0.624671	1.12268	4.69097e-05									1.17661	9.45382e-05				0.597675	1.6424e-05					0.373695	1.42643e-05
					MAG_390	0.0357377	0.0499641	0.0536593	0.00730579	0.0896331	0.0785444	0.0477581	FL			0.0942802	9.4524	0.00451428									3.63311	0.00129839				7.83405	0.00391421					3.7978	0.00203787
					MAG_587	0.00422228	0.00370699	0.0039315	0.00369379	0.0310252	0.0528626	0.00387648	LG			0.635821	1.41336	5.47885e-05									1.16294	4.91024e-05				1.21482	4.50333e-05					0.571574	2.24714e-05
					MAG_532	0.0110651	0.0539564	0.0706712	0.00190398	0.00565368	0.051967	0.048699	FL			0.0409711	22.772	0.0110897									10.7006	0.00118403				27.7062	0.0149493					15.5975	0.011023
					MAG_391	0.0131061	0.0211684	0.019533	0.0343491	0.163077	0.0810586	0.0189858	Influent			0.221918	2.79267	0.000530213									0.755283	9.89882e-05				2.21171	0.000468182					0.933777	0.000182394
					MAG_404	0.0019981	0.00165229	0.00347344	0.195193	0.0031522	0.00370949	0.00218365	Influent			-6.62926	10.1872	0.000222453									5.64008	0.000112694				6.46872	0.000106882					6.09135	0.000211579
					MAG_355	0.0016424	0.0012002	0.00216921	0.159477	0.00185636	0.00320205	0.00153974	Influent			-7.68752	9.29672	0.000143145									7.54838	0.000123975				6.52761	7.83445e-05					5.23225	0.000113499
					MAG_32	0.0536681	0.0996748	0.0724582	0.0040045	0.0470153	0.118741	0.0827492	SG			0.0646584	14.6412	0.0121155									9.18688	0.00493043				16.9115	0.0168565					5.40153	0.00391385
					MAG_177	0.0158725	0.0281946	0.0584706	0.0187215	0.0400653	0.0621715	0.0330527	FL			0.0573937	9.99775	0.00330453									3.42448	0.000543551				7.53806	0.00212533					6.95186	0.00406479
					MAG_115	0.00168494	0.00121045	0.00234702	0.263251	0.00215199	0.00319018	0.00159898	Influent			-12.2832	9.30731	0.000148822									6.80389	0.000114641				6.17589	7.47562e-05					5.33158	0.000125133
					MAG_618	0.0247069	0.0939742	0.0839453	0.00249817	0.0149367	0.0379383	0.0762282	SG			0.0211977	42.258	0.0322125									13.2988	0.00328573				49.9985	0.0469857					19.621	0.0164709
					MAG_290	0.0019501	0.00151253	0.00233861	0.152046	0.0034413	0.00226281	0.00181532	Influent			-6.21285	11.0125	0.000199911									5.25578	0.000102493				6.87128	0.00010393					4.83003	0.000112956
					MAG_131	0.00644987	0.00421701	0.00650283	0.00688241	0.818387	0.300377	0.00527969	Influent			5.58373	0.175999	9.29223e-06									0.0748711	4.82909e-06				0.0946912	3.99314e-06					0.0672208	4.37126e-06
					MAG_742	0.0248213	0.0770778	0.557008	0.00443094	0.1903	0.0720981	0.185564	FL			0.0362635	26.2739	0.0487548									1.23788	0.000307258				7.39031	0.00569628					24.5715	0.136865
					MAG_317	0.267019	0.0114558	0.00523488	0.00389349	0.0029928	0.00298791	0.0661245	LG			-0.00166633	361.647	0.239138									805.111	2.1498				50.924	0.00583377					10.4688	0.000548028
					MAG_164	0.0312238	0.365954	0.407795	0.0024936	0.0175696	0.125527	0.302774	FL			0.0167315	57.6324	0.174496									10.7778	0.00336523				75.1474	0.275005					36.1013	0.147219
					MAG_361	0.00178258	0.00110294	0.00226465	0.420644	0.00209293	0.00348806	0.00154289	Influent			-20.4007	8.47725	0.000130794									7.29855	0.000130103				5.42557	5.98408e-05					4.94498	0.000111986
					MAG_152	0.0245204	0.0147759	0.0258443	0.00446164	0.0844686	0.132701	0.0196868	FL			0.340186	2.79922	0.000551078									2.50562	0.00061439				1.86117	0.000275004					1.4472	0.00037402
					MAG_657	0.00802726	0.0127884	0.0371104	0.00605457	0.0253549	0.0149365	0.0178214	FL			0.0388114	15.5327	0.00276815									2.95285	0.000237033				8.17255	0.00104513					10.8099	0.00401159
					MAG_188	0.0950393	0.105684	0.12378	0.00931972	0.0413768	0.0119505	0.107866	FL			0.00639681	77.5231	0.0836214									21.9643	0.0208747				49.2645	0.0520649					26.6742	0.0330174
					MAG_125	0.0642751	0.245785	0.616252	0.00334421	0.0204405	0.0707413	0.29847	FL			0.00986879	93.3528	0.27863									23.7353	0.0152559				77.0299	0.189328					84.2781	0.519365
					MAG_557	0.00819724	0.00768847	0.00860703	0.00610248	0.0592665	0.0173626	0.00803004	FL			0.19218	4.01003	0.000322007									1.32214	0.000108379				2.49559	0.000191873					1.29123	0.000111136
					MAG_172	0.0126394	0.0572216	0.108038	0.00400777	0.0314461	0.0421618	0.0601177	FL			0.0338725	25.7137	0.0154585									3.53105	0.000446304				21.056	0.0120486					17.747	0.0191735
					MAG_603	0.0219117	0.0283566	0.0294621	0.165298	0.0319931	0.0712494	0.0272151	Influent			-0.329385	7.82894	0.00213065									5.63106	0.00123386				7.67063	0.00217513					3.51209	0.00103474
					MAG_695	0.0387211	0.134494	0.234326	0.331882	0.285659	0.203327	0.138382	Influent			-0.0772832	9.68851	0.0134072									1.25166	0.000484655				7.16099	0.00963112					5.66129	0.0132659
					MAG_558	0.0597456	0.0790275	0.0727189	0.00268591	0.0376031	0.0537678	0.0732083	SG			0.0371993	25.0247	0.0183202									13.8626	0.00828228				23.5214	0.0185884					9.64559	0.00701416
					MAG_666	0.0288307	0.0748188	0.0781434	0.00163521	0.00505894	0.0104872	0.0655325	FL			0.00604967	126.141	0.0826636									47.3839	0.0136611				133.857	0.10015					61.717	0.0482278
					MAG_701	0.548643	0.797124	0.742732	0.0159772	0.461777	0.621528	0.72886	SG			0.0455816	21.1724	0.154317									10.4334	0.0572421				19.9352	0.158908					8.29113	0.0615809
					MAG_293	0.0582522	0.172983	0.170903	0.00174385	0.0175583	0.0286371	0.147222	SG			0.0093154	97.9732	0.144238									28.5062	0.0166055				102.668	0.177598					45.0499	0.0769917
					MAG_397	0.00318655	0.00125192	0.00262039	0.130227	0.00622276	0.00215579	0.00201965	Influent			-4.74233	9.05122	0.000182803									4.87313	0.000155284				3.74363	4.68671e-05					3.61113	9.46258e-05
					MAG_135	0.1114	0.0791016	0.0669681	0.00516857	0.154699	0.0182657	0.083174	LG			0.0455754	19.8996	0.0165513									6.98642	0.0077829				11.0594	0.00874815					4.37569	0.00293032
					MAG_56	0.0383876	0.101788	0.105825	0.0846824	0.0370009	0.123178	0.0888491	FL			-0.00871701	15.8694	0.0140998									7.90023	0.00303271				18.126	0.0184501					8.22983	0.0087092
					MAG_797	0.404655	0.222101	0.178659	0.0101642	0.12893	0.41893	0.251402	LG			0.0729742	13.1549	0.0330718									24.0281	0.0972309				11.55	0.0256525					4.05951	0.0072527
					MAG_63	0.111215	0.105606	0.0974316	0.00370007	0.0363858	0.036441	0.104796	LG			0.0185973	47.0487	0.0493052									27.5748	0.0306672				38.5594	0.0407209					16.003	0.015592
					MAG_772	0.0105843	0.00555731	0.0205252	0.208799	0.0383587	0.0105982	0.0104052	Influent			-1.38806	8.18463	0.000851629									2.64137	0.000279571				2.81672	0.000156534					4.81277	0.000987831
					MAG_685	0.0097845	0.00379559	0.00845513	0.239166	0.0169473	0.0044814	0.00627803	Influent			-2.77888	11.3342	0.000711567									5.53223	0.0005413				4.38759	0.000166535					4.52472	0.000382571
					MAG_259	0.0442832	0.0746314	0.0562402	0.00279594	0.0368434	0.0352265	0.063357	SG			0.0312551	28.9215	0.0183238									10.8825	0.00481912				27.4558	0.0204906					9.31839	0.00524068
					MAG_454	0.180087	0.377912	0.43649	0.014113	0.254576	0.429833	0.349035	FL			0.0610002	15.6144	0.0544999									6.05191	0.0108987				15.1714	0.0573345					7.77559	0.0339397
					MAG_783	0.0947068	0.105458	0.123841	0.00648966	0.0984271	0.0335977	0.107689	FL			0.0280586	30.6804	0.0330393									9.16057	0.00867568				19.9996	0.0210913					10.8262	0.0134073
					MAG_292	0.106213	0.0859551	0.068689	0.00493071	0.0253333	0.0444649	0.0860954	LG			0.022287	37.5979	0.0323701									35.6892	0.0379067				33.9156	0.0291522					12.0146	0.00825269
					MAG_756	0.0226203	0.140074	0.145321	0.00177135	0.0200575	0.205985	0.115546	FL			0.0717515	13.7164	0.0158487									5.86208	0.00132602				18.3833	0.0257502					8.18788	0.0118987
					MAG_653	0.0749678	0.0607756	0.0570259	0.0151319	0.203077	0.102326	0.0629605	LG			0.117228	7.39008	0.00465283									3.46735	0.0025994				5.07978	0.00308727					2.1802	0.00124328
					MAG_299	0.034686	0.0808827	0.0821719	0.00513337	0.0791816	0.199184	0.0710417	FL			0.128114	7.48768	0.00531938									3.52801	0.00122372				8.16981	0.00660796					3.64714	0.00299693
					MAG_552	0.0309441	0.158423	0.137448	0.0039673	0.0245104	0.127881	0.125134	SG			0.0415705	22.7497	0.0284675									8.53403	0.00264078				30.2267	0.0478859					11.3581	0.0156114
					MAG_213	0.090187	0.140231	0.11329	0.00406783	0.107723	0.189247	0.122486	SG			0.0770512	12.5706	0.0153972									7.1258	0.00642655				13.0055	0.0182377					4.65757	0.00527658
					MAG_367	0.0520187	0.110165	0.0999054	0.0033414	0.0389123	0.0737206	0.0948078	SG			0.0366607	25.4367	0.024116									11.262	0.00585835				27.0605	0.0298111					10.8577	0.0108474
					MAG_159	0.00313156	0.00513445	0.00972754	0.251314	0.0150071	0.00374845	0.00584209	Influent			-3.15505	12.1212	0.00070813									2.002	6.26941e-05				6.76648	0.000347422					5.93979	0.000577795
					MAG_759	0.174189	0.42889	0.458816	0.003047	0.325584	0.515069	0.380338	FL			0.0710356	13.959	0.0530912									4.61402	0.00803713				13.962	0.0598816					6.63885	0.0304602
					MAG_430	0.00814248	0.0573908	0.0740728	0.0115267	0.0283291	0.0299366	0.0507267	FL			0.0182794	28.2638	0.0143373									2.5817	0.000210215				26.2806	0.0150827					15.2371	0.0112865
					MAG_713	0.00965921	0.00416575	0.00700264	0.286967	0.0191736	0.00459328	0.00608353	Influent			-3.45016	10.0024	0.0006085									4.83739	0.000467254				4.3256	0.000180193					3.37117	0.000236071
					MAG_336	0.0199818	0.0424217	0.272622	0.0149782	0.103137	0.144282	0.095035	FL			0.0712688	12.0293	0.011432									1.69439	0.000338569				4.65643	0.00197533					13.3436	0.0363775
					MAG_227	0.0600482	0.160517	0.125797	0.00499271	0.0808017	0.190918	0.129734	SG			0.0680508	14.095	0.018286									6.05069	0.00363333				16.553	0.0265703					5.70867	0.00718131
					MAG_628	0.0242316	0.0254143	0.0365484	0.136698	0.0553478	0.0117941	0.0279376	Influent			-0.307437	16.4439	0.00459402									4.21336	0.00102096				9.30305	0.00236431					6.21276	0.00227066
					MAG_501	0.0349701	0.0626592	0.0361174	0.00298013	0.0455441	0.0949229	0.0499322	SG			0.0895719	10.6311	0.00530833									6.37888	0.0022307				12.4107	0.00777647					3.15758	0.00114043
					MAG_54	0.0411715	0.115439	0.0918682	0.00604172	0.0285625	0.112539	0.0932076	SG			0.0487387	18.6508	0.0173839									10.5448	0.00434145				23.5181	0.0271491					8.14626	0.00748382
					MAG_78	0.0310728	0.0361533	0.0340436	0.0049694	0.13368	0.168682	0.0345082	SG			0.265342	3.62083	0.00124948									2.05454	0.000638404				3.22627	0.0011664					1.35835	0.000462429
					MAG_400	0.0123806	0.0147611	0.0175076	0.0216572	0.0434571	0.0422318	0.0149241	Influent			0.0656894	5.71739	0.000853266									2.57626	0.000318958				4.57199	0.000674877					2.44125	0.000427404
					MAG_168	0.0219538	0.0173403	0.0142493	0.00698362	0.237544	0.0144883	0.0175825	LG			0.305277	2.98356	0.000524585									0.901033	0.000197811				1.64564	0.000285359					0.634687	9.04383e-05
					MAG_760	0.00799074	0.010207	0.0168144	0.0281223	0.00877045	0.0187557	0.0113713	Influent			-0.104966	12.3212	0.00140108									7.53918	0.000602436				10.332	0.00105459					7.50792	0.00126241
					MAG_718	0.0149775	0.0821309	0.0845401	0.00213441	0.0247379	0.109057	0.0679595	FL			0.0679265	14.2267	0.00966841									4.29946	0.000643951				17.7308	0.0145625					7.92733	0.00670177
					MAG_301	0.0701466	0.142132	0.106824	0.00424264	0.10088	0.205886	0.117468	SG			0.084406	11.4779	0.0134828									5.79507	0.00406504				12.8749	0.0182993					4.27335	0.00456494
					MAG_353	0.0495158	0.0924356	0.0836919	0.00246965	0.165757	0.180043	0.0808073	SG			0.129993	7.55895	0.00610818									2.67698	0.00132553				7.14455	0.00660411					2.90373	0.00243018
					MAG_691	0.0311626	0.0951121	0.079623	0.00327965	0.0526205	0.0893999	0.0771709	SG			0.0569519	16.625	0.0128297									5.06247	0.0015776				18.4077	0.0175079					6.83687	0.00544372
					MAG_776	0.112214	0.0412772	0.0418429	0.0105567	0.0556505	0.0682591	0.0570246	LG			0.05431	14.6536	0.00835615									17.8719	0.0200546				8.97238	0.00370355					4.06974	0.0017029
					MAG_500	0.0286557	0.113222	0.100974	0.00222796	0.046711	0.0659521	0.0915556	SG			0.0375058	25.4212	0.0232745									5.35986	0.00153591				27.3086	0.0309193					10.8572	0.010963
					MAG_415	0.0485346	0.0913804	0.112442	0.00677738	0.0665977	0.238661	0.0872196	FL			0.117214	8.12595	0.00708742									5.45644	0.00264826				8.56849	0.00782992					4.59755	0.00516956
					MAG_279	0.043332	0.102886	0.0619548	0.00322101	0.0214969	0.14323	0.0795514	SG			0.0727147	13.1992	0.0105002									12.5472	0.00543697				18.3137	0.0188422					4.75878	0.00294829
					MAG_476	0.0272533	0.0740797	0.0624047	0.00326574	0.0386159	0.098965	0.0608591	SG			0.0731521	12.9549	0.00788426									5.665	0.0015439				15.1548	0.0112266					5.60731	0.00349922
					MAG_264	0.0122444	0.401613	0.210836	0.00167395	0.0177792	0.142908	0.268258	SG			0.0216399	45.2294	0.121331									3.98665	0.000488142				73.6911	0.295953					16.6533	0.0351113
					MAG_193	0.00169197	0.00109179	0.00178687	0.485376	0.00176406	0.00391225	0.0013976	Influent			-26.0009	7.31569	0.000102244									7.89118	0.000133517				5.37038	5.86331e-05					3.87372	6.92182e-05
					MAG_761	0.0412315	0.0493923	0.0508388	0.00624052	0.108942	0.0210754	0.0479585	FL			0.0582096	14.7053	0.00705243									3.6484	0.00150429				9.30733	0.0045971					4.45422	0.00226447
					MAG_220	0.0945868	0.245829	0.214676	0.0370439	0.10817	0.371331	0.204767	SG			0.0684405	12.1868	0.0249546									6.61264	0.00625468				14.6449	0.0360015					5.58165	0.0119824
					MAG_126	0.0379268	0.0874213	0.0450818	0.00323782	0.0143613	0.0804663	0.0659477	SG			0.0484252	19.1864	0.012653									17.4516	0.00661884				26.8747	0.0234942					5.99558	0.00270292
					MAG_455	0.146704	0.203396	0.190365	0.00767573	0.223939	0.674983	0.187666	SG			0.162937	6.02355	0.0113042									5.09607	0.00747614				6.4225	0.0130631					2.63065	0.00500784
					MAG_217	0.102066	0.0923258	0.102583	0.00198124	0.153244	0.133058	0.097033	FL			0.0869961	11.2953	0.0109601									6.07292	0.00619841				8.49858	0.00784639					4.26342	0.00437353
					MAG_459	0.0124286	0.00270104	0.00390285	0.53009	0.0116649	0.0032371	0.00514157	Influent			-7.68401	13.2804	0.000682818									10.1983	0.00126751				4.49839	0.000121504					3.0068	0.000117351
					MAG_750	0.00240177	0.00105623	0.00245162	0.126075	0.00387661	0.00198262	0.00170109	Influent			-5.48161	10.3873	0.000176697									5.81557	0.000139677				4.60527	4.8642e-05					4.88784	0.000119831
					MAG_429	0.072232	0.344878	0.317329	0.0139254	0.0843899	0.450504	0.278009	SG			0.0657722	14.3798	0.0399771									5.74452	0.00414938				18.7629	0.064709					7.47444	0.0237186
					MAG_206	0.00364422	0.0186396	0.0187989	0.00270432	0.0812748	0.131419	0.0153804	FL			0.436145	2.2253	0.000342261									0.385672	1.40547e-05				2.40151	0.000447632					1.07594	0.000202264
					MAG_769	0.0352978	0.0449575	0.053736	0.0119751	0.105397	0.0180401	0.045027	FL			0.0480371	14.6944	0.00661644									3.23453	0.00114172				8.89036	0.00399688					4.94795	0.00265883
					MAG_662	0.0592626	0.019554	0.0127067	0.00478591	0.0367665	0.0352236	0.0265781	LG			0.0688021	12.1427	0.00322729									14.5919	0.00864754				7.2025	0.00140838					2.10785	0.000267837
					MAG_789	0.00676695	0.00240879	0.00286797	1.07889	0.00596183	0.00673434	0.00348238	Influent			-23.2036	8.82702	0.000307391									10.1369	0.000685957				5.08352	0.000122451					2.71412	7.78402e-05
					MAG_812	0.00704087	0.0243381	0.0280256	0.00554034	0.0734143	0.0223261	0.0214546	FL			0.0976594	8.54011	0.00183225									0.915921	6.44888e-05				6.33282	0.00154129					3.36831	0.00094399
					MAG_243	0.0438377	0.11798	0.150663	0.00374223	0.0484421	0.170322	0.10984	FL			0.0673609	14.301	0.0157082									6.80582	0.00298351				15.4229	0.018196					8.59172	0.0129446
					MAG_546	0.0186037	0.0289839	0.0261248	0.00569968	0.0664706	0.0262536	0.0259855	SG			0.0800221	10.3595	0.00269196									2.65264	0.00049349				7.88	0.00228393					3.2652	0.000853027
					MAG_118	0.0315507	0.0355525	0.0411642	0.00930005	0.0369473	0.10852	0.036075	FL			0.120035	7.17171	0.0025872									6.67793	0.00210693				6.92817	0.00246314					3.51256	0.00144592
					MAG_528	0.0108183	0.0260435	0.0216977	0.00675296	0.166069	0.0112061	0.0216075	SG			0.16908	5.19209	0.00112188									0.634751	6.86689e-05				3.51846	0.000916329					1.37511	0.000298368
					MAG_698	0.00294044	0.00211838	0.00416117	0.0961162	0.00743716	0.0031506	0.00280993	Influent			-2.47155	9.72614	0.000273298									3.73833	0.000109923				5.06133	0.000107218					4.56417	0.000189923
					MAG_627	0.0898232	0.121357	0.10247	0.00533257	0.0394731	0.0201159	0.109698	SG			0.0115173	65.8943	0.0722847									21.3631	0.0191891				52.018	0.0631276					20.0857	0.0205819
					MAG_599	0.00678045	0.0170725	0.101615	0.00532017	0.0457495	0.0146508	0.0359439	FL			0.0332099	22.5482	0.00810468									1.4135	9.58419e-05				7.05711	0.00120483					19.3843	0.0196974
					MAG_132	3.41434	1.97161	1.83761	0.00833523	1.10736	0.387546	2.25551	LG			0.0173939	56.5866	1.27632									29.3331	1.00153				33.0593	0.651801					14.1973	0.260891
					MAG_123	0.0317836	0.093698	0.0517097	0.00478355	0.0679394	0.129986	0.0695798	SG			0.0890605	10.6118	0.00738367									3.93569	0.0012509				13.1051	0.0122792					3.19911	0.00165425
					MAG_779	0.753448	0.592763	0.426608	0.010808	0.405446	0.63421	0.586575	LG			0.0559827	17.4309	0.102245									16.0482	0.120915				15.5922	0.0924246					4.98925	0.0212845
					MAG_634	0.0182772	0.0295074	0.0310517	0.0146113	0.103142	0.0529592	0.0274228	FL			0.119086	6.28196	0.00172269									1.66308	0.000303966				4.83009	0.00142523					2.32401	0.000721646
					MAG_296	0.0218534	0.063002	0.0871576	0.0800643	0.102876	0.160101	0.0599882	FL			0.0413595	7.0518	0.00423025									1.83559	0.000401139				6.54961	0.00412638					4.02907	0.00351164
					MAG_806	0.00452484	0.0019143	0.00407339	0.30394	0.00680616	0.0028914	0.00302839	Influent			-7.46604	11.4405	0.000346464									6.28537	0.000284403				4.99428	9.56056e-05					4.87845	0.000198718
					MAG_773	0.0294751	0.0471719	0.0253151	0.00152367	0.00561916	0.0432487	0.0378144	SG			0.044576	21.0046	0.00794277									30.9016	0.00910827				28.4263	0.0134092					6.5705	0.00166333
					MAG_108	0.0164265	0.0524834	0.313638	0.00440186	0.0901173	0.14832	0.10984	FL			0.067672	14.1467	0.0155386									1.56444	0.000256984				6.03839	0.00316915					16.0228	0.0502535
					MAG_736	0.0021412	0.00110389	0.00209517	0.130684	0.00269911	0.00242767	0.00157992	Influent			-6.12741	10.2218	0.000161497									7.21525	0.000154493				5.687	6.27782e-05					4.86906	0.000102015
					MAG_205	0.0594132	0.123756	0.483193	0.019301	0.229448	0.26998	0.19946	FL			0.0709358	12.7847	0.0255003									2.30401	0.00136889				6.6566	0.00823792					11.6421	0.0562537
					MAG_140	0.0231484	0.141507	0.1543	0.00161787	0.00885478	0.0737237	0.118666	FL			0.0246982	38.8738	0.04613									14.9143	0.00345242				50.5725	0.0715634					23.7284	0.0366128
					MAG_4	0.0803251	0.132206	0.115126	0.00699747	0.0744953	0.0202973	0.116522	SG			0.0165746	47.4063	0.0552389									10.325	0.00829359				34.5882	0.0457275					13.9372	0.0160454
					MAG_811	0.0273866	0.0165163	0.0123083	0.0098275	0.0869129	0.038065	0.0178558	LG			0.150363	5.21418	0.000931033									2.97584	0.000814982				3.34869	0.000553082					1.14486	0.000140913
					MAG_796	0.0532531	0.190211	0.182156	0.00311349	0.0489031	0.0880603	0.158067	SG			0.027028	35.0748	0.0554417									9.23807	0.00491956				38.3066	0.0728636					16.2514	0.0296029
					MAG_346	0.0314412	0.168279	0.189496	0.00526707	0.0308024	0.178117	0.143479	FL			0.0501112	18.9129	0.0271361									6.67553	0.00209886				23.5069	0.0395572					11.4461	0.0216898
					MAG_690	0.00245212	0.0242263	0.076542	0.00170517	0.00914439	0.061074	0.0325149	FL			0.0750763	12.6545	0.0041146									1.66771	4.08943e-05				10.117	0.00245098					13.7928	0.0105573
					MAG_432	0.00274142	0.00215591	0.0028285	0.00484134	0.0540771	0.0156738	0.00245287	Influent			0.593698	1.34727	3.30466e-05									0.484725	1.32884e-05				0.768451	1.65671e-05					0.466053	1.31823e-05
					MAG_240	0.0517311	0.0566061	0.0435584	0.013295	0.0803575	0.146395	0.0522717	SG			0.123779	6.99686	0.00365737									5.45274	0.00282076				6.8906	0.0039005					2.34827	0.00102287
					MAG_682	0.0692441	0.0700035	0.0717144	0.0136955	0.293645	0.146308	0.0702642	FL			0.159746	5.73343	0.00402855									2.21588	0.00153437				4.05919	0.00284158					1.90256	0.00136441
					MAG_411	0.0116298	0.0247896	0.0194242	0.00337156	0.0537358	0.0813812	0.0205531	SG			0.199617	4.7178	0.000969653									1.87612	0.00021819				5.00732	0.00124129					1.74592	0.00033913
					MAG_7	0.0112983	0.0405698	0.0538396	0.00817309	0.123656	0.0100841	0.0374475	FL			0.0681221	11.8276	0.00442914									0.889224	0.000100467				7.2853	0.00295563					4.53052	0.00243921
					MAG_705	0.0191628	0.0163288	0.0184883	0.0184622	0.142175	0.0486699	0.0174922	LG			0.210723	3.4464	0.000602851									1.28309	0.000245876				2.14252	0.000349849					1.1182	0.000206737
					MAG_448	0.0244607	0.0578264	0.111692	0.00767457	0.0755902	0.0108899	0.0639523	FL			0.0240924	30.1895	0.0193069									3.13254	0.000766241				16.2459	0.00939439					14.6378	0.0163492
					MAG_771	0.0228271	0.0271927	0.0204172	0.00818298	0.0360445	0.0542387	0.0245384	SG			0.0934382	8.43626	0.00207012									5.49396	0.00125411				8.21711	0.00223445					2.74587	0.000560629
					MAG_752	0.0257651	0.0208684	0.0222016	0.019142	0.0667342	0.0818248	0.022279	LG			0.144746	4.77532	0.00106389									3.42209	0.000881703				3.78341	0.000789539					1.80106	0.000399865
					MAG_149	0.0143698	0.0303637	0.0231391	0.00334862	0.0582036	0.0979864	0.0250389	SG			0.193601	4.91001	0.00122941									2.11295	0.000303627				5.34041	0.00162155					1.80603	0.000417899
					MAG_18	0.0655413	0.129745	0.093702	0.00662616	0.190801	0.218327	0.106609	SG			0.114772	8.37175	0.00892506									3.06425	0.00200835				8.50402	0.0110335					2.75312	0.00257973
					MAG_810	0.0172222	0.0248305	0.0286109	0.0101295	0.109119	0.0601419	0.0241017	FL			0.166593	5.0448	0.00121589									1.47665	0.000254311				3.76316	0.000934411					1.97944	0.000566336
					MAG_577	0.0193527	0.0706548	0.0445799	0.00211795	0.0248189	0.0794716	0.0528496	SG			0.0657347	14.5453	0.00768713									5.98869	0.00115897				19.288	0.0136279					5.31906	0.00237123
					MAG_384	0.065503	0.227061	0.333751	0.00691029	0.0793377	0.262317	0.218191	FL			0.052317	18.2813	0.0398882									6.29658	0.00412445				18.9505	0.0430292					12.1664	0.0406055
[truncated: 390 more rows]

## Sheet: Genomic Mass balance (Average)
Average Metagenomics mass balance calculations for samples collected on 15, 22, 29 June 2022					Genomic (DNA) relative abudance (Average of triplicates)											Calculations of sepcific growth rates and SRT for MLSS AGS											Calculations of SRT for Large granules (LG)					Calculations of SRT for Small granules (SG)						Calculations of SRT for Flocs (FL)
[truncated: 814 more rows]

[truncated: 6 more sheets: Average genomic calculations, Transcr Mass balance 15-June-22, Transcr Mass balance 22-June-22, Transcr Mass balance 29-June-22, Transcr Mass balance (Average), Average transcript calculations]
