# Supplementary material for: Genome-Resolved Metatranscriptomics Provide Insights on Immigration Influence in Structuring Microbial Community Assembly of a Full-Scale Aerobic Granular Sludge Plant
Source: Environ Sci Technol. 2025 Mar 19;59(12):6126–41. doi: 10.1021/acs.est.4c14471 (PMC11966751; doi:10.1021/acs.est.4c14471)
Supplement: Supplementary file 5 — es4c14471_si_005.xlsx [file es4c14471_si_005.xlsx]

## Sheet: Sheet1
			Metagenomics	Metatranscriptomics	Deseq2		Relative activity
MAG_ID	Name	Phylum	µx (1/d)	µx (1/d)	log2FoldChange	padj	RNA/DNA		Colour keys
MAG_669	Macellibacteroides fermentans	Bacteroidota	-8.91404	-14.486	-6.80279	6.06732e-35	0.900189		µx <0
MAG_233	Macellibacteroides sp018054455	Bacteroidota	-13.3725	-12.0789	-6.68334	0.0232796	0.0316164		µx >0
MAG_791	Desulfomicrobium	Desulfobacterota	-2.73725	-12.3528	-5.85529	1.48129e-45	1.08541		log2FoldChange < -1
MAG_729	Desulfomicrobium	Desulfobacterota	-2.86547	-8.91994	-5.74069	2.31823e-27	1.62057		log2FoldChange -1-0
MAG_525	Desulfobulbus	Desulfobacterota	-1.43621	-11.1842	-5.50674	1.6365e-35	1.47023		log2FoldChange > 1
MAG_281	Desulfobulbus	Desulfobacterota	-1.63364	-6.42092	-5.43195	2.03251e-42	0.0895216		log2FoldChange 0-1
MAG_632	Desulfomicrobium	Desulfobacterota	-1.84874	-13.4535	-5.22092	0.0655696	1.00047		p-value < 0.05
MAG_661	Paludibacter sp018054805	Bacteroidota	-3.3583	-8.1804	-4.96146	1.15302e-49	0.722949		p-value > 0.05
MAG_360	Desulfovibrio	Desulfobacterota	-27.5693	-3.33007	-4.83887	3.10724e-22	5.784		RNA/DNA < 0.4343
MAG_354	Desulfobacter postgatei	Desulfobacterota	-2.02147	-46.6976	-4.72144	2.69301e-12	0.746277		RNA/DNA > 0.4343
MAG_190	Bact-08 sp018053445	Bacteroidota	-8.61419	-8.37671	-4.5764	7.12382e-26	1.94443
MAG_626	Bact-08	Bacteroidota	-2.27809	-8.89829	-4.57142	3.85293e-28	0.844468
MAG_675	f__Synergistaceae	Synergistota	-22.9234	-9.00191	-4.52853	8.06418e-29	1.32723
MAG_612	f__Aminobacteriaceae	Synergistota	-2.68937	-11.287	-4.51174	1.21436e-24	1.20708
MAG_755	Desulfobulbus	Desulfobacterota	-0.699771	-6.77655	-4.46723	3.51727e-42	0.791555
MAG_200	Bacteroides_I graminisolvens	Bacteroidota	-4.93189	-3.88051	-4.42738	9.72137e-14	1.4514
MAG_605	f__Synergistaceae	Synergistota	-38.6939	-8.35088	-4.32287	6.01084e-39	0.786512
MAG_271	JAFIHK01	Bacteroidota	-6.79314	-6.62905	-4.27856	8.06418e-29	1.89848
MAG_252	Prevotella sp018053665	Bacteroidota	-3.12805	-1.58967	-4.22327	0.0241053	0.636608
MAG_155	f__Desulfovibrionaceae	Desulfobacterota	-40.009	-3.65832	-4.22278	4.84227e-28	2.7032
MAG_182	Syner-03 sp002839185	Synergistota	-115.362	-5.20029	-4.1844	6.17658e-17	1.98054
MAG_540	Desulfovibrio	Desulfobacterota	-20.8763	-3.46262	-4.17784	3.65293e-19	3.11505
MAG_151	Rivicola	Pseudomonadota	-0.911273	-4.00915	-4.08929	2.48916e-25	2.14956
MAG_330	f__Synergistaceae	Synergistota	-29.4019	-4.32555	-4.00216	2.69522e-39	1.70758
MAG_789	UBA7703	Bacillota	-15.3303	-3.96453	-3.96987	1.18194e-14	1.88462
MAG_193	Cloacibacillus	Synergistota	-18.8786	-2.56861	-3.86073	9.70137e-18	1.38253
MAG_530	Synergistes	Synergistota	-5.19504	-2.51045	-3.81121	1.48601e-19	1.0254
MAG_620	W0P28-013	Bacteroidota	-7.10059	-6.69404	-3.7739	0.00502105	3.00093
MAG_580	Sulfurospirillum	Campylobacterota	-5.97019	-2.56757	-3.72862	1.20905e-20	1.98649
MAG_598	UBA7703	Bacillota	-10.2224	-3.82296	-3.70283	8.76936e-14	1.22899
MAG_790	UBA7703	Bacillota	-11.2436	-4.08983	-3.69938	1.19309e-13	1.29754
MAG_794	f__Synergistaceae	Synergistota	-20.8028	-3.33162	-3.65814	3.22022e-25	1.31976
MAG_147	Paludibacter	Bacteroidota	-0.305338	-1.95521	-3.59255	2.33975e-29	0.411006
MAG_310	MT110	Bacillota	-5.32744	-4.72727	-3.59039	5.48218e-12	1.40508
MAG_228	UBA1444	Bacillota	-9.93987	-3.80257	-3.56219	8.48438e-49	1.18389
MAG_191	Moraxella_A sp002478835	Pseudomonadota	-0.11793	-1.03212	-3.52775	2.20746e-05	0.637351
MAG_216	Acinetobacter johnsonii	Pseudomonadota	-0.209943	-0.797577	-3.38045	7.33537e-09	0.838308
MAG_362	Prevotella	Bacteroidota	-2.09233	-3.1456	-3.35224	2.99085e-05	2.0945
MAG_547	JAGOXX01 sp018059485	Pseudomonadota	-0.407887	-0.840456	-3.30939	9.61547e-09	13.0382
MAG_746	JAAZAI01	Verrucomicrobiota	-3.72794	-1.36491	-3.2927	1.70671e-16	0.831944
MAG_112	JAGOHU01 sp017995975	Bacillota	-2.85734	-0.598667	-3.29019	2.2601e-15	0.996669
MAG_807	Bacteroides uniformis	Bacteroidota	-0.956632	-1.03674	-3.27198	2.35212e-14	1.42661
MAG_695	Acidovorax defluvii	Pseudomonadota	-0.197058	-1.03219	-3.22064	4.34262e-10	0.509505
MAG_254	Neisseria suis	Pseudomonadota	-0.0981911	-0.617609	-3.16278	2.7575e-11	3.51045
MAG_586	JAAYUD01	Bacteroidota	-2.18256	-1.29361	-3.14018	2.05454e-21	1.1938
MAG_698	Sulfurospirillum	Campylobacterota	-4.44359	-1.73312	-3.05284	1.48441e-09	0.903951
MAG_637	Phocaeicola dorei	Bacteroidota	-1.11135	-0.898383	-3.03919	3.85259e-17	1.20121
MAG_492	UBA1038	Bacillota	-7.81719	-1.68507	-3.03226	2.71218e-25	2.05681
MAG_510	UBA5429	Bacteroidota	-2.0493	-3.20698	-2.94231	1.55861e-19	0.707506
MAG_159	JAAYAE01	Bacillota	-2.62857	-0.790841	-2.89485	3.14159e-18	1.13224
MAG_772	Aliarcobacter	Campylobacterota	-2.00138	-0.915115	-2.87736	9.06819e-08	2.89115
MAG_793	UBA4417	Bacteroidota	0.0584737	-0.296462	-2.87302	6.90109e-09	0.158766
MAG_289	UBA3900 sp002391675	Cloacimonadota	-0.399296	-1.00307	-2.86954	8.60165e-13	0.422743
MAG_322	Proteocatella sp009929415	Bacillota	-6.96228	-1.47532	-2.86917	2.39687e-13	0.878846
MAG_434	RZYP01	Bacillota	-8.82528	-0.905155	-2.80714	2.84084e-06	1.85515
MAG_426	JALNZU01 sp020853175	Bacteroidota	-0.0112726	-0.779214	-2.80075	1.20905e-20	0.713213
MAG_570	Cloacibacterium	Bacteroidota	-0.503872	-0.609817	-2.74504	1.31176e-11	0.338191
MAG_721	f__Lachnospiraceae	Bacillota	-3.16996	-1.10288	-2.72176	5.16014e-08	1.67306
MAG_537	GCA-016700035	Patescibacteria	0.101193	-0.0749822	-2.69408	7.43548e-10	0.409729
MAG_290	RUG099 sp012510935	Bacillota	-4.38957	-1.29511	-2.68711	2.2584e-08	1.16952
MAG_808	Aliarcobacter	Campylobacterota	-1.557	-0.554326	-2.66711	2.44836e-08	0.726875
MAG_9	Saccharofermentans sp012728275	Bacillota	-8.91272	-2.22888	-2.66681	9.09521e-09	3.04982
MAG_484	UBA1444	Bacillota	-8.84735	-1.67318	-2.5993	1.5787e-11	0.884535
MAG_590	Damh-18	Patescibacteria	0.0125106	-0.244419	-2.59766	4.71132e-08	0.0503647
MAG_491	JAGLCH01	Bdellovibrionota	-3.83307	-2.66973	-2.4985	2.30682e-08	1.89439
MAG_136	UBA2658	Bacillota	-1.1731	-0.626147	-2.45654	4.05114e-09	1.59024
MAG_355	UBA2658	Bacillota	-6.06222	-0.653574	-2.44848	9.90361e-08	1.96827
MAG_643	Aliarcobacter	Campylobacterota	-1.50262	-0.614174	-2.42402	9.39381e-07	0.645603
MAG_361	f__Desulfovibrionaceae	Desulfobacterota	-16.6857	-0.750976	-2.41765	1.31099e-10	1.16944
MAG_723	Propionivibrio (MAG_723)	Pseudomonadota	-0.17379	-1.43861	-2.41398	1.48441e-09	0.302599
MAG_102	JAGPKJ01 sp018053995	Bacillota	-1.67949	-0.705792	-2.39061	4.1204e-09	0.479572
MAG_667	Giesbergeria metamorpha	Pseudomonadota	-0.165888	-0.749709	-2.38828	1.39456e-08	0.333888
MAG_163	RGIG3102	Bacillota	-5.08733	-0.846998	-2.35112	1.05811e-07	1.06139
MAG_413	JAAYPI01 sp012519885	Bacteroidota	-2.69283	-1.35017	-2.34169	0.0140563	3.19315
MAG_585	UBA2658	Bacillota	-8.34246	-0.667431	-2.31972	9.61547e-09	1.36752
MAG_680	UBA1444	Bacillota	-3.43851	-1.29811	-2.28541	1.34448e-08	0.624722
MAG_278	Pygmaiobacter	Bacillota	-4.72178	-0.560943	-2.27006	6.4306e-12	1.93165
MAG_387	JALCSJ01	Bacillota	-3.95995	-0.514847	-2.24538	2.05605e-07	1.32318
MAG_119	f__Erysipelotrichaceae	Bacillota	-15.2311	-0.551801	-2.23016	0.0922547	3.47926
MAG_617	Syner-03	Synergistota	-22.4896	-1.34182	-2.21229	0.000382472	1.32443
MAG_548	JADJOV01	Bdellovibrionota	0.0612891	-0.0481798	-2.21213	3.57017e-06	0.318451
MAG_741	f__Anaerofustaceae	Bacillota	-7.20977	-0.820284	-2.18263	6.55825e-05	0.897542
MAG_498	Aliarcobacter sp017996075	Campylobacterota	-1.72005	-0.419684	-2.17369	0.00176193	0.247579
MAG_35	HUN007	Bacillota	-13.2941	-1.03132	-2.16397	1.04249e-05	2.46723
MAG_91	Acinetobacter sp003987695	Pseudomonadota	0.02829	0.412019	-2.16124	9.03427e-05	0.794686
MAG_266	Acetobacterium	Bacillota	-5.42428	-1.01349	-2.13881	2.70329e-12	1.67903
MAG_39	Anaeromusa sp009929485	Bacillota	-13.2839	-0.719124	-2.12354	5.09135e-20	1.57773
MAG_417	Klebsiella pneumoniae	Pseudomonadota	-0.57497	-0.35788	-2.1141	4.44908e-06	4.52149
MAG_597	UBA4179 sp002381125	Bacteroidota	-1.24542	-0.554761	-2.10284	2.52371e-06	0.493754
MAG_421	Prevotella	Bacteroidota	-0.351728	-0.546261	-2.09622	1.6069e-05	2.0049
MAG_45	UBA3950 sp002385475	Atribacterota	-0.739701	-0.259099	-2.09535	6.64826e-11	0.524159
MAG_1	Alistipes_A	Bacteroidota	-20.0526	-0.902326	-2.08801	1.17845e-08	1.34373
MAG_760	Laribacter sp018055005	Pseudomonadota	-0.475346	-1.34015	-2.07635	0.0104809	2.19107
MAG_576	Propionivibrio sp017990155	Pseudomonadota	-0.269298	-0.370315	-2.05065	0.0330592	1.37964
MAG_647	f__JAGQMS01	Patescibacteria	0.107509	-0.0575131	-2.04227	7.68921e-05	0.0901051
MAG_174	Parasporobacterium	Bacillota	-5.35595	-0.497866	-2.04101	1.40262e-05	1.16549
MAG_337	Zoogloea ramigera	Pseudomonadota	-0.0193552	-0.37256	-2.03452	1.62039e-05	2.66398
MAG_78	Aestuariivirga	Pseudomonadota	0.119617	-0.0877818	-2.01325	1.47312e-07	0.1409
MAG_241	Aliarcobacter sp017995775	Campylobacterota	-2.66616	-0.385287	-2.00952	0.000251921	2.367
MAG_425	Comamonas denitrificans_A	Pseudomonadota	-0.518276	-0.881093	-2.00929	0.00503791	0.719157
MAG_238	Nitrosomonas sp. RBC050	Pseudomonadota	0.0418336	0.501482	-1.98391	4.49389e-05	0.0648878
MAG_414	Vitreoscilla	Pseudomonadota	-0.133121	-0.49763	-1.97086	0.000556675	0.570274
MAG_529	Neisseria	Pseudomonadota	-0.0962851	-0.581927	-1.94878	8.79784e-06	1.06544
MAG_469	Faecousia	Bacillota	-4.51259	-0.396198	-1.92648	3.45632e-06	2.5661
MAG_439	f__UBA1020	Patescibacteria	-0.00153344	-0.228588	-1.91183	4.89582e-05	0.0303976
MAG_255	f__Acidaminococcaceae	Bacillota	-10.0572	-0.484255	-1.90969	8.42488e-06	2.1292
MAG_609	JALCSJ01	Bacillota	-14.7187	-0.635176	-1.89728	8.36219e-06	0.860284
MAG_143	UBA629 sp017994075	Bacillota	-3.56133	-0.52362	-1.88026	0.000138902	1.27628
MAG_613	Pseudoflavonifractor	Bacillota	-2.44147	-0.467427	-1.87396	1.61526e-06	1.80762
MAG_774	f__Microtrichaceae	Actinomycetota	0.00603871	-0.235959	-1.87074	0.000119137	0.0905245
MAG_31	Veillonella sp009929605	Bacillota	-1.17741	-0.3052	-1.86693	1.15374e-05	1.31291
MAG_115	f__Ruminococcaceae	Bacillota	-9.44613	-0.387927	-1.85002	0.000345267	2.12813
MAG_478	Brachymonas sp017993135	Pseudomonadota	-0.537566	-0.516338	-1.80931	1.40206e-06	0.599275
MAG_59	Bulleidia	Bacillota	-3.95099	-0.581089	-1.795	8.36219e-06	0.445935
MAG_142	Pseudomonas_E	Pseudomonadota	0.0269247	-0.107343	-1.77928	0.000359569	1.62354
MAG_572	JAFGUR01	Fusobacteriota	-1.27579	-0.56621	-1.76994	0.00019406	1.14237
MAG_464	Methanobrevibacter_A smithii	Methanobacteriota	-0.733897	-0.213225	-1.75287	0.000894612	0.771868
MAG_88	Ruminococcus_E bromii_B	Bacillota	-0.590259	-0.328285	-1.7527	2.53138e-06	0.614707
MAG_588	Flavobacterium sp017997335	Bacteroidota	-0.13625	-0.0309423	-1.74503	0.000918723	0.583908
MAG_805	f__Synergistaceae	Synergistota	-7.79896	-0.727524	-1.73445	2.47709e-05	1.42073
MAG_404	Caproiciproducens	Bacillota	-4.84889	-0.438267	-1.72003	9.98375e-09	1.77428
MAG_656	SZUA-378	Bacillota	-4.75184	-0.691112	-1.69212	0.000556675	1.7192
MAG_95	Gemmiger qucibialis	Bacillota	-0.903476	-0.115611	-1.67521	6.03638e-07	1.43347
MAG_616	JAGPHI01 sp018055565	Bacillota	-2.23729	-0.816263	-1.64598	8.51042e-07	0.879241
MAG_96	BN30871 sp001493195	Campylobacterota	-17.7886	-0.353848	-1.64083	0.0685262	2.74907
MAG_451	Giesbergeria	Pseudomonadota	0.0382837	-0.158257	-1.63119	0.00227354	2.33555
MAG_381	IGN3 sp016707115	Bacteroidota	0.000897207	-0.187075	-1.60781	0.0222414	0.0284186
MAG_799	Phenylobacterium sp018001015	Pseudomonadota	0.0770601	0.00668635	-1.58984	0.00385619	0.493392
MAG_296	Acidovorax	Pseudomonadota	-0.022272	-0.17331	-1.57092	0.0189752	2.17213
MAG_350	Alistipes	Bacteroidota	-2.3992	-0.479861	-1.54483	7.11445e-05	1.29052
MAG_260	Akkermansia muciniphila	Verrucomicrobiota	-8.28155	-0.300132	-1.52968	0.000189691	0.846114
MAG_81	JADJVK01	Bacteroidota	0.10132	-0.000632197	-1.5091	0.000537428	0.396305
MAG_600	Propionivibrio sp017995515	Pseudomonadota	-0.331785	-0.164625	-1.48797	0.0199758	3.15617
MAG_470	Prevotella	Bacteroidota	-0.835988	-0.473399	-1.48571	0.00950353	0.77154
MAG_745	f__Anaerofustaceae	Bacillota	-7.37569	-0.282562	-1.45592	0.00113453	1.97903
MAG_708	JAEURQ01 sp021413725	Armatimonadota	0.138135	-0.0540518	-1.44811	0.00368783	0.201843
MAG_338	CAKSQL01	Bacillota	-12.1906	-0.248821	-1.44452	0.00358598	1.43472
MAG_261	Dialister invisus	Bacillota	-2.8209	-0.16627	-1.42941	0.0015666	0.649631
MAG_748	UBA3907	Bacillota	-0.0583389	-0.225774	-1.42686	0.00777404	0.433777
MAG_319	Pseudobdellovibrio	Bdellovibrionota	0.0304684	-0.0565212	-1.42246	0.000545277	0.152295
MAG_447	Bulleidia sp012516665	Bacillota	-1.70839	-0.406472	-1.40967	0.00473126	0.712308
MAG_608	JAKVKY01	Bacillota	-1.49696	-0.735119	-1.39757	0.00243446	0.536907
MAG_75	CAG-791	Bacillota	-3.51619	-0.140695	-1.39363	3.7606e-05	0.98087
MAG_483	UBA6024	Bacteroidota	0.00610452	-0.18298	-1.38544	0.000299724	0.404584
MAG_109	Alistipes putredinis	Bacteroidota	-2.15151	-0.232971	-1.34411	0.00434022	1.41201
MAG_389	GCA-016699975 sp016699385	Patescibacteria	0.00774104	-0.0596747	-1.33031	0.000971423	0.163426
MAG_750	Acetoanaerobium	Bacillota	-3.9768	-0.30073	-1.31844	0.0228973	1.13837
MAG_479	f__Thermoguttaceae	Planctomycetota	-2.37463	-0.273004	-1.31808	0.000542049	2.31844
MAG_177	Brachymonas denitrificans	Pseudomonadota	-0.0459961	-0.191491	-1.31141	0.00250486	2.3131
MAG_706	Thauera	Pseudomonadota	-0.0389038	-0.216881	-1.30777	0.00322802	0.422416
MAG_778	Chiayiivirga	Pseudomonadota	0.0154465	-0.22598	-1.3063	0.00747516	0.314866
MAG_544	UBA2316 sp017302835	Bdellovibrionota	0.0357148	0.0695741	-1.29194	0.00865913	0.384483
MAG_736	f__Ruminococcaceae	Bacillota	-4.59036	-0.144174	-1.28493	0.0511676	18.0234
MAG_524	Gemmatimonas	Gemmatimonadota	0.105502	0.0087499	-1.27976	7.47794e-05	0.195984
MAG_634	Cypionkella	Pseudomonadota	0.0628469	-0.0431592	-1.27717	0.0212661	0.624927
MAG_459	JAGOGN01 sp017996675	Bacillota	-5.54596	-0.269677	-1.2672	0.0373853	1.05668
MAG_703	Giesbergeria	Pseudomonadota	0.0276366	-0.112731	-1.2598	0.00967729	3.83142
MAG_312	JADJGJ01 sp016709005	Bacteroidota	0.0549146	0.102589	-1.24717	2.02573e-05	0.295406
MAG_707	SXRF01	Pseudomonadota	0.0794994	-0.0300755	-1.21117	0.00722596	0.711142
MAG_480	f__UBA1568	Patescibacteria	1.18399e-05	-0.12103	-1.1986	0.0118666	0.0758736
MAG_676	Vicingus	Bacteroidota	-0.00598852	-0.146104	-1.19763	0.00572458	0.0670824
MAG_6	Corynebacterium stationis	Actinomycetota	-11.7645	-0.136466	-1.19425	0.000105509	1.67703
MAG_202	f__	Bdellovibrionota	0.117226	0.0360394	-1.17925	0.00030334	0.463961
MAG_332	JAFDZO01	Bacteroidota	0.00289488	-0.102416	-1.16549	0.0346367	0.674256
MAG_606	JADLGJ01	Omnitrophota	0.00183441	-0.056077	-1.16534	0.0111733	0.217581
MAG_410	JACKQE01 sp020852405	Verrucomicrobiota	0.00681025	-0.0857742	-1.15611	0.000918723	0.671206
MAG_42	OLB11 sp016711825	Bacteroidota	0.105678	-0.027872	-1.14176	0.000685736	0.169588
MAG_528	OLB9	Bacteroidota	0.152791	-0.0195498	-1.13939	0.0101982	0.182601
MAG_614	Luteolibacter	Verrucomicrobiota	0.0336717	-0.153269	-1.13676	0.0132733	0.202969
MAG_507	IGN3 sp016707585	Bacteroidota	-0.000534307	-0.131362	-1.11919	0.0105166	2.45146
MAG_427	JAGPDB01	Actinomycetota	0.02027	-0.0590563	-1.09151	0.0275708	0.283824
MAG_400	UBA4923 sp012799695	Bacillota	-0.0401079	-0.189319	-1.07163	0.00695407	0.328288
MAG_7	f__Spirosomaceae	Bacteroidota	0.0929376	-0.0383417	-1.05924	0.0696753	0.281304
MAG_458	f__	Bacillota	-8.00368	-0.138726	-1.04797	NA	4.76728
MAG_641	f__JAKFYE01	Bdellovibrionota	0.111609	0.0534675	-1.04496	0.150893	0.285045
MAG_456	JAGOGN01	Bacillota	-5.10313	-0.246142	-1.03984	0.141516	1.42449
MAG_432	CAIMNF01	Bdellovibrionota	0.156056	0.0550352	-1.02804	0.034602	0.646243
MAG_22	OLB11	Bacteroidota	0.0779059	0.0037807	-1.02481	0.00899781	0.130859
MAG_678	JAAYNV01	Bacillota	-1.75987	-0.434032	-1.00391	0.207146	1.19416
MAG_633	Flavobacterium	Bacteroidota	0.0311659	0.00639217	-1.00163	0.00429639	0.198053
MAG_687	PHOS-HE28 sp016710015	Bacteroidota	0.0117663	-0.107461	-0.988812	0.00366461	0.0518181
MAG_465	JACQZU01	Acidobacteriota	0.0282975	-0.0955605	-0.985749	0.024295	0.188023
MAG_715	JJ008	Bacteroidota	0.130152	0.0395324	-0.983819	0.0715805	0.0472118
MAG_551	UBA956	Verrucomicrobiota	0.0947233	-0.0770888	-0.971621	0.0227535	0.18329
MAG_751	Ottowia sp020161215	Pseudomonadota	0.0190611	-0.123019	-0.960794	0.0388522	0.226775
MAG_666	JAGQSZ01	Actinomycetota	0.00736	-0.0851731	-0.95786	0.0246034	0.0853546
MAG_773	f__Sandaracinaceae	Myxococcota	0.0407296	-0.0137675	-0.947711	0.0241053	0.242613
MAG_423	JACKGS01	Patescibacteria	-0.00126924	-0.059994	-0.936559	0.0229778	0.0384551
MAG_424	Nitrosomonas (MAG_424)	Pseudomonadota	0.0136801	0.153624	-0.929348	0.672138	0.537677
MAG_652	Tabrizicola sp018057165	Pseudomonadota	0.0654493	0.0333317	-0.915916	0.0773301	0.969997
MAG_435	JACKGP01	Patescibacteria	-0.000778094	-0.0482483	-0.907678	0.052977	0.0269928
MAG_635	Azonexus sp012839675	Pseudomonadota	-0.281324	-0.159132	-0.905532	0.0192271	0.593856
MAG_294	Ferruginibacter sp002400445	Bacteroidota	0.0398235	-0.0402126	-0.902854	0.030945	0.122111
MAG_385	Acetoanaerobium noterae	Bacillota	-3.33885	-0.381633	-0.902261	0.185094	3.22803
MAG_696	UBA11320	Verrucomicrobiota	0.0603037	-0.03285	-0.891327	0.0227998	0.218534
MAG_269	f__Leptonemataceae	Spirochaetota	0.0351485	0.160504	-0.88647	0.00321859	0.150936
MAG_374	JAGONL01	Patescibacteria	0.127156	-0.0112859	-0.884489	0.0443953	0.181212
MAG_788	Aquisediminimonas	Pseudomonadota	0.118606	0.0217581	-0.88292	0.151344	0.169227
MAG_82	JADKBO01 sp016715105	Bacteroidota	0.163638	0.0570635	-0.866219	0.0859915	0.565481
MAG_596	JADJNW01	Bacteroidota	0.0377405	-0.0604895	-0.855852	0.00344769	0.246372
MAG_646	CAMAXB01	Verrucomicrobiota	0.0603347	-0.162711	-0.852616	0.0699511	0.509268
MAG_226	f__Polyangiaceae	Myxococcota	0.0690498	0.0742956	-0.851975	0.0241053	0.332934
MAG_79	Streptococcus suis_AA	Bacillota	-0.326126	-0.0639222	-0.8451	0.0831955	0.823135
MAG_43	OLB11	Bacteroidota	0.0802488	0.0392808	-0.839456	0.00704335	0.118663
MAG_571	OLB19	Patescibacteria	0.0235518	0.0978061	-0.83669	0.484821	0.121693
MAG_623	Propionivibrio (MAG_623)	Pseudomonadota	0.042378	0.0394794	-0.835022	0.0834919	0.35242
MAG_628	f__B-17BO	Bacteroidota	-0.142173	-0.0165186	-0.823895	0.0225379	0.179965
MAG_556	SCN-69-37	Acidobacteriota	0.0794003	0.00672311	-0.823155	0.000467142	0.168225
MAG_512	Damh-18	Patescibacteria	0.00396359	0.0868782	-0.818969	0.260356	0.066106
MAG_684	Flavobacterium	Bacteroidota	-0.0528154	-0.00295533	-0.815238	0.0351405	0.498653
MAG_594	f__UBA7985	Pseudomonadota	0.180993	-0.00605858	-0.813251	0.00884388	1.97823
MAG_618	JADJXV01	Bacteroidota	0.0332745	0.0362735	-0.811892	0.111871	0.517367
MAG_440	Palsa-1233 sp016704275	Gemmatimonadota	0.0519666	0.0651009	-0.806172	0.158061	0.174992
MAG_593	CHPMRC01	Bacteroidota	0.104813	0.0419537	-0.80263	0.163136	0.563834
MAG_777	CAMASH01	Verrucomicrobiota	0.211118	-0.106558	-0.80143	0.147337	0.355638
MAG_258	Methylotenera	Pseudomonadota	0.0459787	0.0362825	-0.799988	0.00395686	0.226356
MAG_475	JAGOPB01	Patescibacteria	0.0185957	0.0799388	-0.796822	0.0744548	0.0996678
MAG_58	Lactococcus_A raffinolactis	Bacillota	-0.257909	-0.0512753	-0.794385	0.107253	0.366215
MAG_390	JAIBCL01	Verrucomicrobiota	0.0865476	-0.0203262	-0.789133	0.0137276	0.102147
MAG_370	Micavibrio_A	Pseudomonadota	0.0692487	0.0509228	-0.787494	0.00161477	0.156234
MAG_397	UBA2212	Bacillota	-3.52478	-0.401618	-0.783593	0.21023	2.61251
MAG_804	Proteocatella	Bacillota	-0.603033	-0.212194	-0.77857	0.110159	0.383261
MAG_176	Trichococcus flocculiformis	Bacillota	-0.126934	-0.0990927	-0.773327	0.163136	0.29298
MAG_14	Leadbetterella sp016722655	Bacteroidota	0.0332672	-0.00513093	-0.770755	0.0229778	0.147592
MAG_607	JABMMZ01	Bacteroidota	0.0125864	0.0357043	-0.766914	0.0831955	0.559413
MAG_118	Thauera	Pseudomonadota	0.04325	-0.0825177	-0.765494	0.212316	0.893511
MAG_195	JAEXNS01	Bacillota	-19.8704	-0.651144	-0.764345	0.502634	3.64708
MAG_610	UBA2377	Verrucomicrobiota	0.0747123	-0.107603	-0.742503	0.151955	0.554019
MAG_284	Enterococcus_I aquimarinus	Bacillota	-0.235728	-0.0754747	-0.736834	0.188748	0.423414
MAG_654	JAGQSI01	Actinomycetota	0.141444	0.0937935	-0.730609	0.118413	0.313888
MAG_622	f__UBA8649	Bacteroidota	-0.0120083	-0.0171059	-0.729989	0.122334	0.37496
MAG_569	CAMDFR01	Bacteroidota	0.083341	0.0506231	-0.725697	0.098489	0.317539
MAG_340	Afipia sp017308595	Pseudomonadota	0.0325555	-0.0726615	-0.725582	0.0711188	0.26913
MAG_17	CAITPF01 sp020851995	Pseudomonadota	-1.32261	0.0932378	-0.712983	0.157048	1.72899
MAG_619	f__CAIOMD01	Patescibacteria	-0.000673728	-0.0377386	-0.712685	0.282138	0.0883862
MAG_307	Aminicella	Bacillota	-5.23715	-0.282257	-0.710896	0.26968	3.26169
MAG_323	Giesbergeria	Pseudomonadota	0.00878066	-0.0859924	-0.704854	0.141516	0.33625
MAG_401	Bifidobacterium longum	Actinomycetota	-0.244985	-0.00665864	-0.703515	0.180304	1.19616
MAG_541	CAG-302 sp934162325	Bacillota	-5.00535	-0.041933	-0.700937	0.251874	1.12951
MAG_347	JAGXTF01 sp020853295	Bacteroidota	0.0076183	-0.0116961	-0.698933	0.156436	0.235155
MAG_516	Ga0077553	Acidobacteriota	0.0945667	0.00329689	-0.697439	0.00451359	0.361261
MAG_160	Kaistella chaponensis	Bacteroidota	0.00768306	-0.0121055	-0.691011	0.0478551	0.552431
MAG_317	MHLP01	Patescibacteria	-0.00230982	-0.0097152	-0.690826	0.342955	0.0813001
MAG_212	JAEYZS01	Bdellovibrionota	0.0779003	0.0420429	-0.675775	0.0767411	0.286059
MAG_388	21-14-0-10-47-8	Bdellovibrionota	0.0790961	0.0262729	-0.670231	0.203836	0.22299
MAG_798	CAIZWU01	Verrucomicrobiota	0.100834	-0.0583235	-0.670217	0.119721	0.121466
MAG_372	JAHBZM01	Pseudomonadota	0.0426244	-0.0777531	-0.669618	0.170695	0.248948
MAG_677	f__Saprospiraceae	Bacteroidota	0.30825	-0.00734596	-0.652889	0.167426	0.405636
MAG_301	SSF14	Actinomycetota	0.0772978	0.00486952	-0.644927	0.0790819	0.0592632
MAG_452	PHOS-HE28 sp018057455	Bacteroidota	0.0204985	0.00728231	-0.641858	0.0957462	0.148169
MAG_784	f__UBA2400	Pseudomonadota	0.0931493	0.0888217	-0.631693	0.137228	0.220936
MAG_412	JAAZBM01	Sumerlaeota	-4.2721	-0.120404	-0.62907	0.167426	1.35754
MAG_376	OLB11	Bacteroidota	0.0266223	0.0105603	-0.627932	0.197231	0.229725
MAG_124	JACQZU01	Acidobacteriota	0.0557857	-0.0127248	-0.61449	0.0884603	0.0376534
MAG_482	Bifidobacterium adolescentis	Actinomycetota	-0.25764	-0.102125	-0.612458	0.235231	0.210956
MAG_565	f__SG8-38	Myxococcota	0.0472562	-0.0377937	-0.587302	0.0704517	0.0987045
MAG_26	JAJTFW01 sp017995075	Bacteroidota	0.0847446	0.105391	-0.583565	0.137537	0.258634
MAG_331	UBA5066 sp016714815	Acidobacteriota	0.0111444	-0.068898	-0.581335	0.220414	0.155244
MAG_700	UBA2033	Spirochaetota	0.0488558	-0.00338322	-0.578727	0.445911	0.695258
MAG_583	Cypionkella	Pseudomonadota	0.146191	-0.0413964	-0.57866	0.31086	0.482979
MAG_631	Flavobacterium	Bacteroidota	-0.0367062	0.0230051	-0.575885	0.254307	0.393415
MAG_476	Prosthecobacter	Verrucomicrobiota	0.0692258	-0.0285596	-0.571499	0.3088	0.0930386
MAG_377	SZUA-359	Patescibacteria	0.156373	0.0206399	-0.565783	0.12571	0.159781
MAG_32	UBA11034 sp003514205	Actinomycetota	0.0720883	0.0430428	-0.555724	0.122893	0.0890543
MAG_737	Mariniflexile	Bacteroidota	0.060684	-0.0213721	-0.55224	0.226699	0.180347
MAG_309	UBA1573	Pseudomonadota	0.0223496	0.0433793	-0.543446	0.00178869	0.100706
MAG_775	RZYY01 sp012516825	Bacteroidota	-0.135635	-0.0218131	-0.537317	0.598168	0.500509
MAG_664	Prosthecobacter sp016713035	Verrucomicrobiota	0.0960851	-0.0403788	-0.535015	0.169094	0.556674
MAG_582	V1-33	Verrucomicrobiota	0.0903294	0.0153621	-0.531417	0.0433255	0.290678
MAG_587	f__JABCZZ01	Pseudomonadota	0.139046	0.101784	-0.527095	0.282138	0.595028
MAG_203	CAMDMI01	Bacteroidota	0.023634	0.0442116	-0.52613	0.0809632	0.266916
MAG_561	UBA6024	Bacteroidota	0.0193409	-0.0405595	-0.524136	0.579082	3.86951
MAG_383	f__Absconditicoccaceae	Patescibacteria	0.0558669	0.2064	-0.521223	0.323813	0.824797
MAG_369	Propionivibrio (MAG_369)	Pseudomonadota	0.0393329	0.0354293	-0.510358	0.32341	0.260709
MAG_106	Obscuribacter sp016718315	Cyanobacteriota	0.0185651	0.0455821	-0.502845	0.307202	0.0785412
MAG_402	JADZDL01 sp020851075	Planctomycetota	0.0312707	0.0491764	-0.502269	0.28679	0.239331
MAG_80	SCN-70-22 sp016719105	Gemmatimonadota	0.0516747	0.000293698	-0.489086	0.172049	0.090795
MAG_581	Pseudobdellovibrio	Bdellovibrionota	0.110302	-0.0133767	-0.488845	0.320483	0.608784
MAG_438	Baekduia	Actinomycetota	0.10192	0.00810244	-0.48595	0.153437	0.301236
MAG_591	UBA2475	Bacteroidota	0.0313567	-0.00705891	-0.480963	0.26968	0.356612
MAG_636	UBA2475	Bacteroidota	0.0427036	0.00909263	-0.480368	0.232328	0.540818
MAG_130	JADJBS01	Pseudomonadota	0.0519951	-0.0354658	-0.480355	0.49744	0.617472
MAG_328	JADJJE01	Myxococcota	0.033072	0.0384726	-0.478685	0.203933	0.250331
MAG_411	UBA7672	Pseudomonadota	0.100589	0.0207198	-0.462972	0.121134	0.184431
MAG_627	ELB16-189	Bacteroidota	0.0222482	0.0172673	-0.462246	0.352317	0.137773
MAG_615	Ga0074137	Bdellovibrionota	0.109336	0.0424509	-0.461864	0.483976	0.327124
MAG_367	Phycicoccus_A elongatus	Actinomycetota	0.04531	-0.00656276	-0.458279	0.14473	0.141001
MAG_306	JADZDL01	Planctomycetota	0.0526283	0.0051943	-0.452422	0.412275	0.43204
MAG_463	JAGPDB01	Actinomycetota	-0.0308022	-0.0582476	-0.45031	0.514298	0.218865
MAG_663	RGIG3040	Bacillota	-4.69425	-0.291681	-0.438833	0.719908	3.0432
MAG_486	UBA1312	Bacteroidota	0.0305578	0.0590893	-0.435084	0.251874	0.373846
MAG_604	f__Myxococcaceae	Myxococcota	0.0704688	0.0638033	-0.43453	0.325222	0.342696
MAG_806	CAG-273	Bacillota	-3.95667	-0.0875873	-0.433304	0.523688	1.4362
MAG_326	Flavobacterium sp016718345	Bacteroidota	0.0619261	0.0329787	-0.421787	0.365471	0.178516
MAG_68	f__UBA923	Bdellovibrionota	0.0489092	0.00668941	-0.421401	0.3486	0.228722
MAG_21	21-14-0-10-47-8	Bdellovibrionota	0.305235	0.0757884	-0.420866	0.335947	0.470768
MAG_422	JALRHH01	Patescibacteria	0.0845082	0.0274423	-0.420463	0.441374	0.213332
MAG_325	JADJOU01	Bacteroidota	0.0593928	0.0497296	-0.419526	0.429625	0.726614
MAG_363	Flavobacterium sp022709825	Bacteroidota	0.0656636	0.0225307	-0.411125	0.376828	0.187031
MAG_348	Q3-R57-64	Pseudomonadota	-0.00222778	-0.0230626	-0.40801	0.5377	0.290587
MAG_501	ZC4RG30 sp016720075	Pseudomonadota	0.0648694	0.0672831	-0.405086	0.605287	0.492034
MAG_783	JADJSS01	Bacteroidota	0.0367501	0.0667545	-0.404099	0.370504	0.0712934
MAG_291	OLB14	Chloroflexota	0.0227219	0.0534283	-0.402335	0.434774	0.114496
MAG_420	f__GCA-016699595	Patescibacteria	0.0328686	0.13274	-0.402092	0.608502	0.482242
MAG_489	Thiolinea	Pseudomonadota	-0.0970766	0.0478769	-0.392601	0.151344	1.17835
MAG_236	PHOS-HE28 sp016710685	Bacteroidota	0.0995328	0.0727813	-0.382003	0.0174681	0.1154
MAG_198	JAKRSD01	Bacteroidota	0.0520282	-0.0106394	-0.36579	0.466667	0.933213
MAG_767	JABFSR01	Verrucomicrobiota	0.0507332	-0.032515	-0.352672	0.320483	0.14172
MAG_194	Sphingobium	Pseudomonadota	0.0898589	0.0345067	-0.351421	0.430667	0.207157
MAG_709	IGN3	Bacteroidota	0.000273765	-0.0488119	-0.343982	0.523688	0.095177
MAG_771	CAISYT01	Pseudomonadota	0.0733019	0.0497027	-0.339882	0.439106	0.245726
MAG_781	Prosthecobacter sp017301975	Verrucomicrobiota	0.0858568	-0.00625887	-0.325917	0.335947	0.0890228
MAG_66	Thiolinea	Pseudomonadota	-0.105193	0.000293938	-0.324971	0.54561	0.857
MAG_85	Daejeonella	Bacteroidota	0.0794386	0.0326066	-0.319413	0.504021	0.565596
MAG_749	f__WYBJ01	Pseudomonadota	0.0610828	-0.0568793	-0.3185	0.575886	0.322206
MAG_64	JACKQF01	Verrucomicrobiota	0.107266	0.0330458	-0.311712	0.508073	0.0824396
MAG_168	OLB9 sp016714785	Bacteroidota	0.197264	0.0201094	-0.300911	0.544206	0.257372
MAG_152	Sterolibacterium sp018062105	Pseudomonadota	0.176948	0.074853	-0.299789	0.479998	0.855775
MAG_727	JAGORM01 sp018062815	Patescibacteria	-0.0309458	-0.0459429	-0.299445	0.664761	0.335815
MAG_466	JAHEYX01	Bacteroidota	0.0576391	0.0382812	-0.292319	0.527481	0.637429
MAG_270	f__UBA9973	Patescibacteria	0.0476705	0.118583	-0.291835	0.55399	0.221478
MAG_292	Fen-999 sp016704145	Pseudomonadota	0.0222504	-0.0291209	-0.286555	0.531455	0.303404
MAG_185	JAFMKE01	Bacteroidota	0.0528895	0.041865	-0.280351	0.54561	0.715356
MAG_673	JACQYA01	Pseudomonadota	0.119748	0.156839	-0.279945	0.65753	0.561169
MAG_56	Ga0077546	Cyanobacteriota	0.0232941	0.190295	-0.275269	0.51195	0.0967038
MAG_442	UBA2033 sp016708435	Spirochaetota	0.0539831	1.40846	-0.274493	0.000404449	0.0241846
MAG_497	Mycobacterium tuberculosis	Actinomycetota	0.0349358	-0.0370316	-0.270869	0.621074	2.54991
MAG_172	f__SCOH01	Pseudomonadota	0.0323227	0.189628	-0.261893	0.732005	0.857385
MAG_812	f__Spirosomaceae	Bacteroidota	0.0903263	0.0370512	-0.258588	0.645089	1.55677
MAG_87	JADIYW01 sp016705125	Bacteroidota	0.0513817	0.0422393	-0.257564	0.597714	0.127667
MAG_161	f__FEN-1388	Chlamydiota	-0.000760651	-0.0224693	-0.255852	0.733028	0.15892
MAG_273	PHOS-HE28	Bacteroidota	0.115469	0.0540839	-0.254336	0.54561	0.29395
MAG_178	f__Spirosomaceae	Bacteroidota	0.115584	-0.00263653	-0.253398	0.615694	0.330926
MAG_705	Tabrizicola_A	Pseudomonadota	0.117677	0.0573092	-0.248024	0.724578	2.69269
MAG_38	JADKIH01 sp016708785	Bacteroidota	0.0596786	0.0295428	-0.242414	0.64308	0.199482
MAG_689	Bog-950	Bacteroidota	0.0162376	0.00523174	-0.242409	0.630111	0.512865
MAG_711	WTXA01	Bacillota	-0.157325	-0.0208324	-0.24222	0.767917	4.38524
MAG_329	UBA668	Actinomycetota	0.080887	0.0177798	-0.237624	0.514962	0.124816
MAG_399	f__CAIOMD01	Patescibacteria	-0.0157929	0.0189779	-0.225825	0.64308	0.220769
MAG_603	Azonexus	Pseudomonadota	-0.132627	0.0333652	-0.215958	0.687212	1.23078
MAG_359	JAAFJR01	Pseudomonadota	0.0480749	-0.0430752	-0.208788	0.774091	0.273144
MAG_735	UBA7239	Pseudomonadota	0.081731	0.122879	-0.203666	0.71475	0.675424
MAG_25	UBA2475	Bacteroidota	0.0315134	0.0211442	-0.193837	0.719908	0.135208
MAG_724	UBA1312	Bacteroidota	0.0355113	0.0228575	-0.191126	0.706321	0.300601
MAG_449	Flavobacterium	Bacteroidota	0.0727063	0.0738795	-0.188314	0.682991	0.151485
MAG_488	JADJGJ01	Bacteroidota	0.101798	0.0706197	-0.179948	0.703205	0.157967
MAG_353	JAGQSI01	Actinomycetota	0.130616	0.194264	-0.178687	0.707405	0.322057
MAG_752	f__Xanthobacteraceae	Pseudomonadota	0.0867528	-0.0622694	-0.176969	0.669704	0.482586
MAG_403	TH-plancto1	Planctomycetota	0.0679298	0.0321169	-0.176005	0.593217	0.75562
MAG_153	f__SHWZ01	Bacteroidota	0.0742555	0.0538384	-0.171987	0.713607	0.748846
MAG_644	Prosthecobacter	Verrucomicrobiota	0.0801761	0.0357481	-0.167144	0.757954	0.218869
MAG_149	UBA7672	Pseudomonadota	0.0733429	0.078217	-0.164524	0.685478	0.144087
MAG_702	JAGOOR01	Patescibacteria	0.0652576	0.12586	-0.156725	0.818349	0.293486
MAG_743	Phenylobacterium	Pseudomonadota	0.05419	0.050644	-0.153003	0.755602	0.567627
MAG_187	f__UBA1018	Bdellovibrionota	0.095798	0.0632053	-0.153001	0.726114	0.324486
MAG_688	f__		-0.0569471	-0.00946494	-0.14915	0.832929	1.85301
MAG_394	Leucobacter	Actinomycetota	0.0159643	-0.0125985	-0.144811	0.797775	0.52756
MAG_67	Flavobacterium	Bacteroidota	0.0155464	0.0469739	-0.130137	0.679597	0.214614
MAG_275	f__Ilumatobacteraceae	Actinomycetota	0.127784	0.0420513	-0.124827	0.733085	0.262767
MAG_407	SXSK01	Verrucomicrobiota	0.0506643	-0.000892244	-0.124415	0.726105	0.164354
MAG_731	JADJRH01	Myxococcota	0.0637712	0.0739019	-0.117432	0.767454	0.25754
MAG_638	JADKFD01 sp016717705	Pseudomonadota	0.0247579	-0.00202755	-0.116524	0.713607	0.220679
MAG_358	Rhizomicrobium	Pseudomonadota	0.0898041	0.0589211	-0.115756	0.621074	0.37329
MAG_188	JADJSS01 sp017984135	Bacteroidota	0.017796	0.0513926	-0.107889	0.840597	0.180237
MAG_514	Rhodoferax	Pseudomonadota	0.0541863	0.0127532	-0.107165	0.87443	0.614182
MAG_257	Sebaldella sp018058425	Fusobacteriota	-2.51191	-0.167497	-0.106165	0.928597	2.11
MAG_186	JADJSS01	Bacteroidota	0.0528725	0.0388641	-0.103495	0.87443	0.448035
MAG_474	Flavobacterium	Bacteroidota	0.0482307	0.0635782	-0.102691	0.836128	0.617654
MAG_728	Tabrizicola	Pseudomonadota	0.0874632	0.00674778	-0.100241	0.863396	0.297507
MAG_496	UBA7239	Pseudomonadota	0.0677014	0.115394	-0.0979673	0.113841	0.236987
MAG_754	GCA-2746885	Patescibacteria	0.0825752	0.0301733	-0.0978306	0.881461	0.0242604
MAG_519	HK-STAS-PATE-2	Patescibacteria	0.0592477	0.0878611	-0.0896662	0.893654	0.222646
MAG_803	Pirellula_B	Planctomycetota	0.0501011	0.0266253	-0.0846102	0.890217	0.869797
MAG_288	f__UBA2364	Bacteroidota	0.266342	0.0786365	-0.0763992	0.885512	0.664318
MAG_356	Giesbergeria	Pseudomonadota	0.058425	0.0216975	-0.0701248	0.0255967	0.140858
MAG_662	f__2-12-FULL-41-12	Patescibacteria	0.0683685	-0.00300962	-0.0697726	0.927911	0.191428
MAG_89	JADKIH01 sp016711505	Bacteroidota	0.0684849	0.0268128	-0.068593	0.883875	0.180942
MAG_712	Competibacter_A denitrificans	Pseudomonadota	0.0165927	0.0127592	-0.0675905	0.893654	0.321966
MAG_395	GCA-2746885	Patescibacteria	0.0886431	0.0766534	-0.0580828	0.928597	0.108762
MAG_217	JADJVJ01	Actinomycetota	0.101951	0.100698	-0.0577502	0.884384	0.170397
MAG_232	Lenti-01 sp002304915	Verrucomicrobiota	-0.339983	-0.129663	-0.0507379	0.93852	0.219877
MAG_506	UBA1312	Bacteroidota	0.0389975	0.0359217	-0.0451892	0.928597	0.476036
MAG_245	Gemmatimonas sp017991005	Gemmatimonadota	0.0625217	0.0579502	-0.0392968	0.935495	0.195922
MAG_764	UBA4416	Bacteroidota	0.0658339	0.0654815	-0.0375051	0.937116	0.196729
MAG_72	JAEUQQ01 sp016789685	Acidobacteriota	0.0298014	0.0437422	-0.0358148	0.966035	0.394835
MAG_554	JADKHR01	Elusimicrobiota	0.0242542	0.0188664	-0.0263655	0.963199	0.22381
MAG_579	f__UBA2400	Pseudomonadota	0.0824486	0.103154	-0.0160477	0.969406	0.188584
MAG_660	f__JAKFYE01	Bdellovibrionota	0.0918245	0.0586966	-0.0149604	0.985935	0.855968
MAG_57	Sphingorhabdus_B lacus	Pseudomonadota	0.137355	0.161306	-0.0113624	0.985935	0.208465
MAG_545	40-80	Bacteroidota	0.0205771	-0.00539356	-0.0110748	0.991308	0.256325
MAG_100	Microthrix parvicella	Actinomycetota	-0.0136067	-0.00590042	-0.00908867	0.990801	0.431263
MAG_725	OLB8 sp016711705	Bacteroidota	0.0828086	0.0342805	-0.00439461	0.996644	2.71603
MAG_719	UBA2475	Bacteroidota	0.00875652	0.182368	-0.00130222	0.997805	0.0936646
MAG_150	CAIQVS01	Pseudomonadota	0.150635	0.138184	-0.00128877	0.997805	0.708852
MAG_776	Aestuariimicrobium	Actinomycetota	0.0519391	0.00575507	0.00195265	0.997277	0.383919
MAG_471	ELB16-189	Bacteroidota	0.0324892	-0.00868091	0.00367165	0.996644	0.205477
MAG_518	Rubrivivax	Pseudomonadota	0.0216903	0.00845889	0.00686158	0.988704	0.121765
MAG_408	Leptospira_A biflexa	Spirochaetota	0.0156063	0.0154605	0.0331327	0.948579	0.356853
MAG_522	JAGPBS01	Pseudomonadota	0.061345	0.0105902	0.0365278	0.966035	3.81407
MAG_189	CAIKXD01	Bacteroidota	0.0537815	0.0523097	0.0387484	0.937116	0.325718
MAG_477	JAKBEU01	Patescibacteria	0.0510823	0.223583	0.0462476	0.914587	1.24363
MAG_629	f__Beijerinckiaceae	Pseudomonadota	0.025356	-0.036438	0.0485324	0.920503	0.427275
MAG_419	Megaira sp005791235	Pseudomonadota	0.0279098	0.00157707	0.0485581	0.928597	0.184573
MAG_611	SXXK01	Planctomycetota	0.0435813	0.0252054	0.0518451	0.912748	0.412115
MAG_550	UBA668	Actinomycetota	0.13109	0.0798406	0.0548553	0.914587	0.86681
MAG_513	Acetomicrobium sp012518015	Synergistota	-0.87039	-0.0345645	0.0575932	0.955907	1.32332
MAG_16	OLB11 sp020853515	Bacteroidota	0.0682977	0.0509488	0.0604447	0.881461	0.146386
MAG_52	TMP-24	Pseudomonadota	0.0803999	0.00914012	0.0610536	0.908681	0.484119
MAG_373	CFX2	Chloroflexota	0.0403501	0.010276	0.08386	0.87443	0.757508
MAG_515	Casimicrobium sp017989135	Pseudomonadota	0.110048	0.00797678	0.0912811	4.20066e-07	0.102954
MAG_259	M3007	Bacteroidota	0.0415411	0.0418201	0.0929283	0.863396	0.416848
MAG_335	Novosphingobium sp020853995	Pseudomonadota	0.151893	-0.0016574	0.0957586	0.870905	0.242524
MAG_448	Sediminibacterium sp017996795	Bacteroidota	0.0434318	0.0622115	0.0987523	0.843707	0.314005
MAG_433	f__JADMJV01	Eremiobacterota	0.0850637	0.109228	0.101059	0.790066	0.277104
MAG_18	Sphingobium sp017984895	Pseudomonadota	0.0916184	0.0976817	0.102413	0.807176	0.133302
MAG_101	f__UBA1018	Bdellovibrionota	0.200321	0.233462	0.108978	0.787326	0.698017
MAG_274	JAGOSP01 sp018062205	Patescibacteria	0.0241075	0.0745756	0.118073	0.84964	0.0165269
MAG_145	Polymorphobacter_A	Pseudomonadota	0.0416504	0.0241092	0.122836	0.806026	0.730797
MAG_117	M3007	Bacteroidota	0.00363263	0.00557523	0.125357	0.845964	0.354578
MAG_90	CAIXHP01	Pseudomonadota	0.0921854	0.123112	0.126158	0.876408	0.787579
MAG_10	Limnovirga soli	Bacteroidota	0.0749473	0.0504938	0.127076	0.818349	0.573317
MAG_481	M0108	Pseudomonadota	-0.0365238	0.0390648	0.133995	0.795771	1.28908
MAG_602	SXXK01	Planctomycetota	0.0680414	0.0271683	0.136318	0.767454	0.515583
MAG_568	JADJQN01 sp016712745	Myxococcota	0.0834244	0.0517407	0.170353	0.712424	0.259497
MAG_418	f__UBA1020	Patescibacteria	0.0508545	0.0444555	0.176597	0.795771	0.301919
MAG_787	REAB01	Bacteroidota	0.324082	0.0556794	0.177723	0.813068	1.87093
MAG_800	f__	Bacteroidota	-2.20704	-0.0924959	0.179052	0.790066	0.776824
MAG_166	f__Ilumatobacteraceae	Actinomycetota	0.134745	0.0461398	0.18037	0.605516	0.192414
MAG_368	OLB9 sp016717105	Bacteroidota	0.116511	0.0527015	0.184844	5.80152e-05	4.06587
MAG_83	UBA10649	Actinomycetota	-0.201934	0.00239027	0.185959	0.802073	0.404264
MAG_249	Dokdonella sp016712865	Pseudomonadota	0.00512412	0.00397746	0.194851	0.728421	0.0882616
MAG_116	UBA1573 sp018063145	Pseudomonadota	0.166276	0.248094	0.195667	0.593217	0.479636
MAG_133	JAGOYM01 sp018059165	Fusobacteriota	-1.45797	-0.0539041	0.199078	0.818349	2.12957
MAG_546	B1	Bacteroidota	0.0821555	0.114174	0.206413	0.794838	1.05097
MAG_303	JAGNNG01 sp017990795	Myxococcota	0.00691582	0.0872667	0.211409	0.674362	0.139251
MAG_77	JADJSS01 sp016711605	Bacteroidota	0.0449023	0.0628205	0.217023	0.662499	0.18803
MAG_148	f__	Bdellovibrionota	0.67312	0.329286	0.219701	0.706321	0.771868
MAG_379	JABFSX01	Patescibacteria	0.0170832	4.50699	0.22633	0.779166	0.142392
MAG_468	RGIG7931	Armatimonadota	-12.982	-0.105339	0.228462	0.884121	4.11283
MAG_221	f__	Bdellovibrionota	0.0381055	0.0349054	0.231305	0.566624	0.66958
MAG_173	JABFRG01	Myxococcota	0.11242	0.100604	0.238745	0.593217	0.45349
MAG_276	JAIPBJ01	Bacteroidota	0.0699258	0.0457249	0.250728	0.646855	0.488867
MAG_769	f__B-17BO	Bacteroidota	0.0586868	0.0668028	0.251257	0.60453	0.393226
MAG_428	JADKHK01	Pseudomonadota	0.104544	0.0805585	0.252933	0.445548	0.194205
MAG_113	Ferruginibacter sp018057635	Bacteroidota	0.0546764	0.0358473	0.258486	0.607077	0.198962
MAG_704	Tetrasphaera_A (MAG_704)	Actinomycetota	0.0728893	0.210308	0.259732	0.662499	0.139069
MAG_758	Flavipsychrobacter	Bacteroidota	-0.157967	0.00700762	0.261668	0.412275	0.970013
MAG_720	Aureliella	Planctomycetota	0.0564322	-0.0132135	0.261708	0.685478	0.646361
MAG_431	JADJXV01	Bacteroidota	0.0426953	0.0602599	0.263623	0.624676	0.611117
MAG_786	Acinetobacter	Pseudomonadota	-0.119138	-0.197349	0.264163	0.871534	1.3949
MAG_285	Lacunisphaera	Verrucomicrobiota	0.0664246	-0.0132426	0.264539	0.643544	0.297553
MAG_15	UTCHB3 sp016707285	Bacteroidota	0.11012	0.22124	0.27213	0.560909	0.903335
MAG_286	UWPOB-MICAV1	Pseudomonadota	0.129148	0.142621	0.277595	0.466667	0.941643
MAG_262	Lutibacillus	Actinomycetota	0.0226692	0.0158189	0.280348	0.63278	0.114033
MAG_27	UBA2475	Bacteroidota	0.0973564	0.0964584	0.281349	0.682991	0.307712
MAG_653	Tabrizicola	Pseudomonadota	0.0852474	0.00926385	0.287036	0.600625	0.379271
MAG_327	CAIVPM01	Bacteroidota	0.137844	-0.0131873	0.287192	0.581296	0.554054
MAG_701	OLB14 sp016715195	Chloroflexota	0.0466444	0.0133392	0.287721	0.669704	0.375169
MAG_445	Propionicimonas	Actinomycetota	0.0543499	0.0276938	0.293845	0.674978	1.16115
MAG_321	JAGPMH01 sp018052945	Bacillota	-1.50385	-0.11611	0.298293	0.840597	4.46665
MAG_104	OLB11	Bacteroidota	0.0947472	0.0706586	0.301622	0.370504	0.15776
MAG_393	GCA-2746605 sp016713565	Bacteroidota	-0.00708962	-0.0241137	0.304483	0.584757	0.280586
MAG_220	Azonexus sp017983615	Pseudomonadota	0.0524088	0.0569425	0.3045	0.665229	0.509117
MAG_93	f__LD1	Bacteroidota	0.0816468	0.0874448	0.307296	0.445911	0.460536
MAG_674	f__		-0.183666	0.0107088	0.308657	0.645089	0.279353
MAG_242	UBA10799	Actinomycetota	0.0176502	0.0107294	0.309514	0.614796	0.402324
MAG_531	f__UBA1568	Patescibacteria	0.0360625	-0.0728943	0.312391	0.605224	0.0820686
MAG_46	Arctic95D-9 sp018058245	Verrucomicrobiota	0.0989228	0.0688089	0.321377	0.429625	0.249084
MAG_670	Ferruginibacter	Bacteroidota	0.0658506	0.00186651	0.322447	0.54561	0.58566
MAG_539	JADMJV01	Eremiobacterota	0.0483514	0.0506423	0.323293	0.433993	0.56809
MAG_457	Flavobacterium	Bacteroidota	0.0642527	0.0531915	0.324465	0.551165	0.877384
MAG_239	Fen-668	Actinomycetota	0.13169	0.0146147	0.327086	0.523688	1.09931
MAG_655	JADJPG01	Verrucomicrobiota	0.0514898	0.00588085	0.329441	5.4846e-06	0.210057
MAG_500	Phycicoccus_A	Actinomycetota	0.0505508	0.0921783	0.331958	0.550039	0.258131
MAG_380	UBA1020 sp018060465	Patescibacteria	-0.000825007	-0.0312119	0.332628	0.817926	0.0528186
MAG_504	GCA-2747695	Bacteroidota	0.00758297	0.00381037	0.336893	0.628929	0.130113
MAG_206	JADKCL01 sp016718825	Bacteroidota	0.204035	0.556724	0.340119	0.551165	0.862182
MAG_213	Aquisediminimonas sp016714795	Pseudomonadota	0.0729617	0.215043	0.341203	0.502634	0.121273
MAG_336	JAHBZM01	Pseudomonadota	0.0608128	-0.00309888	0.345457	0.665229	0.443736
MAG_229	f__UBA8139	Actinomycetota	0.0968308	0.181107	0.35106	0.418903	0.486119
MAG_293	PHOS-HE28 sp016718655	Bacteroidota	0.011907	0.00761301	0.360057	0.726103	0.280184
MAG_573	Sulfuritalea sp021413665	Pseudomonadota	0.0400473	0.0364399	0.360844	0.502684	0.329599
MAG_237	Flavobacterium	Bacteroidota	0.0606652	0.0487039	0.372298	0.520169	0.594176
MAG_493	Rubrivivax	Pseudomonadota	0.0360417	0.0364975	0.382081	0.48508	0.237167
MAG_444	JADJSS01 sp016721245	Bacteroidota	0.0388685	0.109837	0.384185	0.000237144	0.106708
MAG_648	Rhodoferax_C	Pseudomonadota	0.111525	0.0605734	0.396578	0.484821	0.701194
MAG_429	Zoogloea sp016720685	Pseudomonadota	0.0473394	-0.0249802	0.404964	0.608502	3.267
MAG_697	Bog-950	Bacteroidota	0.0231645	0.0319235	0.412996	0.539317	0.69154
MAG_314	JAGLBJ01	Pseudomonadota	0.0318203	0.19687	0.42207	0.642492	1.18516
MAG_137	Sulfuritalea	Pseudomonadota	0.010445	0.0401001	0.427729	0.396637	0.145469
MAG_305	Phenylobacterium	Pseudomonadota	0.0489614	0.0880072	0.430267	0.282138	0.334463
MAG_299	Rubrivivax	Pseudomonadota	0.0801491	0.0503845	0.434302	0.438985	0.246109
MAG_170	Runella	Bacteroidota	0.266308	0.0350062	0.438497	0.412275	0.857463
MAG_535	Accumulibacter necessarius	Pseudomonadota	0.0305064	0.00337308	0.439354	0.433183	0.843721
MAG_280	Aquabacterium_A	Pseudomonadota	0.0376533	0.0552964	0.440583	0.413527	0.271279
MAG_209	UBA10329	Bacteroidota	0.0699361	0.0478324	0.445065	0.605516	1.28743
MAG_472	JAEUJQ01	Myxococcota	0.0388484	0.0669362	0.447404	0.274958	0.158826
MAG_527	JADJDM01 sp016702705	Bacteroidota	0.0568761	0.0321496	0.453693	0.55399	0.323046
MAG_733	UBA964	Pseudomonadota	0.0507329	0.0184181	0.454625	0.280512	0.337144
MAG_694	JAJTZA01	Verrucomicrobiota	-1.59346	-0.0614727	0.462193	0.514962	1.40134
MAG_297	f__LD1	Bacteroidota	0.0590495	0.0662077	0.464157	0.134986	0.880953
MAG_671	OLB14	Chloroflexota	0.0425197	0.0320013	0.484149	0.439304	0.226907
MAG_768	Aquabacterium	Pseudomonadota	0.0414851	0.133558	0.48839	0.629054	1.15746
MAG_557	JAAFJT01	Bacteroidota	0.0945862	0.0604508	0.4942	0.341527	0.683833
MAG_183	JADJCH01 sp016703325	Pseudomonadota	0.0780426	0.0771861	0.503044	0.383951	0.821943
MAG_811	f__SZUA-47	Patescibacteria	0.11442	0.0883858	0.50357	0.332394	0.336976
MAG_23	Sediminibacterium	Bacteroidota	0.178452	0.135942	0.511477	0.27731	0.709334
MAG_192	Roseomonas_B	Pseudomonadota	0.0473876	0.0466196	0.51875	0.429625	0.485267
MAG_672	JADJBS01	Pseudomonadota	0.0664252	0.0433461	0.530039	0.554706	0.309647
MAG_744	Haliscomenobacter	Bacteroidota	0.0279738	0.0518453	0.531804	0.0725968	0.493585
MAG_365	JADJOV01	Bdellovibrionota	0.0707211	0.0649883	0.532819	0.483976	0.423906
MAG_577	Minicystis	Myxococcota	0.0635184	0.355572	0.536079	0.259001	0.221096
MAG_366	Dokdonella	Pseudomonadota	0.0725548	0.0486483	0.536566	0.1817	0.194813
MAG_437	Fuscibacter	Pseudomonadota	0.0753723	0.0525042	0.545969	0.316614	1.22394
MAG_392	f__AWTP1-31	Patescibacteria	0.0302029	0.0733006	0.546594	0.0974822	0.258152
MAG_62	JADJVK01 sp016710625	Bacteroidota	0.112426	0.0148226	0.548146	0.344961	0.45724
MAG_139	UBA5518	Pseudomonadota	0.109341	0.091128	0.548995	2.03625e-06	0.206358
MAG_8	Flavobacterium sp020161455	Bacteroidota	0.108024	0.0986971	0.54987	0.200412	0.351834
MAG_682	Tabrizicola	Pseudomonadota	0.121115	0.041483	0.551174	0.314301	0.339577
MAG_250	UBA9655 sp017992885	Pseudomonadota	0.0442956	0.00327042	0.553557	0.483147	2.49662
MAG_549	f__GCA-2746535	Planctomycetota	-0.00894797	-0.0176381	0.558712	0.413595	1.77144
MAG_169	JAGPDF01	Acidobacteriota	0.00953041	0.0103183	0.559088	0.292537	0.304745
MAG_208	Draconibacterium	Bacteroidota	0.0287314	-0.00533172	0.570748	0.272281	2.17055
MAG_538	f__SZUA-47	Patescibacteria	0.110548	0.0474877	0.578471	0.232328	0.228127
MAG_396	UBA7239 sp016713115	Pseudomonadota	0.00432566	0.00988773	0.578996	0.448384	0.3341
MAG_599	Caedimonas varicaedens	Pseudomonadota	0.0342306	0.145968	0.5814	0.353661	0.435245
MAG_690	Polyangium	Myxococcota	0.0562667	0.115669	0.581873	0.276968	0.636034
MAG_162	Azonexus	Pseudomonadota	0.0698494	0.123343	0.584831	0.401105	0.384145
MAG_251	M3007	Bacteroidota	0.0454676	0.0348039	0.590841	0.0699511	0.570305
MAG_487	Piscinibacter sp016706565	Pseudomonadota	0.0461671	0.0277022	0.593392	3.4307e-09	0.237015
MAG_219	Rhodoferax_C sp016703945	Pseudomonadota	0.0566814	0.041335	0.596377	0.28679	0.329305
MAG_295	VFMC01	Actinomycetota	0.106769	0.111663	0.598842	0.149087	0.253985
MAG_129	JADJSS01	Bacteroidota	0.0396491	0.065123	0.600314	0.28679	0.28248
MAG_320	Dokdonella sp001899855	Pseudomonadota	0.0466929	0.00933098	0.600368	0.178035	0.887214
MAG_503	SHZI01	Pseudomonadota	0.0526726	0.0859038	0.601085	0.157252	0.185388
MAG_345	Zoogloea	Pseudomonadota	0.0917028	0.0537036	0.602505	2.28873e-42	1.86491
MAG_713	f__UBA660	Bacillota	-1.2871	-0.0119774	0.61306	0.33456	2.97183
MAG_131	Thiothrix unzii	Pseudomonadota	0.431056	0.0958701	0.617288	0.543287	2.63053
MAG_344	JACKDP01	Myxococcota	0.078237	0.14477	0.620342	0.167426	1.07889
MAG_738	CAITIQ01	Myxococcota	0.0473893	0.0682713	0.624575	0.117404	0.528342
MAG_747	UBA2376	Myxococcota	0.050879	0.0494421	0.626237	0.0265611	0.294119
MAG_494	f__Sandaracinaceae	Myxococcota	0.0753771	0.0782705	0.632177	0.121048	0.349657
MAG_639	JAGNRR01 sp017988595	Bacteroidota	0.0347731	-0.00762004	0.642412	0.327048	0.49143
MAG_28	CAINDZ01 sp016703265	Krumholzibacteriota	0.0100541	0.00686292	0.647806	0.445911	0.528881
MAG_277	Hyphomicrobium_B sp016716675	Pseudomonadota	0.0697405	0.0287474	0.649241	0.197861	0.651934
MAG_801	ELB16-189	Bacteroidota	0.0370273	0.0484066	0.650025	0.172049	0.0971955
MAG_375	Rhodoglobus sp020160915	Actinomycetota	0.0613187	0.0280666	0.650856	0.307082	1.14793
MAG_405	f__HK-STAS-PATE-42	Patescibacteria	0.104801	0.122221	0.652717	0.0436958	0.100328
MAG_509	JADJRH01	Myxococcota	0.0621453	0.066023	0.660986	0.199394	0.52167
MAG_658	Rhizomicrobium	Pseudomonadota	0.100751	0.137952	0.662438	0.172049	0.478505
MAG_210	JAGVMN01	Bacteroidota	0.101246	0.0442988	0.672646	0.340865	1.17272
MAG_141	Rubrivivax	Pseudomonadota	0.0408852	0.0205179	0.673116	0.176365	0.306834
MAG_766	JAEUUZ01	Bacteroidota	0.0423099	0.0515883	0.674079	0.0759203	0.388678
MAG_467	CAISIP01	Pseudomonadota	0.0670276	0.0673186	0.676305	0.086046	0.857291
MAG_5	Crocinitomix sp020849935	Bacteroidota	0.0542513	0.086165	0.677664	0.0808968	0.443639
MAG_810	Azonexus	Pseudomonadota	0.087046	0.174635	0.678921	0.243071	0.73945
MAG_69	f__M30B66	Bacteroidota	0.118956	0.0838368	0.684471	0.353661	1.6957
MAG_357	2-12-FULL-35-15 sp016707685	Bacteroidota	0.0612412	0.0108924	0.686776	0.5377	0.550591
MAG_757	f__SG8-38	Myxococcota	0.0481281	0.0465457	0.689792	0.0622081	0.411542
MAG_553	CAIVPM01	Bacteroidota	0.124668	0.0220188	0.690367	0.564921	1.06227
MAG_140	f__SG8-38	Myxococcota	0.0326594	0.0493381	0.690901	0.269655	0.444439
MAG_211	Propionivibrio sp016705685	Pseudomonadota	0.027065	0.135317	0.693037	0.220414	0.153446
MAG_343	Azonexus	Pseudomonadota	0.0454457	0.0625435	0.693148	0.232328	0.274988
MAG_536	f__UBA1924	Planctomycetota	0.060986	0.0239885	0.69653	0.251874	0.745295
MAG_730	Thermomonas	Pseudomonadota	0.0868719	0.0547718	0.699738	0.191464	0.270052
MAG_450	CTSOIL-112 sp017986195	Pseudomonadota	-0.206742	-0.151671	0.703107	0.431233	2.65813
MAG_770	f__		-0.612373	0.0416427	0.716444	0.195243	4.21983
MAG_391	CAJAXB01	Patescibacteria	0.151786	0.0774565	0.723618	0.352066	0.424836
MAG_256	Azospira_A	Pseudomonadota	0.0666999	0.122093	0.737254	0.193104	1.14236
MAG_351	JAGOUK01 sp018061225	Omnitrophota	0.0941392	0.0400171	0.73939	0.151611	0.526141
MAG_520	f__SZUA-5	Pseudomonadota	0.0226021	0.0417693	0.752656	0.0560451	0.54881
MAG_105	UBA5518 sp022705125	Pseudomonadota	0.0432608	0.0473182	0.755472	0.26988	0.807664
MAG_710	Prosthecobacter	Verrucomicrobiota	0.0756887	0.0530865	0.758609	0.0922547	1.39292
MAG_685	RUG12834	Bacillota	-1.00259	0.00108184	0.76324	0.12571	1.32435
MAG_575	Turneriella	Spirochaetota	0.0747807	0.0362624	0.763556	0.280161	0.359598
MAG_722	f__	Bdellovibrionota	0.0129723	-0.00604511	0.772639	0.5377	1.96241
MAG_44	UBA10799	Actinomycetota	0.0160529	0.0242609	0.772855	0.141516	0.471073
MAG_246	f__	Pseudomonadota	0.171907	0.0301704	0.777686	0.5377	1.6144
MAG_441	UBA6265 sp020432165	Chloroflexota	0.0842397	0.0389527	0.788953	0.170477	1.06932
MAG_123	Rhizomicrobium	Pseudomonadota	0.0762662	0.0711426	0.791602	0.0075733	0.416333
MAG_409	JAGQSI01	Actinomycetota	0.0745752	0.184615	0.795473	0.273422	0.344348
MAG_797	Propionivibrio (MAG_797)	Pseudomonadota	0.0467905	0.0976003	0.796993	0.108239	0.185917
MAG_114	PHOS-HE28 sp016719225	Bacteroidota	0.105206	0.0916512	0.798061	0.0343334	0.19583
MAG_555	f__Fen-336	Acidobacteriota	0.00348841	-0.0055171	0.805914	0.27731	0.128399
MAG_346	Aquabacterium_A	Pseudomonadota	0.0488904	0.0309873	0.808681	0.116571	0.368189
MAG_416	CADEFD01 sp902826515	Acidobacteriota	0.0215002	0.0317909	0.814618	0.0200195	0.518202
MAG_98	JABWCE01	Bacteroidota	0.0321134	0.057153	0.816444	0.0583743	0.256284
MAG_29	CAIZPE01	Pseudomonadota	0.0676199	0.0651344	0.817816	0.0334502	0.6163
MAG_526	Saccharimonas aalborgensis	Patescibacteria	0.00858818	0.0272665	0.819711	0.445548	0.175672
MAG_454	JAABQG01	Pseudomonadota	0.0605511	0.0764786	0.821968	0.141516	0.446742
MAG_398	UBA6265	Chloroflexota	0.0859026	0.0311542	0.826613	0.185966	1.10167
MAG_70	JADJYF01 sp020849475	Pseudomonadota	0.0212322	0.0928083	0.829813	0.065244	0.250487
MAG_765	Draconibacterium	Bacteroidota	0.0445671	0.0274961	0.833241	0.170695	0.103294
MAG_802	f__CAMDFR01	Bacteroidota	0.0596061	0.062155	0.83559	0.0948515	1.37805
MAG_567	Flavobacterium	Bacteroidota	0.0827597	-0.00364932	0.841759	0.259669	0.834984
MAG_642	Desulfobacillus	Pseudomonadota	0.0277651	0.0430833	0.846103	0.0316484	0.302515
MAG_740	Aquirickettsiella isopodorum	Pseudomonadota	-0.338487	0.0188991	0.846649	0.0622081	6.35016
MAG_716	Rhodoferax_C	Pseudomonadota	0.0559387	0.0366633	0.849696	0.107253	0.615143
MAG_61	JADKHR01	Elusimicrobiota	0.00577187	0.0200259	0.852252	0.102988	0.16483
MAG_782	UBA4416	Bacteroidota	0.0654077	0.0801903	0.856789	0.0375717	0.491635
MAG_341	f__Chitinophagaceae	Bacteroidota	0.0884284	0.0431158	0.857356	0.280161	2.19816
MAG_171	JAEUJQ01	Myxococcota	0.0660969	0.131944	0.865484	0.0174957	0.214664
MAG_508	JADJSS01	Bacteroidota	0.0399194	0.0650492	0.866007	0.205931	0.128333
MAG_686	UBA4416	Bacteroidota	0.0706394	0.0685206	0.86807	0.863396	0.251394
MAG_386	JAGORN01	Patescibacteria	-0.00119387	-0.022614	0.876955	0.217358	0.0987557
MAG_780	Ferruginibacter	Bacteroidota	0.04567	-0.012327	0.878681	0.412275	1.19204
MAG_584	Inhella	Pseudomonadota	0.0208919	0.0299842	0.903845	0.0691775	0.569918
MAG_197	Rhodoferax_C	Pseudomonadota	0.0493695	0.0716198	0.918959	0.173265	1.56318
MAG_683	f__Rhodocyclaceae	Pseudomonadota	0.00824457	-0.00752599	0.92012	0.0610032	0.367137
MAG_47	OLB11 sp017989935	Bacteroidota	0.113298	0.0569981	0.924351	0.377817	0.293672
MAG_49	Ferruginibacter	Bacteroidota	0.0455876	-0.00616229	0.9318	0.413595	0.170102
MAG_48	CAKUSI01	Actinomycetota	0.0940955	0.120481	0.943227	0.107163	0.866262
MAG_657	f__Saprospiraceae	Bacteroidota	0.0419945	0.0584457	0.945862	0.0631626	1.42892
MAG_371	Feb_14 sp016719395	Chloroflexota	0.0103756	0.00405727	0.950791	0.0780673	1.49471
MAG_559	Aquella sp003538525	Pseudomonadota	0.0458107	0.0324586	0.955096	0.282138	1.2541
MAG_287	JABFXX01	Myxococcota	0.0840683	0.0359997	0.960504	0.0708289	0.468984
MAG_595	GCA-2402195	Pseudomonadota	0.029617	0.0235711	0.962064	0.0831955	1.12915
MAG_415	Rhodoferax sp903873485	Pseudomonadota	0.074547	0.122165	0.96247	0.137228	0.719283
MAG_406	f__JADLHZ01	Myxococcota	0.133849	0.183882	0.963738	0.00984187	0.949721
MAG_574	Aquabacterium_A sp017999135	Pseudomonadota	0.0640411	0.0638917	0.972275	0.0450835	0.195287
MAG_154	AWTP1-35	Actinomycetota	0.188214	0.0389582	0.972503	0.28679	0.227715
MAG_333	Thermomonas	Pseudomonadota	0.113915	0.0724996	0.9905	0.116571	0.552846
MAG_4	Draconibacterium	Bacteroidota	0.0280834	0.0283079	0.9943	0.0831955	1.17614
MAG_302	Novosphingobium sp017987575	Pseudomonadota	0.0729652	0.0877826	0.997869	0.0254403	0.462338
MAG_120	OLB11	Bacteroidota	0.121267	0.0188976	1.00183	0.163136	0.298652
MAG_443	OLB15	Chloroflexota	0.02066	0.0097372	1.00198	0.0685976	1.6091
MAG_734	OLB14	Chloroflexota	0.0543793	0.0894333	1.0038	0.0787382	0.126663
MAG_134	JAMLHH01	Bacteroidota	0.0323806	0.020634	1.00689	0.178121	0.350559
MAG_253	Cellvibrio	Pseudomonadota	0.0389716	0.135919	1.01038	0.074717	0.503853
MAG_240	Dongia	Pseudomonadota	0.0665097	0.0957471	1.01125	0.0159365	0.849852
MAG_267	CADEGZ01	Pseudomonadota	-0.0521944	0.0110471	1.01246	0.0715805	3.54539
MAG_461	Rubrivivax	Pseudomonadota	0.0619395	0.0448737	1.0276	0.00893704	0.472217
MAG_94	OLB8 sp016711705	Bacteroidota	0.0858569	0.0743718	1.02809	0.0434912	0.314937
MAG_230	Ornithinibacter sp017989115	Actinomycetota	0.159069	0.0616817	1.03485	0.164256	0.55188
MAG_99	JADJPO01 sp016713225	Actinomycetota	0.191848	0.142722	1.05068	0.0943631	0.384627
MAG_640	Novosphingobium	Pseudomonadota	0.108126	0.131963	1.05282	0.0359372	1.12015
MAG_157	Turneriella	Spirochaetota	0.089599	0.101153	1.05844	0.0430187	0.208713
MAG_761	f__	Bacteroidota	0.0653367	0.0657109	1.06021	0.0341034	1.44717
MAG_316	M3007	Bacteroidota	0.119468	0.137737	1.06144	0.0279432	0.766437
MAG_86	OLB11	Bacteroidota	0.084602	0.0745148	1.07022	0.159219	0.531996
MAG_753	f__LD1	Bacteroidota	0.0732397	0.0331946	1.0739	0.33786	0.26943
MAG_84	f__JAJFMA01	Chlamydiota	0.0103024	0.0249285	1.07613	0.0719277	2.1255
MAG_532	f__	Myxococcota	0.0449857	0.0905509	1.07783	0.0795125	1.31783
MAG_558	OLB14 sp016718275	Chloroflexota	0.0423549	0.0514272	1.08254	0.0162833	0.441581
MAG_121	Archangium_A	Myxococcota	0.0831973	0.117662	1.0854	0.0260114	0.316454
MAG_502	Polyangium	Myxococcota	0.0567957	0.118777	1.09179	0.0653074	0.467911
MAG_300	PHOS-HE28 sp016721825	Bacteroidota	0.0601889	0.0780568	1.1	0.00532247	0.369831
MAG_19	Microbacterium	Actinomycetota	-0.0279968	0.027699	1.10962	0.0896903	0.961343
MAG_263	Demequina	Actinomycetota	0.0462561	0.031586	1.1132	0.0162115	0.688298
MAG_625	CADEFD01	Acidobacteriota	0.0154829	0.0170071	1.11757	0.116571	0.772927
MAG_265	UBA1930 sp018061385	Bacteroidota	0.123068	0.0944061	1.1201	0.00633826	0.115115
MAG_37	Aquimonas sp002068275	Pseudomonadota	0.0826121	0.0750077	1.1213	0.0188618	0.371246
MAG_534	UBA2334	Pseudomonadota	0.0795923	0.0355135	1.13581	0.112568	0.184516
MAG_543	UBA6024	Bacteroidota	0.0386949	0.010416	1.13648	0.0621406	4.59315
MAG_779	Phosphoribacter (MAG_779)	Actinomycetota	0.0724319	0.0531145	1.17039	0.0162833	0.0829828
MAG_342	f__Acutalibacteraceae	Bacillota	-5.93139	-0.0495321	1.17284	0.312444	8.0971
MAG_126	JADJWH01 sp020845975	Pseudomonadota	0.0423596	0.0501552	1.17547	0.0200195	1.05686
MAG_785	f__JADIYW01	Bacteroidota	0.0303904	-0.0100907	1.18189	0.177349	0.796175
MAG_11	JADJSS01	Bacteroidota	0.0243439	0.0673758	1.18223	0.0159365	0.252421
MAG_224	Propionivibrio (MAG_224)	Pseudomonadota	0.0644435	0.106234	1.1834	0.028676	2.29711
MAG_108	JADJBS01 sp016703665	Pseudomonadota	0.0692276	0.0443374	1.18951	0.0503988	0.618377
MAG_726	f__	Dependentiae	0.0895893	0.113648	1.21092	0.011791	1.83256
MAG_272	JADLHZ01	Myxococcota	0.146651	0.131463	1.21156	0.0222414	1.20678
MAG_384	Rhodoferax_C	Pseudomonadota	0.0534761	0.053956	1.22331	0.0556373	0.348204
MAG_691	PBB1 sp017986065	Pseudomonadota	0.0555908	0.0532504	1.22934	0.0419786	1.54094
MAG_578	JADJTE01	Bacteroidota	0.114766	0.0765207	1.23101	0.115757	1.91448
MAG_207	f__Roseiflexaceae	Chloroflexota	0.0553323	0.0230838	1.24877	0.00427532	0.855086
MAG_225	Thiothrix litoralis	Pseudomonadota	0.0878707	0.0685953	1.25326	0.0859915	2.52926
MAG_165	Methyloversatilis sp017984755	Pseudomonadota	0.0593962	0.0299691	1.25372	0.000207918	0.649186
MAG_339	Flavobacterium	Bacteroidota	0.0928659	0.0932393	1.29466	0.000894612	0.313818
MAG_763	Flavobacterium	Bacteroidota	0.106953	0.123214	1.31254	0.0320242	0.405033
MAG_36	OLB9 sp016714445	Bacteroidota	0.133388	0.0546757	1.31597	0.0663133	0.297316
MAG_107	Tetrasphaera_A (MAG_107)	Actinomycetota	0.123223	0.204223	1.31885	0.124924	0.820729
MAG_318	JAABRC01 sp011391115	Pseudomonadota	0.0610236	0.0586344	1.32626	0.00346455	0.627008
MAG_175	Rubrivivax	Pseudomonadota	0.0701175	0.0669156	1.33054	0.0276552	0.296962
MAG_158	Novosphingobium sp016719755	Pseudomonadota	0.0456781	0.0693521	1.33193	3.48091e-05	0.739965
MAG_54	AWTP1-18	Pseudomonadota	0.0420604	0.0339593	1.33359	0.00187006	1.43147
MAG_589	JADJCH01	Pseudomonadota	0.0852912	0.164451	1.34376	0.0259232	1.0665
MAG_645	JADJTE01	Bacteroidota	0.0923978	0.0431278	1.35583	0.153677	2.06648
MAG_103	Competibacter_A sp016713505	Pseudomonadota	0.00448502	0.00296887	1.3679	0.00164227	0.837309
MAG_762	Feb_14	Chloroflexota	0.0122702	0.00964788	1.37489	0.00179196	1.02592
MAG_718	UBA6176	Verrucomicrobiota	0.0688185	0.105823	1.37699	0.00984187	0.705601
MAG_53	JJ008 sp016706055	Bacteroidota	0.142634	0.0905252	1.38491	0.00806157	0.3597
MAG_495	f__Saprospiraceae	Bacteroidota	0.0363566	0.0331606	1.39567	0.052977	2.91526
MAG_30	GCA-2786225	Spirochaetota	0.0644736	0.0896499	1.40307	0.000392977	0.459591
MAG_60	UBA3362 sp016710585	Bacteroidota	0.167348	0.020486	1.42254	0.214809	0.197172
MAG_279	Ga0077523	Pseudomonadota	0.0527506	0.0648978	1.42789	0.00737697	1.02886
MAG_282	CAISIP01	Pseudomonadota	0.0665823	0.0540399	1.42958	0.196095	0.638649
MAG_523	OLB14	Chloroflexota	0.0682235	0.156398	1.43048	1.58373e-12	0.187293
MAG_562	Flavobacterium	Bacteroidota	0.124605	0.104385	1.46035	0.0080882	0.52426
MAG_505	Methyloversatilis	Pseudomonadota	0.0594255	0.0556059	1.4647	0.00377777	2.24564
MAG_650	JADJRH01	Myxococcota	0.0317762	0.0524769	1.46512	0.0282065	0.468213
MAG_304	M3007	Bacteroidota	0.0759809	0.0710714	1.47757	0.00217159	0.59575
MAG_446	Accumulibacter (MAG_446)	Pseudomonadota	0.0498974	0.0459689	1.48448	1.17656e-56	0.721883
MAG_436	f__LD1	Bacteroidota	0.0373854	0.0916168	1.49718	4.21049e-07	1.19183
MAG_63	Sphingorhabdus_B sp016721875	Pseudomonadota	0.0239538	0.0190264	1.50555	0.213537	1.17946
MAG_74	JADKJB01	Bacteroidota	0.0702578	0.0933964	1.54465	1.16548e-05	0.371835
MAG_668	Azonexus phosphorivorans	Pseudomonadota	0.0928354	0.153088	1.55302	0.0443953	0.792614
MAG_552	Ideonella	Pseudomonadota	0.0358389	0.0115589	1.55712	0.0105166	0.547092
MAG_349	Sulfuritalea sp020853215	Pseudomonadota	0.0559853	0.0508726	1.55826	0.000693747	0.447411
MAG_12	UBA3362 sp016712225	Bacteroidota	0.0854887	0.0440881	1.57552	0.0423873	0.288555
MAG_564	Rubrivivax sp016707445	Pseudomonadota	0.0270612	0.0434353	1.5886	0.000568773	1.22058
MAG_55	JAJTHY01	Pseudomonadota	0.0546855	-0.0120624	1.60892	0.153677	5.16755
MAG_184	Competibacter_A (MAG_184)	Pseudomonadota	0.0121369	0.0258656	1.62523	0.00349234	1.9682
MAG_122	CAISIP01 sp018063505	Pseudomonadota	0.0560837	0.0866836	1.64111	0.00114866	0.432607
MAG_227	CAIZPE01 sp016710525	Pseudomonadota	0.0579886	0.0970098	1.64141	0.00200087	0.426613
MAG_308	OLB14 sp016789305	Chloroflexota	0.0241852	0.0385556	1.64165	0.00694648	0.315831
MAG_50	JAAZBK01	Actinomycetota	0.0571087	0.223544	1.64171	0.0566345	0.276757
MAG_2	JAEUUM01	Bacteroidota	0.0861669	0.00234267	1.65213	0.0699511	2.76371
MAG_92	UBA2475	Bacteroidota	0.0393164	0.046915	1.66907	0.0423873	0.286492
MAG_592	CAIMTB01	Verrucomicrobiota	0.0626885	0.000951437	1.67463	0.000537428	0.901683
MAG_679	CAISIP01	Pseudomonadota	0.0813359	0.0656752	1.68016	1.21419e-06	1.49581
MAG_453	Rhodoferax	Pseudomonadota	0.0883319	0.0978239	1.6867	0.000909252	4.13614
MAG_156	Phosphoribacter sp016710385	Actinomycetota	0.141439	0.109274	1.74706	0.250563	1.37255
MAG_180	JADJJE01 sp016706685	Myxococcota	0.0626027	0.0897957	1.74839	0.000227502	0.0558953
MAG_521	UBA2402	Planctomycetota	0.056574	0.0206752	1.75124	9.38424e-07	1.41875
MAG_97	Mariniflexile	Bacteroidota	0.0555598	0.0269846	1.75692	0.00889699	2.20117
MAG_796	OLB14	Chloroflexota	0.0358503	0.0868403	1.76181	0.00997108	0.674872
MAG_199	JACKOM01	Pseudomonadota	0.0187659	0.0372708	1.7681	0.21023	3.56712
MAG_146	JADLHS01 sp020848635	Verrucomicrobiota	0.01765	0.022412	1.78272	0.0118666	2.84834
MAG_205	Rhodoferax sp018061265	Pseudomonadota	0.059654	0.034217	1.7912	0.00268919	0.646539
MAG_311	Phosphoribacter baldrii	Actinomycetota	0.0225768	0.0392026	1.79216	0.00294246	0.108583
MAG_460	UBA9547	Bacteroidota	0.0290109	0.0366282	1.79415	0.00239246	1.40757
MAG_756	JADJJE01 sp016706685	Myxococcota	0.0621765	0.0927222	1.8046	0.0029462	0.336644
MAG_247	Paludibaculum sp016721425	Acidobacteriota	0.109158	0.0461515	1.8261	2.40989e-05	3.01976
MAG_563	Rugosibacter sp002422995	Pseudomonadota	0.0486234	0.0656003	1.82709	1.47751e-06	2.29418
MAG_699	UBA6024	Bacteroidota	0.0144653	0.033172	1.84016	0.0235907	18.2611
MAG_542	WHSN01	Acidobacteriota	0.0499335	0.0754287	1.87528	0.00160976	0.866288
MAG_51	CAMCXE01	Pseudomonadota	0.0166281	0.0213831	1.89159	0.195904	1.72973
MAG_167	JADJXV01	Bacteroidota	0.0396574	0.0385601	1.92509	0.0012142	1.30482
MAG_499	CAMDFR01	Bacteroidota	0.0473201	0.00372134	1.92613	0.150893	1.52702
MAG_65	JADJPH01	Chloroflexota	0.0692553	0.0501129	1.94162	0.00439811	2.11344
MAG_235	JADKHK01 sp016721845	Pseudomonadota	0.120404	0.150688	1.94459	0.00203401	0.24321
MAG_164	UBA2376	Myxococcota	0.0251016	0.109601	1.94802	0.00110227	0.362818
MAG_181	M0108	Pseudomonadota	0.029472	0.0741584	1.94854	8.57348e-21	1.64651
MAG_490	RXIV01	Pseudomonadota	0.0377576	0.0430008	1.95284	0.00034013	4.81557
MAG_511	f__UBA10799	Actinomycetota	0.0181889	0.0245928	1.96185	2.61052e-05	1.20734
MAG_692	OLB15	Chloroflexota	0.0139131	0.00785075	1.96259	0.00253732	1.16092
MAG_313	Accumulibacter ACC003_d322	Pseudomonadota	0.0470556	0.0487143	1.97613	1.70941e-05	1.49948
MAG_659	Propionivibrio (MAG_659)	Pseudomonadota	0.0436033	0.143662	1.98105	8.42488e-06	0.284618
MAG_71	f__SG8-38	Myxococcota	0.0204749	0.0276034	1.98164	0.00321211	0.300826
MAG_651	JACJXF01	Bacteroidota	-0.000876506	0.00225542	2.01386	0.0224266	2.21677
MAG_693	Sphingopyxis	Pseudomonadota	0.150144	0.23859	2.04536	0.00675038	1.99726
MAG_196	Rubrivivax	Pseudomonadota	0.0588469	0.0594365	2.05403	0.21049	0.227167
MAG_462	OLB5	Bacteroidota	0.00591748	-0.0129506	2.07046	0.0378729	0.680152
MAG_324	M3007	Bacteroidota	0.0596335	0.0681491	2.07982	0.00241098	0.92732
MAG_20	UBA6183 sp018058165	Bacteroidota	0.0361531	0.0693591	2.13189	0.00170176	0.477658
MAG_3	GCA-2401735	Pseudomonadota	0.0986795	0.0533593	2.13466	0.0896903	1.07742
MAG_111	RXIV01 sp020846135	Pseudomonadota	0.0425437	0.0353828	2.16503	1.10484e-05	4.3897
MAG_243	JADKFD01	Pseudomonadota	0.0215726	0.0141244	2.1708	0.000105653	0.518449
MAG_732	JADKFD01	Pseudomonadota	0.0417112	0.0258985	2.17522	5.0829e-05	2.23435
MAG_455	Rhodoferax	Pseudomonadota	0.0892222	0.126965	2.17681	0.00275693	0.896546
MAG_681	OLB15	Chloroflexota	0.0134867	0.00468683	2.18674	6.72493e-06	0.643679
MAG_566	RBG-16-40-8	Bdellovibrionota	0.0519746	-0.00915585	2.23838	0.0775923	14.6855
MAG_234	B1	Bacteroidota	0.0857208	0.122688	2.24511	4.67292e-05	0.333447
MAG_41	JADJBW01 sp016703525	Actinomycetota	0.107732	0.42144	2.2582	0.914587	0.134851
MAG_179	WYBB01	Myxococcota	0.0461315	0.0722992	2.26493	9.10984e-06	2.31777
MAG_215	Contendobacter (MAG_215)	Pseudomonadota	0.0611089	0.0463278	2.27989	4.27389e-05	1.14512
MAG_739	Accumulibacter (MAG_739)	Pseudomonadota	0.0507217	0.0502117	2.29609	0.000542049	0.790401
MAG_714	Novosphingobium sp020848655	Pseudomonadota	0.0820901	0.0988313	2.33528	1.37684e-07	1.75633
MAG_473	WHSN01	Acidobacteriota	0.0778467	0.0644424	2.355	6.44166e-07	1.31614
MAG_759	OLB14	Chloroflexota	0.070479	0.0733388	2.3566	8.07548e-05	0.177682
MAG_128	f__UBA1977	Verrucomicrobiota	0.0519482	0.0302601	2.35927	0.000730384	3.33884
MAG_665	f__CAIMTB01	Verrucomicrobiota	0.0459927	0.116029	2.37242	9.84386e-05	4.35169
MAG_135	UBA4417	Bacteroidota	0.046903	0.0489815	2.39248	0.000381833	7.68996
MAG_33	f__Roseiflexaceae	Chloroflexota	0.0820889	0.0554477	2.39903	2.21844e-05	0.909741
MAG_560	Propionivibrio aalborgensis	Pseudomonadota	0.0410028	0.106238	2.40739	0.00179196	0.729739
MAG_621	JABWBV01	Chloroflexota	0.00309025	-0.000981122	2.44877	0.00119605	1.80399
MAG_382	RUG11872 sp023426935	Bacillota	-6.36874	0.0157969	2.46035	0.000263815	30.0866
MAG_34	ELB16-189	Bacteroidota	0.052014	0.0823976	2.47196	1.42677e-15	0.182486
MAG_795	Phosphoribacter (MAG_795)	Actinomycetota	0.0471479	0.283239	2.47361	4.27389e-05	0.675715
MAG_138	JAAFHN01	Pseudomonadota	0.0907398	0.0804312	2.48147	0.00294246	1.7605
MAG_13	ELB16-189 sp016709845	Bacteroidota	0.0205631	0.0469475	2.48162	4.1876e-06	0.202548
MAG_110	Contendobacter (MAG_110)	Pseudomonadota	0.0630803	0.0350267	2.48377	2.2233e-07	3.99385
MAG_231	WHSN01	Acidobacteriota	0.0826287	0.111007	2.48443	0.0005141	0.155308
MAG_144	Accumulibacter phosphatis	Pseudomonadota	0.0414017	0.0149496	2.50447	0.000833887	1.34393
MAG_264	JADJRH01	Myxococcota	0.0323376	0.0639903	2.57637	0.000982378	0.589128
MAG_717	Accumulibacter regalis	Pseudomonadota	0.0505944	0.0608206	2.58041	2.16478e-05	0.746208
MAG_127	f__Nannocystaceae	Myxococcota	0.0268287	0.0799463	2.62729	9.11956e-05	0.483741
MAG_125	UBA2031 sp002333145	Pseudomonadota	0.0140832	0.0301681	2.66311	0.00402074	1.28933
MAG_222	Lacunisphaera	Verrucomicrobiota	0.0684489	0.0929152	2.68161	0.000595414	2.9459
MAG_204	Azonexus	Pseudomonadota	0.0377565	0.0546035	2.68665	0.6506	0.215306
MAG_315	f__Caldilineaceae	Chloroflexota	0.0869535	0.0589053	2.69277	0.182781	0.417223
MAG_268	Phosphoribacter hodrii	Actinomycetota	0.131262	0.143418	2.69707	0.441229	0.294822
MAG_601	Propionivibrio (MAG_601)	Pseudomonadota	0.0382829	0.146837	2.73814	1.76787e-08	0.165025
MAG_201	OLB14	Chloroflexota	0.0722014	0.152719	2.77813	2.89593e-06	0.204765
MAG_244	Competibacter (MAG_244)	Pseudomonadota	0.044184	0.0483927	2.77905	2.38615e-07	2.77136
MAG_378	Flavobacterium	Bacteroidota	0.0837419	0.0483089	2.81737	0.000706582	0.282263
MAG_248	Accumulibacter (MAG_248)	Pseudomonadota	0.0439959	0.0348102	2.82084	2.71162e-09	0.752793
MAG_283	UBA6669	Verrucomicrobiota	0.060065	0.0424228	2.85875	0.00248705	3.75688
MAG_352	Accumulibacter MAG_352)	Pseudomonadota	0.0475785	0.0705618	3.02848	5.80152e-05	0.74708
MAG_649	JAHBVH01	Chloroflexota	0.0532137	0.0266703	3.03919	1.40942e-13	2.71097
MAG_364	Accumulibacter phosphatis_G	Pseudomonadota	0.0264049	0.0406262	3.07743	0.794105	0.428262
MAG_223	UBA9547	Bacteroidota	0.053083	0.0610833	3.07991	1.03095e-10	0.934602
MAG_792	JAGORN01	Patescibacteria	-0.0042074	-0.0029806	3.09624	0.0655696	0.487266
MAG_517	JAHBVH01	Chloroflexota	0.0535924	0.0266252	3.11039	0.450857	2.19424
MAG_485	Agitococcus sp002333125	Pseudomonadota	0.0389766	0.135336	3.13941	0.00466015	0.785404
MAG_214	Contendobacter odensis	Pseudomonadota	0.0679523	0.0437228	3.14105	1.13857e-10	1.85379
MAG_742	Agitococcus	Pseudomonadota	0.052242	0.205205	3.20637	0.00385619	1.10822
MAG_809	Nitrotoga (MAG_809)	Pseudomonadota	0.0502127	0.0140015	3.24259	3.942e-10	0.963519
MAG_630	JAEUUZ01	Bacteroidota	0.0375368	0.0476144	3.2641	2.92494e-08	1.00226
MAG_334	Agitococcus	Pseudomonadota	0.0684036	0.224057	3.30871	0.000190349	1.15012
MAG_24	JAEUUX01 sp016718845	Bacteroidota	0.108319	0.0613053	3.39645	0.00262392	1.98057
MAG_132	UBA7236 sp016718035	Bacteroidota	0.0326486	0.0680364	3.45228	1.16576e-15	0.191613
MAG_430	Microsaccharimonas	Patescibacteria	0.0280793	0.00847938	3.5081	0.000382472	1.89576
MAG_533	Nitrotoga sp016721605	Pseudomonadota	0.0519023	0.0267294	3.5299	0.0233039	0.845528
MAG_76	Accumulibacter propinquus	Pseudomonadota	0.0278718	0.00149748	3.81679	2.59143e-07	2.67792
MAG_40	OLB14 sp016715195	Chloroflexota	0.0661526	0.0690143	3.9146	1.17845e-08	0.378505
MAG_73	Kouleothrix	Chloroflexota	0.120294	0.0491751	3.93783	1.73062e-05	1.91762
MAG_298	JACPOQ01 sp016703545	Chloroflexota	0.0243425	0.0222014	3.96224	3.09167e-08	6.87022
MAG_624	Draconibacterium sp016705335	Bacteroidota	0.0447939	0.0341126	5.05158	2.46198e-19	0.884937
MAG_218	JAEUKH01	Myxococcota	0.107298	0.0739957	5.33145	1.23916e-10	0.78712
